# Supplementary material for: Using Genotyping-By-Sequencing (GBS) for Genomic Discovery in Cultivated Oat
Source: PLoS One. 2014 Jul 21;9(7):e102448. doi: 10.1371/journal.pone.0102448 (PMC4105502; doi:10.1371/journal.pone.0102448)
Supplement: Table S1 — GBS mapping data for the six bi-parental populations used to update the oat consensus map (Oliver et al ., 2013). (ZIP) [file pone.0102448.s018.zip]

Archive with 6 entries (6 files):
- Table_S1_PxG.txt
- Table_S1_CxH.txt
- Table_S1_HxZ.txt
- Table_S1_KxO.txt
- Table_S1_OxP.txt
- Table_S1_OxT.txt
