# Supplementary material for: Using Genotyping-By-Sequencing (GBS) for Genomic Discovery in Cultivated Oat
Source: PLoS One. 2014 Jul 21;9(7):e102448. doi: 10.1371/journal.pone.0102448 (PMC4105502; doi:10.1371/journal.pone.0102448)
Supplement: Table S1 — GBS mapping data for the six bi-parental populations used to update the oat consensus map (Oliver et al ., 2013). (ZIP) [file pone.0102448.s018.zip › Table_S1_PxG.txt]

# Array-based SNP markers (prefixed "BA" or "GMI") are from dataset S2 of Oliver et al., 2013 PLoS ONE 8: e58068. GBS markers (prefixed "avgbs") are from this work.
# Markers were filtered using the following criteria: completeness = 50%, MAF = 35, heterozygosity = 8.
# Marker phases have been checked: "1" represents the female parent's genotype, "3" the male parent's genotype, "2" a heterozygote and "0" missing data.
Locus	PG.001	PG.002	PG.003	PG.004	PG.005	PG.006	PG.007	PG.008	PG.009	PG.010	PG.011	PG.012	PG.014	PG.015	PG.016	PG.017	PG.018	PG.019	PG.020	PG.021	PG.022	PG.023	PG.024	PG.025	PG.026	PG.027	PG.028	PG.029	PG.030	PG.031	PG.032	PG.033	PG.034	PG.035	PG.036	PG.037	PG.038	PG.039	PG.040	PG.041	PG.042	PG.043	PG.044	PG.045	PG.046	PG.047	PG.048	PG.049	PG.050
BA_grs_c10611_259	3	1	3	3	1	1	3	3	3	3	1	1	1	3	3	3	3	3	1	3	1	1	3	1	1	3	3	3	3	1	1	3	1	3	3	3	3	3	1	3	3	3	1	1	3	1	1	3	1
GMI_DS_A3_227_89	3	1	3	3	1	1	1	1	1	1	1	1	0	1	3	3	3	1	3	1	3	1	3	1	3	3	1	1	3	1	1	1	3	1	3	3	1	3	1	3	1	3	3	1	3	3	1	0	1
GMI_DS_A3_289_88	1	3	1	3	3	1	3	3	1	1	3	1	3	3	1	3	1	3	1	3	1	3	3	1	3	3	1	3	1	3	3	3	1	1	3	3	1	1	3	3	1	3	1	3	1	3	3	1	1
GMI_DS_A3_37_143	3	3	1	1	3	3	3	1	3	1	1	1	3	3	3	3	1	3	3	3	1	3	1	1	3	1	3	1	3	3	3	1	1	1	3	3	1	1	1	3	1	3	1	3	1	1	3	1	1
GMI_DS_A3_435_344	3	3	1	1	3	3	1	3	1	3	1	3	1	1	1	1	1	1	3	1	1	3	3	1	1	3	1	1	1	1	1	3	3	1	1	3	3	1	1	1	3	3	1	3	3	1	3	3	1
GMI_DS_A3_489_351	3	3	1	1	1	1	1	1	0	3	1	3	1	3	1	3	1	3	3	3	3	3	1	3	1	1	1	1	3	1	3	1	1	1	1	1	1	1	3	3	1	1	3	1	3	1	1	3	3
GMI_DS_A3_74_292	1	3	1	3	3	1	3	3	1	1	3	1	3	3	1	3	1	3	1	3	1	3	3	1	3	3	1	3	1	3	3	3	1	1	3	3	1	1	3	3	1	3	1	3	1	3	3	1	1
GMI_DS_CC10461_118	3	3	1	3	1	3	1	3	1	3	1	3	3	3	3	1	1	3	1	1	1	3	3	1	3	3	1	1	1	3	3	3	3	3	3	1	1	1	3	1	3	1	3	1	3	3	1	1	1
GMI_DS_CC10481_156	3	3	3	3	1	3	1	1	1	1	3	1	1	3	1	3	3	1	1	1	3	1	1	1	3	1	3	1	3	1	1	1	3	3	3	3	3	3	3	3	1	1	3	1	3	3	3	3	3
GMI_DS_CC1661_180	1	1	1	1	1	1	1	3	3	3	1	3	1	3	3	3	3	3	1	1	3	3	3	1	1	3	3	3	3	1	3	3	1	3	3	3	3	1	1	1	1	1	1	3	3	1	1	3	1
GMI_DS_CC1776_314	3	1	3	1	3	3	3	1	3	3	1	1	1	1	3	3	3	1	1	1	1	3	1	3	1	2	1	1	3	1	1	3	1	1	3	1	1	3	3	1	1	1	3	3	3	3	1	3	3
GMI_DS_CC3048_64	1	3	1	1	3	1	3	1	3	3	1	1	1	3	3	3	1	3	1	1	3	1	3	1	1	1	1	1	1	3	3	1	3	2	1	3	1	1	3	1	1	3	3	1	1	3	1	3	3
GMI_DS_CC4430_239	3	1	3	3	3	3	1	3	3	1	3	3	1	3	3	1	3	1	3	3	3	3	3	1	1	3	3	1	1	3	3	3	3	1	3	1	3	3	3	3	3	1	1	3	1	1	3	3	3
GMI_DS_CC4885_61	1	3	1	1	1	1	3	3	3	3	3	1	3	1	3	3	3	3	3	3	3	3	3	1	1	1	3	1	3	1	3	1	1	3	3	1	1	1	1	3	1	3	1	3	3	1	3	3	3
GMI_DS_CC5188_127	1	1	1	1	3	1	3	3	1	3	1	1	3	1	3	1	1	3	1	1	3	3	1	3	3	1	3	3	1	3	3	1	3	1	1	1	3	1	1	1	1	3	3	1	3	3	3	3	1
GMI_DS_CC5652_132	1	3	1	1	3	3	1	3	1	3	1	1	3	1	1	1	1	1	2	1	1	3	1	1	1	3	1	1	1	1	1	3	3	3	1	3	3	1	1	1	1	3	1	3	3	1	3	1	1
GMI_DS_CC5720_167	3	1	3	3	1	1	3	3	1	1	1	3	1	3	3	3	3	3	3	3	3	1	3	3	1	1	3	3	3	3	1	1	1	3	1	3	3	3	1	3	3	1	3	3	1	1	1	1	1
GMI_DS_CC6030_255	3	1	3	1	3	3	3	3	3	1	3	3	3	1	1	3	3	3	3	1	3	3	3	1	3	1	1	1	1	3	1	1	3	2	1	1	1	1	3	1	3	1	3	1	1	1	3	3	1
GMI_DS_CC6556_81	3	3	3	3	3	1	1	1	1	1	3	3	3	1	1	3	3	3	1	1	3	1	1	1	1	1	3	3	3	1	3	1	1	3	1	1	3	3	1	3	3	3	3	1	3	3	3	3	3
GMI_DS_CC6822_86	3	3	1	1	3	1	3	3	1	1	3	3	3	1	1	3	3	1	1	1	3	3	1	3	3	1	3	1	1	3	3	3	1	1	3	1	3	3	3	1	3	3	3	3	3	3	1	1	1
GMI_DS_CC6903_318	3	1	3	3	1	1	3	3	1	3	3	3	1	3	1	3	1	3	3	3	3	3	1	3	3	1	1	3	1	3	1	3	1	1	1	1	1	3	1	3	3	2	1	3	3	1	1	3	1
GMI_DS_CC7281_186	1	3	1	1	1	1	3	3	3	3	1	3	1	1	3	3	1	1	1	1	3	1	1	3	3	1	1	1	1	1	3	1	3	3	1	3	3	3	1	1	1	1	3	1	1	3	1	3	1
GMI_DS_CC7370_52	3	1	3	1	3	1	1	3	3	1	1	1	3	3	3	1	3	1	3	3	3	3	3	3	1	1	3	1	1	1	3	1	3	1	2	3	3	1	1	3	1	3	3	3	3	3	3	1	3
GMI_DS_CC7541_122	1	3	3	3	3	1	1	3	3	1	1	3	3	1	3	3	3	3	1	1	1	1	1	1	1	3	1	3	3	1	1	1	3	0	3	3	1	3	1	1	3	1	3	3	1	1	1	1	1
GMI_DS_CC7582_55	3	3	1	1	3	3	3	1	1	1	1	1	3	3	3	3	1	3	1	3	1	3	1	1	3	1	3	3	3	3	3	1	1	1	3	3	3	1	1	3	1	3	1	3	1	3	3	1	1
GMI_DS_CC7846_153	1	3	1	1	1	1	3	3	3	3	1	3	1	1	3	3	1	1	1	1	3	1	1	3	3	1	1	1	1	3	3	1	3	3	1	3	3	3	1	1	1	1	3	1	1	3	1	3	1
GMI_DS_CC7847_62	3	1	3	1	3	3	3	1	3	3	1	1	1	1	3	3	3	1	1	1	1	3	1	3	1	3	1	1	3	1	1	3	1	1	3	1	1	3	3	1	1	1	3	3	3	3	1	3	3
GMI_DS_CC8293_216	3	1	3	1	3	1	1	1	1	1	1	1	3	1	3	3	3	3	3	1	1	1	1	3	1	1	3	3	3	3	1	1	3	1	3	1	3	1	3	1	3	1	1	3	1	1	3	3	1
GMI_DS_CC8468_91	3	1	1	1	3	3	3	3	3	3	3	3	3	1	1	3	3	3	3	3	3	3	3	1	3	1	1	1	1	1	1	1	3	3	1	1	3	3	3	1	3	1	3	1	1	1	3	3	1
GMI_DS_CC8733_129	3	1	3	1	3	3	3	3	3	1	1	1	3	3	3	3	1	1	3	3	3	3	3	1	3	3	3	1	1	3	3	3	3	1	1	1	3	3	1	3	1	1	1	3	1	1	3	3	3
GMI_DS_CC8829_137	1	1	1	1	3	1	3	3	1	3	1	1	3	1	3	1	3	3	1	1	3	3	1	3	3	1	3	3	1	3	3	1	3	1	1	1	3	1	1	1	1	3	3	1	3	3	3	3	1
GMI_DS_CC9093_95	3	1	3	1	3	3	3	1	3	3	1	1	1	1	3	3	3	1	1	1	1	3	1	3	1	3	1	1	3	1	1	3	1	1	3	1	1	3	3	1	1	1	3	3	3	3	1	3	3
GMI_DS_CC9187_141	3	1	1	1	1	3	3	3	1	3	3	3	1	3	1	3	3	3	1	3	3	3	3	1	3	1	1	1	1	1	3	1	3	3	3	1	3	1	1	1	3	1	3	1	3	1	3	1	1
GMI_DS_CC9424_119	1	3	3	1	1	1	3	3	1	1	3	1	1	1	1	3	3	3	1	1	3	1	1	3	3	1	3	1	1	3	1	1	3	1	1	1	3	3	3	1	3	3	3	1	1	1	3	3	1
GMI_DS_CC9493_63	1	1	1	1	1	1	1	1	1	3	3	1	3	3	3	3	1	1	1	3	1	2	3	3	1	3	1	1	3	3	2	1	3	1	1	1	1	3	1	1	3	1	3	1	3	3	1	3	1
GMI_DS_CC9934_185	3	1	3	1	3	3	3	3	3	1	3	3	3	1	1	3	3	3	3	1	3	3	3	1	3	1	1	1	1	1	1	1	3	3	1	1	3	1	3	1	3	1	3	1	1	1	3	3	1
GMI_DS_oPt-12128_39	1	3	3	1	1	2	1	3	3	3	1	3	3	1	1	1	1	1	1	1	3	1	1	3	3	3	3	1	3	1	1	3	1	3	1	3	3	3	1	3	3	1	1	3	1	3	3	1	3
GMI_DS_oPt-12215_45	1	1	1	1	1	3	1	1	3	3	3	3	3	3	3	3	3	1	3	1	1	3	3	1	3	3	1	1	3	3	3	3	3	1	1	1	3	1	1	3	3	1	1	1	3	1	1	1	1
GMI_DS_oPt-14552_101	3	1	3	1	3	3	1	1	3	3	1	3	1	1	3	3	3	1	1	1	1	3	1	3	1	1	1	1	3	1	1	3	1	1	3	1	1	1	3	1	1	1	3	3	3	3	1	3	3
GMI_DS_oPt-1466_323	1	3	1	3	1	1	3	3	1	1	1	2	1	1	1	3	1	1	3	1	3	1	1	3	2	3	3	1	3	3	1	3	1	1	3	1	1	1	1	3	1	3	3	3	3	3	3	1	1
GMI_DS_oPt-14907_38	1	1	1	1	1	3	1	1	3	3	3	3	3	3	3	3	1	1	3	1	1	3	3	1	1	3	1	1	3	3	3	3	3	1	1	1	3	1	1	3	3	1	1	1	3	1	1	1	1
GMI_DS_oPt-15198_64	1	1	1	1	3	1	1	3	1	3	1	1	1	1	3	1	1	1	1	1	3	1	3	3	3	1	1	3	3	1	3	1	3	1	3	1	3	1	3	1	3	3	3	1	1	3	3	3	1
GMI_DS_oPt-16541_253	1	3	3	1	3	3	1	3	3	3	3	1	1	3	3	3	3	1	3	1	1	3	1	3	1	1	1	1	3	3	3	3	1	1	3	3	3	3	3	1	3	1	1	1	1	1	1	1	3
GMI_DS_oPt-17084_293	3	1	1	3	1	3	3	1	1	3	3	1	3	3	1	3	3	1	3	3	3	1	1	1	3	3	1	1	3	1	1	3	1	1	1	3	3	1	1	1	3	3	1	1	3	1	3	1	3
GMI_DS_oPt-17694_374	1	3	3	3	1	3	3	3	3	3	3	1	3	1	1	3	3	3	3	1	3	3	1	3	1	1	3	1	3	3	3	1	1	1	3	3	3	1	3	1	3	3	1	1	3	1	3	1	1
GMI_DS_oPt-2385_166	1	3	1	3	3	1	3	1	1	1	1	1	3	3	3	3	1	3	1	3	1	3	1	1	1	1	3	3	3	3	3	1	1	1	3	3	3	1	1	3	1	3	3	3	1	1	3	1	1
GMI_DS_oPt-2653_332	3	1	3	3	1	1	3	3	1	3	3	3	1	3	1	3	1	3	3	3	3	3	1	3	3	1	1	3	1	3	1	3	1	1	1	1	1	3	1	3	3	2	1	3	3	1	1	3	1
GMI_ES_CC10109_283	3	3	1	1	3	3	3	3	1	3	3	3	1	1	3	1	3	3	3	3	1	1	3	3	1	1	1	3	1	1	1	1	3	2	1	3	3	3	2	1	1	3	1	1	3	1	3	3	3
GMI_ES_CC10629_401	1	1	3	3	3	1	1	1	3	1	1	1	1	3	3	2	3	3	3	1	1	1	3	3	3	3	3	3	1	3	1	1	3	1	3	1	3	1	3	1	1	1	1	3	3	3	3	1	1
GMI_ES_CC11076_204	3	3	3	0	1	3	1	1	1	1	3	1	1	3	1	1	3	1	1	1	3	1	1	1	3	1	3	1	3	1	1	1	3	3	3	3	3	1	3	3	1	1	3	1	3	3	3	3	3
GMI_ES_CC11253_379	3	1	1	3	1	3	3	1	1	3	3	1	3	3	1	3	3	1	3	3	3	1	1	1	3	3	1	1	3	1	3	3	1	1	1	3	3	1	1	1	3	3	1	1	3	1	3	1	3
GMI_ES_CC11290_204	3	1	1	1	3	3	3	3	3	3	3	3	3	1	1	3	3	3	3	3	3	3	3	1	3	1	1	1	1	1	1	1	3	3	1	1	3	1	3	1	3	1	3	1	1	1	3	3	1
GMI_ES_CC11621_230	3	1	3	1	1	3	3	3	3	1	3	1	3	1	1	1	3	3	3	3	3	3	1	3	1	3	3	1	3	3	3	1	1	1	3	1	3	1	1	1	3	3	1	3	3	1	1	1	3
GMI_ES_CC11826_84	1	1	3	3	3	1	1	1	3	1	1	1	1	3	3	2	3	3	3	1	1	1	3	3	3	3	3	3	1	3	1	1	3	1	3	1	3	1	3	1	1	1	1	3	3	3	3	1	1
GMI_ES_CC12297_189	1	3	1	1	1	1	3	3	1	3	3	1	1	1	1	3	3	1	1	1	3	3	1	3	3	1	1	1	3	3	1	1	3	1	1	1	3	3	3	1	2	3	1	1	1	1	3	3	1
GMI_ES_CC12360_189	3	1	1	1	1	3	3	3	1	3	3	3	1	3	1	3	3	3	1	3	3	3	3	1	3	1	1	1	1	1	3	1	3	3	3	1	3	1	1	1	3	1	3	1	3	1	3	1	1
GMI_ES_CC13394_332	3	1	3	3	1	1	1	1	3	1	1	1	1	1	1	3	1	1	3	1	1	1	3	1	1	3	3	3	3	1	3	3	1	1	3	1	3	3	3	1	1	3	3	1	3	3	3	3	1
GMI_ES_CC13970_83	3	3	1	1	3	3	3	1	1	1	1	1	3	3	3	3	1	3	1	3	1	3	1	1	3	1	3	3	3	3	3	1	1	1	3	3	3	1	1	3	1	3	1	3	1	3	3	1	1
GMI_ES_CC14000_280	3	1	3	1	3	3	3	3	3	1	1	1	3	3	3	3	1	1	3	3	3	3	3	1	3	3	3	1	1	3	3	3	3	3	1	1	3	3	1	3	1	1	1	3	1	1	3	3	3
GMI_ES_CC14178_167	1	3	1	1	3	1	1	3	3	3	1	3	3	1	3	1	1	1	3	3	3	3	1	3	3	1	1	3	1	1	3	1	1	1	1	3	1	3	3	3	3	1	3	1	1	1	1	1	1
GMI_ES_CC14663_275	3	3	1	3	1	1	1	3	3	1	1	1	1	1	1	1	1	1	1	3	1	3	1	1	1	3	1	3	1	3	3	1	3	3	3	1	3	1	1	1	1	1	3	3	1	1	1	1	3
GMI_ES_CC15389_69	3	3	3	3	1	1	1	1	1	1	3	1	1	3	1	3	3	1	1	1	3	1	1	1	3	1	3	1	3	1	1	1	3	3	3	3	3	3	3	3	1	1	3	3	3	3	3	3	3
GMI_ES_CC16159_120	1	1	1	1	3	1	1	3	1	3	1	1	1	1	3	1	1	1	1	1	3	1	3	3	3	1	1	3	3	1	3	1	3	1	3	1	3	1	3	1	3	3	3	1	1	3	3	1	1
GMI_ES_CC16289_111	1	3	3	1	1	1	3	3	1	1	3	1	1	1	1	3	3	3	1	1	3	1	1	3	3	1	3	1	1	3	1	1	3	1	1	1	3	3	3	1	3	3	3	1	1	1	3	3	1
GMI_ES_CC16445_119	3	1	3	3	3	3	1	3	3	1	1	1	1	3	1	3	1	1	1	1	1	1	3	3	1	1	1	1	3	1	1	3	3	1	3	1	3	1	1	3	1	1	3	3	2	3	1	1	3
GMI_ES_CC2088_506	1	3	1	1	1	1	3	3	3	3	1	3	1	1	3	3	1	1	1	3	3	1	1	3	1	1	1	1	1	3	3	1	3	3	1	3	3	3	3	1	1	3	3	1	1	3	1	3	1
GMI_ES_CC2606_241	1	3	1	3	3	3	3	3	1	3	3	3	1	3	1	1	3	3	1	1	1	3	1	3	3	1	1	1	1	3	1	1	3	3	1	3	1	1	3	1	1	1	1	3	1	3	3	1	1
GMI_ES_CC3702_289	3	1	3	1	3	1	1	3	3	1	1	1	3	3	3	1	3	1	3	3	3	3	3	3	1	1	3	3	1	1	3	1	3	3	2	3	3	1	1	3	1	3	3	3	3	3	3	1	3
GMI_ES_CC4633_339	1	2	1	1	1	1	3	3	1	1	3	1	1	1	1	3	3	1	1	1	3	3	1	3	3	1	1	1	3	3	1	1	3	1	1	1	3	3	3	1	2	3	3	1	1	1	3	3	1
GMI_ES_CC5758_340	1	1	1	3	3	1	3	1	1	1	1	3	3	1	3	3	3	3	3	3	1	3	1	3	3	1	1	1	3	1	3	1	3	3	3	1	3	3	3	3	1	3	1	1	3	3	1	3	1
GMI_ES_CC6322_820	3	1	3	3	1	1	1	1	3	1	1	1	1	1	1	3	1	1	3	1	1	1	3	1	1	3	3	3	3	1	3	3	1	1	3	1	3	3	3	1	1	3	3	1	3	3	3	3	1
GMI_ES_CC6673_460	3	1	1	3	1	3	1	2	3	3	3	2	3	1	3	3	3	1	3	3	1	1	1	1	3	3	3	1	3	3	1	3	3	1	1	3	3	1	1	3	3	1	1	1	3	3	1	1	3
GMI_ES_CC6708_301	3	1	1	1	3	3	3	3	3	3	3	3	3	1	1	3	3	3	3	3	3	3	3	1	3	1	1	1	1	1	1	1	3	3	1	1	3	1	3	1	3	1	3	1	1	1	3	3	1
GMI_ES_CC6818_106	3	1	1	3	1	3	3	1	1	3	3	1	3	3	1	3	3	1	3	3	3	1	1	1	3	3	1	1	3	1	3	3	1	1	1	3	3	1	1	1	3	3	1	1	3	1	3	1	3
GMI_ES_CC7307_489	1	1	1	1	1	3	3	3	1	1	3	1	1	3	3	1	3	3	3	1	1	3	1	3	1	1	1	2	1	1	3	1	3	2	3	3	3	1	1	3	1	3	1	3	3	1	1	1	1
GMI_ES_CC7433_103	1	1	3	3	1	3	3	3	3	1	3	3	3	1	1	3	3	3	3	1	3	3	1	3	1	3	3	1	3	3	3	1	1	1	3	1	3	1	1	1	3	3	1	3	3	1	1	1	3
GMI_ES_CC7714_103	3	3	3	3	1	3	1	1	1	3	1	3	3	1	3	1	1	1	1	2	3	1	3	3	1	3	3	1	3	1	1	3	3	1	3	1	3	3	1	1	1	1	3	3	3	3	3	3	3
GMI_ES_CC7849_819	1	3	3	1	1	1	3	1	3	3	1	1	1	3	3	3	1	3	3	3	3	1	1	1	1	1	3	3	1	3	3	1	3	3	1	3	1	1	3	3	1	3	3	3	1	3	1	1	3
GMI_ES_CC7894_200	1	3	1	1	1	1	3	3	3	3	1	3	3	1	3	3	1	1	3	3	3	1	1	3	3	1	1	1	1	1	3	1	3	1	1	3	3	3	1	1	1	1	3	1	1	3	1	3	1
GMI_ES_CC8351_255	1	1	1	1	3	1	3	3	1	3	1	1	3	1	3	1	1	3	1	1	3	3	1	3	3	1	3	2	1	1	1	1	3	1	1	1	3	1	1	1	1	3	3	1	3	3	3	3	1
GMI_ES_CC8503_89	3	1	3	1	3	3	3	3	3	1	1	1	3	3	3	3	1	1	3	3	3	3	3	1	3	3	3	1	1	3	3	3	3	1	1	1	3	3	1	3	1	1	1	3	1	1	3	3	3
GMI_ES_CC8927_168	3	1	3	1	3	1	1	1	1	1	1	1	3	1	3	3	3	3	3	1	1	1	1	3	1	1	3	3	3	3	1	1	3	1	3	1	3	1	3	1	3	1	1	3	1	1	3	3	1
GMI_ES_CC8945_103	1	1	1	1	1	1	1	3	3	3	1	3	1	3	3	3	3	3	1	1	3	3	3	1	1	3	3	3	3	1	3	3	1	3	3	3	3	1	1	1	1	1	1	3	3	1	1	3	1
GMI_ES_CC9014_257	3	1	3	3	1	1	3	3	3	3	1	1	1	3	3	3	3	3	1	3	1	1	3	1	1	3	3	3	3	1	1	3	1	3	3	3	3	3	1	3	3	3	1	1	3	1	1	3	1
GMI_ES_CC9730_217	3	3	3	1	3	3	3	3	3	1	3	3	3	1	1	3	3	3	3	1	3	3	3	1	3	1	1	1	1	3	3	1	3	0	1	1	1	1	1	1	3	1	3	1	1	1	3	3	1
GMI_ES01_c10147_214	1	1	3	1	3	1	3	3	1	1	3	1	3	1	1	3	3	1	3	1	3	3	1	3	1	1	3	1	1	3	1	3	1	1	3	1	1	3	1	1	1	3	1	1	1	3	3	3	1
GMI_ES01_c10310_366	1	3	3	3	1	1	1	1	1	1	3	1	1	3	1	3	3	3	1	1	3	1	1	1	3	1	3	1	3	1	1	1	3	3	3	3	3	3	3	3	1	1	3	3	3	3	3	3	3
GMI_ES01_c10372_615	3	1	1	1	1	3	3	3	3	3	3	1	3	1	1	1	3	3	3	3	1	3	1	3	1	3	3	3	3	3	3	1	1	0	3	1	3	1	1	1	3	3	1	1	3	1	1	1	3
GMI_ES01_c11420_274	1	1	1	1	3	1	3	3	1	3	1	1	3	1	3	1	1	3	1	1	3	3	1	3	3	1	3	3	1	3	3	1	3	1	1	1	3	1	1	1	1	3	3	1	3	3	3	3	1
GMI_ES01_c11827_414	1	1	1	3	3	1	3	1	1	1	1	3	3	1	3	3	3	3	3	3	1	3	1	1	3	1	1	1	3	1	3	1	3	3	3	1	3	3	3	3	1	3	1	1	3	3	1	3	1
GMI_ES01_c11874_130	1	1	1	1	1	3	1	1	3	3	3	3	3	3	3	3	3	1	3	1	1	3	3	1	3	3	1	1	3	3	3	3	3	1	1	1	3	1	1	3	3	1	1	1	3	1	1	1	1
GMI_ES01_c12117_562	3	3	1	3	3	1	1	1	1	1	1	3	1	2	1	3	1	1	3	1	3	3	1	3	3	1	3	1	1	3	3	3	1	1	3	1	1	3	1	1	3	3	3	3	3	3	1	1	3
GMI_ES01_c1223_200	1	1	3	3	1	1	3	1	1	1	1	3	1	1	1	3	1	1	1	1	3	1	3	3	1	1	3	3	3	1	1	3	1	1	3	1	1	3	1	3	1	3	3	1	3	1	3	2	1
GMI_ES01_c12564_210	1	3	1	3	1	1	3	3	1	1	1	1	1	1	1	3	1	1	3	1	3	1	3	3	1	1	3	3	3	3	1	3	1	1	3	1	1	1	1	3	1	3	3	3	3	1	3	1	1
GMI_ES01_c13233_204	3	3	3	3	1	3	1	1	1	3	1	3	3	1	3	1	3	1	1	2	3	1	3	3	1	3	3	1	3	1	1	3	3	1	3	1	3	3	1	1	1	1	3	3	3	3	3	3	3
GMI_ES01_c13403_102	0	3	1	1	1	1	1	3	1	3	3	3	1	3	3	3	3	3	3	3	3	3	1	1	1	1	1	3	1	1	3	1	1	3	1	1	1	1	1	1	3	1	1	3	3	3	3	1	1
GMI_ES01_c13657_337	3	1	1	1	3	3	3	3	3	3	3	3	3	1	1	3	3	3	3	3	3	3	3	1	3	1	1	1	1	1	1	1	3	3	1	1	3	3	1	1	3	1	3	1	1	1	3	3	1
GMI_ES01_c13834_134	1	3	1	1	1	1	3	3	2	3	1	3	3	1	3	3	1	1	3	3	3	1	1	3	3	1	1	1	1	1	3	1	3	3	1	3	3	3	1	1	1	1	3	1	1	1	1	3	1
GMI_ES01_c13907_104	1	1	1	3	3	3	1	3	3	1	1	1	3	3	1	1	3	3	3	1	1	3	3	3	3	3	3	3	1	1	3	3	3	1	1	1	1	1	1	3	3	3	1	3	1	1	1	3	3
GMI_ES01_c14065_159	3	3	1	1	3	3	1	3	1	3	1	3	1	1	1	1	1	3	3	1	1	3	1	3	1	3	1	3	3	1	1	3	3	1	1	3	3	3	1	1	1	3	3	3	3	1	3	3	1
GMI_ES01_c14084_302	3	3	1	3	3	1	3	1	2	1	1	1	3	3	3	3	1	3	1	3	1	3	0	1	1	1	3	3	3	3	3	2	1	1	3	3	3	1	0	3	1	3	3	3	1	1	3	1	1
GMI_ES01_c14131_173	3	3	3	3	1	3	1	1	3	1	1	1	1	1	3	1	3	1	1	3	3	1	1	3	1	1	3	3	3	1	1	3	1	3	3	1	1	1	1	3	1	3	1	3	3	3	1	3	3
GMI_ES01_c14139_498	3	1	1	1	3	3	3	1	3	3	1	1	1	1	3	3	3	1	1	1	1	3	1	3	1	3	1	1	3	1	1	3	1	1	3	1	1	3	3	1	1	1	3	3	3	3	1	3	3
GMI_ES01_c14349_357	1	3	1	3	3	1	3	1	3	1	3	3	3	1	3	1	3	3	1	3	1	1	1	1	3	1	1	3	3	3	3	1	3	3	3	3	1	1	3	1	3	1	1	1	1	3	1	1	1
GMI_ES01_c14397_365	3	3	3	3	3	3	1	1	1	3	1	3	3	1	3	1	3	1	1	3	3	1	3	3	1	3	3	1	3	1	3	3	3	1	3	3	3	3	1	1	1	1	3	3	3	3	3	3	3
GMI_ES01_c1475_450	1	1	1	1	3	1	3	3	1	3	1	1	3	1	3	1	1	3	1	1	3	3	1	3	3	1	3	3	1	3	3	1	3	1	1	1	3	1	1	1	1	3	3	1	3	3	3	3	1
GMI_ES01_c1517_378	1	3	1	3	3	1	3	1	3	1	3	3	3	1	3	1	3	3	1	3	1	1	1	1	3	1	1	3	3	3	3	0	3	3	3	3	1	1	3	1	3	1	1	1	1	3	1	1	1
GMI_ES01_c1537_1127	3	1	1	3	3	1	1	3	1	1	1	1	3	1	3	3	3	1	1	3	1	1	3	1	3	3	1	3	3	1	1	3	3	3	3	3	1	1	1	3	1	1	1	1	3	1	3	3	3
GMI_ES01_c15405_389	3	1	3	1	3	1	1	3	3	1	1	1	3	3	3	1	3	1	3	3	3	3	3	3	1	1	3	3	1	1	3	1	3	3	1	3	3	1	1	3	1	3	3	3	3	3	3	1	3
GMI_ES01_c15628_381	1	3	3	3	1	3	3	1	3	1	1	1	1	3	1	1	1	1	1	3	3	3	3	1	3	1	3	1	1	1	3	1	3	1	1	1	1	3	3	0	3	3	3	1	1	1	1	3	3
GMI_ES01_c16132_303	1	1	1	1	3	1	1	3	1	3	1	1	1	1	2	1	1	1	1	1	3	1	3	3	3	1	1	3	2	1	2	1	3	1	3	1	3	1	3	1	3	3	3	1	1	3	3	1	1
GMI_ES01_c16275_104	1	1	3	3	1	3	3	3	3	1	3	3	3	1	1	3	3	3	3	1	3	3	1	3	1	3	3	1	3	3	3	1	1	1	3	1	3	1	3	1	3	3	1	3	3	1	1	1	3
GMI_ES01_c16767_69	3	3	1	3	3	1	1	1	1	1	1	1	1	1	1	3	1	1	3	1	3	3	1	3	1	3	3	1	1	3	1	3	1	1	3	1	1	1	1	3	3	3	3	3	3	3	1	1	3
GMI_ES01_c16774_222	3	3	1	3	1	1	1	3	3	1	3	1	1	1	1	1	1	1	1	3	1	3	1	1	1	3	1	3	1	3	3	1	3	3	3	1	3	1	1	1	1	1	3	3	1	1	1	1	3
GMI_ES01_c17040_394	3	1	3	3	3	3	1	3	3	1	3	3	1	3	3	1	3	1	3	3	3	3	3	1	1	3	3	1	1	3	3	3	3	1	3	1	3	3	3	3	3	1	1	3	1	1	3	3	3
GMI_ES01_c17183_318	3	3	1	3	3	3	3	3	3	1	3	1	3	3	3	1	3	3	1	3	3	3	3	1	1	3	1	3	3	1	1	3	3	3	3	3	3	1	3	3	3	3	1	1	3	3	1	1	1
GMI_ES01_c1725_728	1	1	1	3	3	3	1	3	3	3	1	1	3	3	1	1	3	3	3	1	1	1	3	3	3	3	3	3	1	1	3	3	3	1	1	1	1	1	1	3	1	3	1	3	1	1	1	3	3
GMI_ES01_c18017_440	1	1	1	3	3	3	1	3	3	1	1	1	3	3	1	1	3	3	3	1	1	3	3	3	3	3	3	3	1	1	3	3	3	1	1	1	1	1	1	3	1	3	1	3	1	1	1	3	3
GMI_ES01_c18122_404	3	1	3	3	1	3	3	1	1	3	1	1	3	3	1	3	1	1	1	3	1	3	3	1	1	1	3	3	1	1	1	3	3	3	1	1	3	3	3	1	3	3	3	3	1	1	1	3	3
GMI_ES01_c18839_132	3	3	3	3	1	3	1	1	1	1	3	1	1	3	1	1	3	1	1	1	3	1	1	1	3	1	3	1	3	1	1	1	3	3	3	3	3	1	3	3	1	1	3	1	3	3	3	3	3
GMI_ES01_c19245_178	1	3	1	3	3	3	3	1	3	1	3	3	3	1	3	1	1	3	1	3	1	1	1	1	3	1	1	1	3	3	3	1	3	3	3	3	3	1	3	1	1	1	1	1	1	3	1	3	1
GMI_ES01_c19480_559	3	1	3	3	1	1	3	3	3	3	1	1	1	3	3	3	3	3	1	3	1	1	3	1	1	3	3	3	3	1	1	3	1	3	3	3	3	3	1	3	3	3	1	1	3	1	1	3	1
GMI_ES01_c19628_354	3	3	3	3	1	3	1	1	1	1	3	1	3	3	1	1	3	1	0	1	3	1	1	1	3	1	3	1	3	1	1	1	3	3	3	3	3	1	3	3	1	1	3	1	3	3	3	3	1
GMI_ES01_c2150_256	3	1	2	1	1	3	3	3	3	3	3	1	3	1	1	1	3	3	3	3	1	3	1	3	1	3	3	3	3	3	3	1	1	2	3	1	3	1	1	1	3	3	1	1	3	1	1	1	3
GMI_ES01_c2163_409	3	3	1	1	3	1	3	1	1	3	1	1	3	1	1	1	3	3	1	1	1	3	1	1	1	3	1	1	1	1	1	3	3	3	1	3	3	1	3	1	1	3	1	3	3	1	3	1	3
GMI_ES01_c22545_242	1	3	3	1	1	1	3	3	1	1	3	1	1	1	1	3	3	3	1	3	3	1	1	3	3	1	1	1	1	3	1	1	3	1	1	1	3	3	3	1	3	3	3	1	1	1	3	3	1
GMI_ES01_c22619_143	3	1	3	3	1	1	3	3	1	3	3	3	1	3	1	3	1	3	3	3	3	3	1	3	3	1	1	3	1	3	1	3	1	1	1	1	1	3	1	3	3	2	1	3	3	1	1	3	1
GMI_ES01_c24656_105	3	1	1	1	1	3	3	3	3	3	3	1	3	1	1	1	3	3	3	3	3	3	1	3	1	3	3	3	3	3	3	1	1	1	3	1	3	1	1	1	3	3	1	1	3	1	1	1	3
GMI_ES01_c2481_1101	3	1	3	1	1	1	1	1	3	1	3	1	1	1	1	3	3	1	3	3	3	1	3	1	3	3	3	3	3	1	1	3	3	1	1	3	3	1	3	3	1	3	1	3	3	1	3	1	1
GMI_ES01_c26749_466	3	1	1	3	1	3	3	1	1	3	3	1	3	3	1	1	3	1	3	3	3	1	1	1	3	3	3	1	3	1	3	3	1	1	1	3	3	1	1	1	3	3	1	1	3	1	3	1	3
GMI_ES01_c27692_191	3	3	3	1	3	3	3	1	1	3	3	1	3	3	3	3	1	1	3	3	1	3	1	1	1	1	1	3	3	1	3	1	1	1	3	3	1	3	3	3	1	3	1	3	1	1	3	1	1
GMI_ES01_c284_1036	3	1	3	1	3	3	1	3	3	1	3	3	1	3	3	1	3	3	3	3	3	3	3	1	1	3	3	1	1	3	3	3	3	1	3	1	3	3	3	3	3	3	1	3	1	1	1	3	1
GMI_ES01_c2879_300	1	1	3	1	3	1	3	3	1	1	3	1	3	1	1	3	3	1	3	1	3	3	1	3	3	1	3	1	1	3	1	3	1	1	3	1	3	3	1	1	1	3	1	1	1	3	3	3	1
GMI_ES01_c3132_376	3	1	3	1	3	3	1	1	3	3	1	3	3	1	1	3	1	1	1	3	1	3	1	3	1	1	1	3	3	1	1	3	3	1	1	1	1	1	3	1	1	3	3	3	3	3	1	3	3
GMI_ES01_c3302_178	3	3	3	1	3	3	3	3	3	1	3	3	3	1	1	3	3	3	3	1	3	3	3	1	3	1	1	1	1	3	3	1	3	3	1	1	1	1	3	1	3	1	3	1	1	1	3	3	1
GMI_ES01_c3759_358	3	1	1	3	3	3	3	3	1	3	3	3	1	1	1	1	3	3	1	1	1	3	1	3	3	3	1	3	3	3	3	1	3	1	1	1	1	1	3	1	1	1	3	3	1	1	3	1	1
GMI_ES01_c3919_84	3	1	1	3	3	3	3	3	1	3	3	3	1	1	1	1	3	3	1	1	1	3	1	3	3	3	1	3	3	3	3	1	3	1	1	1	1	1	3	1	1	1	3	3	1	1	3	1	1
GMI_ES01_c4041_423	1	1	3	0	3	1	3	3	1	1	3	1	3	1	1	3	3	1	3	1	3	3	1	3	1	1	3	1	1	3	1	3	1	1	3	1	1	3	1	1	1	3	1	1	1	3	3	3	1
GMI_ES01_c4081_182	1	3	3	3	3	1	1	1	3	1	1	1	1	3	3	2	1	3	3	1	1	1	3	3	3	3	3	3	1	3	1	1	3	1	3	1	3	1	3	1	1	1	1	3	3	3	3	1	1
GMI_ES01_c4371_166	1	1	3	1	3	1	3	3	1	1	3	1	3	1	1	3	3	1	3	1	3	3	1	3	3	1	3	1	1	3	1	3	1	1	3	1	3	3	1	1	1	3	1	1	1	3	3	3	1
GMI_ES01_c4452_325	1	3	3	1	3	3	1	3	3	3	3	1	1	3	3	3	3	1	3	1	3	3	1	3	1	1	1	1	3	3	3	1	1	1	3	3	3	1	3	1	3	3	3	1	3	1	3	1	3
GMI_ES01_c4491_147	1	1	1	3	1	1	1	3	1	1	3	1	3	1	3	1	1	1	3	1	3	1	1	3	1	3	1	3	3	1	3	3	1	3	3	1	1	3	3	2	1	1	3	1	3	3	3	1	3
GMI_ES01_c515_543	1	1	1	1	1	1	1	3	3	3	1	3	1	3	3	3	3	3	1	1	3	3	3	1	1	3	3	3	3	1	3	3	1	3	3	3	3	1	1	1	1	1	1	3	3	1	1	3	1
GMI_ES01_c5395_117	1	3	3	3	1	3	3	3	3	3	3	1	3	1	1	3	3	3	3	1	3	3	1	3	1	3	3	1	3	3	3	1	1	1	3	1	3	1	3	3	3	3	1	3	3	1	3	1	1
GMI_ES01_c6574_349	1	3	1	3	3	1	3	3	1	1	3	1	3	3	1	3	1	3	1	3	1	3	3	1	3	3	1	3	1	3	3	3	1	1	3	3	1	1	3	3	1	3	1	3	1	3	3	1	1
GMI_ES01_c7940_496	3	1	3	1	1	1	1	1	3	1	3	1	3	1	1	3	3	1	1	1	1	3	1	3	1	3	1	1	3	3	3	3	1	1	1	1	3	1	3	1	1	3	3	1	3	1	3	1	1
GMI_ES01_c796_180	1	3	3	3	1	1	1	1	1	1	3	1	1	3	1	3	3	3	1	1	3	1	1	1	3	1	3	1	3	1	1	1	3	3	3	3	3	3	3	3	1	1	3	3	3	3	3	3	3
GMI_ES01_c7970_395	1	1	1	3	3	3	1	3	3	1	1	1	3	3	1	1	3	3	3	1	1	3	3	3	3	3	3	3	1	1	3	3	3	1	1	1	3	1	1	3	1	3	1	3	1	1	1	3	3
GMI_ES01_c8301_93	3	3	1	1	3	3	3	1	1	1	1	1	3	3	3	3	1	3	1	3	1	3	1	1	3	1	3	3	3	3	3	1	1	1	3	3	3	1	1	3	1	3	1	3	1	3	3	1	1
GMI_ES01_c8343_342	1	3	1	3	3	1	3	1	3	1	3	3	3	1	3	1	3	3	1	3	1	1	1	1	3	1	1	3	3	3	3	3	3	3	3	3	1	1	3	1	3	1	1	1	1	3	1	1	1
GMI_ES01_c8445_691	1	3	3	1	1	2	1	3	3	2	1	3	3	1	1	1	1	1	1	1	3	1	1	3	3	3	3	1	3	1	1	3	1	3	1	3	3	3	1	3	3	1	1	3	1	3	3	1	3
GMI_ES01_c8716_268	1	1	1	3	3	3	1	3	3	1	1	1	3	3	1	1	3	3	3	1	1	3	3	3	3	3	3	3	1	1	3	3	3	3	1	1	1	1	1	3	3	3	1	3	1	1	1	3	3
GMI_ES01_c9256_320	1	3	3	1	1	2	1	3	3	3	1	1	3	1	1	1	3	1	1	1	3	1	1	3	3	3	3	1	3	1	1	3	1	3	1	3	3	3	3	3	3	1	1	3	1	3	3	1	3
GMI_ES01_c9384_567	1	3	3	1	1	1	1	3	3	3	3	1	3	1	1	3	1	1	1	1	3	1	1	1	3	1	3	1	3	1	1	3	1	3	3	3	3	3	3	1	1	1	1	1	1	1	3	1	3
GMI_ES01_c9472_428	3	3	1	3	3	3	3	3	3	1	3	1	3	3	3	1	3	3	1	3	3	3	3	1	1	3	1	3	3	1	1	3	3	3	3	3	3	3	3	3	3	3	1	1	3	3	1	1	1
GMI_ES01_c9768_191	3	3	1	3	3	1	3	1	1	1	1	1	3	3	3	3	1	3	1	3	1	3	1	1	1	1	3	3	3	3	3	1	1	1	3	3	3	1	1	3	1	3	3	3	1	1	3	1	1
GMI_ES01_lrc10967_551	3	1	3	3	1	1	3	3	3	3	1	1	1	3	3	3	3	3	1	3	1	1	3	1	1	3	3	3	3	1	1	0	1	3	3	3	3	3	1	0	3	3	1	1	3	1	1	3	1
GMI_ES01_lrc11702_525	1	3	3	3	3	1	1	1	3	1	1	1	1	3	3	3	1	3	3	1	1	1	3	3	3	3	3	3	1	3	1	1	3	1	3	1	3	1	3	1	1	1	1	3	3	3	3	1	1
GMI_ES01_lrc12212_420	3	1	1	3	1	3	1	2	3	3	3	2	3	1	3	3	3	1	3	3	1	1	1	1	3	3	3	1	3	3	1	3	3	1	1	3	3	1	1	3	3	1	1	1	3	3	1	1	3
GMI_ES01_lrc12590_96	3	3	3	3	1	3	3	1	0	1	3	1	3	3	1	1	3	1	1	1	3	1	1	1	3	1	3	1	3	1	1	1	3	3	3	3	3	1	3	3	1	1	3	1	3	3	3	3	1
GMI_ES01_lrc22461_468	3	1	3	3	3	0	1	3	1	3	1	1	3	1	3	3	3	1	1	3	3	3	3	3	1	3	3	1	3	1	3	3	3	1	3	3	3	3	1	1	1	1	3	1	3	1	3	1	3
GMI_ES01_lrc22746_326	3	3	1	3	3	1	3	1	1	1	1	1	3	3	3	3	1	3	1	3	1	3	1	1	3	1	3	3	3	3	3	1	1	1	3	3	3	1	1	3	1	3	3	3	1	3	3	1	1
GMI_ES01_lrc22977_595	3	1	3	1	3	3	3	3	3	1	1	1	3	3	3	3	1	1	3	3	3	3	3	1	3	3	3	1	1	3	3	3	3	1	1	1	3	3	1	3	1	1	1	3	1	1	3	3	3
GMI_ES01_lrc32060_201	3	1	3	1	3	3	1	3	3	1	1	1	1	1	1	3	3	3	1	3	3	3	1	3	3	1	3	3	3	3	1	1	3	1	3	1	1	3	1	3	3	3	1	1	1	3	1	1	1
GMI_ES01_lrc8208_413	1	1	2	1	3	1	3	3	1	1	3	1	3	1	1	3	3	1	3	1	3	3	1	3	3	1	2	1	1	3	1	3	1	1	3	1	1	3	1	1	1	3	1	1	1	3	3	3	1
GMI_ES02_c10749_342	1	3	1	3	3	1	3	1	1	1	1	3	3	1	3	3	3	3	3	3	1	3	1	3	3	1	1	1	3	1	3	1	3	3	3	1	3	3	3	3	1	3	3	1	3	3	1	3	1
GMI_ES02_c10836_312	3	1	3	3	1	1	1	1	3	1	2	1	3	1	1	3	3	1	3	1	1	1	1	1	1	3	1	1	3	1	3	3	1	1	3	1	3	3	3	1	1	3	3	1	3	3	3	1	1
GMI_ES02_c11842_367	3	3	1	3	1	3	1	3	1	3	1	3	3	3	3	1	1	3	1	1	1	3	3	1	3	3	1	1	1	3	3	0	3	3	3	1	1	1	3	1	3	1	3	1	3	3	1	1	1
GMI_ES02_c11888_236	3	1	3	1	3	3	1	3	3	1	1	1	1	1	1	1	3	3	1	3	3	3	1	3	3	1	3	3	3	3	1	1	3	1	3	1	1	3	1	3	3	3	1	1	1	3	1	1	1
GMI_ES02_c12135_181	1	1	1	1	3	1	1	3	1	3	1	1	1	1	3	1	1	1	1	1	3	1	3	3	3	1	1	3	3	1	3	1	3	1	3	1	3	1	3	1	3	3	3	1	1	3	3	1	1
GMI_ES02_c12289_381	1	3	1	3	3	1	3	3	1	1	3	1	3	3	1	3	1	3	1	3	1	3	3	1	3	3	1	3	1	3	3	3	1	3	3	3	1	1	3	3	1	3	1	3	1	3	3	1	1
GMI_ES02_c12621_204	3	3	1	3	3	3	3	3	3	1	3	1	3	3	3	1	3	3	1	3	3	3	3	1	1	3	1	3	3	1	1	3	3	3	3	3	3	3	1	3	3	3	1	1	3	3	1	1	1
GMI_ES02_c12844_488	1	1	3	1	3	1	3	3	1	1	3	1	3	1	1	3	3	1	3	1	3	3	1	3	3	1	3	1	1	3	1	3	1	1	3	1	1	3	1	1	1	3	1	1	1	3	3	3	1
GMI_ES02_c13236_178	3	3	1	3	3	1	1	1	1	1	1	1	1	1	1	3	1	1	3	1	3	3	1	3	1	3	3	1	3	3	1	3	1	1	3	1	1	1	1	3	3	3	3	3	3	3	1	1	3
GMI_ES02_c13356_599	3	3	1	3	1	1	1	3	3	1	1	1	1	1	1	1	1	1	1	3	1	3	1	1	1	3	1	3	1	3	3	1	3	3	3	1	3	1	1	1	1	1	3	3	1	1	1	1	3
GMI_ES02_c13393_451	3	3	1	3	3	3	3	3	1	3	3	3	1	1	1	1	3	3	1	1	1	3	1	3	3	3	1	1	1	3	1	1	3	1	1	3	1	1	3	1	1	1	3	1	1	3	3	1	1
GMI_ES02_c13415_701	3	1	1	3	1	3	1	1	1	3	3	3	1	1	1	3	3	3	3	1	1	3	1	1	3	3	1	3	3	3	3	1	1	1	1	1	1	1	3	1	1	1	3	3	1	1	3	1	1
GMI_ES02_c13447_229	1	1	1	2	3	1	1	3	1	3	1	1	1	1	3	1	1	1	1	1	3	1	3	3	3	1	1	3	3	1	3	1	3	1	3	1	3	1	3	1	3	3	3	1	1	3	3	3	1
GMI_ES02_c13817_311	3	1	1	3	3	3	3	3	1	3	3	3	1	1	1	1	3	3	1	1	1	3	1	3	3	3	1	3	1	3	1	1	3	1	1	1	1	1	3	1	1	1	3	1	1	1	3	1	1
GMI_ES02_c14180_257	1	1	1	1	3	1	3	3	1	3	1	1	3	1	3	1	1	3	1	1	3	1	1	3	3	1	1	3	1	1	1	1	3	1	1	1	3	1	1	1	1	3	3	1	3	3	3	3	1
GMI_ES02_c14254_241	3	3	3	3	3	1	1	3	1	3	3	3	1	3	3	3	1	3	1	3	1	1	3	3	1	3	1	3	1	1	3	3	1	3	3	1	1	3	1	1	3	3	3	1	1	1	3	3	1
GMI_ES02_c14336_416	3	3	1	1	3	3	3	1	1	1	1	1	3	3	3	3	1	3	3	3	1	3	1	1	3	1	3	1	3	3	3	1	1	1	3	3	1	1	3	3	1	3	1	3	1	1	3	1	1
GMI_ES02_c14497_585	1	3	1	3	3	1	3	1	1	1	1	1	3	3	3	3	1	3	1	3	1	3	1	1	1	1	3	3	3	3	3	1	1	1	3	3	3	1	1	3	1	3	3	3	1	1	3	1	1
GMI_ES02_c14559_362	3	1	1	1	1	3	3	3	3	3	3	1	3	1	1	1	3	3	3	3	1	3	1	3	1	3	3	3	3	3	3	1	1	1	3	1	3	1	1	1	3	3	1	1	3	1	1	1	3
GMI_ES02_c14642_662	3	3	1	3	1	3	1	3	1	3	1	3	3	3	3	1	1	3	1	1	1	3	3	1	3	3	1	1	1	3	3	3	3	3	3	1	1	1	3	1	3	1	3	1	3	3	1	1	1
GMI_ES02_c14677_456	1	1	1	3	3	3	1	3	3	3	1	1	3	3	1	1	3	3	3	3	1	1	3	3	3	3	3	3	1	1	3	3	3	1	1	1	1	1	1	3	1	3	1	1	1	1	1	3	3
GMI_ES02_c14804_736	3	3	2	3	1	1	3	3	3	1	3	1	1	1	1	1	1	1	1	3	1	3	1	1	1	3	1	3	1	3	3	1	3	3	3	1	3	1	1	1	1	1	3	3	1	1	1	1	3
GMI_ES02_c15089_196	3	1	3	3	1	1	1	1	3	1	1	1	3	1	1	3	3	1	3	1	1	1	3	1	1	3	1	1	3	1	3	3	1	1	3	1	3	3	3	1	1	3	3	1	3	3	3	1	1
GMI_ES02_c15462_413	3	1	1	1	1	3	1	1	1	3	3	3	3	3	3	3	1	1	3	3	1	3	3	1	1	3	1	1	3	3	3	3	3	1	1	1	3	1	1	3	3	1	1	1	3	3	1	1	1
GMI_ES02_c15540_620	3	1	1	3	3	3	3	3	1	3	3	3	1	1	1	1	3	3	1	1	1	3	1	3	3	3	1	3	1	3	3	1	3	1	1	1	1	1	3	1	1	1	3	1	1	1	3	1	1
GMI_ES02_c15617_183	3	1	3	1	3	3	1	3	3	1	1	1	1	1	1	1	3	3	1	3	3	3	1	3	3	1	3	3	3	3	1	1	3	1	3	1	1	3	1	3	3	3	1	1	1	3	1	1	1
GMI_ES02_c15926_519	3	3	1	3	1	1	1	1	1	3	1	3	3	3	1	2	1	3	3	3	3	3	1	3	2	1	1	1	3	1	3	1	1	1	1	1	1	1	3	1	1	1	3	1	3	3	3	3	3
GMI_ES02_c16349_294	3	1	3	1	3	3	3	3	3	1	1	1	3	3	3	3	1	1	3	3	3	3	3	1	3	3	3	1	1	3	3	3	3	1	1	1	3	3	1	3	1	1	1	3	1	1	3	3	3
GMI_ES02_c16987_268	3	1	1	3	1	3	3	1	1	3	3	1	3	3	1	3	3	1	3	3	3	1	1	1	3	3	1	1	3	1	3	3	1	1	1	3	3	1	1	1	3	3	1	1	3	1	3	1	3
GMI_ES02_c17191_397	3	1	1	1	3	3	3	1	3	3	1	1	1	1	3	3	3	1	1	1	1	3	1	3	1	3	1	1	3	1	1	3	1	1	3	1	1	3	3	1	1	1	3	3	3	3	1	3	3
GMI_ES02_c17364_288	1	3	1	3	1	1	3	1	1	1	1	2	1	1	1	3	1	1	3	1	3	3	1	3	1	3	3	1	3	3	1	3	1	1	3	1	1	1	1	3	1	3	3	3	3	3	1	1	3
GMI_ES02_c17401_684	3	3	1	3	3	3	1	3	1	3	3	3	1	3	1	1	3	3	1	1	1	3	1	3	3	3	1	1	1	3	1	1	3	1	1	3	1	1	3	1	1	1	3	3	1	3	3	1	1
GMI_ES02_c17596_199	3	1	3	1	3	3	3	3	3	1	3	3	3	1	1	3	3	3	3	1	3	3	3	1	3	1	1	1	1	1	1	1	3	3	1	1	3	1	3	1	3	1	3	1	1	1	3	3	1
GMI_ES02_c17921_986	3	3	3	1	3	3	3	1	1	1	3	1	3	3	3	3	1	3	3	1	1	3	1	1	1	1	1	3	3	1	3	1	1	1	3	3	1	3	3	3	1	3	1	3	1	3	3	1	1
GMI_ES02_c18621_282	1	1	1	1	1	3	3	3	1	1	3	1	1	3	3	1	3	3	3	1	1	3	1	3	1	1	1	3	1	1	3	1	3	3	3	3	3	1	1	3	1	3	1	3	3	1	1	1	1
GMI_ES02_c19578_292	3	3	1	3	3	3	3	3	3	1	3	1	3	3	3	1	3	3	1	1	3	3	3	1	1	3	3	3	3	1	1	3	3	3	3	3	3	3	1	3	3	3	1	1	3	3	1	1	1
GMI_ES02_c2053_415	3	3	1	1	3	3	3	3	1	3	3	3	1	1	3	1	3	3	3	3	1	1	3	3	1	1	1	3	1	1	1	1	3	3	1	3	3	3	3	1	1	3	1	1	3	1	3	3	3
GMI_ES02_c21402_61	3	1	3	1	3	3	3	3	3	1	1	1	3	3	3	3	1	1	3	3	3	3	3	1	3	3	3	1	1	3	3	3	3	1	1	1	3	3	1	3	1	1	1	3	1	1	3	3	3
GMI_ES02_c22115_682	3	3	1	3	3	1	1	1	1	1	1	1	1	1	1	3	1	1	3	1	3	3	1	3	1	3	3	1	1	3	1	3	1	1	3	1	1	1	1	3	3	3	3	3	3	3	1	1	3
GMI_ES02_c2281_159	3	3	1	3	3	1	3	1	1	1	1	1	3	1	3	3	3	3	1	2	1	1	1	3	1	1	1	3	3	3	1	2	3	1	3	1	3	1	3	1	3	1	3	3	1	1	1	3	3
GMI_ES02_c23179_274	1	3	1	3	3	3	3	3	3	1	1	3	3	1	3	3	3	3	1	1	3	1	1	1	1	3	1	3	1	3	1	3	3	1	3	3	1	1	1	1	3	1	1	3	3	3	1	1	3
GMI_ES02_c23736_166	1	3	1	3	3	1	3	3	1	1	3	1	3	3	1	3	1	3	1	3	1	3	3	1	3	3	1	3	1	3	3	3	1	1	3	3	1	1	3	3	1	3	1	3	1	3	3	1	1
GMI_ES02_c247_241	3	3	1	1	3	3	1	3	1	3	1	3	1	1	1	1	1	1	3	1	1	3	3	1	1	3	1	1	1	1	1	3	3	1	1	3	3	1	1	1	3	3	1	3	3	1	3	3	1
GMI_ES02_c25461_277	1	3	1	3	3	1	1	3	3	1	1	3	3	1	3	3	3	3	1	1	1	1	1	1	1	3	1	3	1	1	1	1	3	1	3	3	1	1	1	1	3	1	3	3	1	1	1	1	3
GMI_ES02_c26223_268	3	1	3	3	1	1	1	1	3	1	3	1	3	1	1	3	3	1	3	1	1	1	1	1	1	3	1	1	3	1	3	3	1	1	3	1	3	3	3	1	1	3	3	1	3	3	3	1	1
GMI_ES02_c27778_528	1	1	1	1	3	1	1	3	1	3	1	1	1	1	3	1	1	1	1	1	3	1	3	3	3	1	1	3	3	1	3	1	3	1	3	1	3	1	3	1	3	3	3	1	1	3	3	1	1
GMI_ES02_c2988_293	3	1	3	1	1	1	1	3	1	3	1	1	3	3	3	3	3	3	1	3	3	1	1	1	3	3	3	3	1	1	1	3	1	3	3	3	3	3	1	3	3	3	1	1	3	1	1	3	1
GMI_ES02_c31310_407	1	1	1	1	3	1	3	3	1	3	1	1	3	1	3	1	1	3	1	1	3	3	1	3	3	1	3	3	1	3	3	1	3	1	1	1	3	1	1	1	1	3	3	1	3	3	3	3	1
GMI_ES02_c3181_680	3	1	1	1	3	3	3	3	3	3	3	3	3	1	1	3	3	3	3	3	3	3	3	1	3	1	1	1	1	1	1	1	3	3	1	1	3	3	1	1	3	1	3	1	1	1	3	3	1
GMI_ES02_c3374_73	3	3	1	3	3	1	1	1	1	1	1	1	1	1	1	3	1	1	3	1	3	3	1	3	1	3	3	1	1	3	1	3	1	1	3	1	1	1	1	3	3	3	3	3	3	3	1	1	3
GMI_ES02_c34690_199	3	1	3	1	3	3	3	1	3	3	1	1	1	1	3	3	3	1	1	1	1	3	1	3	1	3	1	1	3	1	1	3	1	1	3	1	1	3	3	1	1	1	3	3	3	3	1	3	3
GMI_ES02_c35031_175	1	3	1	1	3	1	3	1	3	3	1	3	1	3	3	3	1	3	1	3	3	1	3	1	1	1	1	1	1	3	3	1	3	3	1	3	1	1	3	1	1	3	3	1	1	3	1	3	1
GMI_ES02_c3531_401	3	3	3	1	3	1	3	3	1	1	3	3	3	1	1	3	3	1	1	1	3	3	1	3	3	1	3	1	1	3	3	3	1	1	3	1	3	3	3	1	3	3	1	3	3	3	1	1	1
GMI_ES02_c3577_672	1	3	3	3	1	3	3	1	3	1	1	1	1	3	1	1	1	1	1	3	3	3	3	1	3	1	3	1	1	1	3	1	3	1	1	1	1	3	3	3	3	3	3	1	1	1	1	3	3
GMI_ES02_c37368_176	3	1	3	2	3	1	1	1	1	1	1	1	3	1	3	3	3	3	3	1	1	1	1	3	1	1	3	3	3	3	1	1	3	0	3	1	3	1	3	1	3	1	1	3	1	1	3	3	1
GMI_ES02_c38081_363	1	1	3	1	1	1	1	1	1	3	3	1	3	1	3	1	3	3	1	3	1	3	1	3	3	3	1	1	1	3	1	3	1	1	1	3	1	1	1	3	3	1	1	3	3	1	3	3	1
GMI_ES02_c38444_270	3	1	3	1	3	3	3	3	3	1	3	3	3	1	1	3	3	3	3	1	3	3	3	1	3	1	1	1	1	3	1	1	3	0	1	1	1	1	3	1	3	1	3	1	1	1	3	3	1
GMI_ES02_c38800_418	3	3	1	1	1	3	1	1	1	3	1	1	3	3	3	1	1	3	1	1	1	3	3	1	1	3	1	1	1	3	3	3	3	1	1	1	3	1	3	1	1	3	3	1	3	3	3	1	3
GMI_ES02_c4066_165	3	3	1	1	3	3	1	3	1	3	1	3	1	1	1	1	1	3	3	1	1	3	1	3	1	3	1	3	3	1	1	3	3	1	1	3	3	3	1	1	1	3	3	3	3	1	3	3	1
GMI_ES02_c4822_169	1	1	1	1	3	1	1	3	1	3	1	1	1	1	3	1	1	1	1	1	3	1	3	3	3	1	1	3	3	1	3	1	3	1	3	1	3	1	3	1	3	3	3	1	1	3	3	1	1
GMI_ES02_c501_285	1	1	3	3	3	1	3	3	3	1	3	3	3	1	3	3	3	3	1	1	1	3	1	3	1	3	1	3	3	1	1	3	3	1	1	3	1	3	1	3	1	1	1	3	3	1	1	1	1
GMI_ES02_c5703_238	3	1	3	1	1	1	1	1	3	1	3	1	3	1	1	3	3	1	1	1	1	3	1	3	1	3	1	2	3	3	3	3	1	1	1	1	3	1	3	1	1	3	3	1	3	1	3	1	1
GMI_ES02_c5884_318	3	1	1	1	1	3	3	3	3	3	3	1	3	1	1	1	3	3	3	3	3	3	1	3	1	3	3	3	3	3	3	1	1	1	3	1	3	1	1	0	3	3	1	1	3	1	1	1	3
GMI_ES02_c6784_277	3	3	3	1	3	1	1	1	3	1	3	3	3	1	1	3	3	3	1	1	3	1	1	1	1	1	3	3	3	1	3	1	1	3	1	1	3	3	1	3	3	3	3	1	3	3	3	3	3
GMI_ES02_c7768_318	3	3	3	3	1	3	1	1	1	1	3	1	1	3	1	3	3	1	1	1	3	1	1	1	3	1	3	1	3	1	1	1	3	3	3	3	3	3	3	3	1	1	3	1	3	3	3	3	3
GMI_ES02_c8277_506	3	1	1	3	1	3	1	2	3	1	3	3	3	1	3	3	3	1	3	3	1	1	1	1	3	3	1	1	3	3	1	3	3	1	1	3	3	1	1	3	1	1	1	1	3	3	1	1	3
GMI_ES02_c841_728	3	3	3	3	1	3	1	1	1	1	1	3	3	1	3	1	1	1	1	1	3	1	3	3	1	3	3	1	3	3	1	3	3	3	3	1	3	3	1	3	1	1	3	3	1	3	3	3	3
GMI_ES02_c8676_360	3	3	3	1	3	3	3	3	3	1	3	3	3	1	1	3	3	3	3	1	3	3	3	1	3	1	1	1	1	3	3	1	3	3	1	1	1	1	1	1	3	1	3	1	1	1	3	3	1
GMI_ES02_c884_341	1	3	1	1	1	1	3	3	3	3	1	3	3	1	3	3	1	1	3	3	3	1	1	3	3	1	1	1	1	1	3	1	3	3	1	3	3	3	1	1	1	1	3	1	1	1	1	3	1
GMI_ES02_c939_180	3	1	3	1	3	3	1	3	3	1	1	1	1	1	1	1	3	3	1	3	3	3	1	3	3	1	3	3	3	3	1	1	3	1	3	1	1	3	1	3	3	3	1	1	1	3	1	1	1
GMI_ES02_lrc13446_328	1	3	3	1	1	1	3	3	1	1	3	1	1	1	1	3	3	3	1	1	3	1	1	3	3	1	3	1	1	3	1	1	3	1	1	1	3	3	3	1	3	3	3	1	1	1	3	3	1
GMI_ES02_lrc18698_350	1	3	3	3	3	1	1	1	3	1	1	1	1	3	3	2	1	3	3	1	1	1	3	3	3	3	3	3	1	3	1	1	3	1	3	1	3	1	3	1	1	1	1	3	3	3	3	1	1
GMI_ES02_lrc20576_405	3	3	1	1	3	3	3	1	1	1	3	1	3	3	3	3	1	3	3	3	1	3	1	1	1	1	3	1	3	1	3	1	1	1	3	3	1	3	3	3	1	3	1	3	1	1	3	1	1
GMI_ES02_lrc37378_471	3	1	3	1	3	3	3	3	3	1	3	3	3	1	1	3	3	3	3	1	3	3	3	1	3	1	1	1	1	3	1	1	3	3	1	1	1	1	3	1	3	1	3	1	1	1	3	3	1
GMI_ES02_lrc37952_106	1	1	1	1	3	1	1	3	1	3	1	1	1	1	3	1	1	1	1	1	3	1	3	3	3	1	1	3	3	1	3	1	3	1	3	1	3	1	3	1	3	3	3	1	1	3	3	1	1
GMI_ES15_c10103_419	3	3	3	1	3	1	3	3	1	1	3	1	3	1	1	3	3	1	1	1	3	3	1	3	3	1	3	1	1	3	3	3	1	1	3	1	3	3	1	1	1	3	1	3	3	3	3	3	1
GMI_ES15_c10509_256	3	1	3	1	3	3	1	3	3	1	3	3	1	3	3	3	3	1	3	3	3	1	3	1	1	3	3	1	1	3	3	3	3	1	3	1	3	3	3	3	3	1	1	3	1	1	3	3	3
GMI_ES15_c10680_325	1	1	1	3	3	3	3	1	3	1	3	3	1	3	1	1	1	3	1	3	1	3	1	3	3	1	1	1	1	1	1	1	3	1	3	3	1	1	3	3	3	1	1	3	3	3	3	3	1
GMI_ES15_c10742_192	1	3	1	3	3	1	3	3	1	1	3	1	3	3	1	3	1	3	1	3	1	3	3	1	3	3	1	3	1	3	3	3	1	1	3	3	1	1	3	3	1	3	1	3	1	3	3	1	1
GMI_ES15_c10756_401	1	1	3	1	3	1	3	3	1	1	3	1	3	1	1	3	3	1	3	1	3	3	1	3	1	1	3	1	1	3	1	3	1	1	3	1	1	3	1	1	1	3	1	1	1	3	3	3	1
GMI_ES15_c10811_217	3	1	3	1	3	3	3	3	3	1	1	1	3	3	3	3	1	1	3	3	3	3	3	1	3	3	3	2	1	3	3	3	3	1	1	1	3	3	1	3	1	1	1	3	1	1	3	3	3
GMI_ES15_c10866_209	3	1	3	1	3	3	1	1	3	3	1	3	1	1	3	3	3	1	1	1	1	3	1	3	1	1	1	1	3	1	1	3	1	1	3	1	1	1	3	1	1	1	3	3	3	3	1	3	3
GMI_ES15_c11012_143	3	3	3	3	3	1	1	1	1	1	3	3	3	1	1	3	3	3	1	1	3	1	1	1	1	1	3	3	3	1	3	1	3	3	1	1	1	3	1	3	3	3	3	1	3	3	3	3	3
GMI_ES15_c11166_228	3	1	3	1	1	1	1	1	3	1	3	1	3	1	1	3	3	1	1	1	1	3	1	3	1	3	1	1	3	3	3	3	1	1	1	1	3	1	3	1	1	3	3	1	3	1	3	1	1
GMI_ES15_c12108_368	3	1	1	3	2	3	1	1	3	3	1	1	1	1	3	3	3	3	3	1	1	3	3	1	1	1	1	3	3	3	3	1	1	1	3	1	1	1	3	1	1	3	3	1	3	1	1	3	1
GMI_ES15_c12274_189	1	3	3	3	1	1	1	1	1	1	3	1	1	3	1	3	3	3	1	1	3	1	1	1	3	1	3	1	3	1	1	1	3	3	3	3	3	3	3	3	1	1	3	3	3	3	3	3	3
GMI_ES15_c12434_433	1	1	1	3	1	3	1	3	1	3	1	1	1	1	3	3	1	1	1	1	3	1	3	3	3	1	3	3	1	3	1	1	3	3	1	3	1	3	1	3	3	3	2	1	1	1	1	1	2
GMI_ES15_c1273_527	3	1	1	3	1	3	1	1	1	1	1	1	3	1	3	3	1	3	3	3	1	3	1	1	3	1	3	1	3	1	1	3	3	1	3	3	3	3	3	1	3	1	3	3	1	3	3	3	3
GMI_ES15_c13888_212	3	1	3	3	3	1	1	1	1	1	3	3	1	3	3	3	1	3	1	3	1	1	1	3	1	3	1	3	1	3	3	3	3	3	3	1	1	3	1	1	1	3	3	1	3	1	3	3	1
GMI_ES15_c14129_69	3	1	1	1	3	1	1	3	1	1	1	1	3	1	1	3	3	1	1	3	1	1	1	1	3	1	1	3	3	1	1	3	3	3	3	3	1	1	1	3	1	1	1	1	3	1	3	3	3
GMI_ES15_c14533_341	3	3	3	3	1	3	1	1	1	1	1	3	3	1	3	1	1	1	1	1	3	1	3	3	1	3	3	1	3	3	1	3	3	3	3	1	3	3	1	3	1	1	3	3	1	3	3	3	3
GMI_ES15_c15112_317	1	3	3	3	3	1	1	1	3	1	1	1	1	3	3	1	1	3	3	1	1	1	3	3	3	3	3	3	1	3	1	1	3	1	3	1	3	1	3	1	1	1	1	3	3	3	3	1	1
GMI_ES15_c15399_80	3	1	1	1	1	3	3	3	3	3	3	1	3	1	1	1	3	3	3	3	3	3	1	3	1	3	3	3	3	3	3	1	1	1	3	1	3	1	1	1	3	3	1	1	3	1	1	1	3
GMI_ES15_c15790_334	3	3	3	3	3	1	1	1	1	1	3	3	3	1	1	3	3	3	1	1	3	1	1	1	1	1	3	3	3	1	1	1	3	3	1	1	1	3	1	3	3	1	1	1	3	3	3	3	3
GMI_ES15_c1630_786	1	3	1	3	3	1	3	1	3	1	1	1	3	3	3	3	1	3	1	3	1	3	1	1	1	1	3	3	3	3	3	1	1	1	3	3	3	1	1	3	1	3	3	3	1	1	1	1	1
GMI_ES15_c1697_192	3	3	1	1	3	3	1	1	1	1	1	3	1	1	1	1	1	3	3	1	1	3	1	3	3	3	1	3	1	1	1	3	3	1	1	3	3	3	1	3	3	3	3	3	1	1	3	3	1
GMI_ES15_c17005_479	1	1	1	3	1	1	3	3	1	1	3	1	1	3	1	3	2	3	3	1	3	3	1	3	1	1	1	3	1	1	1	1	3	3	3	3	3	3	1	3	1	3	2	3	1	1	1	1	3
GMI_ES15_c17743_247	3	1	3	3	3	1	3	3	3	1	3	3	3	1	3	3	1	1	3	1	3	3	1	1	3	3	3	3	1	3	3	3	1	3	1	1	3	1	3	1	1	3	1	3	3	1	1	1	3
GMI_ES15_c19227_114	1	1	1	3	3	3	1	3	3	3	1	1	3	3	1	1	3	3	3	3	1	1	3	3	3	3	3	3	1	1	3	3	3	1	1	1	1	1	1	3	1	3	1	1	1	1	1	3	3
GMI_ES15_c2041_605	3	1	3	1	3	3	3	3	3	1	1	1	3	3	3	3	1	1	3	3	3	3	3	1	3	3	3	1	1	3	3	3	3	1	1	1	3	3	1	3	1	1	1	3	1	1	3	3	3
GMI_ES15_c2193_426	3	3	1	3	1	1	3	3	3	1	3	1	1	1	1	1	1	1	1	3	1	3	1	1	1	3	1	3	1	3	3	1	3	3	3	1	3	1	1	1	1	1	3	3	1	1	1	1	3
GMI_ES15_c2524_413	3	1	1	3	3	3	3	3	1	3	3	3	1	1	1	1	3	3	1	1	1	3	1	3	3	3	1	3	3	3	3	1	3	1	1	1	1	1	3	1	1	1	3	3	1	1	3	1	1
GMI_ES15_c2709_405	3	3	3	3	1	1	1	3	1	3	3	3	3	3	1	1	1	1	3	1	3	1	1	3	1	1	1	1	3	1	3	1	1	1	1	3	1	1	3	3	1	1	3	1	3	3	1	3	3
GMI_ES15_c276_367	1	3	3	1	1	1	3	3	1	1	3	1	1	1	1	3	3	3	1	1	3	1	1	3	3	1	3	1	1	3	1	1	3	1	1	1	3	3	3	1	3	3	3	1	1	1	3	3	1
GMI_ES15_c2802_625	3	1	3	1	3	3	3	3	3	1	1	1	3	3	3	3	1	1	3	3	3	3	3	1	3	3	3	1	1	3	3	3	3	1	1	1	3	3	1	3	1	1	1	3	1	1	3	3	3
GMI_ES15_c285_271	3	3	1	1	1	1	1	1	1	3	1	1	3	3	1	1	1	3	1	1	1	3	1	3	1	1	1	1	3	1	3	3	1	1	1	1	1	1	3	1	1	1	3	1	3	3	3	1	3
GMI_ES15_c3200_563	3	1	1	3	1	3	1	2	3	1	3	3	3	1	3	3	3	1	3	3	1	1	1	1	3	3	1	1	3	3	1	3	3	1	1	3	3	1	1	3	3	1	1	1	3	3	1	1	3
GMI_ES15_c337_508	1	1	1	1	1	1	1	3	1	3	1	3	1	1	1	3	3	1	1	1	3	3	3	1	3	3	1	3	3	1	1	3	3	1	3	3	1	1	1	1	3	1	3	3	1	1	1	3	3
GMI_ES15_c3688_477	1	1	3	1	3	1	3	3	1	1	3	1	3	1	1	3	3	1	3	1	3	3	1	3	1	1	3	1	1	3	1	3	1	1	3	1	1	3	1	1	1	3	1	1	1	3	3	3	1
GMI_ES15_c3717_245	1	1	3	1	3	1	3	3	1	1	3	1	3	1	1	3	3	1	3	1	3	3	1	3	3	1	3	1	1	3	1	3	1	1	3	1	1	3	1	1	1	3	1	1	1	3	3	3	1
GMI_ES15_c4017_310	3	1	3	1	1	1	1	1	1	1	3	1	3	1	3	3	3	1	3	1	1	1	1	3	3	3	3	3	3	3	1	3	1	1	1	1	1	1	1	1	3	1	1	3	3	3	1	3	3
GMI_ES15_c4667_481	3	1	3	1	3	1	1	3	3	1	1	1	3	3	3	1	3	1	3	3	3	1	3	3	1	1	3	3	1	1	3	1	3	3	0	3	3	1	1	3	1	3	3	3	3	3	3	1	3
GMI_ES15_c482_113	3	3	3	1	3	3	1	1	1	3	1	3	3	1	1	3	1	1	3	3	1	1	3	1	1	1	1	1	1	3	1	3	3	1	3	3	3	3	3	1	1	1	3	3	1	3	3	3	3
GMI_ES15_c5289_317	1	3	1	1	1	1	3	3	1	1	3	1	1	1	1	3	3	3	1	3	3	1	1	3	3	1	1	1	1	3	1	1	3	1	1	1	3	3	3	1	2	3	3	1	1	1	3	3	1
GMI_ES15_c5463_272	3	1	1	3	3	1	1	0	1	1	1	1	1	1	3	3	1	1	3	3	3	1	1	1	2	1	1	3	3	1	1	0	3	3	3	1	1	1	3	1	0	1	1	1	3	1	3	3	3
GMI_ES15_c5905_473	1	1	1	3	3	3	1	3	3	1	1	1	3	3	1	1	3	3	3	1	1	3	3	3	3	3	3	3	1	1	3	3	3	1	1	1	1	1	1	3	3	3	1	3	1	1	1	3	3
GMI_ES15_c6102_442	3	3	3	3	3	1	1	1	1	1	3	3	3	1	1	3	3	3	1	1	3	1	1	1	1	1	3	3	3	1	3	1	3	3	1	1	1	3	1	3	3	3	1	1	3	3	3	3	3
GMI_ES15_c6115_586	3	1	1	3	1	1	1	2	1	3	3	1	3	1	1	1	1	3	3	1	3	3	3	3	3	1	3	1	3	3	3	3	1	1	3	1	3	3	3	3	1	3	3	3	1	1	1	1	3
GMI_ES15_c6155_291	3	3	1	3	1	3	1	1	1	1	2	1	3	3	1	1	3	1	2	1	3	1	1	1	3	1	1	1	3	1	1	3	3	3	3	3	3	1	3	3	1	1	3	1	3	3	3	3	1
GMI_ES15_c6167_525	1	1	3	3	3	1	1	1	3	1	1	1	1	3	3	2	3	3	3	1	1	1	3	3	3	3	3	3	1	3	1	1	3	1	3	1	3	1	3	1	1	1	1	3	3	3	3	1	1
GMI_ES15_c6191_370	3	1	3	3	1	1	1	1	3	1	2	1	3	1	1	3	3	1	3	1	1	1	3	1	1	3	1	1	3	1	3	3	1	1	3	1	3	3	3	1	1	3	3	1	3	3	3	1	1
GMI_ES15_c6435_299	1	3	3	1	1	3	1	3	3	2	1	3	3	1	1	1	1	1	1	1	3	1	1	3	3	3	3	1	3	1	1	3	1	3	1	3	3	3	1	3	3	1	1	3	1	3	3	1	3
GMI_ES15_c6870_218	3	1	3	3	1	3	3	3	1	1	1	3	3	3	3	3	3	1	1	3	3	3	3	3	1	3	3	1	1	3	3	3	3	3	3	3	3	3	3	1	1	1	3	1	1	1	3	1	3
GMI_ES15_c690_324	3	3	1	1	1	1	1	3	1	3	3	3	1	3	3	3	3	3	3	3	3	3	1	1	1	1	1	3	1	1	3	1	1	3	1	1	1	1	1	1	3	1	1	3	3	3	3	1	1
GMI_ES15_c7042_524	1	1	1	1	3	1	1	3	1	3	1	1	1	1	3	1	1	1	1	1	3	1	3	3	3	1	1	3	3	1	3	1	3	1	3	1	3	1	3	1	3	3	3	1	1	3	3	1	1
GMI_ES15_c713_848	3	1	3	1	3	3	3	3	3	1	1	1	3	3	3	3	1	1	3	3	3	3	3	1	3	3	3	1	1	3	3	3	3	1	1	1	3	3	1	3	1	1	1	3	1	1	3	3	3
GMI_ES15_c7179_388	3	1	3	1	1	1	1	3	1	3	1	1	1	3	3	3	3	3	1	3	3	3	1	1	3	3	3	3	1	1	1	3	1	3	3	3	3	3	1	1	3	3	1	1	3	1	1	3	1
GMI_ES15_c7272_387	3	3	3	3	3	3	1	1	1	3	1	3	3	1	3	1	3	1	1	3	3	1	3	3	1	3	3	1	3	1	3	3	3	1	3	3	3	3	1	1	1	1	3	3	3	3	3	3	3
GMI_ES15_c7722_409	3	1	3	1	3	3	3	3	3	1	1	1	3	3	3	3	1	1	3	3	3	3	3	1	3	3	3	1	1	3	3	3	3	1	1	3	3	3	1	3	1	1	1	3	1	1	3	3	3
GMI_ES15_c8064_341	1	3	3	1	3	1	3	1	3	3	1	1	1	3	3	3	1	3	3	1	3	1	3	1	1	1	3	1	1	3	3	1	3	3	1	3	1	1	3	3	1	3	3	3	1	3	1	1	3
GMI_ES15_c8103_525	3	1	1	1	1	3	3	3	3	3	3	1	3	1	1	1	3	3	3	3	1	3	1	3	1	3	3	3	3	3	3	1	1	1	3	1	3	1	1	1	3	3	1	1	3	1	1	1	3
GMI_ES15_c8191_415	1	3	3	3	1	1	1	1	1	1	3	1	1	3	1	3	3	3	1	1	3	1	1	1	3	1	1	1	3	1	3	1	3	3	3	3	3	3	3	3	1	1	3	3	3	3	3	3	3
GMI_ES15_c8227_257	1	3	1	3	3	1	3	1	3	1	3	3	3	1	3	1	3	3	1	3	1	1	1	1	3	1	1	3	3	3	3	3	3	3	3	3	1	1	3	1	3	1	1	1	1	3	1	1	1
GMI_ES15_c8238_156	1	3	1	3	1	1	3	3	1	1	1	3	1	1	1	3	1	1	3	1	3	1	1	3	3	3	3	1	3	3	1	3	1	1	3	1	1	1	1	3	1	3	3	3	3	3	3	1	1
GMI_ES15_c858_507	3	3	1	1	3	3	1	1	1	3	1	3	1	1	1	1	1	3	3	1	1	3	1	3	3	3	1	3	3	1	1	3	3	1	1	3	3	3	1	1	1	3	3	3	1	1	3	3	1
GMI_ES15_c8970_315	1	3	1	3	1	1	3	3	1	1	1	2	1	1	1	3	1	1	3	1	3	1	3	3	1	1	3	3	3	3	1	3	1	1	3	1	1	1	1	3	1	3	3	3	3	1	3	1	1
GMI_ES15_c900_850	3	1	3	1	3	3	3	3	3	1	1	1	3	3	3	3	1	1	3	3	3	3	3	1	3	3	3	1	1	3	3	3	3	1	1	3	3	3	1	3	1	1	1	3	1	1	3	3	3
GMI_ES15_c9068_311	1	3	1	3	3	1	3	1	3	1	3	3	3	1	3	1	3	1	3	3	1	1	1	1	3	1	1	3	3	3	3	1	3	3	3	3	1	1	3	1	3	1	1	1	1	3	1	1	1
GMI_ES15_c9085_462	1	3	1	3	1	1	3	3	1	1	1	3	1	1	1	3	1	1	3	1	3	1	3	3	2	3	3	1	3	3	1	3	1	1	3	1	1	1	1	3	1	3	3	3	3	3	3	1	1
GMI_ES15_lrc19562_699	1	1	1	3	3	3	1	3	3	3	1	1	3	3	1	1	3	3	3	1	1	1	3	3	3	3	3	3	1	1	3	3	3	1	1	1	1	1	1	3	1	3	1	3	1	1	1	3	3
GMI_ES17_c11186_555	3	1	3	1	3	3	1	1	3	3	1	3	1	1	3	3	1	1	1	3	1	3	1	3	1	1	1	3	3	1	1	3	3	1	1	1	1	1	3	1	1	3	3	3	3	3	1	3	3
GMI_ES17_c1186_142	3	1	3	3	1	1	1	1	3	1	3	1	3	1	1	3	3	1	3	1	1	1	1	1	1	3	1	1	3	1	3	3	1	1	3	1	3	3	3	1	1	3	3	1	3	3	3	1	1
GMI_ES17_c12516_818	1	1	1	3	3	3	1	3	3	1	1	1	3	3	1	1	3	3	3	1	1	3	3	3	3	3	3	3	1	1	3	3	3	3	1	1	1	1	1	3	3	3	1	3	1	1	1	3	3
GMI_ES17_c12536_430	3	1	1	3	1	3	1	0	3	1	3	3	3	1	3	3	3	1	3	3	1	1	1	1	3	3	1	1	3	3	1	3	3	1	1	3	3	1	1	3	1	1	1	1	3	3	1	1	3
GMI_ES17_c12785_576	1	3	1	3	1	1	3	1	1	1	3	1	1	3	3	1	3	1	1	1	1	1	1	3	1	3	1	1	1	1	1	1	1	3	3	3	1	1	3	3	1	3	3	1	1	3	1	1	1
GMI_ES17_c12869_484	1	1	3	1	3	1	3	3	1	1	3	1	3	1	1	3	3	1	3	1	3	3	1	3	3	1	3	1	1	3	1	3	1	1	3	1	1	3	1	1	1	3	1	1	1	3	3	3	1
GMI_ES17_c13962_600	3	3	3	3	1	3	1	1	1	3	1	3	3	1	3	1	1	1	1	2	3	1	3	3	1	3	3	1	3	1	1	3	3	1	3	1	3	3	1	1	1	1	3	3	3	3	3	3	3
GMI_ES17_c14163_394	1	3	1	1	3	1	3	1	3	3	1	3	1	3	3	3	1	3	1	3	3	1	3	1	1	1	1	1	1	3	3	1	3	3	1	3	1	1	3	1	1	3	3	1	1	3	1	3	1
GMI_ES17_c15132_382	3	3	1	3	1	1	1	1	1	3	1	3	3	3	1	3	1	3	3	3	3	3	1	3	1	1	1	1	3	1	3	1	1	1	1	1	1	1	3	1	1	1	3	1	3	3	3	3	3
GMI_ES17_c1546_405	1	3	3	1	1	1	3	3	1	1	1	1	3	1	3	1	3	1	1	3	1	3	1	3	1	1	1	3	1	1	3	1	1	3	1	1	2	1	1	3	1	3	3	3	3	1	1	1	1
GMI_ES17_c1612_641	3	1	3	1	3	3	3	3	3	1	3	1	1	3	3	3	1	1	3	3	3	3	3	1	3	3	3	1	1	3	3	3	3	1	1	1	3	3	3	3	3	1	1	3	1	1	3	3	3
GMI_ES17_c1727_406	3	1	1	3	3	3	3	3	1	3	3	3	1	1	1	1	3	3	1	1	1	3	1	3	3	3	1	3	1	3	3	1	3	3	2	1	1	1	3	1	1	1	3	2	1	1	3	1	1
GMI_ES17_c17329_384	3	1	3	1	3	1	1	1	1	1	1	1	3	1	3	3	3	3	3	1	1	1	1	3	1	1	3	3	3	3	1	1	3	1	3	1	3	1	1	1	3	1	1	3	1	1	3	3	1
GMI_ES17_c17442_334	3	3	3	3	3	1	3	3	1	3	3	3	3	1	3	1	3	3	3	1	1	1	1	3	3	1	3	1	3	1	1	1	1	1	1	3	3	3	3	3	1	3	3	1	3	1	1	1	1
GMI_ES17_c17526_507	1	3	3	3	3	1	1	1	3	1	1	1	1	3	3	2	1	3	3	1	1	1	3	3	3	3	3	3	1	3	1	1	3	1	3	1	3	1	3	1	1	1	1	3	3	3	3	1	1
GMI_ES17_c17538_273	1	1	1	1	3	1	1	3	1	3	1	1	1	1	3	1	1	1	1	1	3	1	3	3	3	1	1	3	3	1	3	1	3	1	3	1	3	1	3	1	3	3	3	1	1	3	3	3	1
GMI_ES17_c18582_193	1	3	1	2	1	1	3	1	1	1	1	1	1	1	1	3	1	1	3	1	3	3	1	3	1	3	3	1	3	3	1	3	1	1	2	1	1	1	1	3	1	3	3	3	3	3	1	1	3
GMI_ES17_c19062_191	3	3	1	1	3	3	3	1	1	1	1	1	3	3	3	3	1	3	3	3	1	3	1	1	3	1	3	1	3	3	3	1	1	1	3	3	1	1	3	3	1	3	1	3	1	1	3	1	1
GMI_ES17_c19385_93	3	3	3	3	1	3	1	1	1	1	3	1	1	3	1	1	3	1	1	1	3	1	1	1	3	1	3	1	3	1	1	1	3	3	3	3	3	1	3	3	1	1	3	1	3	3	3	3	3
GMI_ES17_c19709_452	3	1	3	3	1	1	3	1	1	1	1	3	1	3	3	3	3	3	3	3	3	1	3	3	1	1	3	3	1	3	3	1	3	3	1	3	1	1	3	3	1	3	3	3	1	1	1	1	1
GMI_ES17_c20215_324	1	1	3	3	1	3	3	3	1	1	1	1	3	3	3	1	3	3	3	1	1	3	3	3	3	3	3	3	1	1	3	1	3	3	1	1	1	1	3	3	3	3	1	3	1	1	1	3	3
GMI_ES17_c2063_243	3	1	3	1	3	3	1	3	3	1	3	3	1	3	3	1	3	3	3	3	3	3	3	1	1	3	3	1	1	3	3	3	3	1	3	1	3	3	3	3	3	3	1	3	1	1	1	3	1
GMI_ES17_c21168_588	3	3	1	1	3	1	3	1	1	3	1	1	3	1	1	1	3	3	1	1	1	3	1	1	1	3	1	1	1	1	1	3	3	3	1	3	3	1	3	1	1	3	1	3	3	1	3	1	3
GMI_ES17_c2122_619	3	1	3	1	3	3	1	3	3	1	3	3	1	3	3	1	3	3	3	3	3	3	3	1	1	3	3	1	1	3	3	3	3	1	3	1	3	3	3	3	3	3	1	3	1	1	1	3	1
GMI_ES17_c2183_936	3	3	1	3	3	1	1	1	1	1	3	3	1	3	1	3	1	1	1	1	3	3	1	3	3	1	3	1	1	3	3	3	1	1	3	1	3	3	1	1	3	3	3	3	3	3	1	1	3
GMI_ES17_c2251_283	3	1	1	3	3	1	1	2	1	1	3	1	1	1	3	1	1	1	3	1	3	1	1	3	3	3	1	3	3	1	1	3	3	3	3	1	1	1	3	1	3	1	1	1	3	1	3	1	3
GMI_ES17_c2286_285	1	1	1	1	3	1	1	3	1	3	1	1	1	1	3	1	1	1	1	1	3	1	3	3	3	1	1	3	3	1	3	1	3	1	3	1	3	1	3	1	3	3	3	1	1	3	3	1	1
GMI_ES17_c2356_160	1	1	1	3	3	3	1	3	3	3	1	1	3	3	1	1	3	3	3	3	1	1	3	3	3	3	3	3	1	1	3	3	3	1	1	1	1	1	1	3	1	3	1	1	1	1	1	3	3
GMI_ES17_c244_1098	1	1	3	3	3	1	1	1	3	1	1	1	1	3	3	1	3	3	3	1	1	1	3	3	3	3	3	3	1	3	1	1	3	1	3	1	3	1	3	1	1	1	1	3	3	3	3	1	1
GMI_ES17_c2651_991	3	1	1	3	3	3	3	3	1	3	3	3	1	1	1	1	3	3	1	1	1	3	1	3	3	3	1	3	1	3	3	1	3	1	1	1	1	1	3	1	1	1	3	1	1	1	3	1	1
GMI_ES17_c2656_146	1	1	3	1	3	1	3	3	3	3	3	1	1	3	1	3	3	1	3	1	3	3	3	3	1	3	3	1	1	1	1	3	1	1	3	1	1	3	1	1	1	3	1	1	3	1	3	3	3
GMI_ES17_c2699_441	1	1	1	3	3	3	1	3	3	3	1	1	3	3	1	1	3	3	3	3	1	1	3	3	3	3	3	3	1	1	3	3	3	1	1	1	1	1	1	3	1	3	1	1	1	1	1	3	3
GMI_ES17_c2707_866	3	1	3	3	3	1	1	1	1	1	3	3	1	3	3	3	1	3	1	3	1	1	1	3	1	3	1	3	1	3	3	3	3	3	3	1	1	3	1	1	1	3	3	1	3	1	3	3	1
GMI_ES17_c2767_643	3	1	3	3	1	1	3	1	1	3	1	1	1	3	3	3	3	3	3	3	3	1	1	3	1	1	3	3	1	3	3	1	3	2	1	3	1	1	3	3	1	3	3	3	1	1	1	1	1
GMI_ES17_c2976_706	3	1	1	3	1	3	3	1	1	3	3	3	1	1	1	3	3	3	3	1	1	3	1	1	3	3	1	3	3	3	3	1	1	1	1	1	1	1	3	1	1	1	3	3	1	1	3	1	1
GMI_ES17_c3051_143	3	3	1	3	3	3	3	3	3	1	3	1	3	3	3	1	3	3	1	1	3	3	3	1	1	3	3	3	3	1	1	3	3	3	3	3	3	3	1	3	3	3	1	1	3	3	1	1	1
GMI_ES17_c3195_668	3	3	3	3	1	3	1	1	1	1	3	1	3	3	1	1	3	1	1	1	3	1	1	1	3	1	3	1	3	1	1	1	3	3	3	3	3	1	3	3	1	1	3	1	3	3	3	3	1
GMI_ES17_c3217_588	1	3	1	1	1	1	3	3	1	3	3	1	1	1	1	3	3	1	1	1	3	3	1	3	3	1	1	1	3	3	1	1	3	1	1	1	3	3	3	1	2	3	1	1	1	1	3	3	1
GMI_ES17_c3291_859	3	1	1	1	3	3	3	3	3	3	3	3	3	1	1	3	3	3	3	3	3	3	3	1	3	1	1	1	1	1	3	1	3	3	1	1	3	3	1	1	3	1	3	1	1	1	3	3	1
GMI_ES17_c3320_786	3	3	3	3	3	1	3	3	1	3	3	3	3	1	3	3	3	3	3	1	1	1	1	3	3	1	3	1	3	1	1	1	3	3	3	1	3	3	3	3	1	3	3	1	3	3	1	1	1
GMI_ES17_c3370_293	3	1	3	1	1	1	1	3	3	3	3	1	1	3	1	3	3	1	3	3	3	1	3	1	3	3	3	1	3	1	1	3	1	1	1	1	3	3	3	3	1	3	1	3	3	1	3	3	3
GMI_ES17_c3397_167	3	1	1	3	1	3	1	1	1	1	1	1	3	1	3	3	1	3	3	3	1	3	1	1	3	1	3	1	3	1	1	3	3	1	3	3	3	3	3	1	3	1	3	3	1	3	3	3	3
GMI_ES17_c3418_95	3	1	1	1	3	3	3	3	3	3	3	3	3	1	1	3	3	3	3	3	3	3	3	1	3	1	1	1	1	1	3	1	3	3	1	1	3	3	1	1	3	1	3	1	1	1	3	3	1
GMI_ES17_c3844_181	1	3	3	1	3	1	1	1	1	1	3	1	1	3	3	1	3	3	3	3	1	3	3	1	3	1	1	3	1	3	3	3	1	3	3	1	1	1	1	1	3	3	1	1	3	3	3	1	1
GMI_ES17_c3975_209	3	3	3	1	3	3	3	3	3	3	3	3	1	1	3	1	3	3	3	3	1	1	3	3	1	1	1	3	1	1	1	1	3	3	1	1	3	3	3	1	1	3	1	1	3	1	3	3	3
GMI_ES17_c4051_315	3	3	3	3	3	3	1	1	1	3	1	3	3	1	3	1	3	1	1	3	3	1	3	3	1	3	3	1	3	1	3	3	3	1	3	3	3	3	1	1	1	1	3	3	3	3	3	3	3
GMI_ES17_c4115_637	1	1	3	1	3	1	3	3	1	1	3	1	3	1	1	3	3	1	3	1	3	3	1	3	1	1	3	1	1	3	1	3	1	1	3	1	1	3	1	1	1	3	1	1	1	3	3	3	1
GMI_ES17_c4266_283	3	1	1	1	3	1	1	3	1	1	1	1	3	1	1	3	3	1	1	3	1	1	1	1	3	3	1	3	3	1	1	3	3	3	3	3	1	1	1	3	1	1	1	1	3	1	3	3	3
GMI_ES17_c4295_432	1	1	3	3	1	1	3	3	3	3	1	1	1	3	3	3	3	3	1	3	1	1	3	1	1	3	3	3	3	1	1	3	1	3	3	3	3	3	1	3	3	3	1	1	3	1	1	3	1
GMI_ES17_c5169_555	3	1	3	3	3	3	1	3	3	1	2	3	1	3	3	1	3	1	3	3	3	3	3	1	1	3	3	1	1	3	3	3	3	1	3	1	3	3	3	3	3	1	1	3	1	1	3	3	3
GMI_ES17_c5197_503	3	1	3	1	1	1	1	1	3	1	3	1	3	1	1	3	3	1	3	1	1	3	1	3	1	3	1	1	3	3	3	3	1	1	3	1	3	3	3	1	1	3	3	1	3	3	3	1	1
GMI_ES17_c5367_259	3	1	3	1	3	3	3	3	3	1	1	1	3	3	3	3	1	1	3	3	3	3	3	1	3	3	3	1	1	3	3	3	3	1	1	1	3	3	1	3	1	1	1	3	1	1	3	3	3
GMI_ES17_c5590_702	1	1	1	3	3	3	1	3	3	3	1	1	3	3	1	1	3	3	3	3	1	1	3	3	3	3	3	3	1	1	3	3	3	1	1	1	1	1	1	3	1	3	1	1	1	1	1	3	3
GMI_ES17_c5666_258	3	1	0	1	3	3	3	1	3	3	1	1	1	1	3	3	3	1	1	1	1	3	1	3	1	3	1	1	3	1	1	3	1	1	3	1	1	3	3	1	1	1	3	3	3	3	1	3	3
GMI_ES17_c5832_342	3	1	3	1	3	1	1	3	3	1	1	1	3	3	3	1	3	1	3	3	3	3	3	3	1	1	3	3	1	1	3	1	3	3	2	3	3	1	1	3	1	3	3	3	3	3	3	1	3
GMI_ES17_c7183_281	1	1	1	1	3	1	1	3	1	3	1	1	1	1	3	1	1	1	1	1	3	1	3	3	3	1	1	3	3	1	3	1	3	1	3	1	3	1	3	1	3	3	3	1	1	3	3	3	1
GMI_ES17_c7254_313	1	1	1	1	3	1	3	3	1	3	1	1	1	1	3	1	1	1	1	3	3	1	3	3	3	1	1	3	3	1	1	1	3	3	3	1	3	1	1	1	3	3	3	1	1	3	3	3	1
GMI_ES17_c7306_1002	3	1	1	3	1	3	1	0	3	1	3	3	3	1	3	3	3	1	3	3	1	1	1	1	3	3	1	1	3	3	1	3	3	1	1	3	3	1	1	3	3	1	1	1	3	3	1	1	3
GMI_ES17_c7320_909	1	3	3	1	1	1	1	3	3	1	1	3	3	1	3	3	1	1	3	1	3	3	1	1	3	3	3	3	1	3	3	3	1	3	1	1	1	1	1	1	1	1	1	3	3	3	1	1	3
GMI_ES17_c7323_831	1	1	3	1	3	1	3	3	1	1	3	1	3	1	1	3	3	1	3	1	3	3	1	3	1	1	3	1	1	3	1	3	1	1	3	1	1	3	1	1	1	3	1	1	1	3	3	3	1
GMI_ES17_c7914_290	1	3	1	1	1	1	1	3	3	3	3	1	1	3	1	3	1	1	1	3	3	1	1	3	3	1	3	1	3	1	1	2	3	1	3	3	3	3	3	1	1	1	1	1	1	1	3	1	3
GMI_ES17_c7997_871	1	2	1	1	1	1	3	3	1	3	3	1	1	1	1	3	3	1	1	1	3	3	1	3	3	1	1	1	3	3	1	1	3	1	1	1	3	3	3	1	2	3	1	1	1	1	3	3	1
GMI_ES17_c806_849	1	3	1	1	1	1	3	3	3	3	1	3	3	1	3	3	1	1	3	3	3	1	1	3	3	1	1	1	1	1	3	1	3	3	1	3	3	3	1	1	1	1	3	1	1	3	1	3	1
GMI_ES17_c8085_232	1	1	1	1	3	1	3	3	1	3	1	1	3	1	3	1	1	3	1	1	3	1	1	3	3	1	1	3	3	1	1	1	3	1	1	1	3	1	1	1	3	3	3	1	3	3	3	3	1
GMI_ES17_c822_647	1	3	1	3	3	1	3	1	1	1	1	1	3	3	3	3	1	3	1	3	1	3	1	1	1	1	3	3	3	3	3	1	1	1	3	3	3	1	1	3	1	3	3	3	1	1	3	1	1
GMI_ES17_c8412_398	3	3	3	3	3	1	1	1	1	1	3	3	3	1	1	3	3	3	1	1	3	1	1	1	1	1	3	3	3	1	3	1	3	3	1	1	1	3	1	3	3	3	1	1	3	3	3	3	3
GMI_ES17_c882_882	3	1	3	1	3	1	1	1	1	1	1	1	3	1	3	3	3	3	3	1	1	1	1	3	1	1	3	3	3	3	1	1	3	1	3	1	3	1	1	1	3	1	1	3	1	1	3	3	1
GMI_ES17_c9625_419	3	1	3	1	3	3	3	3	3	1	1	1	3	3	3	3	1	1	3	3	3	3	3	1	3	3	3	1	1	3	3	3	3	1	1	1	3	3	1	3	1	1	1	3	1	1	3	3	3
GMI_ES17_lrc11645_145	1	3	1	2	3	1	3	1	3	1	1	1	3	3	3	3	1	3	1	3	1	1	1	1	1	1	3	3	3	3	3	1	1	1	2	3	3	1	1	3	1	3	3	2	1	1	1	1	3
avgbs_100033	0	0	1	1	3	3	1	3	0	0	1	3	0	1	0	1	1	0	0	1	0	0	3	3	1	3	0	3	0	0	0	0	3	0	1	3	0	0	0	1	3	3	1	3	0	1	3	3	1
avgbs_100040	3	0	1	3	1	1	1	2	1	3	1	3	0	3	1	2	1	3	0	3	3	3	0	3	1	1	1	1	3	0	3	1	1	1	1	1	0	1	3	1	1	1	3	1	0	3	3	3	3
avgbs_100044	3	3	3	3	1	3	1	1	1	2	1	3	0	1	0	1	1	1	0	2	3	1	3	2	1	3	3	1	0	3	1	3	3	1	3	1	3	0	1	1	1	1	3	3	0	3	3	3	3
avgbs_100054	3	1	3	3	3	3	1	3	3	1	3	3	1	3	3	1	3	1	3	3	3	3	0	1	1	3	3	1	1	3	3	3	3	1	3	1	3	3	3	3	3	1	1	0	0	1	3	3	3
avgbs_100058	3	3	1	3	3	0	3	3	1	3	0	3	0	1	1	1	0	3	0	1	1	3	0	3	3	3	0	1	0	3	0	0	0	1	0	3	0	1	0	1	1	1	3	1	1	3	3	1	1
avgbs_10007	3	1	3	0	3	3	0	3	0	1	1	1	0	0	1	1	0	3	1	3	3	3	0	0	3	1	0	3	3	3	0	0	3	1	3	1	0	3	0	3	3	3	1	1	0	3	0	1	1
avgbs_100079	1	3	3	3	1	1	1	1	1	1	3	1	0	2	1	3	3	3	0	1	3	0	0	1	3	1	3	1	0	1	1	1	3	3	0	3	3	3	3	3	1	1	3	3	0	3	3	3	3
avgbs_10009	3	1	3	0	3	3	0	3	0	1	1	1	0	0	1	1	0	3	1	3	3	3	0	0	3	1	0	3	3	3	0	0	3	1	3	1	0	3	0	3	3	3	1	1	0	3	0	1	1
avgbs_100098	3	3	1	1	3	3	3	2	1	2	0	1	0	3	0	3	1	3	0	3	1	0	0	1	3	1	0	1	3	0	3	1	1	1	0	3	1	0	0	3	1	3	0	3	0	1	0	1	1
avgbs_100123	1	3	3	1	1	1	3	1	3	3	1	1	1	3	3	3	1	3	3	3	0	1	0	1	1	1	3	3	1	3	3	1	3	3	1	3	1	1	3	3	1	3	3	3	0	3	1	1	3
avgbs_100125	3	3	3	3	3	1	1	1	1	1	3	3	3	1	0	3	3	3	1	1	0	1	1	1	1	1	3	3	0	1	1	1	3	3	1	1	1	3	1	3	3	1	1	1	3	3	0	0	3
avgbs_100136	1	3	1	3	3	1	3	3	1	1	3	1	0	3	1	3	1	3	1	3	1	3	3	1	3	3	1	3	0	3	3	3	1	1	0	3	1	1	0	3	1	3	0	3	1	3	3	1	1
avgbs_100137	1	3	1	3	3	1	3	3	1	1	3	1	0	3	1	3	1	3	1	3	1	3	3	1	3	3	1	3	0	3	3	3	1	1	0	3	1	1	0	3	1	3	0	3	1	3	3	1	1
avgbs_100160	1	0	0	1	3	0	0	3	0	0	3	0	0	1	1	0	0	0	3	1	0	0	0	3	1	0	0	1	0	0	0	0	1	0	0	1	1	0	1	1	1	3	0	1	0	0	0	0	1
avgbs_100193	3	1	3	3	1	1	1	1	1	1	1	1	1	1	3	3	3	1	3	1	3	2	3	1	3	3	1	1	3	1	1	1	3	1	3	3	1	3	1	2	1	3	3	1	3	3	1	1	1
avgbs_100222	3	0	3	1	3	3	3	3	0	1	3	0	0	0	1	3	0	3	0	1	3	0	3	1	3	1	0	1	1	2	3	1	3	0	1	1	1	0	1	1	3	1	0	1	0	1	0	0	1
avgbs_100226	3	0	3	0	3	1	0	1	0	1	0	3	3	1	1	3	0	3	1	1	0	0	0	1	1	1	0	0	0	1	3	0	1	3	0	0	3	0	0	0	3	3	0	1	3	0	0	3	0
avgbs_100227	3	0	3	0	3	1	0	1	0	1	0	3	3	1	1	3	0	3	1	1	0	0	0	1	1	1	0	0	0	1	3	0	1	3	0	0	3	0	0	0	3	3	0	1	3	0	0	3	0
avgbs_100228	3	0	3	0	3	1	0	1	0	1	0	3	3	1	1	3	0	3	1	1	0	0	0	1	1	1	0	0	0	1	3	0	1	3	0	0	3	0	0	0	3	3	0	1	3	0	0	3	0
avgbs_100229	3	3	1	1	3	0	3	1	0	0	0	0	0	0	0	3	0	3	0	0	0	0	0	1	3	0	3	3	0	0	3	0	1	0	0	3	0	0	0	3	1	3	0	0	0	0	0	0	1
avgbs_100251	3	1	0	1	3	0	3	3	3	0	0	3	0	1	0	0	0	0	3	0	0	0	0	1	3	0	0	1	1	1	1	1	3	0	0	1	0	0	0	1	0	0	0	0	0	1	0	3	1
avgbs_100252	3	1	0	1	3	0	3	3	3	0	0	3	0	1	0	0	0	0	3	0	0	0	0	1	3	0	0	1	1	1	1	1	3	0	0	1	0	0	0	1	0	0	0	0	0	1	0	3	1
avgbs_100279	3	1	3	1	3	3	3	1	3	2	1	1	0	1	3	3	3	1	1	1	1	3	1	3	1	3	0	1	3	1	1	3	1	1	3	1	1	3	3	1	1	1	3	3	0	3	1	3	3
avgbs_100280	0	3	3	1	1	1	3	3	0	0	3	0	0	0	0	3	3	3	0	0	3	0	0	3	3	0	0	0	0	0	1	0	3	0	1	1	3	3	3	1	2	3	0	0	0	1	3	0	1
avgbs_100334	0	0	1	1	3	1	3	1	0	3	1	0	0	3	0	3	1	0	0	0	0	1	0	1	1	1	1	1	0	3	0	1	3	3	1	0	1	0	0	1	1	3	0	1	0	3	0	3	1
avgbs_100343	2	3	1	3	3	1	3	1	1	1	1	1	3	1	3	3	3	3	1	2	0	1	1	3	1	1	1	3	3	3	1	1	3	1	3	2	3	1	3	1	3	1	3	3	1	1	1	0	3
avgbs_100354	3	1	3	3	2	0	1	1	3	1	1	1	0	1	1	3	0	1	3	1	0	1	3	1	1	3	0	1	3	1	3	2	1	1	3	1	3	3	0	1	1	3	3	1	0	3	3	1	1
avgbs_100375	3	3	3	1	3	0	3	1	0	3	3	0	0	0	1	3	3	0	3	1	3	0	3	3	1	1	0	0	3	0	0	3	3	0	0	3	0	3	0	1	1	1	1	0	1	0	3	3	0
avgbs_100376	3	3	3	1	3	0	3	1	0	3	3	0	0	0	1	3	3	0	3	1	3	0	3	3	1	1	0	0	3	0	0	3	3	0	0	3	0	3	0	1	1	1	1	0	1	0	3	3	0
avgbs_100378	1	0	0	0	3	0	3	3	0	0	3	1	0	3	3	3	0	3	1	3	0	0	0	3	3	3	1	3	0	0	3	0	2	0	3	0	2	1	3	3	1	3	3	3	0	3	3	1	0
avgbs_100389	0	0	0	1	2	3	3	1	1	1	1	1	0	0	0	3	0	3	0	0	0	0	0	0	3	1	0	1	0	0	3	0	0	0	3	3	1	0	1	0	1	0	1	0	0	0	0	1	1
avgbs_100398	3	1	0	1	3	0	3	3	0	1	1	1	0	0	0	3	1	1	3	0	3	0	0	1	0	0	0	1	1	3	3	0	3	1	1	1	3	0	1	3	1	1	0	0	0	1	0	0	0
avgbs_100409	3	0	1	1	1	3	3	3	3	3	3	0	0	0	0	1	0	3	3	3	0	0	0	3	1	0	0	0	3	0	3	0	1	0	0	1	0	0	0	0	3	0	0	1	0	1	1	1	3
avgbs_100459	3	0	3	3	1	0	1	1	0	0	0	1	0	0	0	3	3	0	0	0	3	0	0	1	0	1	0	0	0	1	0	0	3	0	0	3	3	0	0	3	1	1	0	0	0	3	3	3	3
avgbs_10050	3	1	3	1	3	3	1	3	3	1	3	0	0	3	0	1	3	0	0	3	0	3	3	1	1	3	3	1	0	3	0	3	3	1	3	1	0	3	3	3	3	1	0	0	0	1	1	3	3
avgbs_10054	3	0	1	1	3	0	3	1	0	1	1	1	0	3	0	3	0	0	0	0	2	0	0	1	3	0	3	1	0	3	3	1	1	0	0	3	0	0	1	3	1	3	0	3	1	1	3	0	1
avgbs_10056	1	1	0	0	1	0	3	3	3	0	0	0	0	3	0	3	3	3	0	0	1	0	0	1	1	3	0	3	0	0	0	0	1	0	0	0	0	3	0	3	3	3	0	0	0	1	0	0	0
avgbs_100590	3	1	3	1	1	0	1	3	1	3	1	1	3	3	3	3	3	3	1	3	3	1	0	1	3	0	3	3	0	1	1	3	1	0	0	3	3	0	1	3	3	3	0	1	3	1	0	0	1
avgbs_100591	0	1	1	1	1	3	1	1	3	3	3	3	0	1	3	3	0	0	3	1	1	0	3	0	3	3	0	1	0	3	3	3	3	1	1	1	3	1	1	3	3	1	1	1	3	1	1	1	1
avgbs_100596	3	3	3	3	3	3	1	1	1	3	1	3	0	1	3	1	0	1	0	3	3	1	0	3	1	3	0	1	0	1	3	0	3	0	3	3	3	3	1	1	1	1	3	3	0	3	3	0	3
avgbs_100622	3	3	1	3	3	3	3	3	1	3	3	3	0	1	1	1	3	3	1	1	1	3	1	3	3	3	2	1	1	3	1	1	3	1	1	3	1	1	3	1	1	1	3	0	0	3	3	1	1
avgbs_100673	3	3	3	3	1	3	1	1	1	1	3	1	1	3	1	1	0	1	1	1	3	1	0	1	3	0	3	1	3	0	1	1	3	0	3	3	3	1	3	3	1	1	3	1	0	3	3	3	3
avgbs_100690	3	3	1	1	3	2	3	1	3	1	1	1	0	3	3	3	1	3	0	3	1	3	0	1	3	1	3	1	3	3	3	1	1	1	3	3	0	1	1	3	1	3	1	3	1	1	3	1	1
avgbs_100708	0	0	0	0	1	1	3	3	1	2	3	1	0	0	0	3	3	1	0	1	3	3	0	0	3	1	1	1	0	0	1	0	3	0	1	0	3	3	3	1	1	3	0	1	0	1	0	3	0
avgbs_100709	0	0	0	0	1	1	3	3	1	3	3	1	0	0	0	3	3	1	0	1	3	3	0	0	3	1	1	1	0	0	1	0	3	0	1	0	3	3	3	1	1	3	0	1	0	1	0	3	0
avgbs_100713	3	0	0	1	3	0	3	1	0	0	0	1	0	0	0	3	0	3	3	3	0	0	0	0	3	0	0	1	0	0	0	0	1	1	0	3	0	0	0	3	1	3	0	0	1	0	0	1	0
avgbs_100722	1	3	1	1	3	3	1	3	1	3	1	1	0	1	1	1	1	1	3	1	1	3	0	1	1	3	1	1	1	1	3	3	3	3	0	3	3	1	1	1	1	3	1	3	0	1	3	1	1
avgbs_100745	1	3	3	2	1	1	3	1	1	1	1	1	0	1	3	1	3	1	3	3	1	1	1	3	1	1	0	3	0	1	3	1	1	3	1	1	2	1	0	3	1	3	0	3	3	1	1	0	1
avgbs_100759	3	0	0	0	1	1	1	3	0	3	1	1	1	3	0	3	0	0	0	0	0	0	0	1	3	0	3	0	1	0	1	3	3	3	0	3	3	0	1	1	3	0	0	0	0	0	0	0	0
avgbs_100761	3	3	3	3	1	3	1	1	1	3	1	3	0	1	0	1	1	1	1	0	3	0	0	3	1	3	0	1	3	3	1	3	3	0	3	1	3	3	1	1	0	1	0	0	0	0	0	3	3
avgbs_100797	3	0	3	1	3	3	0	3	2	1	0	0	0	3	0	0	0	0	0	3	3	0	0	1	3	0	0	1	1	3	3	3	3	0	0	1	0	3	0	3	1	1	0	3	1	1	0	0	3
avgbs_100849	3	1	3	1	1	0	1	1	0	1	3	3	0	0	0	3	3	1	3	0	3	0	0	3	3	3	0	3	0	3	1	3	1	1	0	1	1	1	0	1	3	1	0	1	0	3	1	3	3
avgbs_100850	3	1	3	1	1	0	1	1	0	1	3	3	0	0	0	3	3	1	3	0	3	0	0	3	3	3	0	3	0	3	1	3	1	1	0	1	1	1	0	1	3	1	0	1	0	3	1	3	3
avgbs_100879	0	0	0	1	3	3	1	3	0	1	0	0	0	3	3	1	3	1	0	3	3	0	0	0	1	3	3	1	1	0	3	3	0	1	0	0	3	3	0	0	3	3	0	0	0	1	0	3	1
avgbs_100905	3	3	1	1	3	3	1	1	1	0	1	3	0	1	1	1	1	3	3	1	1	0	0	0	3	3	0	3	1	1	1	3	3	1	0	3	0	0	1	1	3	3	3	0	1	1	3	1	1
avgbs_100931	3	3	1	1	3	3	1	3	1	3	1	3	1	1	1	1	0	3	0	1	1	0	3	3	1	3	1	3	0	1	1	3	3	0	1	3	0	1	1	1	3	3	0	3	3	1	3	3	1
avgbs_100938	0	3	3	0	3	0	1	3	3	1	3	1	0	0	0	1	3	1	3	3	0	0	0	1	1	1	0	0	0	0	0	0	1	0	0	0	0	1	1	3	1	0	0	3	3	3	3	1	1
avgbs_100961	3	0	3	3	2	0	3	3	1	1	1	3	0	3	3	3	0	0	0	3	3	3	3	3	1	3	1	1	1	3	3	3	3	3	3	3	3	3	3	1	1	3	3	1	1	1	3	0	3
avgbs_10097	3	0	1	3	3	0	1	1	1	1	1	3	0	2	1	3	0	1	0	1	3	3	1	3	3	1	3	1	0	3	0	3	1	1	0	1	1	0	0	1	3	3	3	0	0	3	1	0	3
avgbs_101038	0	0	0	3	3	0	3	3	1	3	3	0	1	1	0	0	0	0	0	1	0	0	0	0	3	3	0	0	0	0	0	0	3	0	0	1	0	0	3	1	1	1	3	0	0	1	3	0	1
avgbs_101039	0	0	0	3	3	0	3	3	1	3	3	0	1	1	0	0	0	0	0	1	0	0	0	0	3	3	0	0	0	0	0	0	3	0	0	1	0	0	3	1	1	1	3	0	0	1	3	0	1
avgbs_10106	1	3	1	1	3	1	3	1	3	3	1	1	1	3	3	3	1	0	1	1	3	1	0	1	1	1	1	0	1	0	3	0	3	3	1	3	0	1	0	1	1	3	0	1	0	3	1	3	3
avgbs_101061	3	0	1	1	3	3	3	1	0	0	0	0	0	3	0	3	1	0	0	3	0	3	0	1	1	1	3	1	0	0	0	0	1	1	3	0	0	3	3	0	1	3	1	3	0	0	0	1	1
avgbs_101063	1	3	1	0	1	1	3	3	3	3	3	1	0	1	0	3	1	3	0	1	0	3	3	1	1	1	3	1	0	1	3	1	1	3	3	1	1	1	1	3	3	0	1	3	3	1	3	3	0
avgbs_10107	1	3	1	1	3	1	3	1	3	3	1	1	1	3	3	3	1	0	1	1	3	1	0	1	1	1	1	0	1	0	3	0	3	3	1	3	0	1	0	1	1	3	0	1	0	3	1	3	3
avgbs_101117	1	3	1	1	3	3	1	3	1	3	1	1	0	1	1	1	1	1	3	1	1	3	0	2	1	3	1	1	1	1	3	3	3	3	0	3	3	1	1	1	1	3	1	3	0	1	3	1	1
avgbs_101118	1	0	0	0	1	0	3	1	0	1	0	3	0	1	1	3	0	1	3	1	0	3	0	3	2	0	3	1	3	0	0	0	1	1	3	0	0	0	0	3	1	0	0	0	0	3	0	0	0
avgbs_101119	1	0	0	0	1	0	3	1	0	1	0	3	0	1	1	3	0	1	3	1	0	3	0	3	2	0	3	1	3	0	0	0	1	1	3	0	0	0	0	3	1	0	0	0	0	3	0	0	0
avgbs_101121	3	1	1	3	1	3	3	1	1	3	3	1	0	3	0	3	0	1	0	3	0	0	1	1	3	3	0	1	3	0	0	3	0	0	0	3	3	0	0	1	3	3	0	1	0	0	3	1	3
avgbs_101122	1	3	1	1	3	3	1	3	1	3	1	1	0	1	1	1	1	1	3	1	1	3	0	1	1	3	1	1	1	1	3	3	3	3	0	3	3	1	1	1	1	3	1	3	0	1	3	1	1
avgbs_101130	3	3	3	3	3	3	1	1	1	0	1	3	3	1	3	1	3	1	1	3	0	1	0	2	1	3	3	1	3	1	3	3	3	1	3	3	3	0	1	1	1	1	3	0	0	3	3	3	3
avgbs_101131	3	3	3	2	3	3	1	1	1	0	1	3	3	1	3	1	3	1	1	3	0	1	0	2	1	3	3	1	3	1	3	3	3	1	3	3	3	0	1	1	1	1	3	0	0	3	3	3	3
avgbs_101150	1	1	3	1	3	1	3	3	1	1	3	1	3	1	1	3	3	1	3	1	3	3	0	3	1	1	3	1	1	0	1	3	1	1	3	1	1	3	1	1	1	2	1	1	0	3	3	3	1
avgbs_101153	3	1	3	1	3	3	1	3	3	1	1	1	1	1	1	1	3	3	1	3	3	3	0	3	3	1	3	3	3	3	1	1	3	1	3	1	1	3	1	3	3	3	1	1	0	3	1	1	1
avgbs_101162	3	0	0	1	1	0	1	3	1	0	1	1	0	0	0	3	0	0	1	3	0	1	0	1	0	3	0	3	0	0	1	3	1	0	3	3	3	3	1	3	3	3	1	0	0	1	1	3	1
avgbs_10118	3	1	1	3	3	3	3	3	1	3	3	3	0	1	1	1	3	3	1	0	1	3	1	3	3	3	1	3	3	3	3	1	3	0	1	1	1	1	3	1	1	1	3	1	1	1	3	1	1
avgbs_101201	3	1	1	3	3	3	3	3	1	3	3	3	1	1	1	1	3	3	1	1	1	0	0	3	3	0	0	0	3	3	3	1	3	1	1	1	1	0	3	1	1	1	3	1	1	1	3	1	1
avgbs_10121	3	0	3	3	1	1	1	1	1	1	1	1	0	1	3	3	3	1	0	0	0	0	0	0	0	3	0	0	3	0	3	0	3	3	0	2	1	3	0	0	0	3	0	1	0	1	0	1	1
avgbs_101210	3	0	3	1	1	0	1	3	1	3	1	1	0	3	3	3	3	0	0	3	0	3	0	1	3	3	0	3	0	1	0	3	3	0	3	3	3	0	0	0	3	3	0	1	0	1	0	0	1
avgbs_101225	3	0	1	1	3	3	3	1	1	1	1	0	0	0	0	3	1	3	0	3	1	0	0	1	0	1	3	0	0	0	3	0	1	1	3	0	0	0	0	0	1	3	0	0	1	0	3	1	0
avgbs_101262	0	1	3	1	3	3	3	1	0	3	1	1	1	1	3	3	0	1	0	1	1	3	0	3	1	3	1	1	0	1	1	3	1	1	3	1	1	3	0	1	1	0	3	0	3	0	1	3	3
avgbs_101290	1	0	1	0	1	0	3	3	3	3	3	1	0	1	0	3	1	3	0	1	3	3	0	1	1	1	3	1	3	1	3	1	1	0	3	1	1	0	1	3	3	0	1	0	0	3	3	3	3
avgbs_101299	3	0	1	1	3	3	3	1	3	3	1	1	1	1	3	3	3	0	1	1	1	3	0	3	1	3	0	1	3	0	1	3	1	0	3	1	0	3	3	1	1	1	3	3	0	3	1	3	3
avgbs_101302	1	1	3	3	3	0	1	1	3	1	1	1	0	0	3	0	0	0	3	1	0	0	0	3	3	3	0	3	1	3	1	0	3	0	3	1	3	0	3	1	1	1	0	0	3	0	0	1	0
avgbs_101313	3	3	1	1	3	3	1	3	1	3	1	3	0	1	1	1	1	1	3	1	1	3	3	1	1	2	1	1	1	1	1	3	3	1	1	3	3	1	1	1	3	3	1	3	3	1	3	3	1
avgbs_101318	3	3	1	3	3	0	3	1	0	0	1	0	3	1	3	3	3	3	0	3	0	1	0	3	1	1	1	3	3	3	1	1	3	1	3	1	0	1	3	1	3	0	3	0	0	1	0	3	3
avgbs_101327	1	1	1	1	1	1	1	1	0	3	3	1	0	3	0	3	1	1	1	3	1	3	0	3	1	3	1	1	3	3	0	1	3	1	1	1	1	3	1	1	3	1	3	1	3	0	1	3	1
avgbs_101340	3	3	3	1	3	1	1	0	1	1	3	3	0	1	1	3	0	0	0	1	0	0	0	1	0	1	0	3	3	0	0	0	1	1	1	1	0	1	0	0	0	3	0	1	0	3	3	0	3
avgbs_101344	3	1	3	3	1	1	3	3	1	1	1	3	1	3	3	3	3	3	0	3	3	1	0	3	1	1	3	3	3	0	1	1	1	3	1	3	0	3	1	3	3	1	3	0	1	1	1	1	1
avgbs_101368	1	1	3	1	1	1	1	1	1	3	3	1	3	1	3	1	3	3	1	3	1	3	0	3	3	3	1	1	1	3	0	3	1	1	1	3	1	1	1	3	3	1	1	3	3	1	3	3	1
avgbs_101373	0	0	0	3	1	0	3	3	0	0	3	1	3	1	0	3	3	0	3	0	3	3	0	0	1	3	3	0	0	3	0	1	0	0	0	3	0	0	0	0	3	3	0	1	0	1	0	0	0
avgbs_101386	1	3	0	0	1	3	3	2	0	1	1	0	0	0	1	1	1	0	1	3	3	0	3	1	3	1	0	1	1	1	3	1	3	1	0	1	1	3	3	3	3	3	0	0	0	1	3	3	0
avgbs_101387	3	1	1	0	1	0	0	3	3	3	0	0	0	1	0	1	0	3	0	0	1	0	0	0	1	3	0	0	0	0	0	1	1	0	0	0	3	0	0	1	0	3	1	0	0	0	1	0	3
avgbs_101396	3	1	3	1	1	0	3	3	0	1	3	1	0	1	0	1	0	3	0	3	3	0	0	3	1	0	3	0	0	3	3	1	1	0	0	0	0	1	0	0	0	0	0	0	0	1	1	1	3
avgbs_101443	1	0	0	1	3	1	3	3	1	1	3	1	0	2	1	3	0	1	0	1	3	0	1	2	3	1	0	1	0	3	1	3	1	1	3	1	3	3	0	1	1	3	0	1	1	3	3	3	1
avgbs_101479	1	0	1	2	0	0	1	3	0	3	0	1	1	0	0	3	1	0	1	3	0	1	0	3	3	1	0	0	0	0	0	0	1	0	0	3	0	3	0	0	0	0	1	0	0	0	0	1	3
avgbs_101480	1	0	1	2	0	0	2	3	0	3	0	0	0	3	1	0	1	0	0	3	3	1	0	3	3	0	3	1	0	0	1	3	1	0	0	3	0	0	3	1	1	0	1	0	1	0	0	1	3
avgbs_10149	3	1	3	3	1	0	3	3	1	1	1	1	3	3	0	3	3	1	1	3	0	3	3	3	1	3	0	1	1	0	0	3	3	3	3	3	0	3	3	1	1	1	3	0	1	1	3	0	3
avgbs_101522	1	1	3	1	3	0	0	3	0	1	3	1	0	1	0	3	3	1	0	1	0	3	1	3	1	0	0	1	1	3	1	0	1	0	3	1	0	0	0	0	1	3	1	0	0	3	0	0	1
avgbs_101523	0	3	3	3	1	0	1	1	0	3	0	3	3	1	3	1	0	0	0	1	0	0	0	3	1	3	3	0	0	0	1	3	3	0	0	1	3	0	1	1	1	0	0	0	0	3	3	3	3
avgbs_101524	0	3	3	3	1	0	1	1	0	3	0	3	3	1	3	1	0	0	0	1	0	0	0	3	1	3	3	0	0	0	1	3	3	0	0	1	3	0	1	1	1	0	0	0	0	3	3	3	3
avgbs_101548	3	0	1	0	1	0	3	3	0	0	3	1	0	0	1	1	0	0	0	3	1	0	0	0	0	0	0	3	0	0	3	1	1	1	3	0	3	0	0	0	3	3	0	1	0	0	1	1	3
avgbs_101576	0	0	0	3	3	1	1	1	0	1	1	0	0	3	0	1	0	0	0	1	0	0	0	3	0	0	0	3	0	0	1	1	3	0	0	0	0	0	3	1	1	0	0	3	0	0	0	0	1
avgbs_101583	3	0	3	3	1	0	1	1	1	3	1	3	3	1	3	1	1	1	0	3	3	1	0	3	1	3	0	1	0	1	1	3	3	1	3	1	0	3	0	1	1	1	3	0	0	3	3	3	3
avgbs_101595	3	0	0	1	3	3	3	1	1	3	1	1	0	1	3	3	3	0	0	1	1	3	0	3	1	3	0	1	0	0	0	3	1	1	3	1	0	3	0	1	1	3	3	0	3	3	1	3	3
avgbs_101598	3	1	0	3	0	0	0	3	0	0	3	3	0	0	0	3	0	3	0	1	3	3	0	1	3	0	0	1	0	0	0	0	3	0	3	1	3	3	0	0	0	3	0	0	0	1	0	0	0
avgbs_101600	2	1	1	1	1	3	3	2	3	3	2	1	0	1	1	1	3	3	3	2	0	3	1	3	1	3	3	3	0	3	3	1	1	1	3	1	0	1	1	1	3	3	1	0	0	1	1	1	3
avgbs_101606	0	1	1	1	0	3	3	3	0	0	3	0	0	1	1	1	0	3	0	3	0	0	0	3	1	3	0	3	0	0	3	0	1	0	0	0	3	0	0	0	3	3	1	1	3	0	1	0	3
avgbs_101620	1	1	0	0	3	0	3	3	0	0	1	0	0	1	3	1	3	3	1	0	3	3	0	0	3	1	3	3	1	0	3	0	0	0	0	1	0	0	0	1	1	0	0	1	0	3	0	0	0
avgbs_101633	0	0	1	0	1	0	3	3	0	1	0	1	0	0	0	1	0	0	0	3	0	0	0	3	1	3	0	0	3	3	0	0	1	1	0	0	0	0	0	1	3	3	0	0	0	0	0	0	0
avgbs_101658	3	3	3	3	3	1	1	3	1	0	3	3	0	3	3	3	1	3	0	3	1	1	0	3	1	0	1	3	1	1	1	3	1	3	3	1	1	3	1	3	3	3	3	0	1	1	3	0	1
avgbs_101659	3	3	3	3	3	1	1	2	1	0	3	3	0	3	3	3	1	3	0	3	1	1	0	3	1	0	1	3	1	1	1	3	1	3	3	1	1	3	1	3	3	3	3	0	1	1	3	0	1
avgbs_101660	3	3	3	3	3	1	1	3	1	0	3	3	0	3	3	3	1	3	0	3	1	1	0	3	1	0	1	3	1	1	1	3	1	3	3	1	1	3	1	3	3	3	3	0	1	1	3	0	1
avgbs_101676	0	1	3	1	3	0	3	3	0	0	3	1	3	0	1	3	0	1	3	0	3	3	0	3	1	0	0	0	0	0	1	0	1	1	0	1	0	0	0	1	1	0	1	0	0	0	0	3	1
avgbs_101682	1	1	1	1	3	1	1	3	0	3	1	1	0	1	2	1	1	1	0	1	3	1	3	3	3	1	0	3	3	1	3	1	3	1	3	1	3	0	3	1	3	3	3	1	1	3	3	0	1
avgbs_101683	1	1	1	1	3	1	1	3	0	3	1	1	0	1	2	1	1	1	0	1	3	1	3	3	3	1	0	3	3	1	3	1	3	1	3	1	3	0	3	1	3	3	3	1	1	3	3	0	1
avgbs_101684	1	1	1	1	3	1	1	3	0	3	1	1	0	1	2	1	1	1	0	1	3	1	3	3	3	1	0	3	3	1	3	1	3	1	3	1	3	0	3	1	3	3	3	1	1	3	3	0	1
avgbs_101704	0	1	3	1	3	3	3	3	0	1	1	1	0	0	0	3	0	0	3	3	0	0	0	1	3	3	0	0	0	0	3	3	3	1	1	1	3	3	1	3	1	0	1	3	1	1	3	3	0
avgbs_101742	1	1	3	3	3	1	1	1	3	1	1	1	1	3	3	2	3	3	3	1	0	1	0	3	0	3	3	0	0	0	0	0	3	1	3	1	3	0	0	1	1	0	0	3	3	3	0	1	1
avgbs_101753	1	3	3	1	1	1	1	3	3	3	1	1	0	1	1	1	3	1	1	1	3	1	1	3	3	3	0	1	0	1	1	3	1	3	1	3	3	3	3	3	3	1	0	3	1	3	3	2	3
avgbs_101786	3	0	1	0	0	3	3	3	3	0	0	1	0	0	3	1	3	0	0	0	3	0	3	1	1	0	0	3	0	0	1	3	3	0	0	3	0	3	1	0	0	0	0	0	0	0	1	1	1
avgbs_10179	1	3	3	1	3	3	1	1	1	1	0	1	1	1	0	3	3	1	0	1	0	0	0	1	3	1	0	1	0	3	1	3	1	1	1	1	0	0	3	3	2	3	3	3	0	1	1	1	3
avgbs_101794	3	3	1	3	2	3	3	3	0	1	3	1	3	3	3	1	3	0	0	2	0	3	0	1	1	3	0	3	0	0	1	3	3	3	0	3	3	3	1	3	3	3	1	1	0	0	1	1	1
avgbs_101795	3	3	1	3	2	3	3	3	0	1	3	1	3	3	3	1	3	0	0	2	0	3	0	1	1	3	0	3	0	0	1	3	3	3	0	3	3	3	1	3	3	3	1	1	0	0	1	1	1
avgbs_101797	1	3	1	1	1	1	3	3	3	3	1	3	0	1	3	3	0	1	1	3	0	1	0	3	1	1	1	1	1	3	3	1	3	3	1	3	3	3	3	1	1	3	3	1	1	3	1	3	1
avgbs_101809	1	1	3	3	3	0	1	3	0	0	1	0	0	0	0	3	0	0	0	0	0	0	0	3	1	0	3	1	0	1	3	0	1	3	0	3	0	0	0	3	3	3	0	3	0	3	0	1	3
avgbs_101815	3	3	3	3	1	3	1	1	1	3	1	3	0	1	3	1	3	1	1	2	0	1	3	3	1	3	3	1	3	1	1	3	3	1	3	1	3	3	1	2	1	1	3	3	3	3	3	3	3
avgbs_101851	3	1	1	3	3	1	3	1	1	1	1	1	0	1	3	3	3	3	1	2	1	1	1	3	1	1	1	3	0	3	1	2	3	1	3	1	3	1	3	1	3	1	3	3	1	1	1	3	3
avgbs_101865	2	3	1	1	1	1	3	3	1	3	3	1	0	1	1	3	3	1	0	1	3	3	0	3	3	1	1	1	3	3	1	1	3	1	1	1	3	3	3	1	2	3	1	1	0	0	3	3	1
avgbs_101888	1	2	1	1	1	1	3	3	1	1	3	1	0	1	1	3	0	1	1	0	3	1	0	2	3	1	1	1	1	1	1	1	3	1	1	1	3	3	3	1	2	3	3	1	0	1	3	3	1
avgbs_101890	1	1	1	3	3	0	3	1	3	1	3	3	0	0	1	1	1	0	1	3	1	3	0	3	3	1	1	1	1	1	1	1	3	1	3	3	1	0	3	3	3	1	1	0	3	3	3	3	1
avgbs_101906	1	0	0	1	3	0	3	3	0	0	3	1	0	0	0	3	0	1	0	1	3	0	0	3	0	1	3	0	0	0	1	3	1	1	0	0	0	3	0	1	1	0	0	1	1	3	0	0	0
avgbs_101920	0	0	3	0	3	0	3	3	1	1	3	0	0	1	1	0	0	0	0	1	3	0	0	0	0	0	0	1	0	0	1	0	1	1	3	0	1	3	1	1	1	0	1	1	0	0	3	0	1
avgbs_10199	3	1	3	3	1	3	3	3	1	1	1	3	3	3	3	3	3	1	1	3	3	3	0	3	1	3	0	1	0	3	3	3	3	3	3	3	3	3	3	1	1	1	3	1	1	1	3	1	3
avgbs_101996	0	0	0	0	0	3	3	1	0	3	3	0	1	0	1	0	0	0	0	1	0	0	1	1	3	3	1	0	0	0	0	0	3	1	0	0	0	1	0	0	1	0	3	0	0	1	0	0	0
avgbs_102066	3	1	3	3	1	1	3	1	1	3	1	1	1	3	3	3	1	3	3	3	3	1	0	3	1	1	3	0	1	3	3	1	3	3	1	3	1	1	3	3	1	3	3	3	0	1	1	1	1
avgbs_102071	1	3	1	3	3	1	3	1	0	1	3	3	0	1	3	1	3	3	0	3	1	1	0	1	3	1	0	3	3	3	3	1	3	3	3	3	1	1	0	1	3	1	1	1	0	3	1	1	1
avgbs_10209	3	1	1	1	3	3	3	3	3	3	3	3	3	1	1	3	0	3	3	3	3	3	3	1	3	1	1	1	1	1	3	1	3	3	1	1	3	3	1	1	3	1	3	1	1	1	3	3	2
avgbs_102097	3	1	3	1	3	3	3	1	3	0	1	0	0	0	0	3	3	1	0	0	0	0	0	3	1	0	0	0	0	1	0	3	1	0	0	0	0	0	0	1	1	1	3	0	3	0	0	0	0
avgbs_102098	3	1	3	1	3	3	3	1	3	0	1	0	0	0	0	3	3	1	0	0	0	0	0	3	1	0	0	0	0	1	0	3	1	0	0	0	0	0	0	1	1	1	3	0	3	0	0	0	0
avgbs_10210	3	1	1	1	3	3	3	3	3	3	3	3	3	1	1	3	0	3	3	3	3	3	3	1	3	1	1	1	1	1	3	1	3	3	1	1	3	3	1	1	3	1	3	1	1	1	3	3	2
avgbs_102101	3	3	1	3	3	3	1	3	0	3	3	3	0	3	1	1	3	3	0	1	0	0	1	3	0	3	0	1	0	3	1	1	3	1	0	3	0	0	0	1	1	1	0	0	0	3	3	1	1
avgbs_102146	3	1	1	1	1	3	3	3	3	3	3	1	0	0	1	1	3	3	3	3	1	3	1	3	1	3	3	3	0	0	0	1	1	1	3	1	3	1	0	1	3	3	1	1	3	1	1	0	3
avgbs_102182	3	1	3	1	3	0	1	1	1	1	1	1	0	1	3	3	3	3	3	1	1	0	0	3	1	1	3	3	3	3	1	1	3	1	3	1	3	1	3	1	3	1	1	3	0	1	3	0	1
avgbs_102183	3	1	3	1	3	0	1	1	1	1	1	1	0	1	3	3	3	3	3	1	1	0	0	3	1	1	3	3	3	3	1	1	3	1	3	1	3	1	3	1	3	1	1	3	0	1	3	0	1
avgbs_102184	3	1	3	1	3	0	1	1	1	1	1	1	0	1	3	3	3	3	3	1	1	0	0	3	1	1	3	3	3	3	1	1	3	1	3	1	3	1	3	1	3	1	1	3	0	1	3	0	1
avgbs_10220	3	0	1	3	1	3	1	1	1	1	1	1	0	1	3	3	0	0	0	3	0	0	0	1	3	1	3	1	0	1	1	3	3	1	3	0	0	0	3	1	1	1	0	0	0	3	3	3	3
avgbs_102209	1	3	1	3	1	0	3	3	3	3	3	1	0	0	3	3	0	3	0	0	3	3	0	1	1	1	0	1	0	0	3	1	1	3	3	1	1	1	0	0	0	0	0	3	0	3	0	0	3
avgbs_10221	3	3	1	1	3	3	3	1	1	1	1	1	3	3	3	3	0	3	1	3	1	3	1	1	3	1	3	3	3	3	3	1	1	1	3	3	3	1	1	3	1	3	1	0	1	3	3	1	1
avgbs_102211	1	3	1	3	1	0	0	3	3	3	3	0	3	0	0	3	1	1	1	0	0	0	0	3	0	0	0	0	0	0	1	3	1	1	0	0	0	0	0	0	1	1	1	1	0	1	3	1	3
avgbs_102218	0	0	1	3	3	0	1	3	3	1	0	1	0	3	1	1	3	3	0	1	0	3	0	3	3	3	0	3	1	0	3	3	3	0	0	1	0	0	0	3	1	3	1	3	0	1	1	3	3
avgbs_102225	3	1	1	3	3	1	1	2	1	1	3	1	0	1	3	1	1	1	3	1	0	0	1	3	3	2	0	3	0	1	1	3	3	3	3	1	1	1	3	1	3	1	1	1	0	1	3	1	3
avgbs_102244	1	3	0	1	3	1	1	1	1	0	1	1	0	1	0	1	0	1	0	0	1	0	0	1	1	0	0	1	0	0	0	3	3	3	0	0	0	0	0	0	1	3	1	0	0	0	3	1	0
avgbs_102245	0	1	1	3	3	0	3	0	1	3	3	3	0	1	1	1	0	0	1	1	0	3	1	3	3	3	1	0	0	3	3	1	3	1	1	1	1	1	0	1	1	1	3	0	0	1	0	1	1
avgbs_102246	0	1	1	3	3	0	3	0	1	3	3	3	0	1	1	1	0	0	1	1	0	3	1	3	3	3	1	0	0	3	3	1	3	1	1	1	1	1	0	1	1	1	3	0	0	1	0	1	1
avgbs_102257	3	3	1	3	3	3	3	3	3	1	3	1	3	3	3	1	3	3	0	2	0	3	0	1	1	3	0	3	0	1	1	3	3	3	0	3	3	3	0	3	3	3	1	0	0	3	0	1	1
avgbs_102258	3	3	1	3	3	3	3	3	3	1	3	1	3	3	3	1	3	3	0	2	0	3	0	1	1	3	0	3	0	1	1	3	3	3	0	3	3	3	0	3	3	3	1	0	0	3	0	1	1
avgbs_102267	0	3	3	1	1	0	1	3	0	0	1	1	0	0	0	3	3	0	1	1	0	0	0	1	3	3	0	1	0	0	1	0	1	3	3	0	0	3	3	1	3	1	1	1	0	3	3	0	0
avgbs_10227	3	0	3	1	0	0	0	1	0	1	1	0	0	0	3	3	0	3	0	1	1	0	0	3	1	0	0	3	0	0	0	1	3	0	0	1	0	1	0	0	3	1	0	3	0	1	3	0	0
avgbs_102271	1	0	1	3	3	0	3	1	3	1	3	3	0	0	0	1	0	3	0	3	0	1	0	0	3	0	1	0	0	3	0	0	3	0	3	3	0	0	0	1	0	1	0	0	0	3	1	1	0
avgbs_102272	1	0	1	3	3	0	3	1	3	1	3	3	0	0	0	1	0	3	0	3	0	1	0	0	3	0	1	0	0	3	0	0	3	0	3	3	0	0	0	1	0	1	0	0	0	3	1	1	0
avgbs_102277	3	0	3	1	0	0	3	3	0	3	3	3	0	0	0	1	0	0	3	0	0	0	0	3	1	0	1	0	1	1	0	1	3	3	0	1	3	0	0	1	1	0	0	0	0	1	0	3	3
avgbs_102330	1	1	1	3	3	3	1	3	3	1	1	1	3	3	1	1	3	3	3	1	1	3	0	3	3	3	0	3	1	1	0	3	3	1	1	1	1	1	0	3	3	3	0	3	0	1	1	3	3
avgbs_102331	1	1	1	3	3	3	1	3	3	1	1	1	3	3	1	1	3	3	3	1	1	3	0	3	3	3	0	3	1	1	0	3	3	1	1	1	1	1	0	3	3	3	0	3	0	1	1	3	3
avgbs_102352	0	1	1	3	3	0	1	3	1	0	1	1	3	1	0	3	0	0	0	3	1	0	0	1	3	3	0	3	0	1	1	3	3	3	3	3	0	1	0	3	1	0	1	0	0	0	0	3	3
avgbs_102357	1	1	3	1	1	3	3	2	3	1	3	1	3	1	1	1	3	3	3	3	3	3	0	3	1	3	3	1	0	3	3	1	1	1	3	1	2	1	1	1	3	3	1	3	3	1	1	1	3
avgbs_10236	1	3	1	1	3	3	3	3	0	1	3	1	1	3	1	1	1	3	1	0	0	1	3	3	3	0	0	0	0	1	3	3	1	3	3	3	0	1	0	3	0	1	0	0	0	3	3	0	0
avgbs_102362	3	0	1	3	3	3	0	3	1	3	0	3	0	0	0	1	0	3	0	0	0	0	0	3	3	0	0	1	0	0	0	1	3	0	1	3	0	0	0	1	1	1	0	1	2	1	0	0	0
avgbs_102369	3	3	0	0	3	3	3	1	1	1	1	1	3	3	0	3	0	3	3	3	0	3	0	1	3	1	3	1	3	3	0	1	1	1	3	2	1	0	3	3	1	3	1	3	0	1	3	1	2
avgbs_102372	3	3	1	3	0	3	1	3	1	3	1	3	0	3	3	1	1	1	1	3	1	0	0	0	1	0	1	0	0	3	3	0	3	0	0	1	3	0	3	1	1	1	3	1	0	3	0	1	0
avgbs_102378	0	1	0	0	1	0	1	3	1	0	3	1	0	1	0	3	3	1	0	0	1	1	0	3	3	0	0	0	0	3	1	0	1	1	3	1	0	0	1	0	3	0	0	0	0	3	1	3	0
avgbs_102422	1	1	3	3	1	1	3	1	1	1	1	3	0	1	1	3	3	1	0	1	3	1	0	3	1	1	3	3	3	0	1	3	1	1	3	1	1	3	1	3	1	3	3	1	3	1	3	2	1
avgbs_102431	0	1	1	3	0	0	1	3	0	1	1	0	0	1	0	3	0	1	0	3	0	0	0	1	3	0	0	3	3	0	0	0	3	0	0	3	1	0	0	3	1	1	0	1	0	0	0	3	0
avgbs_102432	0	1	1	3	0	0	1	3	0	1	1	0	0	1	0	3	0	1	0	3	0	0	0	1	3	0	0	3	3	0	0	0	3	0	0	3	1	0	0	3	1	1	0	1	0	0	0	3	0
avgbs_102445	3	0	1	3	0	3	0	3	3	0	0	0	0	3	0	1	0	3	0	3	3	0	0	1	1	3	0	0	0	0	1	0	3	3	3	3	0	0	0	3	3	3	0	0	0	3	1	1	0
avgbs_102453	1	1	3	1	1	1	1	1	1	3	3	1	3	1	3	1	3	0	1	3	0	3	0	3	3	3	1	1	0	0	0	0	1	1	0	3	1	1	1	3	3	1	0	3	3	1	3	3	1
avgbs_102489	3	1	3	3	1	1	3	3	0	1	1	0	0	3	3	3	3	3	3	3	3	1	0	3	1	1	3	3	0	0	1	1	1	3	1	3	3	3	1	3	3	1	3	3	1	1	1	0	1
avgbs_10252	3	1	3	1	1	0	1	1	1	1	3	1	0	1	1	3	0	0	0	1	1	1	1	3	3	3	3	3	3	3	1	3	1	1	0	1	1	1	1	1	3	1	1	3	3	3	1	3	3
avgbs_102525	0	0	3	3	1	1	3	1	3	0	0	1	0	3	0	3	0	0	0	3	3	1	0	3	1	1	0	3	0	0	3	1	3	3	1	3	1	0	0	3	1	3	0	0	1	0	0	1	1
avgbs_10253	3	1	3	1	1	0	1	1	1	1	3	1	0	1	1	3	0	0	0	1	1	1	1	3	3	3	3	3	3	3	1	3	1	1	0	1	1	1	1	1	3	1	1	3	3	3	1	3	3
avgbs_102532	0	1	1	1	1	0	3	3	0	0	3	1	0	1	1	1	3	0	0	0	1	3	0	3	1	0	3	0	0	0	0	1	1	1	3	1	0	1	1	1	3	3	1	1	0	1	1	1	3
avgbs_10256	3	3	3	1	3	0	3	3	3	1	3	3	3	1	1	3	3	3	0	1	3	3	3	1	3	1	1	1	1	3	3	1	3	3	1	1	1	1	1	1	1	1	3	1	1	1	3	3	1
avgbs_10257	3	3	3	1	3	0	3	3	3	1	3	3	3	1	1	3	3	3	0	1	3	3	3	1	3	1	1	1	1	3	3	1	3	3	1	1	1	1	1	1	1	1	3	1	1	1	3	3	1
avgbs_102575	3	1	3	1	1	1	1	1	3	1	3	1	0	2	1	3	3	1	3	1	1	3	0	3	1	3	1	1	3	3	3	3	1	0	3	1	0	0	3	1	1	3	0	0	3	3	3	1	1
avgbs_102615	1	3	1	0	3	1	3	1	3	0	3	3	0	1	0	1	0	3	0	3	1	0	0	0	3	1	1	3	0	0	0	1	3	3	0	3	0	1	3	1	3	0	0	1	0	3	0	1	1
avgbs_102627	1	1	3	1	3	1	3	3	1	1	3	1	0	1	1	3	0	1	0	1	3	0	0	3	1	1	3	1	0	0	1	3	1	1	3	1	1	3	0	1	1	3	1	1	0	3	0	3	1
avgbs_102644	1	1	1	1	3	1	1	3	1	3	1	1	1	1	3	1	1	1	1	1	3	1	1	3	3	1	0	3	0	1	3	1	3	1	0	1	0	1	3	1	3	3	3	1	1	3	3	3	1
avgbs_102650	1	1	1	1	1	3	1	1	3	3	2	3	3	1	3	3	3	1	3	1	1	3	0	1	3	3	1	1	3	3	3	3	3	1	1	1	0	1	1	3	3	1	1	1	3	1	1	1	1
avgbs_102662	3	3	3	3	3	3	1	1	1	3	1	3	0	1	3	1	0	0	1	3	3	1	0	3	1	0	3	1	0	0	3	3	3	1	3	3	3	3	1	1	1	1	3	3	0	0	3	3	3
avgbs_10267	0	1	0	1	1	3	3	0	2	1	3	0	0	1	1	1	3	0	3	3	3	0	0	3	1	0	3	3	0	0	3	0	0	0	0	0	3	1	0	1	3	3	0	0	0	0	1	1	3
avgbs_102687	0	1	1	1	1	0	1	1	0	3	3	0	0	3	0	3	1	1	0	3	1	0	0	1	1	0	0	0	3	0	3	1	0	1	0	1	0	1	1	3	3	0	1	0	0	0	1	1	0
avgbs_102689	0	1	1	1	1	0	1	1	0	3	3	0	0	3	0	3	1	1	0	3	1	0	0	1	1	0	0	0	3	0	3	1	0	1	0	1	0	1	1	3	3	0	1	0	0	0	1	1	0
avgbs_102701	3	3	1	1	3	0	3	1	1	1	1	1	0	3	3	3	1	3	3	3	0	3	0	1	3	1	0	1	3	0	3	1	1	1	3	3	1	0	3	3	1	3	1	3	1	1	3	0	1
avgbs_102707	1	1	1	3	3	3	1	3	3	1	1	1	0	3	1	1	3	3	0	1	1	3	3	3	3	3	3	3	0	1	3	3	3	1	1	1	3	1	0	3	1	3	1	0	0	1	1	3	3
avgbs_102724	3	0	1	3	0	1	3	3	0	3	3	3	0	1	0	0	0	0	0	0	0	0	1	3	3	0	0	1	0	1	0	1	3	3	3	1	3	3	0	3	0	0	3	0	3	0	0	1	0
avgbs_102738	1	0	0	3	3	0	1	1	0	1	0	1	0	3	3	1	0	3	0	1	1	0	3	3	3	3	3	3	1	0	0	1	3	0	3	1	0	0	0	1	1	1	1	0	0	3	0	1	1
avgbs_102739	1	0	1	1	3	0	3	3	0	0	3	1	0	0	0	3	0	0	0	1	0	0	0	0	3	1	0	1	0	0	1	1	3	0	0	3	0	3	0	0	1	0	0	1	0	0	1	3	1
avgbs_102749	3	3	1	3	3	1	3	1	1	1	1	1	3	1	3	3	3	3	1	2	1	1	0	3	1	1	1	3	3	3	1	2	3	0	3	1	3	1	3	1	3	1	3	0	1	1	1	3	3
avgbs_102766	3	1	3	1	3	3	1	3	3	1	1	1	1	1	1	1	0	3	0	3	3	3	1	3	3	1	0	3	0	3	1	0	3	1	3	1	1	3	1	3	3	3	1	1	1	3	1	1	1
avgbs_102771	3	1	3	3	3	1	3	1	1	1	1	3	0	3	3	3	3	3	0	2	3	0	0	0	2	1	3	0	0	0	3	1	1	3	1	3	0	0	0	3	1	0	3	3	1	1	0	1	0
avgbs_102779	0	0	3	1	3	0	2	1	0	3	1	1	0	1	0	3	3	0	0	1	0	0	0	3	1	0	0	0	3	1	0	0	1	0	3	0	0	0	3	1	1	0	0	0	0	3	0	3	3
avgbs_102789	3	1	1	3	3	3	3	1	1	3	3	3	0	1	1	1	3	3	3	1	1	3	0	1	3	3	2	3	0	3	3	1	3	1	1	1	1	1	0	1	1	1	3	3	1	1	3	1	1
avgbs_1028	1	0	0	3	1	3	3	3	3	1	3	3	3	1	1	3	3	3	3	1	3	3	0	3	1	3	0	1	0	3	3	1	2	1	3	1	3	1	3	1	3	3	0	0	0	1	1	0	3
avgbs_102800	1	3	1	1	3	0	1	3	0	3	0	1	3	1	0	1	1	1	0	1	0	3	1	1	1	3	0	1	0	0	1	0	3	3	3	3	0	0	0	1	0	3	0	0	3	1	0	1	1
avgbs_102807	1	1	3	1	3	1	3	3	1	1	3	1	3	1	1	3	3	1	3	1	3	3	0	3	1	1	0	1	1	3	1	3	1	1	3	1	1	3	1	1	1	3	1	0	1	3	3	3	1
avgbs_102839	0	0	0	1	3	1	3	3	0	3	1	0	0	0	3	1	0	3	0	1	0	0	0	3	3	1	0	3	0	0	0	0	3	1	1	0	0	0	0	1	1	0	0	0	3	0	3	3	1
avgbs_102885	3	1	3	1	0	0	3	3	0	1	1	1	3	3	3	3	0	0	0	0	3	0	0	1	3	3	0	1	0	0	3	3	3	1	0	1	3	0	1	3	1	1	1	0	0	1	0	3	3
avgbs_102895	1	3	3	3	1	1	1	1	1	1	3	1	1	3	1	3	3	3	1	1	0	1	1	1	3	1	0	1	3	1	3	1	3	3	3	3	3	0	3	3	1	1	3	0	3	3	3	3	3
avgbs_102896	1	3	3	3	1	1	1	1	1	1	3	1	1	3	1	3	3	3	1	1	0	1	1	1	3	1	0	1	3	1	3	1	3	3	3	3	3	0	3	3	1	1	3	0	3	3	3	3	3
avgbs_1029	1	3	3	0	3	0	0	1	3	1	0	1	0	0	3	1	0	0	3	1	0	0	0	0	3	3	0	3	0	0	1	0	3	0	3	0	3	0	3	1	0	1	1	0	0	0	0	1	0
avgbs_10293	3	1	1	1	1	0	3	3	3	3	3	1	0	1	1	1	0	0	3	3	0	3	1	3	1	3	0	0	3	3	3	1	1	1	3	1	3	1	0	1	3	3	0	1	3	1	1	1	3
avgbs_102994	1	3	1	3	3	0	0	1	3	1	0	3	3	1	3	1	3	3	1	3	1	1	0	1	3	1	0	3	3	3	0	1	3	3	0	0	1	1	0	1	3	1	0	1	0	3	1	0	1
avgbs_102995	1	3	1	2	2	0	0	1	3	1	0	3	3	1	3	1	3	3	1	3	1	1	0	1	2	1	0	3	3	3	0	1	3	3	0	0	1	1	0	1	3	1	0	1	0	3	1	0	1
avgbs_102996	3	2	3	1	3	1	1	3	3	1	1	1	0	3	3	1	0	1	0	3	0	0	0	3	1	1	3	3	1	1	3	1	3	3	2	3	3	1	1	3	1	3	3	3	0	3	3	0	3
avgbs_103028	3	1	3	3	3	3	0	3	3	0	3	3	0	3	0	1	3	1	0	0	0	0	0	1	1	3	3	1	1	3	0	0	3	1	3	1	3	0	3	3	3	1	1	0	0	1	0	0	3
avgbs_103029	3	1	3	3	3	3	0	3	3	0	3	3	0	3	0	1	3	1	0	0	0	0	0	1	1	3	3	1	1	3	0	0	3	1	3	1	3	0	3	3	3	1	1	0	0	1	0	0	3
avgbs_103039	3	3	1	3	3	0	1	1	1	1	0	0	0	0	1	3	1	1	3	1	3	0	0	3	0	0	3	1	0	0	0	0	1	0	0	1	0	0	1	1	3	0	0	0	0	3	0	1	0
avgbs_103077	3	1	1	1	3	3	3	1	3	3	1	1	1	1	3	3	3	1	1	2	1	3	1	3	1	3	1	1	3	1	1	3	1	1	3	1	1	3	3	1	1	1	3	3	0	3	1	3	3
avgbs_103080	1	3	1	1	3	3	1	3	1	3	1	1	3	1	0	1	0	1	0	1	1	3	0	1	1	3	1	1	1	0	1	3	3	3	0	3	0	1	1	1	1	3	1	0	0	1	0	1	1
avgbs_103100	1	0	1	1	1	0	3	3	0	0	0	0	3	1	3	3	3	3	0	0	3	3	0	1	1	0	3	1	0	0	0	1	1	3	0	1	1	1	1	3	1	3	1	0	0	0	0	3	3
avgbs_103101	0	3	0	1	3	0	3	1	0	3	0	1	1	3	3	3	0	3	1	0	0	1	0	0	0	0	0	1	0	0	0	1	3	3	0	3	0	1	0	1	1	3	3	1	0	0	1	0	3
avgbs_103110	0	0	3	1	3	1	1	1	0	0	1	1	0	1	3	3	0	3	0	1	0	0	0	3	1	0	0	3	0	0	1	1	0	0	3	0	0	1	0	1	0	1	0	0	1	1	0	3	0
avgbs_103116	3	3	1	1	3	3	1	3	1	1	3	1	3	1	1	1	3	3	0	3	3	3	0	1	3	1	1	1	0	3	3	1	3	3	1	3	1	1	1	1	1	3	3	1	1	1	3	3	1
avgbs_103120	1	1	3	1	3	1	3	3	1	1	3	1	0	1	1	3	3	1	3	1	3	3	1	3	1	1	3	1	1	3	1	3	1	1	3	2	1	3	0	1	1	3	1	1	1	3	3	3	1
avgbs_103121	1	0	3	1	3	0	1	1	3	3	3	1	0	1	3	3	0	3	3	3	0	0	0	1	3	3	0	0	0	0	1	1	1	1	1	0	0	1	3	1	1	0	1	0	1	0	1	3	1
avgbs_103135	3	1	3	1	1	1	1	3	1	3	1	1	3	3	0	3	3	3	0	3	3	1	0	1	3	3	3	3	1	1	1	3	1	3	3	3	3	3	1	3	3	3	1	1	3	1	1	3	1
avgbs_103138	3	3	3	3	1	1	0	1	0	1	3	1	1	3	1	3	3	0	0	0	3	0	0	1	3	1	3	1	0	1	0	0	3	0	3	0	0	3	0	3	1	0	3	0	0	3	0	3	3
avgbs_103139	3	3	3	3	1	1	0	1	0	1	3	1	1	3	1	3	3	0	0	0	3	0	0	1	3	1	3	1	0	1	0	0	3	0	3	0	0	3	0	3	1	0	3	0	0	3	0	3	3
avgbs_103155	3	1	3	1	3	1	1	1	1	1	1	1	0	1	3	3	3	3	0	1	1	1	1	3	1	1	3	3	3	3	1	1	3	1	3	1	3	1	0	1	3	1	1	3	1	1	3	3	2
avgbs_103156	3	1	3	1	3	1	1	1	1	1	1	1	0	1	3	3	3	3	0	1	1	1	1	3	1	1	3	3	3	3	1	1	3	1	3	1	3	1	0	1	3	1	1	3	1	1	3	3	2
avgbs_103180	3	1	3	1	1	0	2	1	0	1	3	0	0	1	0	1	0	1	1	1	0	3	0	3	1	3	1	0	3	0	3	0	1	1	1	1	3	0	3	0	1	0	1	0	3	3	3	1	1
avgbs_103196	1	1	0	3	0	0	3	3	0	1	3	3	0	3	1	1	0	0	0	1	0	0	0	3	3	0	0	1	0	0	0	0	3	3	0	3	1	1	3	1	0	1	0	0	0	3	0	0	1
avgbs_103211	3	1	1	3	3	1	1	3	1	3	3	3	0	1	0	3	1	3	1	1	1	3	3	3	1	3	1	3	1	1	3	1	1	1	3	1	3	3	1	3	3	3	3	1	0	3	3	1	1
avgbs_10324	1	3	1	1	3	1	3	1	1	3	1	1	0	1	1	1	1	1	2	1	0	3	0	1	1	3	1	1	1	1	1	0	3	3	1	3	0	2	3	1	1	3	0	3	3	1	3	1	1
avgbs_103248	3	1	1	0	3	1	1	3	1	1	0	1	0	1	1	3	3	1	0	3	1	1	0	1	3	3	1	3	3	0	1	3	3	3	3	3	1	0	1	3	1	1	1	1	3	1	3	3	3
avgbs_103258	3	0	0	0	1	0	1	1	1	1	3	1	0	0	1	1	3	1	1	1	0	0	1	1	3	1	0	0	0	0	1	1	3	0	0	0	3	0	3	3	1	1	3	0	0	3	0	3	3
avgbs_103259	3	1	1	3	3	3	3	3	0	3	3	3	0	1	1	1	3	3	0	0	1	3	0	3	3	3	0	3	1	3	3	1	3	0	1	1	1	0	3	1	1	1	3	0	0	1	0	0	1
avgbs_103260	3	1	1	3	3	3	3	3	0	3	3	3	0	1	1	1	3	3	0	0	1	3	0	3	3	3	0	3	1	3	3	1	3	0	1	1	1	0	3	1	1	1	3	0	0	1	0	0	1
avgbs_103261	3	0	0	0	1	0	1	1	0	1	3	1	0	0	1	1	3	1	1	0	0	0	1	1	3	1	0	0	0	0	1	1	3	0	0	0	3	0	3	3	0	1	3	0	0	3	0	3	3
avgbs_103284	3	1	0	1	0	0	3	3	0	0	1	0	3	3	0	3	0	0	0	3	0	0	0	0	3	3	0	0	0	3	0	3	3	1	0	1	0	0	1	3	0	0	0	3	0	0	3	3	3
avgbs_103286	3	1	3	3	0	1	1	3	3	3	1	1	0	3	3	3	3	3	0	3	0	0	3	1	1	3	3	3	1	1	1	3	1	3	3	3	3	3	1	3	3	3	1	0	1	1	0	3	0
avgbs_103330	0	1	3	1	3	0	3	1	3	3	1	0	0	0	0	3	3	0	0	1	0	3	0	3	1	0	0	0	0	0	0	0	1	0	3	1	0	0	3	1	1	1	3	0	0	3	1	3	0
avgbs_103332	1	1	1	3	3	3	3	3	1	1	3	3	1	3	1	1	3	0	0	1	0	0	0	3	3	1	1	1	1	0	1	0	3	0	1	3	1	1	3	1	1	1	0	3	1	3	3	1	1
avgbs_103388	3	1	1	3	3	3	3	3	0	0	3	3	0	1	0	1	0	0	0	0	1	0	0	3	3	0	0	3	3	0	3	0	3	1	0	1	1	0	0	1	1	1	0	0	0	0	0	1	1
avgbs_103397	1	1	1	1	1	3	3	1	3	1	0	3	3	1	3	1	3	0	0	1	0	0	1	3	1	1	3	3	0	1	3	1	3	3	3	3	1	3	1	3	1	3	3	0	0	3	1	1	1
avgbs_10340	1	1	1	1	3	1	3	3	1	3	1	1	0	1	3	1	1	3	1	1	3	3	0	3	3	1	3	3	1	3	3	1	3	2	1	1	3	1	1	1	1	3	3	1	0	3	0	3	1
avgbs_103401	0	3	3	0	3	0	1	1	1	3	3	3	0	3	3	1	3	0	3	3	0	3	0	1	3	1	0	0	0	3	3	3	1	3	0	1	0	0	0	1	3	3	0	1	0	3	3	1	1
avgbs_103420	3	3	3	3	1	3	1	1	1	3	1	3	0	1	3	1	1	1	1	1	3	1	0	3	1	3	3	1	3	1	1	3	3	1	0	1	3	3	0	1	1	1	3	3	0	3	3	3	3
avgbs_103428	3	3	1	1	1	3	1	1	0	0	1	1	0	3	3	1	1	0	1	0	0	3	0	1	1	0	1	1	1	0	3	0	3	1	0	1	0	1	0	1	1	0	3	1	0	3	0	0	0
avgbs_103432	3	3	3	3	3	3	3	3	3	3	1	3	0	3	1	1	0	3	0	0	3	0	0	3	1	0	3	0	0	0	1	0	3	3	1	3	0	1	1	1	3	0	1	0	0	0	0	1	3
avgbs_103505	1	3	3	3	3	1	1	1	3	1	1	1	1	3	0	1	1	0	3	1	1	1	0	3	3	0	0	3	1	2	1	1	0	1	3	1	3	1	0	1	1	1	1	3	3	0	3	1	1
avgbs_103506	1	3	3	3	3	1	1	1	3	1	1	1	1	3	0	1	1	0	3	1	1	1	0	3	3	0	0	3	1	2	1	1	0	1	3	1	3	1	0	1	1	1	1	3	3	0	3	1	1
avgbs_103512	0	3	0	1	3	3	3	3	3	1	3	3	0	1	1	3	3	0	0	1	3	0	0	0	3	1	0	1	0	3	3	1	3	0	1	1	1	0	1	1	1	1	3	1	0	1	0	0	1
avgbs_103518	1	3	1	3	3	3	1	3	3	1	1	3	3	1	3	3	3	3	1	1	1	1	0	1	1	3	0	3	1	1	0	1	3	1	0	3	1	1	1	1	3	1	3	3	0	1	1	1	3
avgbs_103528	1	1	1	1	3	1	3	3	1	3	1	1	0	1	3	1	1	0	1	1	3	3	1	3	3	1	0	3	0	0	1	1	3	1	1	1	3	1	1	1	1	3	3	1	0	3	3	3	1
avgbs_103529	1	1	1	1	3	1	3	3	1	3	1	1	0	1	3	1	1	0	1	1	3	3	1	3	3	1	0	3	0	0	1	1	3	1	1	1	3	1	1	1	1	3	3	1	0	3	3	3	1
avgbs_10353	3	1	2	0	1	1	1	1	3	1	1	1	1	1	1	3	0	0	0	1	0	1	0	1	1	3	0	3	3	1	3	3	1	1	0	1	3	0	0	1	1	3	0	3	3	3	3	3	1
avgbs_10356	3	3	1	3	1	1	1	1	1	3	1	3	1	3	1	3	0	3	3	3	0	3	0	3	1	1	0	1	0	0	3	1	1	0	1	3	1	1	3	3	1	1	3	1	0	1	1	3	3
avgbs_103595	0	1	3	1	0	0	3	1	0	3	0	1	0	0	0	3	3	0	0	1	1	3	0	3	1	3	0	0	3	1	1	0	1	1	0	1	1	0	0	0	1	0	0	3	0	0	1	3	0
avgbs_1036	3	1	3	1	3	3	3	3	3	1	1	1	3	3	3	3	1	0	0	3	3	3	0	1	3	3	3	1	1	3	3	3	3	1	1	3	3	3	1	3	1	1	1	3	1	1	3	3	3
avgbs_103600	1	3	1	3	1	1	3	3	3	3	3	1	3	1	3	3	0	3	0	3	3	3	0	1	1	1	0	1	3	0	3	1	1	0	3	1	0	0	0	3	3	3	1	3	3	0	3	0	3
avgbs_103629	1	0	0	1	3	0	3	3	1	3	1	0	0	1	3	1	1	3	0	0	0	0	0	3	3	0	0	0	0	0	3	1	3	0	0	1	0	1	0	0	1	0	0	1	0	0	0	3	1
avgbs_10368	3	1	3	3	1	1	3	3	1	1	1	3	0	3	3	3	3	3	3	3	3	1	0	3	1	1	0	3	3	3	1	1	1	3	1	3	3	3	1	3	3	1	3	3	1	1	1	1	1
avgbs_103691	3	3	0	1	3	0	1	1	1	1	1	3	0	1	0	1	0	3	3	1	0	0	0	3	3	3	3	3	0	1	1	3	3	1	1	3	3	0	1	1	3	3	3	3	0	1	3	1	1
avgbs_1037	3	1	3	1	3	3	3	3	3	1	1	1	3	2	3	3	1	0	0	3	3	3	0	1	3	3	3	1	1	3	3	3	3	1	1	3	3	3	1	3	1	1	1	3	1	1	3	3	3
avgbs_103705	0	0	0	3	0	0	1	1	0	3	1	0	0	1	0	1	3	0	0	3	3	1	0	3	1	0	0	1	0	0	0	0	0	1	3	0	0	0	0	1	1	1	0	0	0	3	0	0	3
avgbs_103706	0	0	0	3	0	0	1	1	0	3	1	0	0	1	0	1	3	0	0	3	3	1	0	3	1	0	0	1	0	0	0	0	0	1	3	0	0	0	0	1	1	1	0	0	0	3	0	0	3
avgbs_10374	0	1	1	3	3	3	1	3	3	1	1	1	3	3	1	1	0	3	0	0	0	3	0	3	3	3	3	3	0	1	3	3	3	3	1	1	1	1	1	3	3	2	1	3	1	1	1	3	3
avgbs_10378	3	0	1	3	1	1	1	1	1	3	1	3	0	3	1	2	0	3	3	3	0	0	0	3	1	1	0	1	0	1	3	1	1	1	1	1	1	1	3	1	1	1	3	0	0	3	0	3	3
avgbs_103787	1	3	1	1	0	1	3	1	0	3	1	1	1	3	3	3	1	3	0	1	0	0	0	2	1	0	1	1	1	0	3	1	0	3	1	3	1	0	0	1	1	0	0	0	0	0	1	3	0
avgbs_10379	3	0	1	3	1	1	1	1	1	3	1	3	0	3	1	2	0	3	3	3	0	0	0	3	1	1	0	1	0	1	3	1	1	1	1	1	1	1	3	1	1	1	3	0	0	3	0	3	3
avgbs_103817	3	3	3	1	3	3	3	3	3	1	3	3	0	1	0	3	0	3	0	1	3	3	0	1	3	0	0	0	1	3	3	0	3	0	1	1	0	0	1	1	3	0	3	1	1	1	3	0	0
avgbs_103823	3	1	1	0	3	3	3	1	3	3	1	1	0	1	3	3	0	1	1	1	0	3	0	3	1	3	1	1	3	0	1	3	1	1	0	1	0	0	0	1	1	1	3	3	3	3	1	3	3
avgbs_103830	1	3	3	1	3	1	1	1	1	3	3	3	0	3	3	1	3	0	0	3	1	3	0	1	3	0	1	3	0	0	3	3	1	3	3	1	0	0	1	1	3	3	0	0	0	3	0	1	1
avgbs_103835	1	0	1	1	1	0	1	3	3	3	0	1	0	3	0	0	1	1	0	0	0	1	0	3	3	0	3	0	0	0	1	0	1	0	0	0	0	0	3	1	1	1	0	3	0	0	3	0	0
avgbs_103860	3	1	3	1	3	3	1	1	3	3	3	3	1	1	3	3	3	1	1	1	1	3	1	3	1	1	1	1	3	1	1	3	1	1	3	1	1	0	3	1	1	1	3	3	3	3	1	3	3
avgbs_103866	1	3	3	1	3	1	1	1	1	1	3	1	1	1	3	1	3	3	3	3	1	3	0	1	3	1	1	3	1	3	3	3	2	3	1	1	1	1	1	1	3	1	1	0	3	3	3	1	1
avgbs_103867	1	3	3	1	3	1	1	1	1	1	3	1	1	1	3	1	3	3	3	3	1	3	0	1	3	1	1	3	1	3	3	3	2	3	1	1	1	1	1	1	3	1	1	0	3	3	3	1	1
avgbs_103868	1	3	3	1	3	1	1	1	1	1	3	1	1	1	3	1	3	3	3	3	1	3	0	1	3	1	1	3	1	3	3	3	2	3	1	1	1	1	1	1	3	1	1	0	3	3	3	1	1
avgbs_103871	0	0	3	3	0	0	1	1	3	1	0	1	0	3	0	2	0	3	0	0	0	0	3	3	3	3	0	0	0	3	0	0	3	1	3	1	3	1	3	0	1	1	0	0	0	3	3	0	1
avgbs_103872	0	0	3	3	0	0	1	1	3	1	0	1	0	3	0	2	0	3	0	0	0	0	3	3	3	3	0	0	0	3	0	0	3	1	3	1	3	1	3	0	1	1	0	0	0	3	3	0	1
avgbs_103878	3	1	1	1	3	1	1	3	1	1	1	1	0	1	1	3	3	1	0	0	1	1	0	1	3	3	1	3	3	1	1	3	3	3	3	3	1	1	0	3	1	1	1	0	0	1	3	3	3
avgbs_103883	0	0	1	1	0	0	0	3	1	0	0	0	0	1	0	1	1	0	3	1	0	3	0	3	1	3	0	0	0	0	0	3	3	1	0	0	0	3	1	1	0	0	0	0	0	1	0	0	1
avgbs_103886	3	3	1	1	3	0	3	1	1	1	0	1	3	1	3	3	1	3	0	3	0	3	3	3	1	1	0	3	0	1	0	0	1	3	3	0	1	0	3	3	3	1	3	3	3	1	1	3	3
avgbs_103923	3	1	3	1	3	3	1	3	3	0	1	1	0	1	1	1	3	0	1	3	3	3	1	3	3	1	3	3	3	3	1	1	3	1	3	1	1	3	1	3	3	3	1	1	0	3	1	1	1
avgbs_103947	3	0	1	0	3	3	3	1	1	0	0	0	0	0	0	3	1	3	0	3	0	0	0	1	3	1	0	0	0	0	0	0	0	0	3	0	1	0	0	3	1	0	0	0	0	1	0	1	1
avgbs_103957	1	3	1	3	3	0	3	1	3	1	3	3	0	0	3	1	3	3	0	3	0	0	0	1	3	1	0	0	0	3	3	1	3	3	3	3	0	0	0	1	3	0	1	0	0	3	1	0	1
avgbs_103966	3	3	3	1	3	3	3	3	3	0	3	3	0	1	1	3	3	0	0	1	3	3	3	1	3	1	0	1	1	3	3	1	3	3	1	1	1	1	1	1	1	1	3	0	0	1	3	3	1
avgbs_103972	1	3	3	1	1	1	3	3	1	1	3	1	0	1	1	3	3	3	0	0	3	0	0	3	3	1	2	1	1	3	1	1	3	1	1	1	3	3	3	1	2	3	3	1	1	1	3	3	1
avgbs_10398	3	0	0	0	0	3	3	0	3	3	3	3	0	0	0	1	3	0	3	0	1	0	0	3	1	0	0	0	0	0	1	1	0	0	0	1	3	0	3	1	1	3	1	1	3	1	0	0	0
avgbs_104002	1	1	1	1	3	1	1	3	1	3	1	1	1	1	3	1	1	1	0	1	3	1	0	3	3	1	1	3	3	1	3	1	3	1	3	1	3	1	3	1	3	3	3	1	1	3	3	3	1
avgbs_104016	3	1	1	1	3	3	3	1	3	3	1	1	0	1	3	3	3	1	1	1	1	3	0	3	1	3	1	1	3	1	1	3	1	1	3	1	1	3	3	1	1	1	0	3	3	3	1	3	3
avgbs_10402	1	3	1	3	3	0	3	1	3	0	3	0	0	1	3	1	3	3	1	3	0	0	0	1	3	1	1	3	0	3	0	0	3	0	0	3	1	0	0	1	3	1	0	0	0	3	1	0	1
avgbs_104061	3	3	1	1	3	3	3	1	1	3	0	1	3	3	3	3	1	3	0	3	0	3	0	1	1	1	3	1	3	1	3	1	1	1	3	3	1	3	3	3	1	3	1	3	1	1	0	1	1
avgbs_104074	0	3	0	0	0	0	1	3	3	3	0	1	0	1	1	1	0	1	0	1	0	1	0	0	3	0	0	0	0	1	0	3	1	0	1	3	0	0	0	3	3	0	1	3	0	0	0	0	3
avgbs_104107	3	0	1	0	1	0	3	3	3	0	3	0	0	0	1	1	0	3	0	3	3	0	0	3	0	3	0	3	0	0	0	1	0	1	0	0	0	0	1	1	3	3	1	0	3	0	1	0	3
avgbs_104118	3	0	3	1	3	3	1	1	3	3	1	0	0	1	0	3	3	1	0	0	0	0	0	3	1	1	0	0	0	1	0	3	1	0	0	1	1	0	3	1	0	1	3	0	0	0	1	3	0
avgbs_104167	1	1	1	1	3	1	1	3	1	3	1	1	1	1	3	1	1	1	1	1	3	1	0	3	3	1	0	0	0	1	0	1	3	1	0	1	3	0	3	1	3	0	3	0	0	3	3	3	1
avgbs_104199	0	1	1	0	3	3	3	3	0	3	0	0	0	0	1	0	0	0	0	0	3	3	0	1	3	1	0	1	0	0	0	1	3	3	0	1	0	0	0	1	3	1	0	0	0	0	3	3	1
avgbs_104201	3	3	1	3	3	1	3	1	1	1	1	1	3	3	3	3	0	3	1	3	1	3	1	1	1	1	3	2	0	3	0	1	1	1	3	3	3	0	1	0	1	3	3	0	0	1	0	1	1
avgbs_10422	3	1	1	1	3	3	3	1	3	3	1	1	0	2	3	3	3	2	0	1	1	3	1	3	1	3	0	1	3	1	0	3	1	1	3	1	0	3	3	1	1	3	3	3	3	3	0	3	3
avgbs_104249	3	1	1	1	1	3	3	3	3	0	3	1	0	1	0	1	3	3	0	0	1	3	1	3	1	3	3	3	0	3	3	0	1	1	3	1	0	0	1	1	3	3	1	0	3	1	1	1	3
avgbs_10425	1	3	0	1	1	0	0	3	3	0	3	1	0	1	3	3	0	3	3	3	0	0	0	0	1	1	0	1	0	1	0	1	1	0	3	1	1	0	0	3	1	3	0	3	0	1	0	3	0
avgbs_104250	3	0	0	1	1	3	3	3	0	3	0	0	3	1	0	1	0	3	0	3	1	0	0	0	1	3	0	0	0	3	0	0	1	0	3	1	0	0	1	0	0	0	0	1	0	1	1	0	3
avgbs_104310	0	0	1	1	3	3	0	1	3	0	1	1	0	3	3	3	0	3	0	0	1	3	0	1	3	0	0	1	3	0	0	1	1	1	3	0	1	0	0	3	1	3	0	0	0	1	3	1	1
avgbs_104324	1	0	1	1	3	1	3	1	0	3	0	1	0	1	1	1	0	1	0	1	0	3	1	1	0	0	0	1	1	0	0	0	3	3	0	3	3	1	0	1	0	3	0	0	0	0	3	1	1
avgbs_104327	3	3	1	1	3	3	3	1	1	1	1	1	3	3	3	3	1	3	3	3	1	3	1	1	3	1	3	1	3	3	3	1	1	1	3	2	1	1	3	3	1	3	1	3	0	1	3	1	1
avgbs_10433	3	3	1	1	2	3	3	1	3	1	1	0	3	3	1	3	1	3	0	3	1	3	0	1	2	1	3	0	3	0	3	1	1	1	3	3	3	0	0	3	1	3	0	0	1	3	3	0	1
avgbs_10434	3	3	1	1	2	3	3	1	3	1	1	0	3	3	1	3	1	3	0	3	1	3	0	1	2	1	3	0	3	0	3	1	1	1	3	3	3	0	0	3	1	3	0	0	1	3	3	0	1
avgbs_104361	0	3	1	0	3	3	3	3	0	0	1	3	0	1	0	3	0	3	0	1	3	1	0	1	1	3	1	3	0	3	0	3	0	1	0	3	1	0	1	1	0	1	1	3	3	3	1	1	0
avgbs_104383	1	0	1	3	1	1	3	1	1	1	1	1	1	1	1	3	1	0	0	0	3	3	0	0	2	3	0	1	0	3	1	3	1	1	3	0	1	0	1	3	1	3	0	0	3	0	1	0	0
avgbs_104384	1	0	1	3	1	1	3	1	1	1	1	1	1	1	1	3	1	0	0	0	3	3	0	0	2	3	0	1	0	3	1	3	1	1	3	0	1	0	1	3	1	3	0	0	3	0	1	0	0
avgbs_104385	1	0	1	3	1	1	3	1	1	1	1	1	1	1	1	3	1	0	0	0	3	3	0	0	2	3	0	1	0	3	1	3	1	1	3	0	1	0	1	3	1	3	0	0	3	0	1	0	0
avgbs_104395	0	3	0	0	0	0	0	0	0	1	3	1	1	3	0	3	0	3	0	1	0	0	1	0	3	1	0	0	0	1	3	0	3	0	0	0	3	0	3	0	1	0	3	0	0	3	3	0	3
avgbs_104396	3	3	1	3	3	3	3	0	1	3	3	0	0	0	0	1	0	3	1	1	0	0	0	3	3	3	0	0	0	3	1	0	3	0	1	0	0	0	3	0	1	1	0	0	0	3	3	1	0
avgbs_104431	3	0	1	2	1	3	3	3	3	3	3	1	0	0	1	1	3	3	3	3	1	3	1	3	1	3	0	3	3	3	3	1	1	1	3	1	3	1	1	1	3	3	1	1	0	1	1	1	3
avgbs_104463	3	1	3	3	1	1	1	1	1	1	3	3	3	1	1	3	3	1	0	1	3	2	1	3	1	3	3	3	1	1	1	3	1	1	1	1	1	1	1	3	1	1	1	1	3	3	1	3	3
avgbs_104464	3	1	3	3	1	1	1	1	1	1	3	3	3	1	1	3	3	1	0	1	3	2	1	3	1	3	3	3	1	1	1	3	1	1	1	1	1	1	1	3	1	1	1	1	3	3	1	3	3
avgbs_104489	3	1	1	1	1	3	3	3	3	1	3	1	3	1	1	1	3	3	3	3	3	0	1	3	1	3	3	3	3	3	3	1	1	1	3	1	3	0	0	0	3	3	1	0	0	1	1	0	3
avgbs_104580	0	3	3	3	1	3	1	1	1	3	1	0	0	3	3	1	0	1	0	0	0	0	0	3	1	0	0	1	3	3	0	0	3	3	0	1	3	3	1	1	0	0	0	0	3	3	0	3	0
avgbs_104583	0	1	0	3	0	0	3	3	3	3	0	0	0	3	3	3	0	0	0	1	1	0	0	0	0	0	0	3	0	0	1	1	1	3	3	3	0	3	1	3	1	3	0	0	3	1	1	3	3
avgbs_104589	3	0	1	1	1	3	1	1	1	3	3	3	0	3	3	3	1	1	3	0	1	3	0	1	1	3	1	1	0	0	3	3	3	1	1	1	3	1	1	3	3	1	1	0	0	3	1	1	1
avgbs_10459	1	1	1	3	1	3	1	3	1	3	3	1	1	1	3	3	1	1	1	1	3	1	0	2	3	1	3	2	0	0	1	1	3	3	1	3	1	3	1	3	3	3	1	1	1	1	1	1	3
avgbs_104621	3	1	3	3	3	1	3	3	3	1	3	3	0	1	0	3	1	1	0	3	3	3	0	1	3	3	0	3	1	3	3	3	3	3	1	3	3	0	0	1	1	1	1	0	1	0	1	3	3
avgbs_104656	1	0	1	1	3	1	3	3	1	3	1	1	3	1	3	1	1	3	1	1	3	1	0	3	3	1	1	3	0	1	1	1	3	1	1	1	3	1	1	1	3	3	3	1	0	3	3	3	1
avgbs_104657	1	0	1	1	3	1	3	3	0	3	1	1	3	1	3	1	1	3	1	1	3	1	0	3	3	1	1	3	0	1	1	1	3	1	1	1	3	1	1	1	3	3	3	1	0	3	3	3	1
avgbs_104663	3	1	3	1	3	0	1	3	3	0	0	0	0	3	0	1	0	0	0	0	0	0	3	1	1	3	0	1	0	0	0	3	3	0	3	1	0	0	0	3	3	3	0	3	0	1	0	3	1
avgbs_104673	0	0	3	0	3	0	0	3	1	1	0	0	0	1	0	3	0	0	0	0	0	0	0	3	0	1	0	1	0	0	0	0	1	1	0	1	0	0	0	1	1	3	1	0	0	3	3	3	0
avgbs_104676	3	3	1	3	1	1	1	3	3	1	1	1	0	1	1	1	0	1	0	3	0	0	0	1	0	3	0	3	1	3	3	1	3	3	3	1	0	1	1	1	1	0	0	3	0	1	1	1	3
avgbs_104677	3	3	1	3	1	1	1	3	3	1	1	1	0	1	1	1	0	1	0	3	0	0	0	1	0	3	0	3	1	3	3	1	3	3	3	1	0	1	1	1	1	0	0	3	0	1	1	1	3
avgbs_104678	3	3	1	3	1	1	1	3	3	1	1	1	0	1	1	1	0	1	0	3	0	0	0	1	0	3	0	3	1	3	3	1	3	3	3	1	0	1	1	1	1	0	0	3	0	1	1	1	3
avgbs_104693	1	3	0	1	1	0	1	3	3	3	3	1	1	3	1	3	1	1	0	3	0	0	0	3	3	1	0	1	0	0	1	3	1	1	3	3	3	0	3	1	1	1	1	0	0	0	0	0	0
avgbs_104694	1	3	0	1	1	0	1	3	3	3	3	1	1	3	1	3	1	1	0	3	0	0	0	3	3	1	0	1	0	0	1	3	1	1	3	3	3	0	3	1	1	1	1	0	0	0	0	0	0
avgbs_104704	0	1	1	1	1	0	1	1	1	0	0	3	3	0	3	0	1	1	0	0	0	3	0	1	1	3	0	0	0	0	3	3	0	1	1	1	3	0	0	3	3	1	0	0	3	0	1	0	0
avgbs_104705	0	1	1	1	1	0	1	1	1	0	0	3	3	0	3	0	1	1	0	0	0	3	0	1	1	3	0	0	0	0	3	3	0	1	1	1	3	0	0	3	3	1	0	0	3	0	1	0	0
avgbs_104706	3	1	1	1	1	3	1	1	1	3	0	0	3	3	0	0	1	1	0	3	0	3	3	1	1	0	0	0	3	0	0	3	3	1	1	1	3	0	0	3	3	1	0	0	3	0	1	0	0
avgbs_104707	3	1	1	1	1	3	1	1	1	3	0	0	3	3	0	0	1	1	0	3	0	3	3	1	1	0	0	0	3	0	0	3	3	1	1	1	3	0	0	3	3	1	0	0	3	0	1	0	0
avgbs_104726	3	3	3	2	1	3	1	1	1	3	1	3	3	1	3	1	3	1	1	2	3	0	0	3	1	3	3	1	0	3	3	3	3	1	3	3	3	3	1	1	0	0	3	3	3	3	3	3	3
avgbs_104733	0	0	0	3	3	0	0	3	1	1	1	1	3	1	1	3	0	0	0	3	0	0	0	1	0	0	1	3	0	0	0	3	3	3	0	3	0	0	0	3	1	1	1	1	0	1	0	3	3
avgbs_104752	3	1	3	1	3	3	1	1	3	3	1	3	1	1	3	3	3	1	0	1	1	3	0	3	1	1	1	1	0	0	1	3	1	1	3	1	1	1	3	1	1	1	3	3	3	3	1	3	3
avgbs_104755	3	0	1	1	3	1	3	1	1	3	1	0	3	3	1	1	3	3	1	1	1	0	0	1	1	3	0	0	0	1	1	3	1	3	0	3	0	1	3	1	1	3	0	3	0	0	1	3	3
avgbs_104756	3	0	1	1	3	1	3	1	1	3	1	0	3	3	1	1	3	3	1	1	1	0	0	1	1	3	0	0	0	1	1	3	1	3	0	3	0	1	3	1	1	3	0	3	0	0	1	3	3
avgbs_10476	3	1	1	1	3	3	3	1	3	3	1	1	1	1	3	3	3	0	0	1	1	3	0	3	1	3	1	1	3	1	1	3	1	1	3	1	1	0	3	1	1	1	3	3	3	3	1	3	3
avgbs_104794	3	1	3	3	3	3	1	3	3	1	1	1	1	3	1	3	1	1	1	1	1	1	3	3	1	1	1	1	0	1	1	3	3	1	3	1	3	1	1	3	1	1	3	3	1	2	1	1	3
avgbs_10480	3	0	3	1	0	3	3	3	3	0	1	1	0	3	3	3	0	1	0	3	0	0	0	1	3	0	0	1	1	3	3	3	3	1	1	3	0	0	1	3	1	1	1	0	1	1	3	3	3
avgbs_104801	1	3	1	1	3	1	3	1	3	3	1	1	1	3	3	3	1	3	3	1	3	1	0	1	1	1	1	1	0	3	3	1	3	3	1	3	0	1	3	1	1	3	3	1	1	3	1	3	3
avgbs_10483	3	3	3	3	1	3	1	1	1	1	3	1	1	3	1	3	3	1	0	1	3	1	0	1	3	1	3	1	3	1	1	1	3	3	3	3	3	3	3	3	1	1	3	3	0	3	3	3	3
avgbs_104921	0	1	0	1	0	3	3	3	0	0	1	1	0	3	3	3	0	1	0	0	0	0	0	0	0	3	3	1	0	0	0	0	3	0	1	1	0	3	1	3	1	1	0	0	1	0	0	3	0
avgbs_104939	0	0	0	1	3	3	3	3	0	0	0	1	0	0	0	0	0	0	3	3	0	0	0	1	3	3	0	1	0	3	3	0	3	0	1	1	3	3	0	0	1	1	0	0	0	1	3	0	3
avgbs_104951	3	0	0	3	1	0	3	3	1	0	1	3	3	0	3	3	0	0	0	3	0	0	0	0	1	3	3	1	1	3	3	3	3	3	3	3	3	3	3	1	0	0	0	1	0	1	0	0	0
avgbs_104994	1	3	3	1	1	3	1	3	0	1	1	0	0	1	0	1	0	1	1	0	3	1	0	3	3	3	0	1	0	1	1	0	0	0	1	3	0	3	3	3	0	1	1	0	0	3	0	1	3
avgbs_105075	0	0	1	1	3	0	3	3	0	3	3	0	0	1	1	3	0	0	0	1	0	3	1	0	3	0	0	0	0	0	0	0	3	0	0	3	0	3	3	0	0	3	1	1	0	1	1	0	0
avgbs_105133	1	0	1	1	3	0	0	1	0	3	0	0	0	0	3	3	0	0	3	0	0	0	0	1	1	1	0	1	0	0	3	1	3	0	1	3	0	1	3	1	1	3	0	0	3	0	1	3	0
avgbs_105143	1	2	1	1	1	1	3	3	3	3	1	1	0	1	3	3	1	1	0	3	3	0	0	3	3	1	1	1	0	0	3	1	3	3	1	3	0	3	1	1	1	1	3	1	0	3	1	3	1
avgbs_105144	1	2	1	1	1	1	3	3	3	3	1	1	0	1	3	3	1	1	0	3	3	0	0	3	3	1	1	1	0	0	3	1	3	3	1	3	0	3	1	1	1	1	3	1	0	3	1	3	1
avgbs_10515	1	1	1	1	3	1	3	3	1	3	1	1	0	1	3	1	1	3	0	1	3	1	1	3	3	1	1	3	1	1	1	1	3	1	1	1	3	0	1	1	1	3	3	0	3	3	3	3	1
avgbs_10518	3	1	3	1	1	1	1	3	1	3	1	1	0	3	3	3	3	3	1	3	3	3	0	1	3	3	3	3	1	1	1	3	1	3	3	3	3	3	0	2	3	3	1	1	0	1	1	3	1
avgbs_105211	1	0	0	3	1	1	3	1	1	1	1	2	0	1	1	3	0	1	0	0	3	3	1	3	1	3	0	0	0	3	0	3	1	0	0	1	0	0	1	0	1	3	0	0	3	3	1	1	3
avgbs_105212	1	0	0	3	1	1	3	1	1	1	1	2	0	1	1	3	0	1	0	0	3	3	1	3	1	3	0	0	0	3	0	3	1	0	0	1	0	0	1	0	1	3	0	0	3	3	1	1	3
avgbs_105213	1	0	0	3	1	1	3	1	1	1	1	2	0	1	1	3	0	1	0	0	3	3	1	3	1	3	0	0	0	3	0	3	1	0	0	1	0	0	1	0	1	3	0	0	3	3	1	1	3
avgbs_105241	3	1	1	3	1	0	3	1	0	3	3	1	3	3	1	3	3	1	0	3	0	1	0	1	3	3	0	1	0	1	0	0	1	1	1	0	0	0	0	1	3	3	0	1	0	1	0	0	0
avgbs_105246	3	1	3	1	3	0	3	3	0	1	1	1	0	3	3	3	0	1	0	3	0	0	0	1	3	0	0	1	0	3	3	3	3	1	1	1	3	3	1	3	1	1	1	3	0	1	3	3	3
avgbs_105257	3	1	3	3	3	3	3	3	1	1	1	1	3	3	3	3	3	1	0	3	3	3	3	3	1	3	0	1	1	3	3	3	3	3	3	3	3	3	3	1	1	1	3	1	1	1	3	1	3
avgbs_105270	3	0	3	1	3	1	1	3	3	3	3	1	1	3	1	3	3	1	0	3	3	1	3	1	1	3	0	0	3	0	1	3	1	1	3	0	3	3	3	3	1	3	0	0	0	1	3	3	3
avgbs_105271	3	0	3	1	3	1	1	3	3	3	3	1	1	3	1	3	3	1	0	3	3	1	3	1	1	3	0	0	3	0	1	3	1	1	3	0	3	3	3	3	1	3	0	0	0	1	3	3	3
avgbs_105274	0	1	3	3	1	1	1	1	1	1	1	1	0	0	0	3	0	1	0	1	3	1	0	0	3	3	0	1	3	0	1	0	3	1	0	3	1	3	0	3	1	3	3	0	0	3	1	3	1
avgbs_105279	3	0	1	1	3	0	3	1	0	1	0	1	0	3	1	1	3	3	0	1	1	0	0	1	1	3	0	1	0	0	0	0	1	0	3	0	3	0	0	1	1	3	0	0	3	1	1	3	3
avgbs_105286	0	1	1	1	3	1	3	3	0	0	0	1	3	1	3	1	0	3	0	1	0	0	0	3	3	0	0	3	0	0	1	1	0	0	0	1	0	0	0	1	3	3	0	0	0	0	0	0	1
avgbs_105291	0	1	3	3	1	1	1	1	1	1	1	1	0	0	0	3	0	1	0	1	3	1	0	0	3	3	0	1	3	0	1	0	3	1	0	3	1	3	0	3	1	3	3	0	0	3	1	3	1
avgbs_105307	1	1	1	1	3	1	1	3	1	3	1	1	0	1	3	1	1	1	1	1	3	1	3	3	3	1	1	3	3	0	3	1	3	1	3	1	0	0	0	1	3	3	3	0	1	3	3	3	1
avgbs_105312	3	1	1	1	3	0	3	1	1	1	1	1	3	3	0	1	0	0	1	1	1	0	0	1	1	3	0	1	0	1	1	3	1	3	3	1	0	3	3	1	1	0	0	3	0	0	0	3	0
avgbs_105314	3	1	1	1	3	0	3	1	1	1	1	1	3	3	0	1	0	0	1	1	1	0	0	1	1	3	0	1	0	1	1	3	1	3	3	1	0	3	3	1	1	0	0	3	0	0	0	3	0
avgbs_105363	0	0	3	0	1	1	3	3	0	3	1	0	0	3	3	3	0	3	0	3	0	1	0	1	1	0	0	3	0	0	0	3	1	3	3	3	0	3	1	0	3	0	0	0	0	1	1	3	1
avgbs_105409	3	0	1	3	1	1	1	1	1	1	1	1	0	1	0	1	1	0	0	3	1	3	0	1	1	3	0	3	1	3	0	1	3	3	0	1	0	0	1	0	1	1	3	0	0	0	1	1	3
avgbs_105410	3	0	1	3	1	1	1	1	1	1	1	1	0	1	0	1	1	0	0	3	1	3	0	1	1	3	0	3	1	3	0	1	3	3	0	1	0	0	1	0	1	1	3	0	0	0	1	1	3
avgbs_105418	0	0	3	0	0	0	0	3	1	0	0	0	0	1	1	3	3	1	0	1	0	0	0	0	3	0	0	0	0	3	1	3	1	0	3	1	0	3	0	1	1	3	1	0	0	3	0	3	1
avgbs_105419	0	0	3	0	0	0	0	3	1	0	0	0	0	1	1	3	3	1	0	1	0	0	0	0	3	0	0	0	0	3	1	3	1	0	3	1	0	3	0	1	1	3	1	0	0	3	0	3	1
avgbs_105422	3	1	3	3	1	1	1	1	1	1	3	3	3	1	1	3	0	0	3	1	3	0	1	3	1	3	0	3	1	1	1	3	1	1	1	1	1	1	0	3	1	1	1	1	3	3	1	3	3
avgbs_105423	3	1	3	3	1	1	1	1	1	1	3	3	3	1	1	3	0	0	3	1	3	0	1	3	1	3	0	3	1	1	1	3	1	1	1	1	1	1	0	3	1	1	1	1	3	3	1	3	3
avgbs_105424	3	1	3	3	1	1	1	1	1	1	3	3	3	1	1	3	0	0	3	1	3	0	1	3	1	3	0	3	1	1	1	3	1	1	1	1	1	1	0	3	1	1	1	1	3	3	1	3	3
avgbs_105439	3	1	1	3	1	3	1	1	0	1	1	1	0	1	3	3	0	3	0	3	0	3	0	1	3	0	0	1	0	0	1	0	3	1	3	3	3	0	0	1	3	0	3	3	0	3	3	0	3
avgbs_105440	3	1	1	3	1	3	1	1	0	1	1	1	0	1	3	3	0	3	0	3	0	3	0	1	3	0	0	1	0	0	1	0	3	1	3	3	3	0	0	1	3	0	3	3	0	3	3	0	3
avgbs_105550	3	1	3	3	3	3	1	3	1	3	1	0	3	1	3	3	3	1	0	3	3	0	0	3	1	2	0	1	1	1	3	3	3	1	3	3	0	3	0	1	1	1	3	1	3	1	3	1	3
avgbs_10556	3	1	3	3	0	3	1	3	3	1	3	3	0	3	3	1	3	1	0	0	3	3	0	1	1	3	3	1	1	0	3	3	3	1	0	0	0	3	0	0	0	1	0	0	0	1	3	0	3
avgbs_105574	3	1	1	0	3	2	3	1	3	3	1	1	0	1	3	3	3	1	0	1	1	3	1	3	1	3	0	1	3	1	1	3	1	1	0	1	1	3	0	1	1	3	3	0	0	3	1	3	3
avgbs_105581	3	1	1	0	3	2	3	1	3	3	1	1	0	1	3	3	3	1	0	1	1	3	1	3	1	3	0	1	3	1	1	3	1	1	0	1	1	3	0	1	1	3	3	0	0	3	1	3	3
avgbs_105582	3	1	1	0	3	2	3	1	3	3	1	1	0	1	3	3	3	1	0	1	1	3	1	3	1	3	0	1	3	1	1	3	1	1	0	1	1	3	0	1	1	3	3	0	0	3	1	3	3
avgbs_105594	1	0	1	3	3	3	3	3	0	1	0	3	0	0	1	1	0	3	0	1	0	0	0	0	3	1	0	1	0	0	1	0	3	0	0	0	1	0	3	1	1	1	0	0	0	0	3	1	1
avgbs_105597	1	3	3	3	1	0	3	1	3	1	1	1	1	2	1	1	0	1	0	3	0	3	0	1	3	1	0	1	0	0	3	1	3	1	3	1	0	0	0	0	3	1	3	1	1	1	0	3	3
avgbs_10560	1	3	1	1	1	1	3	3	3	3	1	3	1	1	3	3	1	1	1	1	3	1	1	3	3	1	1	1	1	3	3	1	3	3	1	3	3	0	1	1	1	1	3	0	1	3	1	3	1
avgbs_10562	3	1	3	3	1	1	1	1	0	1	1	1	3	1	1	3	0	1	0	1	0	1	1	1	1	3	0	1	3	1	3	3	1	1	3	1	3	3	3	1	1	3	3	1	3	3	3	1	1
avgbs_105659	1	3	1	1	3	0	3	1	0	3	1	1	0	1	1	1	0	1	0	1	1	0	0	1	1	3	1	1	1	1	1	3	3	0	1	3	3	0	3	1	1	3	1	3	0	0	3	1	1
avgbs_10566	3	1	3	0	3	3	1	1	3	3	0	0	0	1	0	3	0	1	0	3	0	3	0	0	1	0	1	0	0	0	0	3	3	0	1	0	0	0	3	1	1	3	3	0	3	0	1	3	0
avgbs_105678	3	1	3	1	3	0	3	1	0	0	1	1	0	1	3	3	3	0	0	0	1	3	0	3	1	3	0	1	0	0	0	0	1	1	3	1	0	0	0	1	1	1	3	0	0	3	0	0	3
avgbs_10569	3	3	1	3	3	0	3	3	3	0	3	0	0	3	3	1	3	3	1	3	0	0	0	1	1	3	0	3	3	0	1	3	3	3	0	3	0	0	1	0	3	3	1	1	0	3	0	0	1
avgbs_105729	1	1	3	1	3	1	3	3	0	1	3	1	0	1	1	3	3	1	0	1	3	3	0	3	1	0	3	1	0	3	1	3	1	1	3	1	1	3	1	1	1	3	1	1	1	3	3	3	1
avgbs_105730	1	1	3	1	3	1	3	3	0	1	3	1	0	1	1	3	3	1	0	1	3	3	0	3	1	0	3	1	0	3	1	3	1	1	3	1	1	3	1	1	1	3	1	1	1	3	3	3	1
avgbs_105738	1	1	3	3	3	1	3	3	3	1	3	3	0	1	3	3	0	3	1	1	1	3	1	3	1	3	1	3	0	1	1	3	3	1	1	3	1	3	1	3	1	1	1	3	0	1	1	1	1
avgbs_105760	1	1	1	3	3	3	1	3	3	1	1	1	3	3	1	1	3	0	0	1	1	3	3	3	3	3	3	3	1	1	3	3	3	3	1	1	1	0	1	3	3	3	1	3	1	1	1	3	3
avgbs_105761	0	3	0	3	1	0	1	3	1	0	0	3	0	3	3	1	0	0	0	1	1	0	0	1	0	3	0	1	0	0	0	3	3	0	0	0	1	0	3	0	3	0	0	0	0	3	0	0	0
avgbs_105762	0	3	0	3	1	0	1	3	1	0	0	3	0	3	3	1	0	0	0	1	1	0	0	1	0	3	0	1	0	0	0	3	3	0	0	0	1	0	3	0	3	0	0	0	0	3	0	0	0
avgbs_105793	3	3	3	3	1	1	1	1	1	1	3	1	1	3	1	3	3	1	1	1	3	0	1	1	3	0	3	1	0	0	1	1	3	3	3	3	3	3	3	3	1	1	2	3	0	3	0	3	3
avgbs_105825	3	1	3	0	0	0	3	3	3	1	3	0	1	3	0	3	0	0	0	3	0	3	0	1	3	3	0	1	0	3	3	3	3	1	1	1	0	0	3	3	3	0	1	0	0	0	3	0	3
avgbs_105839	3	1	0	1	0	0	1	3	0	0	3	0	0	0	0	1	0	1	0	0	0	3	0	1	1	0	0	1	0	0	3	0	3	0	0	1	3	3	0	0	0	0	1	3	0	1	0	0	0
avgbs_105854	0	1	3	3	0	0	1	1	0	1	0	0	1	0	0	3	3	0	0	1	3	0	3	1	3	3	0	0	0	0	1	1	3	1	3	0	0	0	0	3	1	0	3	0	0	1	1	0	0
avgbs_105863	3	0	1	1	1	0	0	3	3	0	3	1	0	0	0	1	0	3	3	3	0	3	0	3	1	0	0	0	0	0	0	1	1	1	3	1	3	1	1	1	0	3	1	0	0	1	1	1	0
avgbs_105878	1	0	1	1	3	1	3	3	3	3	1	3	0	3	0	3	0	1	0	0	0	1	3	0	1	0	1	1	0	0	3	0	3	3	0	3	1	3	3	1	1	0	0	0	1	3	0	3	1
avgbs_105898	1	3	1	1	1	1	3	3	3	3	1	1	3	1	3	3	1	1	0	3	3	1	1	3	3	1	1	1	0	1	3	1	3	3	1	3	3	3	1	1	1	1	3	1	1	3	1	3	1
avgbs_105899	1	3	1	1	1	1	3	3	3	3	1	1	3	1	3	3	1	1	0	3	3	1	1	3	3	1	1	1	0	1	3	1	3	3	1	3	3	3	1	1	1	1	3	1	1	3	1	3	1
avgbs_105919	1	3	1	1	3	1	3	1	3	3	1	3	0	0	3	3	0	0	0	3	3	0	3	3	1	1	0	1	0	3	3	1	3	0	1	3	0	3	3	1	1	3	0	0	1	3	0	3	0
avgbs_105930	0	0	1	1	1	1	1	3	3	0	0	3	0	3	3	3	0	3	0	1	0	0	0	1	1	3	3	3	0	1	3	3	0	0	0	3	3	1	1	1	0	1	0	0	0	1	1	0	1
avgbs_10594	3	3	1	3	1	1	3	1	1	1	1	1	1	0	0	3	1	0	0	1	0	3	1	3	1	0	3	1	3	0	1	0	1	1	3	1	1	1	1	3	1	3	0	3	0	3	1	1	3
avgbs_105959	3	3	3	3	3	0	3	3	3	3	1	3	0	3	1	1	3	3	3	3	0	1	1	3	1	1	3	3	1	3	1	1	3	3	3	3	3	1	0	1	1	3	1	0	0	0	1	1	3
avgbs_106026	3	1	1	1	3	3	1	3	1	3	3	3	1	1	1	1	3	3	3	3	3	3	0	1	1	3	0	3	1	1	3	3	3	3	1	3	3	0	1	1	1	3	0	0	0	3	3	3	3
avgbs_106040	0	3	3	3	1	3	1	1	0	3	1	0	0	0	3	1	0	0	0	3	0	0	0	3	0	0	0	0	0	0	1	0	3	0	0	1	3	0	0	0	0	1	0	3	0	3	0	3	3
avgbs_106052	0	1	1	1	0	0	0	1	0	3	0	1	0	1	3	3	0	0	0	1	0	0	0	3	1	0	0	1	0	1	1	0	1	0	0	1	0	0	3	1	1	0	3	0	0	0	1	0	3
avgbs_106061	1	0	1	3	1	3	1	3	0	0	0	1	0	3	0	3	1	0	1	0	0	1	0	3	0	0	0	1	0	0	0	0	1	1	0	3	0	0	3	1	1	1	0	0	0	0	0	0	0
avgbs_106076	3	3	1	3	3	1	3	1	1	1	1	1	3	1	3	3	3	3	1	2	1	1	1	3	1	1	1	3	3	3	1	2	3	1	3	1	3	1	3	1	3	1	3	3	1	1	1	3	3
avgbs_106084	3	3	3	3	1	3	1	1	0	3	1	3	3	1	3	1	3	1	0	3	0	1	3	3	1	3	0	1	3	1	1	3	3	1	3	1	3	3	1	1	1	1	3	3	0	3	3	3	3
avgbs_10616	3	3	3	3	1	0	1	1	1	3	1	0	0	1	3	1	1	0	0	3	3	0	0	3	1	3	3	1	0	0	0	3	3	1	0	1	3	3	0	1	1	1	3	3	0	3	3	0	3
avgbs_106187	3	3	3	3	3	1	1	1	1	1	3	3	0	1	1	3	3	3	1	1	3	0	0	1	1	1	0	3	3	1	1	1	3	3	1	1	1	3	1	3	3	1	1	1	3	3	3	3	3
avgbs_106192	3	3	3	3	1	0	1	1	1	3	0	3	0	1	0	1	0	1	0	1	0	0	0	3	1	3	0	0	0	0	0	3	0	0	3	1	3	0	0	1	1	1	0	0	0	3	3	0	3
avgbs_106195	1	1	1	1	3	1	3	1	1	3	1	1	0	3	1	1	3	3	1	1	0	0	0	1	1	3	0	0	1	1	1	3	1	0	1	1	0	3	0	1	1	3	1	3	0	1	1	0	3
avgbs_106199	3	1	3	1	1	1	1	1	1	1	3	3	0	1	1	3	0	0	0	1	3	0	1	3	3	3	0	3	0	0	1	0	1	1	1	1	0	1	0	1	3	1	0	0	0	3	0	3	3
avgbs_106200	3	1	3	1	1	1	1	1	1	1	3	3	0	1	1	3	0	0	0	1	3	0	1	3	3	3	0	3	0	0	1	0	1	1	1	1	0	1	0	1	3	1	0	0	0	3	0	3	3
avgbs_106208	3	1	3	1	0	0	3	1	3	3	0	1	0	1	3	3	0	0	0	1	0	0	0	3	1	3	0	1	3	1	1	3	1	1	0	0	1	0	0	1	1	1	3	3	0	3	1	3	3
avgbs_106250	1	1	3	3	3	3	1	1	0	1	1	1	0	1	3	3	0	0	0	1	0	3	0	3	1	0	3	1	0	0	3	1	1	0	1	0	1	3	3	0	3	3	1	3	1	0	0	1	3
avgbs_106251	1	1	3	3	3	3	1	1	0	1	1	1	0	1	3	3	0	0	0	1	0	3	0	3	1	0	3	1	0	0	3	1	1	0	1	0	1	3	3	0	3	3	1	3	1	0	0	1	3
avgbs_106256	3	3	3	3	3	0	1	1	1	3	1	3	3	1	3	1	3	1	1	3	3	1	3	3	1	3	3	1	3	1	3	3	3	1	3	3	3	3	1	1	1	1	3	3	3	0	3	3	3
avgbs_10627	3	1	1	3	3	3	3	3	0	0	3	3	0	1	1	0	3	3	0	1	1	3	0	3	3	3	1	3	0	3	0	1	3	1	0	1	1	0	0	1	0	1	3	3	0	1	0	1	1
avgbs_106279	3	3	1	3	3	3	1	3	1	3	3	3	0	3	1	1	0	3	0	1	1	0	1	3	3	3	1	1	1	3	1	1	3	1	1	3	1	1	0	1	1	1	0	3	1	3	3	1	1
avgbs_106281	0	3	3	3	1	1	3	1	3	0	3	0	3	1	0	3	1	3	0	1	0	3	1	1	1	0	3	1	3	1	0	1	1	3	1	1	0	0	1	3	3	3	0	0	3	3	3	3	3
avgbs_106297	3	1	3	1	3	0	1	3	3	1	1	1	0	3	3	1	3	1	3	3	3	3	0	3	1	1	0	3	0	0	0	1	3	3	2	3	3	1	0	3	1	3	0	3	3	3	3	1	3
avgbs_106298	3	1	3	1	3	3	3	3	3	0	1	1	3	3	0	3	1	1	3	0	0	0	0	1	3	3	3	0	0	0	3	3	3	1	1	1	0	0	1	0	1	1	1	3	1	1	3	3	3
avgbs_106299	1	3	1	1	1	1	3	3	1	3	3	1	0	1	1	3	0	1	0	1	3	3	0	3	3	1	0	1	3	3	1	1	3	1	1	1	0	0	0	1	2	3	1	1	0	1	3	3	1
avgbs_106310	2	1	0	1	3	1	1	3	3	1	1	1	0	3	3	1	3	1	0	3	3	1	0	3	1	1	0	3	1	0	3	1	3	3	2	3	3	0	1	3	1	3	3	3	0	3	3	1	3
avgbs_106319	3	1	3	3	1	1	1	1	1	1	1	1	0	1	3	3	0	1	3	1	3	1	3	1	3	3	1	1	3	1	3	1	3	1	1	3	1	3	0	1	1	3	3	1	3	1	1	1	1
avgbs_106332	3	3	3	3	3	1	3	3	1	3	3	3	3	1	3	1	3	3	3	1	1	0	1	3	3	1	3	1	3	1	1	1	1	1	1	3	3	3	0	3	1	3	0	1	0	1	1	1	1
avgbs_106333	3	3	3	3	3	1	3	3	1	3	3	3	3	1	3	1	3	3	3	1	1	0	1	3	3	1	3	1	3	1	1	1	1	2	1	3	3	3	0	3	1	3	0	1	0	1	1	1	1
avgbs_106340	3	3	1	1	3	0	3	1	3	0	1	1	0	3	3	3	1	3	0	3	1	3	0	1	3	1	0	1	3	0	3	1	1	1	0	3	0	1	1	3	0	3	0	0	0	1	3	1	1
avgbs_106376	3	1	3	1	3	3	1	3	3	1	3	3	0	3	3	1	0	0	3	3	3	3	0	0	1	3	3	1	1	3	3	3	3	1	3	0	0	3	0	3	3	1	1	0	1	1	3	3	3
avgbs_106388	1	0	1	1	3	0	3	3	1	3	1	1	0	1	3	1	0	3	0	1	3	0	1	3	3	1	3	3	0	3	3	1	3	1	1	1	3	0	0	1	1	3	2	0	0	3	0	0	1
avgbs_10639	3	0	0	1	3	3	0	1	3	1	0	0	0	3	0	3	1	3	0	3	0	0	0	0	3	1	0	1	0	0	3	1	1	1	3	3	0	0	0	3	1	3	0	3	1	3	0	0	1
avgbs_10640	3	0	0	1	3	3	0	1	3	1	0	0	0	3	0	3	1	3	0	3	0	0	0	0	3	1	0	1	0	0	3	1	1	1	3	3	0	0	0	3	1	3	0	3	1	3	0	0	1
avgbs_10641	3	0	0	1	3	3	0	1	3	1	0	0	0	3	0	3	1	3	0	3	0	0	0	0	3	1	0	1	0	0	3	1	1	1	3	3	0	0	0	3	1	3	0	3	1	3	0	0	1
avgbs_106439	1	3	1	1	3	1	3	1	1	3	1	1	0	1	1	1	3	3	0	1	0	3	1	1	1	3	1	1	1	0	1	3	3	3	1	3	3	1	3	1	1	3	1	0	3	1	3	1	3
avgbs_10644	1	3	3	1	3	1	1	1	1	3	3	3	1	0	3	1	3	3	3	3	1	3	1	1	3	1	0	3	1	0	3	3	1	3	3	1	1	1	1	1	3	3	0	1	0	3	3	1	1
avgbs_106446	1	1	3	1	3	0	1	3	3	3	3	1	1	1	1	3	3	1	0	1	0	3	0	1	1	3	2	1	1	1	1	3	3	1	3	1	0	3	0	3	1	3	1	0	0	1	3	3	3
avgbs_106447	1	1	3	1	3	0	1	3	3	3	3	1	1	1	1	3	3	1	0	1	0	3	0	1	1	3	2	1	1	1	1	3	3	1	3	1	0	3	0	3	1	3	1	0	0	1	3	3	3
avgbs_106450	1	3	1	1	1	1	3	3	1	1	3	1	1	1	0	3	3	3	0	0	3	1	1	3	3	1	2	1	0	1	1	1	3	1	1	1	3	3	3	1	2	3	0	1	1	1	3	0	1
avgbs_106451	1	3	1	1	0	0	3	0	0	0	0	1	1	1	0	0	3	3	0	0	3	0	0	3	3	1	1	1	1	1	1	0	3	1	0	0	0	0	0	1	3	3	0	0	0	0	3	0	0
avgbs_106460	3	1	3	1	1	3	3	3	3	1	3	1	3	1	1	1	0	3	3	3	3	0	0	3	1	3	3	3	3	3	3	1	1	1	3	1	3	1	0	1	3	3	1	1	3	1	1	1	3
avgbs_106461	1	3	3	1	1	2	1	3	3	2	1	3	3	1	1	1	1	1	1	1	3	0	1	3	3	3	3	1	3	1	1	3	1	3	1	3	3	3	1	3	3	1	1	3	0	3	3	1	3
avgbs_106462	1	3	3	1	1	2	1	3	3	2	1	3	3	1	1	1	1	1	1	1	3	0	1	3	3	3	3	1	3	1	1	3	1	3	1	3	3	3	1	3	3	1	1	3	0	3	3	1	3
avgbs_106473	3	0	1	3	0	0	3	3	1	0	0	0	0	0	1	1	0	3	0	0	0	0	1	0	3	3	1	1	1	0	0	0	3	1	0	3	1	0	3	0	1	1	0	1	0	3	0	1	1
avgbs_106493	0	0	0	1	0	0	3	3	0	3	0	0	3	3	0	3	0	3	0	3	0	0	0	1	3	1	0	0	0	0	3	1	3	3	1	0	0	3	0	0	0	1	0	0	0	1	0	3	1
avgbs_106502	1	1	0	1	3	0	3	3	0	0	0	1	0	1	1	3	3	0	3	1	0	0	1	0	1	0	0	1	1	0	1	0	0	1	0	1	1	0	1	1	1	0	0	0	0	3	3	3	1
avgbs_106503	1	1	0	1	3	0	3	3	0	0	0	1	0	1	1	3	3	0	3	1	0	0	1	0	1	0	0	1	1	0	1	0	0	1	0	1	1	0	1	1	1	0	0	0	0	3	3	3	1
avgbs_106504	1	0	1	3	3	0	1	3	0	1	1	1	0	3	0	1	3	0	0	1	1	0	0	3	3	0	0	3	0	0	3	3	3	1	1	1	1	0	1	3	1	3	0	3	1	1	1	3	0
avgbs_106529	3	1	3	1	1	1	0	1	0	1	3	3	3	1	0	3	3	1	0	1	0	1	1	3	3	3	0	3	0	3	1	0	1	1	1	1	0	0	0	1	3	1	1	0	0	3	1	3	3
avgbs_106552	1	0	3	0	1	0	0	3	0	1	0	1	3	1	3	1	0	3	0	1	0	3	1	0	0	0	0	0	0	0	0	0	1	0	3	3	0	0	3	1	0	0	1	0	0	0	1	0	0
avgbs_106570	3	3	1	1	3	3	1	1	1	3	1	3	0	1	1	1	1	3	0	1	1	0	1	3	3	3	1	3	0	1	1	3	3	1	1	3	3	3	1	1	1	3	0	0	1	1	3	3	1
avgbs_106583	1	3	1	3	1	0	3	1	1	0	1	0	0	1	0	3	0	0	0	1	3	3	0	3	2	0	0	0	0	0	1	3	1	0	0	1	1	0	0	0	1	3	0	3	3	3	0	0	3
avgbs_106609	1	3	1	1	3	1	1	1	1	1	3	1	1	1	1	1	3	3	0	3	1	3	3	1	3	1	0	3	0	3	3	3	1	3	1	1	1	0	0	1	3	1	1	1	3	3	1	3	1
avgbs_106624	1	0	1	3	3	0	3	1	0	0	3	0	0	1	3	1	0	3	0	3	0	0	0	1	3	0	0	0	0	0	0	0	3	3	0	3	0	0	3	0	3	0	0	0	0	3	1	0	1
avgbs_10668	3	3	3	1	3	3	3	3	3	1	3	3	3	0	1	3	3	0	0	1	0	3	3	1	3	1	1	1	1	3	3	1	3	3	1	1	0	0	1	1	1	1	3	0	0	1	0	3	1
avgbs_10669	3	1	0	0	3	0	3	1	0	0	0	1	0	1	0	3	3	1	0	0	0	0	0	3	1	3	0	0	0	1	0	0	1	1	3	1	0	3	3	1	1	1	3	0	0	3	0	3	3
avgbs_106692	3	1	1	1	1	3	3	3	1	3	3	3	0	3	1	3	0	3	1	3	3	3	0	1	3	1	0	1	1	1	3	1	3	3	3	1	3	1	1	1	3	1	3	1	3	1	0	1	1
avgbs_106693	0	3	0	0	3	0	3	1	1	1	1	1	0	0	0	1	3	0	0	1	0	0	0	1	1	3	0	0	0	0	0	3	1	0	0	0	0	3	0	1	1	3	0	0	3	3	1	0	3
avgbs_106694	0	3	0	0	3	0	3	1	1	1	1	1	0	0	0	1	3	0	0	1	0	0	0	1	1	3	0	0	0	0	0	3	1	0	0	0	0	3	0	1	1	3	0	0	3	3	1	0	3
avgbs_10670	3	1	0	0	3	0	3	1	0	0	0	1	0	1	0	3	3	1	0	0	0	0	0	3	1	3	0	0	0	1	0	0	1	1	3	1	0	3	3	1	1	1	3	0	0	3	0	3	3
avgbs_10672	1	3	1	1	1	1	3	3	3	3	3	0	0	1	3	3	3	3	0	3	3	3	0	1	0	1	0	0	0	0	3	0	0	3	3	1	0	0	0	0	1	3	0	0	0	1	3	3	3
avgbs_106759	0	0	0	1	0	1	1	3	3	3	3	0	0	0	1	0	0	0	0	3	0	0	0	1	3	0	0	3	0	0	0	3	1	0	1	3	0	0	0	0	1	0	0	0	3	1	3	0	3
avgbs_106815	3	3	1	3	1	3	1	3	1	3	1	3	0	3	3	1	1	3	0	1	0	3	0	1	3	3	1	1	1	3	3	3	3	3	3	1	1	1	3	2	3	1	3	0	3	3	0	1	1
avgbs_106820	1	3	3	3	1	1	1	1	1	1	3	1	0	3	1	3	0	3	0	1	0	1	1	1	3	1	3	1	0	1	1	1	3	3	3	3	0	3	3	3	1	2	0	0	3	3	3	3	3
avgbs_106847	1	1	3	1	3	0	3	3	0	0	3	1	3	1	1	3	3	1	3	0	3	0	0	3	0	0	0	0	1	3	0	3	1	1	3	1	0	0	0	0	0	3	0	0	0	3	0	0	0
avgbs_106874	3	1	1	1	1	3	3	2	3	3	3	1	3	1	1	1	3	3	3	3	0	3	0	3	1	3	3	3	3	3	3	1	1	1	3	1	3	1	1	1	3	0	0	1	2	1	1	1	3
avgbs_106889	0	0	0	1	3	1	3	1	0	0	1	1	1	3	3	3	0	3	0	1	0	0	3	1	1	0	0	1	0	0	3	0	3	0	1	3	1	0	0	1	1	3	3	0	0	0	1	3	3
avgbs_1069	1	3	3	3	1	1	1	1	1	1	3	1	0	3	1	3	3	3	1	1	3	1	0	1	3	1	0	1	3	1	1	1	3	3	3	3	3	3	3	3	1	1	3	0	0	3	0	3	3
avgbs_106910	0	3	1	0	0	0	3	1	0	3	1	0	0	1	1	0	0	0	1	1	0	0	0	0	1	3	0	1	0	0	0	3	3	3	0	0	3	1	0	1	0	3	0	3	0	0	0	1	0
avgbs_106927	0	0	0	0	0	1	3	3	3	3	0	1	0	3	0	3	0	0	0	3	1	1	0	1	1	3	0	0	0	0	0	0	0	3	3	0	3	0	0	3	0	3	0	1	0	1	0	0	0
avgbs_106941	0	1	3	3	3	0	1	1	0	0	0	1	0	3	0	2	0	0	0	1	0	0	0	3	3	3	3	0	0	3	1	1	3	0	0	0	3	1	3	0	1	1	0	0	0	3	0	1	0
avgbs_106949	0	3	1	3	3	1	3	1	3	0	3	3	0	1	0	1	0	0	1	0	1	1	0	0	3	1	0	0	0	0	3	1	3	0	3	3	0	0	3	0	3	0	0	0	0	0	1	1	0
avgbs_106950	0	3	1	3	3	1	3	1	3	0	3	3	0	1	0	1	0	0	1	0	1	1	0	0	3	1	0	0	0	0	3	1	3	0	3	3	0	0	3	0	3	0	0	0	0	0	1	1	0
avgbs_106955	3	1	3	1	1	1	1	3	1	3	1	1	1	3	3	3	3	3	1	3	3	3	0	1	3	3	3	3	1	1	1	3	3	3	3	3	3	3	1	1	3	3	1	1	3	0	3	3	1
avgbs_106959	3	1	1	1	3	0	3	1	1	3	1	1	1	1	3	3	0	3	0	1	0	3	0	3	1	3	1	1	0	1	1	3	1	1	3	0	1	3	3	1	1	3	3	3	3	3	0	3	3
avgbs_10696	3	0	0	0	3	0	1	3	3	0	3	3	0	3	3	1	0	1	0	3	0	0	0	1	1	3	0	1	0	0	0	3	3	0	0	1	0	0	3	3	0	0	0	0	0	1	0	0	0
avgbs_1070	1	3	3	3	1	1	1	1	1	1	3	1	0	3	1	3	3	3	1	1	3	1	0	1	3	1	0	1	3	1	1	1	3	3	3	3	3	3	3	3	1	1	3	0	0	3	0	3	3
avgbs_107012	3	3	3	3	1	3	1	1	1	3	1	3	0	1	3	1	3	0	1	2	0	1	0	3	1	3	3	1	3	1	1	3	2	1	3	1	3	3	1	1	1	1	3	3	3	3	3	3	3
avgbs_107029	3	1	1	3	3	1	1	3	1	1	1	1	0	1	1	3	0	1	0	3	1	1	1	1	3	1	0	3	0	1	1	0	3	0	3	3	1	1	1	3	1	1	1	1	3	1	3	3	3
avgbs_107043	3	0	3	3	1	0	1	1	3	1	0	1	3	1	1	3	3	1	0	1	0	0	1	0	1	0	0	1	3	1	0	3	1	0	3	1	3	3	0	1	1	3	3	0	0	0	3	1	1
avgbs_107067	3	1	1	1	0	0	3	3	0	0	3	0	0	1	1	1	0	3	0	3	1	0	0	0	1	0	3	0	0	3	0	1	1	1	0	1	0	0	0	1	3	0	0	1	0	3	0	1	0
avgbs_107069	0	0	1	1	1	1	1	3	0	0	3	1	0	3	0	3	0	0	0	0	0	1	0	3	3	0	0	0	0	1	1	3	0	1	3	0	0	0	0	1	1	1	0	1	0	0	0	0	3
avgbs_107090	0	1	1	1	0	3	3	3	3	3	0	1	0	0	1	1	1	0	0	3	1	3	0	3	1	3	3	0	0	0	0	0	1	0	0	1	0	1	1	1	3	3	0	0	0	0	1	1	0
avgbs_1071	3	3	3	3	1	3	1	1	1	1	3	1	1	3	1	1	3	1	1	1	3	1	0	1	3	1	0	1	3	1	1	1	3	3	3	3	3	1	3	3	1	1	3	1	3	3	3	3	3
avgbs_107122	0	3	1	0	3	1	0	1	3	1	0	0	0	1	3	1	0	0	0	3	0	1	1	1	0	1	0	3	0	3	3	0	3	0	3	0	0	0	0	0	3	1	1	0	0	0	0	0	0
avgbs_107136	3	0	1	1	1	0	3	3	0	1	3	1	0	1	0	1	3	0	0	3	0	0	0	3	1	0	3	0	0	0	0	1	1	0	3	0	0	1	0	0	3	3	0	0	0	0	1	0	3
avgbs_10715	1	1	1	1	3	0	1	2	1	3	1	1	1	1	3	1	0	1	1	1	3	0	3	3	3	1	0	3	0	1	3	1	3	1	3	1	3	1	3	2	3	3	0	1	1	3	3	3	1
avgbs_107197	0	1	3	3	3	0	1	1	3	0	1	1	0	0	0	3	0	0	0	0	0	1	0	3	0	0	0	3	0	3	1	0	0	0	0	0	0	1	0	1	1	1	1	3	3	3	0	0	1
avgbs_1072	3	3	3	3	1	3	1	1	1	1	3	1	1	3	1	1	3	1	1	1	3	1	0	1	3	1	0	1	3	1	1	1	3	3	3	3	3	1	3	3	1	1	3	1	3	3	3	3	3
avgbs_107206	3	3	0	3	1	1	1	3	1	3	3	3	0	3	1	3	3	2	1	3	3	3	0	1	1	1	3	0	0	1	3	1	1	3	1	1	0	0	1	3	3	1	1	3	3	3	3	0	1
avgbs_107210	3	0	1	1	0	0	3	1	0	1	1	0	0	0	3	3	0	3	0	3	1	0	0	1	1	0	3	1	3	0	3	0	1	0	0	0	1	3	0	3	1	3	0	0	0	0	0	1	0
avgbs_107214	1	3	3	1	1	1	3	3	1	1	1	0	0	1	3	1	0	1	1	3	0	3	0	3	1	1	1	3	1	0	3	1	1	3	1	1	3	1	1	3	1	3	3	3	0	1	1	1	1
avgbs_107215	1	3	3	1	1	1	3	3	1	1	1	0	0	1	3	1	0	1	1	3	0	3	0	3	1	1	1	3	1	0	3	1	1	3	1	1	3	1	1	3	1	3	3	3	0	1	1	1	1
avgbs_107220	1	3	1	0	1	1	3	3	3	3	3	1	1	1	0	3	1	3	3	3	0	3	3	1	1	1	3	1	0	1	3	0	1	0	3	1	1	1	1	3	1	3	1	0	0	0	3	3	3
avgbs_107240	0	1	1	3	3	3	1	3	0	1	1	1	0	3	0	1	0	3	0	1	0	0	0	3	3	0	0	3	0	0	0	0	3	1	0	1	0	1	0	0	1	0	0	0	1	1	1	3	0
avgbs_107275	3	3	3	3	3	0	3	3	1	3	3	3	0	1	3	3	3	3	3	1	1	1	0	3	3	1	3	1	0	1	1	1	3	3	3	1	3	3	0	3	1	3	3	1	3	3	1	1	1
avgbs_107279	3	1	1	1	3	3	3	1	3	3	1	1	0	1	0	3	3	0	0	1	1	3	0	3	1	3	0	1	0	1	1	3	1	1	3	1	0	3	3	1	1	3	3	3	3	3	1	3	3
avgbs_107280	3	1	1	1	3	3	3	1	3	3	1	1	0	1	0	3	3	0	0	1	1	3	0	3	1	3	0	1	0	1	1	3	1	1	3	1	0	3	3	1	1	3	3	3	3	3	1	3	3
avgbs_107281	3	1	1	1	3	0	3	3	3	3	3	3	0	1	1	3	3	3	0	3	0	0	0	1	3	1	1	1	1	0	0	1	3	3	1	1	3	1	3	1	3	1	3	1	1	1	3	3	1
avgbs_107293	3	0	1	1	3	0	3	3	3	3	0	3	0	1	1	3	0	3	0	3	0	0	0	1	3	1	0	0	0	1	1	1	3	0	1	1	3	0	3	1	3	1	0	1	0	1	3	3	1
avgbs_107294	3	0	1	1	3	0	3	3	3	3	0	3	0	1	1	3	0	3	0	3	0	0	0	1	3	1	0	0	0	1	1	1	3	0	1	1	3	0	3	1	3	1	0	1	0	1	3	3	1
avgbs_107295	3	0	1	1	3	0	3	3	3	3	0	3	0	1	1	3	0	3	0	3	0	0	0	1	3	1	0	0	0	1	1	1	3	0	1	1	3	0	3	1	3	1	0	1	0	1	3	3	1
avgbs_107296	1	3	3	3	1	3	3	1	3	0	1	1	1	3	3	1	3	1	0	3	3	3	0	1	3	1	3	1	1	1	3	1	3	3	1	1	1	3	0	3	3	3	3	1	0	1	0	3	3
avgbs_107326	3	1	1	3	3	1	1	3	1	1	1	1	3	1	1	3	3	1	1	0	1	1	0	1	3	3	1	3	3	1	1	3	3	3	3	3	1	0	1	3	1	1	1	1	3	1	3	3	3
avgbs_107328	3	3	1	1	3	3	1	3	1	3	1	3	0	1	1	1	1	0	3	0	1	0	0	3	1	2	0	3	0	1	1	3	3	1	1	3	0	1	1	1	3	3	1	3	3	1	3	0	1
avgbs_107348	3	1	3	1	1	0	1	1	1	1	3	1	0	1	1	3	3	1	3	1	1	1	1	3	3	3	3	3	0	3	1	3	1	1	1	1	1	1	1	1	3	1	1	3	3	3	1	3	3
avgbs_107352	3	1	0	1	3	3	1	1	3	3	1	3	0	0	1	3	0	1	0	0	0	3	0	3	0	0	1	3	0	1	0	0	3	0	1	0	0	0	0	1	1	0	3	0	3	0	1	0	0
avgbs_107355	0	0	3	1	3	0	0	1	0	0	0	1	0	1	3	1	0	0	0	1	0	1	3	0	3	0	0	0	0	3	0	1	3	1	0	1	3	0	3	1	1	1	1	0	0	0	3	1	1
avgbs_107387	0	1	3	1	3	1	3	0	0	0	3	0	0	0	0	3	3	1	0	0	0	0	0	3	1	1	0	0	0	0	0	3	1	1	3	0	1	0	1	1	1	3	0	0	1	3	0	0	1
avgbs_107399	1	3	3	3	1	0	3	1	3	3	1	1	0	3	3	3	1	3	3	0	0	1	1	1	1	1	3	0	0	0	3	1	3	3	1	0	1	1	0	3	1	3	3	0	0	3	1	1	3
avgbs_107404	1	1	3	3	3	1	1	3	3	0	3	0	0	1	3	3	3	3	0	0	0	0	0	3	1	0	0	3	0	1	1	0	3	0	0	0	0	0	0	3	3	0	3	0	0	1	1	0	0
avgbs_107421	1	3	1	1	1	1	3	3	1	3	3	1	1	1	1	3	3	1	0	1	3	3	1	3	3	1	1	1	0	3	1	1	3	0	0	1	3	0	3	1	1	3	1	1	0	1	1	3	1
avgbs_107426	0	3	3	3	3	0	3	3	0	3	1	3	0	3	0	1	3	3	0	3	0	1	0	3	1	1	3	3	0	0	1	1	3	3	0	0	0	3	1	0	1	3	0	3	3	3	1	1	0
avgbs_107472	1	1	1	1	3	1	1	3	1	3	1	1	0	1	3	1	1	1	0	1	3	1	3	3	3	1	1	3	0	1	3	1	3	1	3	1	3	1	3	2	3	3	3	1	1	3	3	1	1
avgbs_107473	1	1	1	1	3	1	1	3	1	3	1	1	0	1	3	1	1	1	0	1	3	1	3	3	3	1	1	3	0	1	3	1	3	1	3	1	3	1	3	2	3	3	3	1	1	3	3	1	1
avgbs_107485	1	3	1	1	3	3	1	3	1	3	1	1	0	1	1	1	1	1	2	1	1	3	1	1	1	3	1	1	0	1	1	3	3	3	1	3	3	1	1	1	1	3	1	3	0	1	3	2	1
avgbs_107508	1	3	3	1	0	1	3	1	1	1	1	0	0	1	0	1	3	1	0	3	0	1	0	3	1	0	0	0	1	1	3	1	1	3	0	0	0	1	0	3	1	0	0	3	3	1	1	0	0
avgbs_107513	1	3	1	1	3	1	3	1	1	3	1	1	3	1	1	1	1	1	0	1	1	3	1	1	1	3	1	1	0	1	1	3	3	3	1	3	0	1	3	1	1	3	1	3	3	1	3	1	1
avgbs_107515	3	3	3	3	1	3	1	1	1	1	3	1	1	3	1	1	3	1	1	1	0	1	1	1	3	1	3	1	3	1	1	1	3	3	3	3	3	1	3	3	1	1	3	0	3	3	3	3	3
avgbs_107580	3	3	1	3	3	1	1	1	1	1	1	1	0	1	1	3	1	1	3	1	3	3	1	3	1	3	3	1	1	3	1	3	1	1	3	1	1	1	0	3	3	3	3	3	0	3	1	1	3
avgbs_107593	3	3	1	0	3	0	3	1	3	1	1	1	0	0	3	1	0	3	0	0	1	3	0	1	3	0	0	0	3	0	0	0	1	1	3	0	0	0	0	3	1	0	0	0	0	0	3	1	0
avgbs_107602	0	0	1	1	3	3	0	3	1	3	1	0	0	0	0	1	0	0	0	0	0	0	0	0	0	3	1	0	0	0	1	3	3	1	0	3	0	0	1	1	0	3	1	3	0	1	3	0	0
avgbs_107603	0	0	1	1	3	3	0	3	1	3	1	0	0	0	0	1	0	0	0	0	0	0	0	0	0	3	1	0	0	0	1	3	3	1	0	3	0	0	1	1	0	3	1	3	0	1	3	0	0
avgbs_107654	1	3	1	1	3	1	3	1	3	3	1	1	0	3	3	3	0	0	0	1	0	0	3	1	1	0	1	1	0	3	3	1	3	3	0	3	0	0	3	1	1	3	0	1	0	3	1	3	0
avgbs_107685	3	1	3	1	3	3	3	3	3	1	1	1	0	3	3	3	0	1	3	3	3	3	0	1	3	3	3	1	1	3	0	0	3	1	1	1	3	3	1	3	1	1	1	3	1	1	3	3	3
avgbs_107692	0	0	0	1	3	0	3	1	1	1	0	1	0	0	3	3	0	0	0	3	0	3	0	1	1	1	3	0	0	0	3	0	1	1	0	3	0	3	3	3	0	0	0	0	0	1	3	1	0
avgbs_107693	0	0	0	1	3	0	3	1	1	1	0	1	0	0	3	3	0	0	0	3	0	3	0	1	1	1	3	0	0	0	3	0	1	1	0	3	0	3	3	3	0	0	0	0	0	1	3	1	0
avgbs_107699	3	1	1	3	3	1	1	3	0	1	1	1	3	1	3	3	3	0	0	3	0	1	3	1	3	3	0	3	0	0	1	3	3	3	0	3	1	0	1	3	1	0	1	0	3	1	3	3	3
avgbs_107704	3	1	3	1	3	3	1	3	0	1	3	3	1	3	3	1	3	3	0	3	3	0	0	1	1	3	3	1	0	0	3	0	3	1	3	1	3	3	0	3	3	3	1	3	1	0	1	0	1
avgbs_107716	3	1	3	1	3	3	1	3	3	1	3	0	0	0	3	1	3	1	0	3	3	0	3	1	1	3	0	1	0	3	3	3	3	1	3	1	3	3	3	3	3	3	0	3	1	1	1	3	1
avgbs_107781	0	3	3	0	0	0	1	1	0	0	1	1	0	0	0	2	0	0	0	1	1	0	0	3	3	0	0	3	0	3	0	1	3	0	3	1	3	0	0	1	1	1	1	3	3	3	0	1	1
avgbs_107798	3	1	1	1	1	1	1	1	3	1	3	1	0	3	3	1	1	1	1	1	1	3	0	1	1	1	0	1	3	3	3	0	3	1	0	2	1	3	0	1	3	1	3	1	3	1	1	3	1
avgbs_1078	3	1	3	0	1	1	0	1	0	1	0	1	0	1	0	3	3	1	3	1	0	3	0	1	1	3	0	1	3	0	0	0	3	3	0	3	0	3	3	1	1	3	0	1	3	1	0	0	3
avgbs_107806	1	1	1	3	1	1	3	1	1	1	1	3	0	1	1	3	1	1	3	1	3	0	3	3	1	1	3	3	0	3	2	3	1	1	3	1	1	1	1	2	1	3	3	1	3	1	3	1	1
avgbs_107817	1	3	1	3	3	3	3	1	3	1	3	3	0	1	3	1	1	3	0	3	1	1	1	1	3	1	1	1	0	3	3	1	3	3	3	3	3	1	3	1	2	1	1	1	1	3	1	3	1
avgbs_107818	1	3	1	3	3	3	3	1	3	1	3	3	0	1	3	1	1	3	0	3	1	1	1	1	3	1	1	1	0	3	3	1	3	3	3	3	3	1	3	1	1	1	1	1	1	3	1	3	1
avgbs_107821	0	3	3	3	1	3	1	1	0	0	1	3	0	1	3	1	1	1	1	1	0	0	0	3	1	3	0	1	0	0	1	3	3	3	3	1	3	0	0	1	0	1	0	0	0	3	0	3	3
avgbs_107836	1	3	3	1	3	1	1	1	1	3	3	3	1	3	3	1	0	0	3	3	0	3	1	1	3	1	1	3	0	0	3	3	1	3	3	1	0	1	0	1	3	3	1	1	0	3	3	1	0
avgbs_107864	0	1	1	1	3	1	0	3	1	0	1	0	0	1	0	1	0	0	0	1	0	0	0	3	3	1	3	0	0	0	3	1	3	1	0	1	0	1	0	0	1	3	3	0	0	3	3	0	1
avgbs_107919	3	3	1	1	3	3	3	1	1	1	1	1	3	3	2	3	1	3	3	3	1	3	1	1	3	1	0	1	3	3	3	1	1	1	3	3	0	1	3	2	1	3	1	3	1	1	3	1	1
avgbs_107927	3	3	1	3	1	3	1	1	0	0	3	1	0	3	0	1	3	1	0	0	0	0	0	0	3	1	0	0	3	0	1	3	3	3	3	3	3	0	0	3	1	1	3	0	0	3	3	3	1
avgbs_107928	0	1	1	3	3	0	1	3	3	1	1	1	0	3	1	1	0	3	0	1	0	0	0	3	3	3	0	3	0	1	3	0	3	0	0	1	0	0	1	0	3	3	0	3	0	1	1	3	3
avgbs_10795	3	1	3	1	3	0	1	3	3	0	3	0	0	3	3	1	3	0	0	0	3	3	3	1	1	0	0	0	0	3	3	3	3	1	0	1	0	3	3	0	3	0	1	0	0	1	1	3	1
avgbs_107950	3	3	3	1	3	3	3	3	3	1	3	3	3	1	1	3	3	3	3	1	3	3	0	1	3	1	1	1	1	3	1	1	3	3	0	1	1	1	3	1	3	1	3	1	1	1	3	3	2
avgbs_107952	1	3	1	1	2	1	3	3	1	3	3	1	1	1	1	3	3	1	1	1	3	3	0	3	3	1	1	1	3	3	1	1	3	1	1	1	0	3	3	1	2	3	1	0	0	1	1	3	1
avgbs_107965	3	3	1	0	3	0	3	1	1	1	1	1	3	3	0	3	1	3	0	3	1	3	0	1	3	1	3	1	3	3	3	1	1	1	3	3	1	0	0	3	1	3	0	3	0	1	3	0	1
avgbs_107970	1	3	3	1	3	1	1	1	0	1	3	1	0	3	3	1	3	3	0	3	1	3	3	1	3	1	1	3	1	3	3	3	1	3	3	1	0	1	1	1	3	3	1	1	3	3	3	1	1
avgbs_107987	3	1	1	3	3	3	3	3	1	3	3	3	1	1	1	1	0	3	0	1	0	3	0	3	3	3	1	3	0	0	3	1	3	1	0	1	0	1	3	1	1	1	3	0	0	1	0	0	1
avgbs_107988	3	1	1	3	3	3	3	3	1	3	3	3	1	1	1	1	0	3	0	1	0	3	0	3	3	3	1	3	0	0	3	1	3	1	0	1	0	1	3	1	1	1	3	0	0	1	0	0	1
avgbs_107995	1	1	1	1	3	0	3	3	1	3	1	1	0	1	3	1	1	3	0	1	0	1	1	3	3	1	0	3	3	1	1	1	3	1	1	1	0	1	1	1	3	3	3	1	0	3	3	3	1
avgbs_108024	3	1	3	1	3	0	1	3	0	1	3	3	1	3	0	1	0	1	0	3	0	3	0	1	1	0	3	1	1	3	3	3	3	1	0	1	3	0	3	3	3	3	1	0	0	1	1	3	1
avgbs_108029	3	1	3	1	3	3	1	1	0	0	1	1	0	1	0	3	3	0	1	1	0	0	0	3	1	0	0	1	0	0	1	0	1	1	3	1	1	3	0	1	1	1	0	0	0	3	1	3	3
avgbs_108039	1	3	1	3	1	1	3	1	3	3	0	0	0	1	0	3	1	3	0	0	0	3	0	1	1	0	3	0	0	1	3	0	1	0	0	1	1	1	1	3	0	3	0	3	0	0	0	0	0
avgbs_108042	3	1	1	3	1	2	1	2	1	3	3	1	0	1	1	1	1	3	0	1	3	3	0	3	3	1	0	1	3	0	3	0	1	1	0	1	3	3	3	3	1	3	3	3	1	1	1	1	3
avgbs_108069	3	3	0	3	1	3	1	1	0	3	1	3	0	0	3	1	0	0	0	1	3	0	0	3	1	3	3	0	0	0	0	0	3	0	0	0	0	3	1	0	1	0	3	0	0	3	3	3	3
avgbs_108076	0	3	3	3	1	1	1	1	1	1	3	1	0	3	1	3	3	3	1	0	0	1	0	1	3	1	0	0	0	0	1	1	3	0	0	3	3	3	3	3	1	1	0	0	3	0	0	3	3
avgbs_108077	0	3	3	3	1	1	1	1	1	1	3	1	0	3	1	3	3	3	1	0	0	1	0	1	3	1	0	0	0	0	1	1	3	0	0	3	3	3	3	3	1	1	0	0	3	0	0	3	3
avgbs_108078	0	3	3	3	1	1	1	1	1	1	3	1	0	3	1	3	3	3	1	0	0	1	0	1	3	1	0	0	0	0	1	1	3	0	0	3	3	3	3	3	1	1	0	0	3	0	0	3	3
avgbs_108103	1	3	0	1	1	0	3	3	0	1	3	1	0	1	1	3	3	1	0	0	3	0	0	3	3	1	1	1	0	1	1	1	3	0	1	1	3	3	3	0	3	3	3	0	1	0	3	0	1
avgbs_108128	1	1	3	1	3	1	3	3	1	1	3	1	0	1	0	3	3	1	0	1	3	3	0	3	1	1	1	1	0	0	1	3	1	1	0	1	1	0	1	1	1	3	1	1	0	3	3	0	1
avgbs_108131	3	1	1	1	3	0	3	1	3	3	1	0	0	1	3	3	0	0	0	1	0	3	0	3	1	3	0	1	0	0	1	3	1	1	3	1	0	0	3	1	1	0	3	0	3	0	1	3	3
avgbs_108142	3	3	1	3	3	1	1	1	1	1	1	1	1	1	1	3	1	1	0	1	3	3	0	3	1	3	3	1	3	3	1	3	1	1	3	1	1	1	1	3	3	3	3	3	3	3	1	2	3
avgbs_108148	1	1	3	3	3	1	1	1	0	1	1	1	0	3	0	2	1	3	0	1	0	1	0	3	3	3	3	3	0	3	1	0	3	1	0	1	0	1	0	1	1	1	1	3	3	1	3	1	1
avgbs_108149	3	0	1	0	3	0	3	1	1	1	0	0	0	3	3	3	0	0	3	3	1	0	0	1	3	0	0	0	0	0	0	0	1	1	0	0	0	0	0	3	1	3	0	3	0	0	0	1	0
avgbs_10816	1	1	1	1	1	3	3	1	3	1	3	3	0	1	2	1	0	3	3	1	1	3	0	3	1	0	3	3	1	1	3	1	3	3	3	3	1	3	0	3	1	3	3	0	3	3	3	0	1
avgbs_108181	1	1	3	1	3	1	3	3	1	1	3	1	3	1	1	3	3	1	3	1	3	3	1	3	1	1	0	1	1	3	1	3	1	1	3	1	1	3	1	1	1	3	1	1	1	3	3	3	1
avgbs_108209	3	1	3	1	1	3	3	3	0	1	3	1	0	1	0	1	3	3	0	3	0	3	0	3	1	3	0	3	0	0	3	0	1	0	3	1	3	0	1	1	3	3	1	0	0	1	1	1	3
avgbs_10821	3	3	1	1	3	3	3	1	1	0	1	1	3	3	3	3	1	3	3	3	0	3	0	1	3	1	3	1	0	3	3	1	1	1	3	3	0	1	1	3	1	3	1	0	0	1	3	1	1
avgbs_108210	3	1	3	1	1	3	3	3	0	1	3	1	0	1	0	1	3	3	0	3	0	3	0	3	1	3	0	3	0	0	3	0	1	0	3	1	3	0	1	1	3	3	1	0	0	1	1	1	3
avgbs_108211	3	1	3	1	1	3	3	3	0	1	3	1	0	1	0	1	3	3	0	3	0	3	0	3	1	3	0	3	0	0	3	0	1	0	3	1	3	0	1	1	3	3	1	0	0	1	1	1	3
avgbs_108219	3	1	0	1	1	1	1	3	1	0	1	1	0	0	3	3	0	3	1	3	3	0	0	1	3	0	0	3	0	0	1	3	3	3	0	0	3	3	0	1	0	0	0	0	0	1	1	0	1
avgbs_10822	3	3	1	1	3	3	3	1	1	0	1	1	3	3	3	3	1	3	3	3	0	3	0	1	3	1	3	1	0	3	3	1	1	1	3	3	0	1	1	3	1	3	1	0	0	1	3	1	1
avgbs_108220	3	1	0	1	1	1	1	3	1	0	1	1	0	0	3	3	0	3	1	3	3	0	0	1	3	0	0	3	0	0	1	3	3	3	0	0	3	3	0	1	0	0	0	0	0	1	1	0	1
avgbs_108222	0	3	3	3	1	1	1	1	1	1	3	1	0	3	1	3	3	3	1	1	3	1	1	1	3	1	0	1	3	1	1	0	3	3	3	3	3	3	0	3	0	1	3	0	3	3	3	3	3
avgbs_10823	3	3	1	1	3	3	3	1	1	0	1	1	3	3	3	3	1	3	3	3	0	3	0	1	3	1	3	1	0	3	3	1	1	1	3	3	0	1	1	3	1	3	1	0	0	1	3	1	1
avgbs_108240	1	0	1	0	1	1	3	3	1	3	3	0	0	1	1	3	0	1	0	1	0	0	0	3	3	1	1	0	0	3	0	1	3	1	1	1	3	0	0	1	0	3	1	1	1	1	3	3	1
avgbs_108244	1	0	3	0	3	1	3	3	1	0	3	0	0	1	1	3	0	1	3	1	0	3	0	3	1	0	0	0	0	3	0	0	1	1	3	0	0	0	0	0	1	3	0	1	0	0	0	3	0
avgbs_108245	1	0	3	0	3	1	3	3	1	0	3	0	0	1	1	3	0	1	3	1	0	3	0	3	1	0	0	0	0	3	0	0	1	1	3	0	0	0	0	0	1	3	0	1	0	0	0	3	0
avgbs_108258	3	3	1	1	3	3	3	1	3	0	1	1	0	3	3	3	1	0	0	3	1	3	1	1	3	1	3	1	0	3	3	1	1	1	3	3	1	0	1	3	1	3	0	0	0	1	3	1	1
avgbs_108285	3	1	1	1	3	0	3	3	0	3	0	3	0	0	0	3	3	0	0	0	0	3	0	1	0	1	1	0	0	0	1	0	3	3	1	1	0	0	0	1	0	1	0	0	0	0	3	3	0
avgbs_108291	3	1	0	1	1	3	3	3	0	0	3	1	0	1	0	1	0	0	0	0	0	3	0	3	1	0	3	3	0	0	0	0	1	0	0	1	3	0	1	0	0	3	1	1	0	1	0	0	3
avgbs_108304	0	0	0	0	1	3	1	1	3	3	3	2	0	3	3	3	3	0	3	0	0	3	3	1	0	3	1	0	0	3	3	3	3	1	0	0	3	0	0	3	3	0	0	0	3	0	0	1	0
avgbs_108305	0	0	0	0	1	3	1	1	3	3	3	3	0	3	3	3	3	0	3	0	0	3	3	1	0	3	1	0	0	3	3	3	3	1	0	0	3	0	0	3	3	0	0	0	3	0	0	1	0
avgbs_108306	1	3	1	3	1	1	3	1	1	1	1	2	1	1	1	3	1	1	3	1	3	3	1	2	2	3	3	1	3	3	1	3	1	1	3	1	1	1	1	3	1	3	3	3	3	3	1	1	3
avgbs_108309	1	0	0	3	3	1	3	3	0	0	1	0	0	1	0	3	0	3	0	0	0	0	0	0	3	0	0	0	3	0	0	1	3	3	3	1	0	0	0	3	1	3	3	0	3	3	0	3	1
avgbs_108317	1	1	1	1	3	1	3	3	1	3	1	1	3	1	3	1	1	3	1	1	3	1	1	3	3	1	1	3	3	1	1	1	3	1	1	1	3	1	1	1	3	3	3	1	3	3	3	3	1
avgbs_108388	3	3	3	3	3	3	1	1	1	3	0	3	0	1	3	1	3	1	0	3	3	1	3	3	1	3	3	1	0	1	3	3	3	1	3	3	3	3	1	1	1	1	3	3	0	3	3	3	3
avgbs_108389	3	3	3	3	3	3	1	1	1	3	0	3	0	1	3	1	3	1	0	3	3	1	3	3	1	3	3	1	0	1	3	3	3	1	3	3	3	3	1	1	1	1	3	3	0	3	3	3	3
avgbs_108395	3	1	3	1	3	0	1	3	3	1	1	1	0	1	1	1	3	3	1	3	0	3	0	3	3	1	3	3	0	0	1	1	3	1	3	1	1	3	1	3	3	3	1	1	1	3	1	1	1
avgbs_108473	1	0	0	3	1	0	3	1	1	1	1	3	0	0	0	3	0	0	1	1	3	0	3	3	1	1	0	3	3	1	1	3	1	1	0	0	0	0	1	3	0	0	3	0	0	1	0	1	1
avgbs_108494	1	3	1	3	3	0	3	1	3	1	3	3	3	1	3	1	0	0	1	3	0	1	0	1	3	0	0	3	3	0	0	0	3	0	3	3	0	1	3	1	3	1	0	0	0	0	1	1	1
avgbs_108498	1	0	1	3	3	1	3	2	0	1	3	3	0	0	0	1	0	3	0	3	1	0	0	1	3	1	0	3	0	0	3	0	3	3	0	3	0	0	3	1	3	1	1	0	0	3	1	0	1
avgbs_108512	1	2	1	1	1	1	3	3	0	1	3	0	1	1	0	3	0	1	0	0	0	3	0	3	3	0	0	1	0	0	1	1	3	1	1	1	3	0	0	1	2	3	3	1	0	1	3	3	1
avgbs_108516	1	3	1	1	3	1	3	2	0	3	1	1	3	1	1	1	1	1	2	1	1	3	0	1	1	3	1	1	1	1	1	3	3	3	1	3	3	1	3	1	1	3	1	0	3	1	3	1	1
avgbs_108519	3	3	3	3	1	3	1	1	1	1	3	1	3	3	1	1	3	1	1	1	3	1	1	1	3	1	3	1	3	1	1	1	3	3	3	3	3	1	3	3	1	1	3	1	0	3	3	3	1
avgbs_108542	3	1	1	3	1	0	1	2	3	1	3	3	0	1	3	3	3	1	3	3	0	0	0	1	3	3	1	1	0	3	1	3	3	1	1	3	3	1	0	3	3	1	1	0	3	3	1	1	3
avgbs_10855	0	1	1	0	3	1	1	2	0	1	3	1	0	0	3	1	1	0	0	0	3	0	0	0	0	0	1	3	0	0	1	0	3	3	0	0	1	1	3	0	0	0	0	1	0	1	0	0	0
avgbs_108564	3	3	1	3	1	1	1	3	0	3	1	3	0	3	1	3	0	3	3	3	3	3	0	3	1	1	0	0	3	1	3	0	1	1	0	0	1	0	3	3	1	1	3	0	0	1	1	3	3
avgbs_108565	3	3	1	3	1	1	1	3	0	3	1	3	0	3	1	3	0	3	3	3	3	3	0	3	1	1	0	0	3	1	3	0	1	1	0	0	1	0	3	3	1	1	3	0	0	1	1	3	3
avgbs_108574	1	1	3	3	1	0	3	1	0	0	0	3	0	1	0	3	1	1	0	1	3	0	0	3	1	1	0	3	0	1	1	3	1	0	3	1	0	0	0	3	1	0	3	0	0	1	3	0	1
avgbs_108575	1	3	3	1	3	1	3	1	3	3	1	1	0	3	3	3	1	3	0	1	3	0	0	1	1	1	3	0	0	3	0	1	3	0	0	3	0	0	0	3	1	3	0	3	1	3	1	1	3
avgbs_108583	1	1	1	1	3	1	3	3	0	3	1	1	3	1	3	1	3	3	1	1	3	3	0	3	3	1	2	3	0	3	3	1	3	0	0	1	0	1	1	1	1	3	0	1	3	3	3	3	1
avgbs_108584	1	1	1	1	3	1	3	3	0	3	1	1	3	1	3	1	3	3	1	1	3	3	0	3	3	1	2	3	0	3	3	1	3	0	0	1	0	1	1	1	1	3	0	1	3	3	3	3	1
avgbs_108611	1	0	1	3	1	1	3	3	3	3	3	1	3	1	0	3	1	3	0	1	0	0	0	1	1	1	0	1	0	1	3	1	1	3	0	2	1	1	1	3	3	3	0	0	3	1	0	3	3
avgbs_108612	1	0	1	3	1	1	3	3	3	3	3	1	3	1	0	3	1	3	0	1	0	0	0	1	1	1	0	1	0	1	3	1	1	3	0	2	1	1	1	3	3	3	0	0	3	1	0	3	3
avgbs_108613	1	0	1	3	1	1	3	3	3	3	3	1	3	1	0	3	1	3	0	1	0	0	0	1	1	1	0	1	0	1	3	1	1	3	0	2	1	1	1	3	3	3	0	0	3	1	0	3	3
avgbs_10862	3	1	1	1	3	3	3	3	3	3	3	3	0	3	1	3	3	3	0	3	3	3	0	1	3	1	0	0	1	1	3	1	2	3	1	1	3	3	1	1	3	1	3	0	3	1	3	3	1
avgbs_108620	0	0	0	1	3	0	0	1	0	0	1	0	0	0	0	3	1	0	1	0	0	0	0	3	1	1	0	0	1	0	0	0	3	3	1	3	0	3	0	1	1	0	0	1	0	3	0	3	0
avgbs_108637	0	1	1	0	3	0	0	1	1	0	1	1	0	1	0	3	3	3	0	0	1	3	0	0	1	3	0	1	0	1	1	0	0	1	3	1	1	0	3	1	1	0	3	0	0	3	0	3	0
avgbs_108654	3	3	0	3	3	3	1	1	1	3	1	3	3	1	0	1	3	0	0	0	0	0	0	3	1	3	0	1	3	1	0	0	3	0	0	0	3	3	1	1	1	0	0	3	3	3	0	3	0
avgbs_108655	3	3	0	3	3	3	1	1	1	3	1	3	3	1	0	1	3	0	0	0	0	0	0	3	1	3	0	1	3	1	0	0	3	0	0	0	3	3	1	1	1	0	0	3	3	3	0	3	0
avgbs_108656	3	3	0	3	3	3	1	1	1	3	1	3	3	1	0	1	3	0	0	0	0	0	0	3	1	3	0	1	3	1	0	0	3	0	0	0	3	3	1	1	1	0	0	3	3	3	0	3	0
avgbs_108663	1	3	3	1	1	0	2	3	1	1	3	1	1	1	1	3	3	3	0	0	3	1	0	3	3	1	3	1	1	3	1	1	3	1	1	1	3	3	0	1	2	3	3	1	1	1	3	3	1
avgbs_10867	2	1	1	1	3	1	3	3	1	3	1	1	3	1	3	1	1	3	1	1	3	0	0	3	3	1	1	3	0	1	1	1	3	1	1	1	0	1	1	1	3	3	3	1	3	3	3	3	1
avgbs_108670	3	3	1	3	3	3	1	3	1	3	3	3	0	3	1	1	3	3	0	1	1	3	0	3	3	3	0	1	1	3	1	1	3	1	1	3	1	1	3	1	1	1	3	3	1	0	3	1	1
avgbs_108721	3	1	1	3	3	1	3	1	1	0	1	1	0	1	3	3	3	3	0	1	0	1	0	0	1	1	1	0	0	3	1	3	3	0	3	1	0	1	0	1	3	1	3	0	0	1	1	0	3
avgbs_10873	3	3	1	1	3	3	3	1	1	1	0	1	3	3	3	3	1	3	0	3	1	0	1	1	3	1	3	3	3	3	3	0	1	1	3	3	0	0	0	3	1	3	0	0	1	0	0	1	1
avgbs_108745	0	3	3	1	3	0	1	1	0	0	3	1	0	3	0	1	3	0	3	3	0	0	0	1	3	0	0	3	0	0	0	3	1	3	0	1	1	0	1	1	0	3	1	1	0	3	0	0	1
avgbs_108746	0	3	3	1	3	0	1	1	0	0	3	1	0	3	0	1	3	0	3	3	0	0	0	1	3	0	0	3	0	0	0	3	1	3	0	1	1	0	1	1	0	3	1	1	0	3	0	0	1
avgbs_108759	1	3	3	0	0	1	3	3	1	1	3	1	0	1	0	3	0	0	0	0	0	0	0	0	3	0	0	0	1	0	0	0	0	0	0	1	3	0	0	1	0	0	3	1	0	0	0	0	1
avgbs_108770	3	1	3	3	3	1	3	3	0	1	3	3	0	1	0	3	1	1	0	3	0	3	0	1	3	3	3	3	1	3	3	0	3	3	1	3	3	0	3	1	1	1	0	3	0	1	1	0	3
avgbs_108771	3	1	3	3	3	1	3	3	0	1	3	3	0	1	0	3	1	1	0	3	0	3	0	1	3	3	3	3	1	3	3	0	3	3	1	3	3	0	3	1	1	1	0	3	0	1	1	0	3
avgbs_108772	3	1	3	3	3	1	3	3	0	1	3	3	0	1	0	3	1	1	0	3	0	3	0	1	3	3	3	3	1	3	3	0	3	3	1	3	3	0	3	1	1	1	0	3	0	1	1	0	3
avgbs_108790	3	0	3	1	1	1	1	3	1	3	1	1	1	3	3	3	3	3	1	3	3	3	1	1	3	3	3	3	0	1	1	3	3	3	3	3	3	3	1	1	3	3	1	1	0	0	0	3	1
avgbs_108791	3	0	3	1	1	1	1	3	1	3	1	1	1	3	3	3	3	3	1	3	3	3	1	1	3	3	3	3	0	1	1	3	3	3	3	3	3	3	1	1	3	3	1	1	0	0	0	3	1
avgbs_108792	3	0	3	1	1	1	1	3	1	3	1	1	1	3	3	3	3	3	1	3	3	3	1	1	3	3	3	3	0	1	1	3	3	3	3	3	3	3	1	1	3	3	1	1	0	0	0	3	1
avgbs_108797	3	1	3	0	3	0	3	1	0	3	0	0	0	0	0	3	3	1	0	1	1	0	1	3	1	3	0	1	0	0	1	0	1	0	3	1	0	3	0	1	1	1	0	0	0	3	1	3	0
avgbs_108799	3	0	3	1	3	1	3	3	1	1	0	1	3	0	1	3	0	1	0	0	3	0	0	3	3	1	3	1	1	0	3	0	1	1	3	1	0	0	0	1	0	3	1	0	0	3	1	0	0
avgbs_10880	3	1	1	0	1	3	1	1	0	3	3	3	3	3	0	3	1	1	1	3	0	3	3	1	1	3	1	1	0	3	3	3	2	1	0	1	3	1	0	3	3	1	1	1	0	3	1	1	1
avgbs_108818	3	0	3	3	0	0	3	1	1	2	0	0	0	3	0	3	1	3	0	3	3	0	0	3	1	1	3	0	0	3	0	0	3	3	0	3	1	1	0	3	1	3	3	3	0	0	1	1	1
avgbs_108894	3	0	3	3	1	3	1	1	1	1	3	1	1	3	1	3	0	1	0	1	3	1	1	1	3	1	0	1	0	1	1	1	3	3	3	3	3	3	0	3	1	1	3	1	0	3	3	3	3
avgbs_108950	1	1	0	1	3	0	3	3	0	3	1	1	0	0	3	1	1	3	0	1	0	1	0	3	3	1	0	3	3	0	1	1	3	1	0	1	0	1	0	1	1	3	0	0	3	0	3	3	0
avgbs_108951	3	0	3	0	3	0	3	3	3	3	1	3	3	0	1	1	0	3	0	0	3	1	0	3	1	1	0	0	0	0	0	1	3	0	0	3	3	3	1	1	1	3	1	0	0	0	1	1	3
avgbs_108955	3	1	1	3	3	1	1	2	1	1	1	1	1	1	3	3	1	0	3	3	0	1	1	1	2	1	1	3	3	1	1	0	3	3	3	1	1	1	3	1	3	1	0	1	0	1	3	3	3
avgbs_108956	3	1	1	3	3	1	1	2	1	1	1	1	1	1	3	3	1	0	3	3	0	1	1	1	2	1	1	3	3	1	1	0	3	3	3	1	1	1	3	1	3	1	0	1	0	1	3	3	3
avgbs_108963	1	0	3	3	1	0	3	1	0	0	1	1	1	3	0	3	0	0	0	3	0	0	0	3	1	0	0	3	0	3	0	1	3	3	0	0	1	1	3	3	1	3	0	3	0	0	0	1	0
avgbs_108964	1	0	3	3	1	0	3	1	0	0	1	1	1	3	0	3	0	0	0	3	0	0	0	3	1	0	0	3	0	3	0	1	3	3	0	0	1	1	3	3	1	3	0	3	0	0	0	1	0
avgbs_109000	1	0	1	1	3	1	3	1	1	3	1	1	3	1	1	1	3	3	1	1	1	3	0	1	1	3	0	1	1	1	1	3	3	3	0	3	3	1	3	1	1	3	1	3	3	1	3	1	3
avgbs_109002	0	1	1	1	0	0	0	3	0	3	3	3	0	0	1	3	3	3	0	3	3	3	0	1	3	1	0	1	1	1	1	0	3	0	0	1	0	0	3	1	3	1	0	0	0	1	3	3	0
avgbs_109004	3	1	3	1	1	0	1	1	0	1	3	1	0	1	1	3	3	1	0	1	0	0	0	3	3	3	0	3	0	0	0	3	1	1	0	1	1	1	0	1	3	0	1	3	0	3	1	0	3
avgbs_109013	1	3	1	1	3	1	1	3	3	3	1	1	0	1	3	1	0	1	1	3	3	3	1	3	3	1	1	3	1	1	3	1	1	1	0	3	1	3	3	1	3	1	3	1	1	1	1	1	1
avgbs_109014	1	3	1	1	3	1	1	3	3	3	1	1	0	1	3	1	0	1	1	3	3	3	1	3	3	1	1	3	1	1	3	1	1	1	0	3	1	3	3	1	3	1	3	1	1	1	1	1	1
avgbs_109020	1	1	3	1	1	3	3	3	0	1	3	1	3	1	1	1	3	0	3	3	3	0	1	3	1	3	0	1	3	3	3	1	1	1	3	1	3	1	1	1	3	3	1	3	0	1	1	1	3
avgbs_109028	3	1	1	3	3	1	1	2	1	1	1	1	0	1	3	3	0	1	0	3	3	1	0	1	3	1	1	3	3	1	1	3	3	3	3	1	1	1	0	1	3	1	1	0	0	1	3	3	3
avgbs_109037	3	1	3	3	0	0	3	1	0	1	1	3	0	3	0	3	3	3	0	3	0	1	0	0	1	0	0	3	0	3	3	0	1	3	1	3	0	0	0	0	3	1	3	3	1	1	1	0	0
avgbs_109038	3	1	3	3	0	0	3	1	0	1	1	3	0	3	0	3	3	3	0	3	0	1	0	0	1	0	0	3	0	3	3	0	1	3	1	3	0	0	0	0	3	1	3	3	1	1	1	0	0
avgbs_109074	3	1	3	0	1	1	1	1	0	1	1	1	0	0	0	3	1	1	3	1	1	0	0	1	1	3	1	1	0	0	3	2	1	0	0	1	0	0	0	1	1	3	3	0	3	0	3	1	1
avgbs_109085	3	3	3	3	1	3	1	1	1	3	1	0	0	1	3	1	0	0	0	1	0	0	3	3	1	0	3	1	3	0	1	3	3	0	3	1	0	3	1	1	1	1	0	3	3	3	3	0	3
avgbs_109096	1	3	3	1	3	0	1	1	1	1	0	1	1	0	0	1	0	3	0	0	0	0	0	3	3	0	0	3	1	0	3	0	1	3	1	3	1	3	1	1	0	0	0	0	0	0	3	3	1
avgbs_1091	3	1	3	3	1	1	1	1	0	1	1	1	1	1	3	3	3	1	3	1	3	1	3	1	1	3	1	1	0	1	3	1	3	2	1	3	1	0	1	1	1	3	3	1	0	1	1	1	1
avgbs_109100	0	0	3	1	1	1	1	3	0	3	1	1	0	3	3	3	3	3	0	3	0	3	0	1	3	3	3	0	0	0	0	3	1	0	0	3	0	0	0	1	3	3	0	0	0	0	1	3	1
avgbs_109101	0	0	3	1	1	1	1	3	0	3	1	1	0	3	3	3	3	3	0	3	0	3	0	1	3	3	3	0	0	0	0	3	1	0	0	3	0	0	0	1	3	3	0	0	0	0	1	3	1
avgbs_109115	3	3	1	1	3	3	1	3	1	3	1	3	1	1	1	1	1	0	0	1	1	0	0	1	1	3	0	1	1	0	1	3	3	1	1	3	3	1	1	1	3	3	1	3	3	1	3	3	1
avgbs_109116	3	1	3	1	3	3	1	3	3	1	3	3	1	3	3	1	3	3	0	3	3	3	0	1	1	3	0	1	0	3	3	3	3	1	3	1	0	3	0	3	3	3	1	0	0	1	1	3	0
avgbs_10912	2	3	3	3	3	1	3	3	1	3	3	3	0	1	3	3	3	3	0	1	1	1	1	3	3	1	0	1	0	1	1	1	3	3	0	3	3	3	3	1	1	3	3	1	0	3	1	1	1
avgbs_109120	3	1	3	2	3	1	1	1	3	1	1	1	0	3	3	1	3	1	3	3	3	3	0	3	1	1	0	3	0	1	3	1	3	3	2	3	3	0	1	3	1	3	3	3	3	3	3	1	3
avgbs_109169	1	0	1	1	3	0	1	3	1	3	1	1	0	1	3	1	1	1	0	1	3	1	0	3	2	1	0	3	3	0	3	1	3	1	3	1	3	1	3	1	3	3	3	0	0	3	3	1	1
avgbs_109170	1	0	1	1	3	0	1	3	1	3	1	1	0	1	3	1	1	1	0	1	3	1	0	3	2	1	0	3	3	0	3	1	3	1	3	1	3	1	3	1	3	3	3	0	0	3	3	1	1
avgbs_109185	3	1	3	1	3	1	1	3	3	3	3	1	0	3	1	3	3	1	3	3	3	1	0	2	3	3	3	1	3	1	1	3	1	1	3	1	3	3	3	3	1	0	1	1	3	1	3	0	3
avgbs_109240	1	1	1	1	3	1	3	3	1	3	1	1	0	1	3	1	1	3	0	1	3	1	0	3	3	1	1	3	3	1	1	1	3	1	1	1	0	1	1	1	1	3	3	1	0	3	3	3	1
avgbs_109248	3	1	1	1	3	1	3	1	3	1	3	1	2	3	3	1	1	1	1	1	1	0	0	1	1	1	1	1	3	3	3	1	3	1	1	2	1	3	1	1	3	1	3	1	3	1	3	3	1
avgbs_109258	0	3	1	0	3	0	3	1	3	0	3	3	3	1	3	1	0	0	0	3	0	1	0	1	3	1	1	1	3	3	3	1	3	0	3	3	3	0	3	1	1	1	0	0	1	3	1	0	0
avgbs_109268	0	0	3	3	3	0	1	1	3	0	1	1	0	0	0	1	1	3	0	1	0	0	0	3	0	0	0	3	0	0	0	1	3	0	0	1	0	1	3	1	0	0	0	0	0	0	0	1	1
avgbs_109269	0	0	3	3	3	0	1	1	3	0	1	1	0	0	0	1	1	3	0	1	0	0	0	3	0	0	0	3	0	0	0	1	3	0	0	1	0	1	3	1	0	0	0	0	0	0	0	1	1
avgbs_109270	0	0	3	3	3	0	1	1	3	0	1	1	0	0	0	1	1	3	0	1	0	0	0	3	0	0	0	3	0	0	0	1	3	0	0	1	0	1	3	1	0	0	0	0	0	0	0	1	1
avgbs_109295	3	1	1	1	3	0	3	1	0	0	0	1	0	3	0	1	0	0	0	1	1	3	0	1	0	3	0	1	0	0	0	0	1	0	0	3	0	1	3	1	1	3	0	0	0	0	0	3	0
avgbs_109306	0	3	1	1	3	3	3	1	0	0	0	0	0	3	3	3	1	3	0	3	1	3	0	0	3	1	0	1	0	3	0	1	1	1	0	3	0	1	0	3	1	0	0	0	0	1	0	0	1
avgbs_10933	3	1	1	1	3	0	3	1	1	3	1	1	0	1	3	3	3	3	0	1	1	3	1	3	1	3	1	1	3	1	1	3	1	1	3	1	1	3	3	1	1	3	3	0	0	3	0	3	3
avgbs_109342	3	1	3	1	3	3	3	3	3	1	3	3	1	3	3	3	3	1	3	3	3	3	0	1	3	3	0	1	1	0	3	0	3	1	1	1	3	0	3	3	3	2	1	3	0	1	3	3	3
avgbs_109348	3	0	0	1	3	0	1	3	3	0	3	0	0	3	1	3	3	0	0	3	0	0	0	1	3	0	0	1	0	0	0	3	1	0	1	0	0	0	3	0	1	3	0	1	0	1	3	3	3
avgbs_109349	3	0	0	1	3	0	1	3	3	0	3	0	0	3	1	3	3	0	0	3	0	0	0	1	3	0	0	1	0	0	0	3	1	0	1	0	0	0	3	0	1	3	0	1	0	1	3	3	3
avgbs_109385	3	3	0	1	3	3	3	1	0	1	1	0	3	3	0	3	0	0	0	3	0	0	0	1	3	0	0	1	0	0	0	1	1	0	0	3	1	0	0	3	1	0	1	0	0	1	0	0	1
avgbs_109387	1	0	3	1	1	0	3	3	0	1	0	1	0	1	1	1	3	0	0	3	0	3	0	3	1	0	3	0	0	0	3	0	1	1	3	1	3	1	0	1	0	3	0	0	0	0	0	0	0
avgbs_109405	1	3	1	0	3	1	3	1	1	3	1	1	3	1	1	1	3	3	3	1	0	3	0	1	1	3	1	1	1	1	1	3	3	3	1	3	3	0	3	1	1	3	1	3	0	0	3	1	3
avgbs_109406	1	3	1	0	3	1	3	1	1	3	1	1	3	1	1	1	3	3	3	1	0	3	0	1	1	3	1	1	1	1	1	3	3	3	1	3	3	0	3	1	1	3	1	3	0	0	3	1	3
avgbs_109432	3	3	1	0	1	0	1	3	1	3	0	0	3	3	0	1	1	0	0	1	1	3	0	1	3	0	0	1	1	3	3	0	3	3	3	0	0	0	3	1	3	1	3	0	3	3	0	1	1
avgbs_109439	0	3	3	3	0	0	1	1	1	3	1	3	0	1	3	1	1	1	0	0	3	1	0	3	1	3	0	1	0	3	1	3	3	3	3	0	3	3	0	1	1	0	0	0	0	3	3	3	3
avgbs_109443	0	0	1	3	0	0	1	3	0	0	1	1	0	0	0	3	3	0	1	0	0	0	0	1	3	3	0	3	0	0	1	0	3	3	0	3	1	0	0	3	1	0	1	0	0	1	3	0	3
avgbs_109456	3	3	3	3	1	3	1	1	1	3	1	3	3	1	3	1	3	1	0	2	0	1	3	3	1	3	3	1	3	0	1	3	3	1	3	1	3	3	1	1	1	1	3	3	0	3	3	3	3
avgbs_109469	3	3	0	3	1	1	3	1	1	3	1	1	0	3	3	3	1	3	0	3	3	0	1	3	1	0	3	0	0	3	0	1	3	0	0	3	1	1	3	3	1	3	3	3	0	1	1	1	1
avgbs_109470	3	3	0	3	1	1	3	1	1	3	1	1	0	3	3	3	1	3	0	3	3	0	1	3	1	0	3	0	0	3	0	1	3	0	0	3	1	1	3	3	1	3	3	3	0	1	1	1	1
avgbs_109493	3	0	3	1	1	1	1	3	1	0	0	1	3	1	0	3	0	0	0	1	1	0	0	3	3	3	1	3	3	0	1	3	1	0	3	3	1	1	1	0	3	1	1	0	0	3	0	0	3
avgbs_109509	1	3	1	1	1	1	3	3	3	3	0	3	0	1	3	3	1	1	1	1	3	0	0	3	3	1	0	0	0	1	3	0	3	3	0	3	3	3	1	1	1	0	3	0	0	3	1	3	1
avgbs_109510	1	3	1	1	1	1	3	3	3	3	0	3	0	1	3	3	1	1	1	1	3	0	0	3	3	1	0	0	0	1	3	0	3	3	0	3	3	3	1	1	1	0	3	0	0	3	1	3	1
avgbs_109522	0	1	0	1	1	0	3	3	3	3	3	1	0	1	0	1	0	3	0	3	0	0	0	3	1	0	0	3	0	0	0	1	1	0	0	1	3	0	0	1	3	3	1	0	0	1	0	1	0
avgbs_10953	3	0	0	3	3	3	3	3	0	3	1	3	0	0	1	1	3	3	0	3	3	1	0	3	0	1	3	0	0	0	0	0	3	3	0	3	0	1	1	1	3	3	1	0	0	0	3	0	3
avgbs_109541	3	3	1	1	3	3	1	1	1	3	1	3	0	1	1	1	0	0	3	1	0	3	1	3	3	3	0	3	3	0	1	3	3	1	1	3	0	3	1	1	1	3	3	3	1	1	3	3	1
avgbs_10956	3	3	3	1	3	1	1	1	1	1	3	3	3	1	2	3	3	3	0	1	0	1	0	1	1	1	3	0	3	1	3	1	1	1	1	1	3	1	1	3	3	3	3	1	0	3	0	3	3
avgbs_109575	1	3	1	1	1	0	0	3	1	1	3	1	0	1	0	3	0	0	1	0	3	0	1	3	3	1	0	1	0	0	0	0	3	1	1	0	0	0	3	1	2	3	0	1	0	1	3	3	1
avgbs_109583	3	1	1	1	3	3	3	3	3	3	3	3	0	1	0	3	3	3	3	3	0	3	3	1	3	1	1	1	0	1	1	1	3	3	1	1	3	0	1	1	3	1	3	1	0	1	3	3	1
avgbs_109584	0	0	1	1	3	0	3	1	3	1	1	0	0	0	3	3	0	3	0	3	0	0	0	1	3	1	3	1	3	3	3	0	1	1	0	0	1	0	1	0	0	3	1	0	1	0	0	0	0
avgbs_109594	3	1	3	1	3	1	1	1	1	1	1	1	3	1	3	3	3	3	3	1	1	1	0	3	1	1	1	3	3	3	1	1	3	1	3	1	3	1	1	1	3	1	1	3	1	1	3	3	1
avgbs_109595	1	3	3	1	3	3	1	3	3	1	3	1	3	3	0	1	0	0	0	3	3	3	0	3	3	3	3	1	3	0	3	3	1	0	1	3	0	1	0	1	3	1	1	0	0	3	3	1	3
avgbs_109611	0	3	1	3	1	0	1	1	0	0	3	0	0	0	0	3	1	0	0	3	3	1	0	3	3	1	0	1	0	1	1	3	3	1	0	3	3	0	3	1	1	1	1	0	0	0	0	0	3
avgbs_109612	3	3	1	0	1	0	1	3	0	0	1	1	0	3	0	1	1	1	1	3	0	0	0	1	1	0	0	0	1	3	3	3	3	0	1	1	0	1	3	1	1	1	0	1	3	3	3	1	1
avgbs_109620	1	3	1	1	0	0	3	3	0	3	3	1	0	1	0	3	0	1	0	1	0	3	0	3	3	1	0	1	0	0	0	0	3	0	1	1	0	3	3	1	1	0	1	1	1	1	0	3	1
avgbs_109629	3	0	3	0	3	0	3	3	0	1	3	0	0	1	1	3	3	1	3	1	0	3	1	3	3	1	0	0	0	3	1	3	1	0	3	1	0	3	1	1	1	3	1	3	0	3	0	3	0
avgbs_109630	3	0	3	0	3	0	3	3	0	1	3	0	0	1	1	3	3	1	3	1	0	3	1	3	3	1	0	0	0	3	1	3	1	0	3	1	0	3	1	1	1	3	1	3	0	3	0	3	0
avgbs_109651	1	3	1	3	3	1	3	1	1	1	1	1	0	3	3	3	0	3	0	3	1	3	0	1	1	1	3	3	3	3	3	1	1	1	2	3	3	1	1	3	1	3	3	3	0	1	3	1	1
avgbs_109657	3	0	1	1	3	3	3	1	3	0	1	1	0	3	3	3	1	3	0	3	0	0	0	1	3	1	3	1	3	0	3	0	1	1	0	3	0	0	0	3	1	3	1	0	1	3	3	1	1
avgbs_109658	3	0	1	1	3	3	3	1	3	0	1	1	0	3	3	3	1	3	0	3	0	0	0	1	3	1	3	1	3	0	3	0	1	1	0	3	0	0	0	3	1	3	1	0	1	3	3	1	1
avgbs_109691	3	1	1	1	3	0	3	1	3	3	1	1	0	1	3	3	3	0	1	1	1	0	1	3	1	3	1	1	3	0	1	3	1	0	0	1	1	3	0	1	1	0	3	0	0	3	1	3	3
avgbs_109724	1	0	3	0	0	0	0	1	1	0	1	3	0	0	1	1	0	0	0	1	0	0	0	1	1	3	1	0	0	0	3	0	3	3	3	0	0	3	0	0	3	1	3	3	3	0	1	1	0
avgbs_109737	3	1	1	0	3	0	3	1	0	0	1	0	0	3	0	1	0	3	0	1	0	3	0	1	1	0	0	0	0	0	0	3	1	3	0	1	0	0	3	1	1	3	0	0	0	1	1	3	3
avgbs_109766	3	1	1	3	1	3	1	1	0	3	1	1	0	1	3	3	0	3	0	1	0	0	3	1	1	1	1	3	0	0	3	1	1	1	3	1	1	1	0	1	1	3	0	1	3	1	1	3	1
avgbs_109767	3	1	1	3	1	3	1	1	0	3	1	1	0	1	3	3	0	3	0	1	0	0	3	1	1	1	1	3	0	0	3	1	1	1	3	1	1	1	0	1	1	3	0	1	3	1	1	3	1
avgbs_109789	3	1	1	1	3	1	3	1	1	1	1	1	3	3	1	1	3	3	1	1	1	3	0	1	1	3	0	1	1	0	1	3	1	3	3	1	3	0	3	1	1	3	1	3	0	3	1	3	3
avgbs_109793	3	0	1	1	3	0	3	1	3	1	1	0	0	3	0	3	1	0	1	3	1	3	0	1	3	1	0	0	0	0	3	1	1	0	3	3	3	0	1	0	1	3	1	0	0	3	3	1	1
avgbs_109809	1	1	1	0	3	0	1	3	3	3	1	0	3	3	0	1	3	3	0	0	0	0	3	0	3	0	0	3	0	0	3	0	3	0	0	1	0	0	1	3	1	0	0	3	1	1	0	3	3
avgbs_109814	1	3	3	1	3	1	1	1	3	3	0	1	1	1	3	2	1	3	3	3	0	1	0	3	3	3	1	3	0	3	1	1	3	1	1	1	3	1	3	1	1	1	1	1	0	3	1	3	0
avgbs_109823	0	1	1	3	0	0	3	1	1	3	3	3	1	1	0	1	0	0	0	1	1	0	0	1	3	0	0	0	0	0	3	0	3	0	1	1	1	1	0	1	1	1	0	0	0	1	3	0	1
avgbs_109854	1	0	1	3	0	0	0	3	0	1	1	2	0	1	1	0	1	0	3	1	0	0	0	3	3	0	3	1	0	0	0	3	1	1	3	0	1	0	0	0	1	3	0	3	0	0	3	1	1
avgbs_109881	1	1	2	1	3	1	3	2	1	1	3	1	0	1	1	3	3	1	0	1	3	3	1	3	1	1	3	1	1	3	1	3	1	1	3	1	1	3	1	1	1	3	0	1	1	3	3	3	1
avgbs_109887	1	1	1	1	3	2	3	3	1	3	1	1	0	1	3	1	1	3	1	1	3	3	0	3	3	1	3	3	0	3	3	1	3	1	1	1	3	1	0	1	1	3	3	0	0	3	3	3	1
avgbs_109891	1	3	1	1	3	1	3	1	3	3	1	3	1	3	3	3	1	1	0	3	0	1	0	3	1	1	0	1	1	3	3	0	3	3	1	3	1	3	3	1	1	0	3	0	0	3	1	3	1
avgbs_109892	1	3	1	1	3	1	3	1	3	3	1	3	1	3	3	3	1	1	0	3	0	1	0	3	1	1	0	1	1	3	3	0	3	3	1	3	1	3	3	1	1	0	3	0	0	3	1	3	1
avgbs_109893	3	3	1	1	3	3	3	1	1	1	0	1	0	3	1	1	3	3	0	1	1	0	1	1	1	0	1	1	0	0	1	3	1	3	0	1	0	3	0	1	0	3	0	0	3	3	0	3	3
avgbs_109921	1	3	1	3	1	1	3	1	1	1	3	1	0	3	3	1	3	1	1	2	1	1	0	3	1	3	0	1	0	1	1	1	1	3	3	3	1	1	3	3	1	3	3	1	1	3	1	1	1
avgbs_109934	1	3	1	3	1	1	3	1	1	1	1	2	1	1	1	3	1	1	3	1	3	3	1	3	2	3	3	1	3	0	1	3	1	1	3	1	1	1	1	3	1	3	3	0	3	3	3	1	3
avgbs_109950	1	3	1	1	1	1	3	3	3	3	1	3	1	1	3	3	1	1	0	1	0	1	1	3	3	1	1	1	1	1	0	1	3	0	1	3	0	3	0	1	1	1	0	1	0	3	1	3	1
avgbs_10999	3	0	3	1	3	0	1	3	0	1	3	0	0	3	0	1	0	0	0	3	0	0	3	1	1	3	3	1	1	3	0	3	3	0	0	1	0	3	0	0	3	1	0	0	0	1	0	3	3
avgbs_1100	3	3	3	3	1	3	1	1	1	0	1	3	0	1	3	1	3	1	0	3	3	1	3	3	1	3	3	0	0	1	3	3	3	1	3	3	3	3	1	1	1	1	3	3	3	3	3	3	3
avgbs_110003	1	0	1	0	0	0	3	3	3	3	0	3	1	3	3	0	3	3	0	1	0	1	0	1	1	0	0	0	0	0	3	0	1	0	3	3	0	0	1	3	0	1	1	0	0	0	0	0	1
avgbs_110019	3	1	3	1	3	3	3	1	3	3	1	1	0	1	3	3	3	1	0	1	1	3	0	0	1	2	0	1	3	1	1	0	1	1	0	1	1	3	3	1	1	1	3	3	0	0	1	3	3
avgbs_110058	3	1	0	3	1	3	1	2	3	0	3	1	3	1	0	0	3	0	0	3	0	1	0	1	3	0	3	1	0	3	1	3	0	0	0	0	0	1	1	3	3	1	0	0	0	3	1	0	3
avgbs_110082	0	0	0	3	3	1	1	1	0	1	0	1	0	3	0	0	0	0	0	1	1	0	0	3	0	0	0	0	0	0	1	0	0	0	0	0	3	1	0	1	1	0	0	0	0	3	0	1	1
avgbs_110090	3	3	1	1	3	1	3	1	1	3	1	1	3	1	1	1	3	3	1	1	1	3	1	1	1	3	1	1	0	1	1	3	3	3	1	3	3	1	3	1	1	3	1	3	3	1	3	1	3
avgbs_110091	3	3	1	1	3	1	3	1	1	3	1	1	3	1	1	1	3	3	1	1	1	3	1	1	1	3	1	1	0	1	1	3	3	3	1	3	3	1	3	1	1	3	1	3	3	1	3	1	3
avgbs_110104	3	1	1	3	1	0	1	2	1	3	3	1	0	1	0	1	0	3	3	1	0	3	0	3	3	1	3	0	3	3	3	3	1	1	3	1	3	3	0	3	1	3	0	0	1	1	1	0	3
avgbs_110105	3	1	1	3	1	0	1	2	1	3	3	1	0	1	0	1	0	3	3	1	0	3	0	3	3	1	3	0	3	3	3	3	1	1	3	1	3	3	0	3	1	3	0	0	1	1	1	0	3
avgbs_110106	3	1	1	3	1	0	1	2	1	3	3	1	0	1	0	1	0	3	3	1	0	3	0	3	3	1	3	0	3	3	3	3	1	1	3	1	3	3	0	3	1	3	0	0	1	1	1	0	3
avgbs_110137	3	3	3	3	1	0	1	1	0	1	3	1	3	3	0	1	0	1	1	1	0	1	0	1	3	1	0	1	0	1	0	0	3	3	3	3	3	0	3	3	1	1	0	1	0	3	3	0	0
avgbs_110155	3	1	3	1	3	0	3	1	3	0	0	1	1	1	3	3	3	1	0	1	0	3	0	3	1	3	1	1	3	0	1	3	1	1	0	0	1	2	0	1	1	1	0	0	3	0	1	0	3
avgbs_110167	0	3	3	1	0	3	3	3	0	0	3	0	3	0	1	3	3	0	3	0	0	3	0	1	3	1	0	0	1	0	0	0	3	3	1	1	0	1	1	1	1	1	0	1	0	1	3	3	1
avgbs_11019	3	1	1	3	1	3	3	1	1	3	3	1	0	3	1	3	3	1	3	3	3	1	1	1	3	3	0	1	3	1	1	3	1	1	1	3	3	1	1	1	3	3	1	1	0	1	3	1	3
avgbs_110216	3	3	1	1	3	0	0	1	0	1	0	0	0	3	0	3	0	3	0	3	1	0	1	1	0	0	3	1	0	0	0	1	1	0	3	3	1	0	3	0	1	0	0	0	0	1	3	1	1
avgbs_110218	1	0	1	2	1	3	1	3	3	3	3	1	0	3	1	3	0	0	0	0	0	0	0	3	3	1	0	1	0	0	0	3	1	1	3	3	0	0	3	1	1	0	0	0	0	1	3	1	3
avgbs_110219	1	0	1	2	1	3	1	3	3	3	3	1	0	3	1	3	0	0	0	0	0	0	0	3	3	1	0	1	0	0	0	3	1	1	3	3	0	0	3	1	1	0	0	0	0	1	3	1	3
avgbs_110240	1	3	1	3	3	1	0	1	3	1	3	3	0	1	0	1	0	0	0	3	0	0	0	1	3	1	0	3	0	0	3	0	3	3	0	3	0	0	3	0	3	1	0	1	0	3	1	0	1
avgbs_110249	1	1	3	3	3	1	3	3	3	1	3	3	3	1	0	3	0	0	1	1	1	3	0	3	1	3	1	3	3	1	0	3	3	1	0	3	1	3	0	0	1	1	1	3	0	1	1	1	1
avgbs_110265	3	1	3	0	3	3	1	3	3	1	3	3	0	3	3	1	0	1	3	3	0	3	3	0	1	3	3	1	1	3	3	3	3	1	3	1	3	3	3	3	3	3	0	3	1	1	1	3	1
avgbs_110281	3	3	1	3	3	0	3	3	0	0	3	3	3	3	0	1	0	3	0	3	0	0	0	0	3	1	3	3	0	0	1	0	3	0	0	3	0	0	1	1	1	0	0	0	0	3	1	0	0
avgbs_110290	1	3	1	1	3	1	3	3	1	3	3	1	1	1	1	3	3	1	1	1	0	3	1	3	3	1	1	2	3	1	1	1	3	1	1	3	3	3	3	2	1	3	0	1	1	1	1	3	1
avgbs_110337	1	1	1	1	3	1	1	3	1	3	1	1	1	1	3	1	1	1	0	1	3	1	3	3	3	1	1	3	0	1	3	1	3	1	3	1	3	1	3	1	3	3	3	1	1	3	3	3	1
avgbs_110340	0	1	3	1	3	0	1	3	3	1	0	3	1	0	0	1	0	1	0	3	0	3	0	1	1	3	3	0	1	0	3	0	0	1	3	0	0	3	0	3	3	0	1	0	0	1	3	3	3
avgbs_110374	3	0	3	3	3	3	1	3	1	3	1	1	0	1	3	3	3	1	0	3	3	3	0	3	1	3	0	1	1	1	3	3	3	1	3	3	0	3	1	1	1	1	3	0	0	1	3	1	3
avgbs_11042	3	3	3	3	3	3	1	1	1	3	1	3	3	1	3	1	3	1	1	3	3	1	0	3	1	3	3	1	3	1	3	3	3	1	3	3	3	3	1	1	1	1	3	3	3	3	3	3	3
avgbs_110420	3	3	1	1	3	3	0	1	1	1	1	0	0	1	0	1	0	3	0	1	0	0	0	0	3	3	0	0	0	0	1	0	0	1	1	0	3	0	1	0	3	0	0	3	0	0	0	0	1
avgbs_110429	1	3	1	3	3	0	3	3	1	1	3	1	0	3	0	3	1	3	0	3	1	3	3	1	3	3	3	3	1	3	3	3	1	1	0	3	1	0	3	3	1	3	1	3	0	3	3	1	1
avgbs_110441	1	1	3	3	3	0	1	1	1	1	1	1	0	1	3	3	3	1	0	1	1	3	0	3	1	3	3	1	3	0	3	1	1	3	0	3	1	3	3	3	3	3	1	0	1	3	3	1	3
avgbs_110442	1	1	3	3	3	0	1	1	1	1	1	1	0	1	3	3	3	1	0	1	1	3	0	3	1	3	3	1	3	0	3	1	1	3	0	3	1	3	3	3	3	3	1	0	1	3	3	1	3
avgbs_110447	3	3	1	1	1	0	1	1	0	3	1	1	3	3	3	1	1	3	0	1	1	3	0	1	1	3	0	1	1	3	3	3	3	1	0	1	3	1	3	1	1	3	3	1	0	3	3	1	3
avgbs_110449	3	1	0	1	1	3	1	1	1	3	3	3	3	3	3	3	1	0	0	3	1	0	3	1	1	3	0	0	0	3	0	0	3	1	0	1	3	0	0	3	3	1	0	1	0	0	0	0	0
avgbs_110467	3	3	3	0	3	0	3	3	0	0	3	3	0	1	3	1	0	0	0	0	0	0	0	3	1	0	1	0	0	0	0	0	3	0	0	0	0	0	3	0	1	0	1	0	0	0	0	0	3
avgbs_110484	3	0	0	3	3	0	3	3	1	3	3	0	0	1	0	1	3	3	0	1	1	0	0	3	3	3	0	3	0	3	0	1	3	0	1	3	0	1	0	1	0	1	3	1	0	1	0	1	0
avgbs_110499	0	1	0	1	0	0	3	3	0	1	3	1	0	1	0	3	0	1	0	0	0	0	0	0	1	0	0	1	1	0	1	3	1	1	0	1	0	3	1	0	1	3	1	0	0	3	0	0	0
avgbs_11052	1	3	3	3	1	1	1	1	1	1	3	1	0	3	1	3	0	3	1	1	3	1	0	1	3	1	0	1	0	1	3	1	3	3	0	3	0	3	0	3	1	1	0	0	3	3	3	0	3
avgbs_11053	1	3	3	3	1	1	1	1	1	1	3	1	0	3	1	3	0	3	1	1	3	1	0	1	3	1	0	1	0	1	3	1	3	3	0	3	0	3	0	3	1	1	0	0	3	3	3	0	3
avgbs_110539	3	3	3	3	3	0	1	1	1	3	1	3	0	2	3	1	3	1	0	3	3	0	3	3	1	3	3	1	0	1	3	3	3	1	3	3	3	3	1	1	1	1	3	3	0	3	3	3	3
avgbs_110556	3	1	1	3	3	0	1	3	0	1	1	1	0	1	1	3	3	1	1	0	0	1	0	1	3	1	0	3	3	1	1	0	3	0	0	3	1	1	0	3	1	1	1	0	0	1	3	3	3
avgbs_11056	1	3	0	1	3	0	1	1	1	3	1	1	0	1	1	1	1	1	0	1	1	3	0	1	1	3	1	1	1	0	1	3	3	0	1	3	3	1	1	1	1	3	1	3	0	1	3	1	1
avgbs_11060	3	0	0	1	0	0	0	0	0	1	0	1	0	0	0	3	0	1	0	0	3	3	0	0	0	0	0	0	0	3	0	0	3	1	0	1	0	0	0	3	0	1	1	0	1	0	3	0	3
avgbs_110606	1	3	1	3	1	1	3	3	3	3	3	1	0	1	3	3	1	3	0	1	3	3	0	1	1	1	3	1	3	1	3	1	1	3	3	1	1	1	1	3	3	3	1	0	3	3	3	3	3
avgbs_110607	1	3	1	3	1	1	3	3	3	3	3	1	0	1	3	3	1	3	0	1	3	3	0	1	1	1	3	1	3	1	3	1	1	3	3	1	1	1	1	3	3	3	1	0	3	3	3	3	3
avgbs_110611	1	1	2	1	3	1	3	3	1	1	3	1	3	1	1	3	3	1	3	1	3	3	1	3	1	1	3	1	1	0	1	0	1	1	3	1	1	3	1	1	1	3	1	1	0	3	0	3	1
avgbs_110612	1	1	2	1	3	1	3	3	1	1	3	1	3	1	1	3	3	1	3	1	3	3	1	3	1	1	3	1	1	0	1	0	1	1	3	1	1	3	1	1	1	3	1	1	0	3	0	3	1
avgbs_110616	1	3	3	0	1	0	3	0	0	3	3	1	0	0	0	3	0	3	3	1	0	0	0	1	1	1	0	1	0	1	0	0	1	3	0	1	1	1	0	3	0	0	0	0	0	3	3	0	0
avgbs_110617	3	1	3	1	3	3	3	1	3	3	1	1	0	1	3	3	3	0	0	0	1	0	0	3	1	3	0	1	3	1	1	3	1	1	0	0	1	3	3	1	1	0	3	3	0	3	0	0	3
avgbs_110633	1	1	3	3	3	1	1	1	3	0	1	1	1	3	0	2	3	3	0	1	0	1	3	3	3	3	3	3	1	0	1	1	3	1	0	1	0	1	3	1	1	1	0	0	0	3	3	0	1
avgbs_110634	3	3	3	1	3	0	3	1	1	1	3	1	0	3	3	3	0	0	0	1	0	0	0	1	0	1	0	3	3	0	3	1	1	1	3	3	0	0	0	3	1	3	1	3	0	0	0	0	1
avgbs_11064	3	1	1	1	1	3	1	1	1	3	3	3	0	3	3	3	1	1	3	3	0	3	3	1	1	3	1	1	3	3	3	3	3	1	1	1	3	0	1	3	3	1	1	0	3	3	1	1	1
avgbs_11065	3	1	1	1	1	3	1	1	1	3	3	3	0	3	3	3	1	1	3	3	0	3	3	1	1	3	1	1	3	3	3	3	3	1	1	1	3	0	1	3	3	1	1	0	3	3	1	1	1
avgbs_11066	3	0	0	1	3	0	1	1	0	0	0	3	0	1	0	0	0	0	1	1	0	0	0	0	1	1	0	0	0	0	1	0	1	1	1	1	1	1	0	1	0	1	3	3	0	3	0	0	3
avgbs_11067	3	0	0	1	3	0	1	1	0	0	0	3	0	1	0	0	0	0	1	1	0	0	0	0	1	1	0	0	0	0	1	0	1	1	1	1	1	1	0	1	0	1	3	3	0	3	0	0	3
avgbs_11068	3	0	0	1	3	0	1	1	0	0	0	3	0	1	0	0	0	0	1	1	0	0	0	0	1	1	0	0	0	0	1	0	1	1	1	1	1	1	0	1	0	1	3	3	0	3	0	0	3
avgbs_110721	0	0	1	3	3	0	3	1	1	1	0	1	0	0	0	3	0	3	1	0	0	0	0	1	1	0	0	0	0	0	0	1	1	0	3	0	0	1	1	3	1	0	3	3	0	1	3	0	1
avgbs_110738	1	2	1	1	1	1	3	3	1	3	3	1	0	0	1	3	3	1	0	0	3	0	0	3	3	1	0	1	0	0	1	0	3	1	1	1	0	3	3	1	3	3	3	0	1	1	3	0	0
avgbs_110739	3	1	3	0	3	3	3	3	3	1	1	1	0	0	3	3	1	0	3	3	0	0	0	1	3	3	3	1	0	0	3	3	3	1	1	0	0	0	1	3	1	1	1	0	0	0	0	3	3
avgbs_110740	0	0	1	1	3	0	1	3	1	0	1	0	0	1	1	1	1	0	0	0	1	0	0	0	0	3	1	0	0	0	1	3	3	1	0	3	0	0	1	1	3	0	1	0	0	0	3	0	1
avgbs_110746	3	1	1	1	0	0	3	1	0	0	1	0	0	1	3	3	0	0	0	1	1	0	1	3	1	0	0	0	0	1	0	0	1	0	3	1	1	0	0	1	1	3	0	3	0	0	0	0	3
avgbs_110750	3	1	3	1	1	1	1	3	1	3	1	1	0	3	3	3	3	3	1	3	0	3	0	1	3	3	0	3	1	1	1	3	3	3	3	0	0	3	0	1	3	3	0	0	0	1	1	3	1
avgbs_110751	3	1	3	1	1	1	1	3	1	3	1	1	0	3	3	3	3	3	1	3	0	3	0	1	3	3	0	3	1	1	1	3	3	3	3	0	0	3	0	1	3	3	0	0	0	1	1	3	1
avgbs_110761	3	3	1	1	3	3	1	3	0	3	1	3	1	1	1	1	0	1	0	1	0	3	0	0	1	3	0	1	1	0	1	3	3	1	0	3	3	1	1	1	3	3	1	3	3	1	0	3	1
avgbs_110762	3	0	1	0	0	3	3	1	0	3	0	3	0	1	2	1	3	3	0	1	1	0	0	1	3	0	0	0	0	0	0	1	3	0	3	0	0	0	0	1	2	1	3	0	0	1	3	1	1
avgbs_110767	1	0	0	0	1	0	3	1	0	0	1	1	0	0	3	1	0	0	3	0	0	0	0	3	1	0	0	3	0	0	3	0	0	0	1	1	0	0	1	3	0	3	3	3	0	1	1	0	0
avgbs_110774	3	3	1	1	3	1	1	1	1	1	3	3	3	1	1	3	3	1	1	1	3	3	1	3	2	1	3	1	1	0	3	3	1	1	0	1	0	3	3	1	3	3	3	0	0	3	1	1	1
avgbs_110792	0	1	1	3	0	1	1	3	1	1	1	1	3	1	1	3	3	1	1	3	0	1	0	1	3	3	0	3	0	1	1	3	0	3	3	3	1	0	1	0	1	1	0	0	0	0	3	0	3
avgbs_110808	1	1	3	1	3	1	3	3	1	3	1	1	3	1	3	1	1	3	1	1	0	1	1	3	3	1	0	3	3	1	1	1	3	1	1	1	3	1	1	1	3	3	3	1	0	3	3	3	1
avgbs_110833	3	3	3	3	1	3	1	1	1	1	3	1	1	3	1	1	0	1	1	1	0	1	1	1	3	1	0	1	0	1	1	1	3	3	0	3	0	1	0	0	1	1	3	1	0	3	3	0	3
avgbs_110834	3	3	3	3	1	3	1	1	1	1	3	1	1	3	1	1	0	1	1	1	0	1	1	1	3	1	0	1	0	1	1	1	3	3	0	3	0	1	0	0	1	1	3	1	0	3	3	0	3
avgbs_110835	1	3	3	3	1	3	1	1	1	3	1	3	3	3	1	1	1	3	1	1	0	3	0	1	1	3	1	1	0	1	3	3	3	3	3	1	1	3	0	1	3	1	3	3	3	3	1	1	1
avgbs_110836	1	3	3	3	1	3	1	1	1	3	1	3	3	3	1	1	1	3	1	1	0	3	0	1	1	3	1	1	0	1	3	3	3	3	3	1	1	3	0	1	3	1	3	3	3	3	1	1	1
avgbs_110854	0	3	1	3	1	1	3	1	0	1	0	1	1	1	1	3	1	0	3	1	0	0	0	3	2	3	3	1	3	3	0	3	1	1	3	1	0	0	1	3	1	3	3	0	3	3	0	0	3
avgbs_110858	3	0	3	3	1	3	1	1	1	1	0	1	0	0	1	3	3	0	0	0	3	1	0	1	3	1	3	1	0	0	1	1	3	3	3	3	3	0	0	3	1	0	3	3	0	3	0	0	0
avgbs_110860	3	0	3	3	1	3	1	1	1	1	0	1	0	0	1	3	3	0	0	0	3	1	0	1	3	1	3	1	0	0	1	1	3	3	3	3	3	0	0	3	1	0	3	3	0	3	0	0	0
avgbs_110868	3	3	1	3	3	0	1	2	1	0	1	1	0	1	0	3	1	1	0	3	0	1	0	1	2	1	0	3	3	1	0	3	0	3	0	1	0	0	3	1	3	1	0	0	0	1	3	3	0
avgbs_110904	3	3	3	3	3	3	1	1	1	3	1	0	0	1	0	1	3	0	0	3	0	0	0	3	0	0	0	0	3	1	0	0	0	1	0	3	3	0	1	1	1	1	0	0	0	0	0	3	0
avgbs_110916	3	1	1	1	3	1	1	3	1	1	1	1	0	1	1	2	3	1	1	3	1	1	3	1	3	3	1	3	3	1	1	3	3	3	3	3	1	1	1	3	1	1	1	1	3	1	3	3	3
avgbs_110935	3	1	3	1	1	3	3	3	0	1	3	1	0	1	1	1	3	3	0	3	3	3	0	3	0	3	0	3	0	3	3	0	1	0	3	1	3	0	1	1	3	3	0	0	0	1	1	0	3
avgbs_110936	3	1	3	1	1	3	3	3	0	1	3	1	0	1	1	1	3	3	0	3	3	3	0	3	0	3	0	3	0	3	3	0	1	0	3	1	3	0	1	1	3	3	0	0	0	1	1	0	3
avgbs_110945	0	3	1	0	0	1	3	1	1	1	0	1	0	3	3	0	1	0	0	1	1	3	0	3	2	1	1	3	0	0	0	1	1	1	3	0	0	0	0	3	1	3	1	0	1	3	0	1	1
avgbs_110946	0	3	1	0	0	1	3	1	1	1	0	1	0	3	3	0	1	0	0	1	1	3	0	3	2	1	1	3	0	0	0	1	1	1	3	0	0	0	0	3	1	3	1	0	1	3	0	1	1
avgbs_110947	0	3	1	0	0	1	3	1	1	1	0	1	0	3	3	0	1	0	0	1	1	3	0	3	2	1	1	3	0	0	0	1	1	1	3	0	0	0	0	3	1	3	1	0	1	3	0	1	1
avgbs_110961	3	1	1	1	1	3	1	1	1	3	3	3	0	3	3	3	0	1	3	3	1	3	0	1	1	3	0	1	3	3	3	3	3	1	1	1	3	0	0	3	3	1	1	0	3	3	1	1	1
avgbs_110990	1	3	3	1	1	2	1	3	3	1	1	1	0	1	0	3	1	1	1	1	3	1	1	1	3	3	3	1	0	0	1	3	1	3	0	3	3	0	3	1	3	0	1	0	0	3	3	1	0
avgbs_11101	3	1	1	1	3	3	3	3	3	3	3	3	1	3	1	3	3	3	3	3	3	3	0	1	3	1	1	1	1	1	3	1	3	3	1	1	3	3	1	1	3	1	3	1	3	1	3	3	1
avgbs_111016	3	3	1	1	3	1	3	1	1	0	1	1	0	1	0	1	3	0	1	1	0	0	1	1	1	3	0	1	1	0	1	3	3	3	1	3	0	1	0	0	1	3	0	0	0	0	3	1	0
avgbs_111025	3	0	0	1	3	0	1	0	0	3	0	0	1	0	1	1	0	3	0	0	0	0	0	3	1	3	0	0	0	0	0	3	3	1	0	3	0	0	1	0	3	0	0	3	0	0	3	0	0
avgbs_111026	1	3	1	3	3	1	3	1	3	1	3	0	0	1	3	1	3	0	1	3	0	1	1	1	3	1	1	3	0	3	3	1	3	3	3	3	1	1	3	1	3	1	0	1	0	3	1	1	1
avgbs_111030	3	1	3	3	1	2	1	3	3	0	1	1	1	3	3	3	3	3	0	3	1	2	0	1	1	2	3	3	1	1	1	3	1	3	3	3	3	3	1	3	3	3	1	1	1	1	1	3	1
avgbs_111043	1	0	1	2	1	1	1	3	2	0	3	1	0	3	1	3	1	1	1	3	0	0	0	3	3	1	0	1	0	1	1	0	1	0	3	3	3	3	3	1	1	1	1	1	0	0	3	1	3
avgbs_111044	3	1	0	1	0	0	3	3	3	1	1	1	3	3	3	3	0	1	0	0	0	0	0	1	3	3	0	1	0	3	3	0	3	1	3	1	3	0	0	3	1	1	1	3	1	1	0	3	3
avgbs_111048	3	3	1	3	1	3	1	3	1	3	1	3	0	2	3	1	0	1	1	1	1	3	0	1	1	3	0	1	0	3	3	3	3	3	3	1	0	1	3	1	3	1	3	1	3	3	3	1	1
avgbs_111055	3	1	3	3	1	1	3	3	1	1	1	3	1	3	3	3	3	3	3	3	3	1	3	3	1	1	3	3	3	3	1	1	1	3	1	3	3	3	0	3	3	1	3	3	1	1	1	1	1
avgbs_111056	1	1	3	1	3	1	3	3	1	0	3	0	0	1	0	3	3	0	0	1	0	0	0	3	3	0	0	1	0	0	0	0	0	0	3	0	3	3	0	1	0	0	0	0	1	3	3	3	1
avgbs_111060	1	1	3	1	3	0	3	3	1	1	3	1	3	1	1	3	3	1	0	1	0	3	1	3	1	1	0	1	1	0	1	0	1	1	3	1	1	0	1	1	1	3	1	1	0	3	0	3	1
avgbs_111064	1	1	3	1	3	0	3	3	0	0	3	1	3	1	0	3	0	0	0	1	3	3	0	3	1	1	3	0	1	3	0	3	1	1	3	1	0	3	1	1	1	3	0	1	1	3	3	3	1
avgbs_111065	1	1	3	1	3	0	3	3	0	0	3	1	3	1	0	3	0	0	0	1	3	3	0	3	1	1	3	0	1	3	0	3	1	1	3	1	0	3	1	1	1	3	0	1	1	3	3	3	1
avgbs_111072	3	1	1	1	0	3	3	1	0	0	1	1	0	1	0	3	0	0	0	0	1	0	1	0	0	3	0	1	0	1	1	3	1	1	3	1	0	0	0	1	1	3	0	0	0	3	0	0	0
avgbs_11114	3	1	3	0	1	1	1	3	1	3	1	0	3	3	3	3	0	3	0	3	3	1	0	0	3	0	0	3	0	0	0	3	1	3	3	3	3	3	0	2	3	3	0	0	0	0	1	3	1
avgbs_111145	3	3	1	3	3	1	3	1	1	1	1	1	0	1	3	3	3	3	0	2	0	1	0	3	1	1	1	0	0	3	1	1	3	1	3	1	3	1	3	1	3	1	3	3	0	1	1	3	3
avgbs_111169	1	0	0	1	3	0	3	3	1	1	3	0	0	0	1	3	3	1	3	1	3	0	0	3	1	1	3	0	1	0	1	0	1	0	3	1	0	3	1	1	1	3	0	0	0	3	3	3	1
avgbs_11118	1	3	3	3	1	1	1	1	1	1	3	1	0	3	1	3	0	3	0	1	3	1	1	1	3	1	3	1	3	0	0	0	3	3	3	3	3	3	3	3	1	1	3	3	3	3	0	3	3
avgbs_111200	1	3	1	0	1	1	3	3	3	0	3	1	0	1	0	3	0	0	3	1	0	0	0	1	1	1	3	0	0	0	3	0	1	3	3	1	0	1	1	3	3	3	1	0	0	3	3	0	3
avgbs_111217	3	3	3	3	3	3	1	1	0	0	1	3	3	0	3	1	3	1	0	3	0	0	0	3	1	0	3	1	3	0	0	3	3	1	3	3	3	3	0	1	1	1	0	0	3	0	3	3	3
avgbs_11123	3	1	1	3	1	3	3	1	1	3	3	1	0	3	1	3	3	1	3	3	3	1	1	1	3	3	1	1	3	1	1	3	1	1	1	3	3	1	1	1	3	3	1	1	0	1	3	1	3
avgbs_11124	3	1	1	3	1	3	3	1	1	3	3	1	0	3	1	3	3	1	3	3	3	1	1	1	3	3	1	1	3	1	1	3	1	1	1	3	3	1	1	1	3	3	1	1	0	1	3	1	3
avgbs_111253	3	1	1	3	1	0	1	2	3	3	0	2	0	1	3	3	0	1	3	3	0	1	0	0	3	0	3	1	3	3	1	3	3	1	1	0	3	1	0	1	3	0	1	1	3	3	0	1	3
avgbs_11126	3	3	1	3	3	1	2	1	1	1	1	1	0	1	3	3	3	3	1	2	1	1	1	3	1	1	1	3	0	3	1	1	3	1	3	1	3	1	3	1	3	1	0	0	1	1	1	3	3
avgbs_111296	1	3	3	0	1	0	3	1	0	0	1	0	0	0	3	3	1	0	0	3	0	0	0	3	1	1	0	3	0	3	3	1	3	3	1	3	3	0	3	3	1	0	0	0	0	0	1	1	0
avgbs_11130	3	3	3	3	1	3	1	1	1	1	1	3	3	1	3	1	1	1	1	1	3	1	3	3	1	3	3	1	3	2	1	3	3	3	3	1	3	3	1	3	1	1	3	3	1	3	3	3	3
avgbs_111301	1	1	1	1	3	1	3	3	1	2	1	1	0	1	3	1	1	3	1	1	3	3	1	3	3	1	3	3	1	3	3	1	3	1	1	1	3	1	1	1	1	3	3	1	3	3	3	3	1
avgbs_111321	0	1	3	3	1	0	1	3	0	3	1	1	0	3	3	3	0	0	1	3	1	0	0	1	1	3	3	3	1	1	0	0	0	0	0	0	3	3	1	3	3	0	0	1	0	3	1	3	1
avgbs_111322	0	1	3	3	1	0	1	3	0	3	1	1	0	3	3	3	0	0	1	3	1	0	0	1	1	3	3	3	1	1	0	0	0	0	0	0	3	3	1	3	3	0	0	1	0	3	1	3	1
avgbs_111352	3	1	3	1	3	3	1	1	3	3	1	3	0	0	3	3	0	0	0	0	1	3	0	3	1	0	1	0	3	1	1	3	3	1	1	1	0	0	3	1	1	3	0	3	3	3	1	3	3
avgbs_11137	1	3	3	1	0	1	1	1	3	3	3	1	1	1	3	2	1	3	0	0	1	1	0	3	3	3	1	1	1	3	1	1	3	1	1	1	0	1	3	1	1	1	0	1	3	3	1	0	0
avgbs_111376	3	1	1	0	1	3	1	1	0	3	3	3	0	3	3	3	0	1	0	3	1	3	0	1	1	3	1	1	0	3	3	3	3	1	0	0	0	0	1	3	3	1	1	1	0	3	1	1	1
avgbs_111390	0	0	3	1	3	3	3	0	3	3	1	0	1	1	0	3	3	1	0	1	1	3	0	3	1	3	1	1	0	0	1	3	1	0	3	1	0	3	0	1	1	1	3	0	0	3	0	3	3
avgbs_11140	1	1	3	3	3	1	3	3	3	1	3	3	0	1	3	3	0	0	1	1	0	3	0	3	0	3	1	3	3	1	0	3	3	0	1	3	0	3	1	0	1	1	1	3	3	1	1	1	1
avgbs_11141	1	1	3	3	3	1	3	3	3	1	3	3	0	1	3	3	0	0	1	1	0	3	0	3	0	3	1	3	3	1	0	3	3	0	1	3	0	3	1	0	1	1	1	3	3	1	1	1	1
avgbs_111422	1	3	3	1	3	1	3	1	3	3	1	1	1	3	3	3	1	3	0	1	3	1	0	1	1	1	0	1	1	0	3	1	3	3	0	3	1	1	3	3	1	3	3	3	1	3	1	0	3
avgbs_111428	0	3	3	1	3	1	1	1	1	1	3	0	3	1	1	3	3	3	1	1	0	1	3	1	1	1	3	3	0	1	3	1	1	1	1	1	0	1	0	3	3	3	3	1	3	3	3	0	3
avgbs_111441	1	3	0	1	3	1	1	1	0	1	3	1	0	3	3	1	0	3	3	3	1	3	0	1	3	1	0	0	0	0	0	3	1	3	0	1	0	1	0	1	3	1	1	0	0	3	3	0	0
avgbs_111444	1	3	3	1	3	1	3	1	3	3	1	1	1	3	3	3	1	3	0	1	3	1	0	1	1	1	0	1	1	0	3	1	3	3	0	3	1	1	3	3	1	3	3	3	1	3	1	0	3
avgbs_111446	1	3	1	1	1	1	3	3	3	3	3	1	0	1	3	3	3	3	3	3	3	3	0	1	1	1	3	1	3	1	3	1	1	3	3	1	1	1	2	3	1	3	1	3	3	1	3	3	3
avgbs_111447	3	3	1	3	3	1	3	1	1	1	1	1	3	1	3	3	3	3	1	2	1	0	1	3	1	0	1	3	3	3	1	2	3	1	3	1	3	1	3	1	3	1	3	3	1	1	1	3	3
avgbs_111451	3	1	3	3	1	1	3	3	0	1	1	0	1	3	3	3	0	0	0	3	0	0	0	0	1	1	3	3	3	0	1	1	1	3	1	3	3	3	0	3	3	1	0	0	1	0	1	1	1
avgbs_111452	3	1	3	3	1	1	3	3	0	1	1	0	1	3	3	3	0	0	0	3	0	0	0	0	1	1	3	3	3	0	1	1	1	3	1	3	3	3	0	3	3	1	0	0	1	0	1	1	1
avgbs_111455	1	1	1	1	1	0	3	3	0	3	1	3	0	3	3	3	0	3	0	0	3	1	3	1	1	3	3	0	3	1	1	0	1	3	3	3	3	1	0	3	1	1	0	3	3	0	1	3	1
avgbs_111463	3	3	3	3	3	1	3	3	1	0	3	3	3	1	3	3	3	3	0	1	0	1	0	3	3	1	0	1	0	1	0	1	3	3	3	1	3	3	3	3	1	3	3	0	0	0	1	1	1
avgbs_111464	3	3	3	3	3	1	3	3	1	0	3	3	3	1	3	3	3	3	0	1	0	1	0	3	3	1	0	1	0	1	0	1	3	3	3	1	3	3	3	3	1	3	3	0	0	0	1	1	1
avgbs_111499	0	3	1	3	3	0	1	1	1	1	0	0	0	2	1	3	0	1	3	0	0	3	0	0	0	1	0	0	0	0	0	0	1	0	0	3	0	0	0	0	3	3	0	3	0	3	1	0	0
avgbs_111522	1	1	1	1	1	1	1	3	1	3	3	3	1	3	1	3	3	3	1	1	3	0	0	1	3	3	3	3	0	1	3	3	3	1	3	3	1	1	1	1	3	1	1	3	0	1	1	3	3
avgbs_111523	1	3	1	0	1	1	0	3	0	0	3	1	0	0	0	3	3	1	0	0	3	0	0	3	3	0	1	0	0	0	0	1	3	1	1	1	0	0	3	1	3	3	1	0	1	0	0	3	1
avgbs_111531	3	3	1	3	1	1	1	1	0	3	1	3	0	3	1	2	1	3	3	3	3	3	1	3	1	1	1	1	3	1	3	1	1	1	1	1	1	1	3	1	1	1	3	1	3	3	3	3	3
avgbs_111532	3	1	3	3	1	1	3	3	0	0	0	3	0	3	0	3	0	3	0	3	3	1	3	3	1	0	3	3	0	0	0	0	1	0	0	3	0	0	0	3	0	0	0	3	1	1	1	1	0
avgbs_111582	1	0	0	3	3	0	3	1	0	1	0	0	0	1	1	1	0	3	0	3	1	0	0	1	3	1	0	0	0	0	1	0	3	0	0	0	0	0	3	1	1	0	0	1	1	1	0	1	1
avgbs_111693	1	1	1	3	3	3	1	3	3	1	1	1	0	3	1	1	3	3	3	1	1	2	0	3	3	3	3	3	1	1	3	3	3	1	1	1	1	1	0	3	3	3	1	3	1	1	1	3	3
avgbs_111694	1	1	1	3	3	3	1	3	3	1	1	1	0	3	1	1	3	3	3	1	1	2	0	3	3	3	3	3	1	1	3	3	3	1	1	1	1	1	0	3	3	3	1	3	1	1	1	3	3
avgbs_111701	3	3	1	3	1	3	1	3	1	3	3	3	0	3	2	3	3	3	0	3	3	3	0	1	1	1	3	0	0	1	0	1	1	3	1	1	1	0	1	3	3	1	1	3	3	3	3	1	1
avgbs_111714	3	3	0	1	3	3	3	1	1	1	1	1	3	3	0	3	0	0	0	3	1	0	0	1	3	1	3	0	0	3	3	1	1	1	3	3	0	1	3	3	1	3	1	0	0	2	3	1	1
avgbs_111719	1	3	1	0	3	0	3	1	3	3	1	1	1	3	0	3	1	3	0	0	3	1	0	1	1	1	1	1	0	3	0	0	3	3	1	3	1	0	3	1	1	3	3	0	0	0	1	3	0
avgbs_111815	0	3	0	1	0	0	3	3	3	3	3	0	3	1	3	3	3	3	0	3	3	3	0	1	1	1	3	1	3	1	3	1	1	3	3	0	1	1	1	3	1	3	1	3	3	1	3	3	3
avgbs_111857	1	3	3	3	1	0	3	1	3	3	3	0	3	1	0	3	1	3	3	1	0	0	0	1	1	1	0	0	0	1	0	1	1	3	0	1	0	0	0	0	0	3	0	0	3	0	0	3	3
avgbs_111883	3	1	3	1	3	0	0	1	3	3	1	1	0	0	3	3	3	0	1	1	0	0	0	3	0	3	0	1	3	0	1	0	1	0	3	1	1	3	0	1	1	1	3	0	0	3	0	0	0
avgbs_111884	3	1	3	1	3	0	0	1	3	3	1	1	0	0	3	3	3	0	1	1	0	0	0	3	0	3	0	1	3	0	1	0	1	0	3	1	1	3	0	1	1	1	3	0	0	3	0	0	0
avgbs_1119	3	3	1	1	3	3	3	1	1	1	1	1	3	3	3	3	1	3	1	3	1	1	1	1	3	1	0	3	3	3	3	1	1	1	3	3	3	1	1	3	1	3	1	3	1	3	0	1	1
avgbs_111914	1	3	3	1	1	1	3	1	3	3	1	1	0	3	3	3	1	3	0	3	0	1	1	1	1	1	3	3	0	3	3	1	3	3	1	3	1	1	3	3	1	3	3	3	1	3	1	1	3
avgbs_111921	1	1	1	1	3	1	3	3	1	3	1	1	3	0	3	1	3	0	0	0	0	3	1	3	3	0	3	3	0	0	3	1	3	1	1	1	0	0	1	1	1	3	3	1	0	0	0	0	1
avgbs_11202	3	1	3	3	3	0	1	3	3	1	1	1	0	3	1	3	1	1	1	1	0	0	0	3	1	1	1	1	0	1	1	3	3	1	3	0	3	1	1	3	1	0	3	3	2	3	0	1	0
avgbs_11206	1	1	1	1	3	1	1	3	1	3	1	0	1	1	3	1	0	1	0	1	0	1	0	3	3	1	1	3	3	1	3	1	3	1	3	1	0	1	0	1	3	3	3	0	1	0	0	3	1
avgbs_11207	1	1	1	1	3	1	1	3	1	3	1	0	1	1	3	1	0	1	0	1	0	1	0	3	3	1	1	3	3	1	3	1	3	1	3	1	0	1	0	1	3	3	3	0	1	0	0	3	1
avgbs_1121	1	1	1	1	1	3	3	3	1	1	3	1	1	3	3	1	3	3	0	1	0	3	1	3	1	1	1	2	0	1	3	1	3	3	0	3	3	1	1	3	1	3	1	3	3	1	1	1	1
avgbs_112121	0	1	0	3	1	1	1	1	1	1	1	1	0	1	0	3	3	1	0	1	0	1	0	1	3	3	1	0	0	0	0	1	0	1	3	3	1	3	1	3	1	0	3	1	0	1	1	0	1
avgbs_112122	0	1	0	3	1	1	1	1	1	1	1	1	0	1	0	3	3	1	0	1	0	1	0	1	3	3	1	0	0	0	0	1	0	1	3	3	1	3	1	3	1	0	3	1	0	1	1	0	1
avgbs_112123	0	1	0	3	1	1	1	1	1	1	1	1	0	1	0	3	3	1	0	1	0	1	0	1	3	3	1	0	0	0	0	1	0	1	3	3	1	3	1	3	1	0	3	1	0	1	1	0	1
avgbs_112144	1	3	1	0	1	1	0	3	3	3	3	1	0	3	1	3	0	0	0	0	0	0	0	3	3	0	0	0	0	1	0	3	1	0	0	3	3	0	3	1	1	1	1	0	0	1	0	0	0
avgbs_112158	3	3	1	3	1	3	1	3	1	3	1	3	3	3	3	1	1	0	0	1	1	3	0	1	3	3	1	1	1	3	3	3	3	3	3	1	1	1	3	1	3	1	3	0	3	3	1	1	1
avgbs_112160	3	1	1	0	3	3	3	1	1	3	0	3	0	1	1	1	0	3	0	1	0	0	1	1	3	3	1	3	0	0	3	0	3	1	1	1	1	0	3	1	1	1	3	0	0	1	3	1	1
avgbs_112186	3	1	2	1	3	0	1	1	0	1	1	1	3	1	3	3	0	3	3	1	1	1	1	3	1	1	3	3	3	3	1	1	3	1	3	1	3	1	1	1	3	1	1	3	1	1	3	3	1
avgbs_11227	3	3	1	3	3	1	1	1	1	1	1	1	0	1	1	3	1	1	0	1	3	3	1	3	1	3	0	1	3	3	1	3	1	1	3	1	1	1	1	3	3	3	3	0	0	3	0	1	3
avgbs_112293	3	1	1	3	3	1	1	3	1	1	1	1	3	1	1	3	3	1	0	3	1	1	1	1	3	1	1	3	3	1	1	3	3	3	3	3	1	1	1	3	1	1	0	1	3	1	3	3	3
avgbs_112300	3	1	3	3	1	1	1	1	1	1	1	1	1	3	3	3	3	0	3	1	3	3	3	1	1	3	3	1	3	1	3	1	3	3	1	3	3	3	3	1	1	3	3	0	3	1	3	0	3
avgbs_11231	3	3	3	1	3	0	3	3	0	3	3	0	0	1	3	1	0	0	0	3	0	0	0	3	0	1	0	3	0	1	1	0	3	0	1	1	0	0	0	1	1	3	0	0	0	1	0	3	3
avgbs_11235	3	1	3	1	1	1	1	3	1	3	1	1	1	3	3	3	3	3	0	3	3	3	0	1	3	3	3	3	1	1	1	3	3	3	3	3	3	3	1	1	3	3	1	1	3	1	3	3	1
avgbs_11236	3	1	3	1	1	1	1	3	1	3	1	1	1	3	3	3	3	3	0	3	3	3	0	1	3	3	3	3	1	1	1	3	3	3	3	3	3	3	1	1	3	3	1	1	0	1	3	3	1
avgbs_112365	3	1	3	1	3	1	1	1	1	1	0	1	3	1	0	3	0	3	3	0	0	1	0	3	1	1	3	3	0	3	1	0	3	1	0	1	3	1	0	1	3	1	1	0	0	1	0	0	1
avgbs_112377	1	3	1	3	1	1	3	3	1	1	1	2	0	1	1	3	1	0	3	1	0	0	0	3	2	3	0	1	3	3	1	3	1	0	3	1	1	1	0	3	1	3	3	3	3	3	3	1	1
avgbs_112380	3	3	3	3	3	1	1	1	1	1	0	0	0	1	0	3	0	0	1	1	3	1	1	1	1	1	0	3	0	1	0	1	0	3	0	1	0	3	0	0	3	0	1	1	0	0	0	3	0
avgbs_112408	3	1	1	3	1	3	3	1	1	3	3	1	0	3	1	3	3	0	3	3	0	1	0	1	3	0	0	0	3	0	0	0	1	0	1	0	3	0	0	0	3	3	0	0	0	0	0	0	3
avgbs_112424	1	3	1	1	0	0	1	0	1	3	0	1	0	1	1	1	1	0	0	1	0	0	0	1	1	0	0	1	0	1	0	3	3	3	0	3	3	1	1	1	1	3	1	3	0	1	0	0	0
avgbs_112425	1	3	1	1	0	0	1	0	1	3	0	1	0	1	1	1	1	0	0	1	0	0	0	1	1	0	0	1	0	1	0	3	3	3	0	3	3	1	1	1	1	3	1	3	0	1	0	0	0
avgbs_112433	3	1	1	1	3	3	3	1	3	3	1	1	0	1	3	3	0	1	1	1	1	3	0	3	1	3	1	1	3	0	1	3	1	1	3	0	1	3	0	1	1	3	3	3	0	3	1	3	3
avgbs_112480	0	1	3	0	1	1	3	1	1	1	1	0	0	3	3	3	3	3	0	0	3	1	3	3	1	1	3	0	3	3	3	1	1	3	0	3	1	0	1	3	1	3	3	3	1	0	1	0	0
avgbs_112483	3	3	0	3	3	0	1	1	1	0	0	3	0	1	3	1	0	0	0	3	0	0	0	3	1	0	0	0	0	1	0	3	3	1	0	3	0	3	1	1	1	0	0	0	0	3	0	0	0
avgbs_112484	3	3	0	3	3	0	1	1	1	0	0	3	0	1	3	1	0	0	0	3	0	0	0	3	1	0	0	0	0	1	0	3	3	1	0	3	0	3	1	1	1	0	0	0	0	3	0	0	0
avgbs_112523	1	1	1	1	1	1	3	3	3	3	1	3	1	3	3	3	3	0	1	1	0	1	3	1	1	3	3	3	3	1	1	1	1	3	3	3	3	1	0	3	1	1	0	3	0	0	1	3	1
avgbs_112557	1	1	1	0	1	0	1	3	1	1	3	1	0	1	3	1	0	1	0	1	3	1	0	3	1	3	0	0	0	1	0	0	1	3	3	1	0	0	0	2	1	1	3	0	0	3	3	1	3
avgbs_112565	3	1	1	3	1	3	1	1	1	1	1	1	3	1	3	3	1	3	3	3	1	3	0	1	3	1	3	1	0	1	1	3	3	1	3	3	3	3	3	1	3	1	3	3	0	3	3	3	3
avgbs_112567	3	1	1	3	1	3	1	1	1	1	1	1	3	1	3	3	1	3	3	3	1	3	0	1	3	1	3	1	0	1	1	3	3	1	3	3	3	3	3	1	3	1	3	3	0	3	3	3	3
avgbs_112589	3	1	3	1	3	3	1	3	3	1	1	1	0	1	1	1	3	3	1	3	3	3	0	3	3	1	3	3	3	3	1	0	3	1	3	1	1	0	1	3	3	3	1	1	0	3	0	1	1
avgbs_112602	0	0	1	1	3	0	1	3	0	0	3	1	0	1	0	1	0	3	0	0	0	0	0	1	3	1	1	0	0	0	0	1	0	3	0	3	1	0	1	1	1	3	3	0	0	0	3	3	1
avgbs_112623	3	0	1	3	3	1	1	3	1	3	1	3	0	1	0	3	1	3	0	1	1	0	0	3	1	3	0	3	0	1	3	0	1	1	0	1	3	0	3	3	3	3	0	1	1	3	3	1	0
avgbs_112632	3	3	3	3	3	3	1	1	1	3	1	3	3	1	3	1	3	1	1	3	3	1	3	3	1	3	3	1	0	1	3	3	3	1	3	3	3	3	1	1	1	1	3	3	3	3	3	3	3
avgbs_112635	3	1	3	1	3	3	1	0	3	0	3	3	0	3	3	2	3	1	3	3	0	0	0	1	1	3	3	0	0	3	0	3	3	1	0	1	3	3	0	3	3	0	0	0	1	1	3	0	3
avgbs_112636	3	1	3	1	3	3	1	0	3	0	3	3	0	3	3	2	3	1	3	3	0	0	0	1	1	3	3	0	0	3	0	3	3	1	0	1	3	3	0	3	3	0	0	0	1	1	3	0	3
avgbs_112637	3	1	3	1	3	3	1	0	3	0	3	3	0	3	3	2	3	1	3	3	0	0	0	1	1	3	3	0	0	3	0	3	3	1	0	1	3	3	0	3	3	0	0	0	1	1	3	0	3
avgbs_11264	3	1	3	1	3	1	1	1	1	1	1	1	0	1	3	3	3	3	0	0	0	0	1	0	1	0	0	3	0	0	1	1	3	0	3	1	0	1	3	1	3	0	0	0	0	1	3	0	0
avgbs_112645	1	3	1	3	0	0	1	0	0	3	0	1	0	3	0	0	1	0	1	0	0	0	0	3	3	1	3	1	0	0	0	0	1	1	0	0	3	0	3	0	1	1	1	1	1	0	0	1	3
avgbs_112671	1	3	3	3	1	1	3	1	3	3	1	1	1	3	3	3	1	3	3	3	3	1	1	3	1	1	3	3	1	0	3	1	3	3	1	3	1	1	3	3	1	3	0	3	1	1	1	1	1
avgbs_112672	1	3	3	3	1	1	3	1	3	3	1	1	1	3	3	3	1	3	3	3	3	1	1	3	1	1	3	3	1	0	3	1	3	3	1	3	1	1	3	3	1	3	0	3	1	1	1	1	1
avgbs_112713	0	1	3	3	1	3	3	3	1	1	0	3	3	3	3	0	0	3	1	3	3	0	3	3	1	3	3	1	1	3	3	0	3	3	3	3	3	0	3	1	1	0	0	1	0	1	3	1	3
avgbs_112714	1	3	1	3	1	1	3	3	0	1	1	0	0	1	1	3	0	1	0	0	0	0	3	3	0	1	0	3	3	0	1	3	1	1	0	1	1	1	1	3	1	3	3	3	3	3	3	0	0
avgbs_112715	1	3	1	3	1	1	3	3	0	1	1	0	0	1	1	3	0	1	0	0	0	0	3	3	0	1	0	3	3	0	1	3	1	1	0	1	1	1	1	3	1	3	3	3	3	3	3	0	0
avgbs_112716	1	3	1	3	1	1	3	3	0	1	1	0	0	1	1	3	0	1	0	0	0	0	3	3	0	1	0	3	3	0	1	3	1	1	0	1	1	1	1	3	1	3	3	3	3	3	3	0	0
avgbs_112738	3	1	1	1	1	0	3	3	3	3	3	1	3	1	1	1	0	3	0	3	1	3	1	3	1	3	3	3	3	3	3	1	1	1	3	1	3	1	1	1	3	3	1	1	3	1	1	1	3
avgbs_112740	1	3	3	1	1	3	1	3	3	3	1	3	0	1	1	1	1	1	0	1	3	1	1	3	3	3	3	1	3	1	1	3	1	3	1	3	3	0	1	3	3	1	1	3	1	3	3	1	3
avgbs_112778	3	3	3	3	1	3	1	1	1	3	1	3	3	1	3	1	3	1	1	2	3	1	3	3	1	3	0	1	3	1	1	3	3	0	3	1	3	3	1	1	1	1	3	0	3	3	3	3	3
avgbs_112806	3	3	1	3	1	1	1	3	3	1	1	1	1	1	1	1	0	1	2	3	1	3	1	1	1	3	1	3	1	3	3	1	3	3	3	1	3	1	1	1	1	1	0	3	1	1	0	1	3
avgbs_112807	3	3	1	3	1	1	1	3	3	1	1	1	1	1	1	1	0	1	2	3	1	3	1	1	1	3	1	3	1	3	3	1	3	3	3	1	3	1	1	1	1	1	0	3	1	1	0	1	3
avgbs_112823	3	3	1	1	1	3	1	3	0	0	1	0	0	3	0	1	0	1	0	3	1	0	0	1	1	3	0	0	0	0	3	3	3	1	0	1	3	1	0	1	1	1	0	1	3	3	3	1	0
avgbs_112852	0	3	1	1	3	0	3	1	0	1	0	1	0	3	3	3	0	3	0	0	1	0	0	1	3	0	3	0	0	0	0	1	0	1	3	3	0	1	1	0	0	3	1	0	0	3	3	0	1
avgbs_112869	3	3	3	3	3	3	1	1	1	3	1	3	0	1	3	1	3	1	0	3	0	1	3	0	1	3	0	1	0	1	0	0	3	0	3	3	3	3	1	1	1	1	3	0	0	3	0	0	0
avgbs_112904	3	0	3	3	3	0	1	1	1	1	3	3	0	1	0	3	3	3	0	1	0	0	1	1	1	0	0	3	3	1	1	1	3	0	0	1	0	3	1	3	3	1	1	1	3	3	3	0	0
avgbs_112921	3	3	3	0	3	3	1	1	1	1	3	0	0	0	3	3	0	0	0	1	0	0	0	1	3	1	0	0	0	3	0	0	1	0	0	0	0	1	1	3	3	3	3	0	1	1	0	0	0
avgbs_112941	3	1	1	3	1	3	1	1	1	1	1	1	0	1	3	3	0	3	0	3	1	3	0	1	3	1	0	1	0	1	0	3	3	1	3	3	3	0	0	1	1	1	3	0	1	3	3	0	3
avgbs_112965	3	1	3	3	1	1	1	1	1	1	1	1	0	1	3	3	3	1	0	1	3	0	0	1	3	3	1	1	0	1	3	1	3	0	1	3	1	3	1	1	1	3	3	1	0	1	1	1	1
avgbs_112972	3	1	3	1	1	1	1	3	1	3	1	1	1	3	3	3	3	3	1	3	3	3	0	1	3	3	3	3	1	0	1	0	3	3	3	3	3	3	1	1	3	3	0	1	3	1	3	3	1
avgbs_113007	0	1	3	3	3	0	1	1	1	0	3	3	1	3	3	3	0	0	0	0	0	1	0	3	1	0	0	3	0	0	0	3	3	3	0	1	1	3	0	1	1	3	3	0	0	0	3	0	1
avgbs_113023	1	1	1	1	1	1	1	3	1	3	1	3	1	1	1	3	3	1	1	1	3	3	3	1	3	3	1	3	0	0	1	3	3	1	3	3	1	1	0	1	3	1	3	0	0	1	1	3	3
avgbs_113056	1	0	3	0	1	0	3	3	0	3	0	1	0	3	0	3	0	0	0	0	0	1	0	1	0	3	3	0	3	0	0	3	1	0	3	3	3	3	0	0	3	3	0	0	0	0	0	3	0
avgbs_113063	3	1	3	1	3	3	3	1	3	3	1	1	1	1	3	3	0	1	1	1	1	3	0	3	1	3	1	1	0	0	1	3	1	1	0	1	0	3	0	1	1	1	3	3	3	3	1	3	3
avgbs_113069	3	1	3	3	3	0	1	1	1	1	3	3	0	3	0	3	1	3	1	3	1	1	0	3	1	0	0	3	1	3	3	3	3	3	3	1	1	0	1	1	1	3	3	0	3	1	3	3	1
avgbs_113085	0	3	1	1	3	0	3	1	1	0	0	0	0	0	3	3	1	0	0	0	0	3	0	1	3	1	3	0	0	0	3	0	1	1	3	0	0	0	0	3	1	3	0	0	0	1	3	1	0
avgbs_113086	0	3	1	1	3	0	3	1	1	0	0	0	0	0	3	3	1	0	0	0	0	3	0	1	3	1	3	0	0	0	3	0	1	1	3	0	0	0	0	3	1	3	0	0	0	1	3	1	0
avgbs_113137	3	1	3	1	3	1	1	1	3	1	1	0	3	3	3	1	3	1	3	3	3	3	0	3	1	1	3	3	1	0	3	0	3	3	3	3	3	0	0	3	1	3	3	0	0	3	3	1	3
avgbs_113152	0	0	0	1	3	0	3	3	3	0	0	1	0	3	0	3	1	0	0	3	3	0	3	1	3	0	0	1	0	0	3	0	3	1	1	1	0	0	0	0	1	0	0	0	0	1	3	0	3
avgbs_11316	3	1	3	1	1	1	1	3	0	0	1	1	1	3	3	3	0	3	0	0	3	3	1	1	3	0	3	3	0	1	0	0	0	0	0	0	0	0	1	1	3	3	0	1	0	1	3	0	0
avgbs_11320	3	0	3	0	3	0	3	3	0	3	3	3	0	1	3	1	3	3	0	3	0	0	0	3	1	1	0	3	1	0	0	1	3	3	1	1	0	3	3	1	1	3	1	0	3	0	3	0	3
avgbs_113230	3	3	3	1	3	0	3	3	0	1	3	1	0	1	1	0	3	1	0	1	3	0	0	0	3	1	3	1	0	0	3	0	1	1	0	1	3	0	0	1	0	3	0	3	0	3	0	0	1
avgbs_113240	3	3	3	3	1	3	1	1	1	1	3	1	1	3	1	3	3	1	1	1	3	1	0	1	3	1	3	1	3	0	1	1	3	3	3	3	3	3	3	3	1	1	3	1	3	3	3	3	3
avgbs_113242	3	3	3	3	1	3	1	1	1	1	3	1	1	3	1	3	3	1	1	1	3	1	0	1	3	1	3	1	3	0	1	1	3	3	3	3	3	3	3	3	1	1	3	1	3	3	3	3	3
avgbs_113258	3	0	1	3	3	3	3	3	0	0	0	3	1	1	1	1	3	0	1	1	0	0	0	3	3	3	1	1	0	0	1	1	3	0	0	0	1	0	0	1	1	1	0	1	0	3	3	1	2
avgbs_113267	3	0	1	3	3	1	3	1	1	1	1	1	0	3	3	3	1	3	1	3	1	3	1	1	1	1	0	3	3	3	0	1	1	0	3	3	3	1	1	3	1	3	3	3	1	3	3	1	1
avgbs_113268	3	0	1	1	3	0	3	1	0	0	1	0	0	1	3	3	0	0	1	1	1	0	0	3	1	0	0	1	3	0	1	3	1	0	3	0	1	0	3	1	1	1	3	3	0	0	1	3	0
avgbs_113299	3	1	1	1	3	3	0	1	3	0	1	1	1	1	0	3	0	1	0	1	0	0	0	3	0	0	0	1	0	0	1	0	1	1	0	1	0	3	0	1	1	1	0	0	0	3	1	3	3
avgbs_113311	0	0	3	3	3	3	1	1	3	3	1	3	0	3	0	3	1	1	0	1	3	0	0	0	1	1	0	0	0	0	0	3	3	0	0	1	0	1	0	3	1	0	3	0	0	0	1	1	0
avgbs_113329	1	0	0	1	3	0	1	1	0	1	3	1	0	1	0	1	0	0	3	3	1	0	0	1	3	1	0	0	0	0	3	0	1	0	1	1	0	1	1	0	0	1	0	0	0	3	0	0	0
avgbs_113358	1	1	1	3	3	3	1	3	3	1	1	1	0	3	1	1	3	3	0	1	1	3	0	3	3	0	0	3	1	0	3	3	3	3	1	1	1	1	1	3	3	3	1	3	1	0	1	3	3
avgbs_113378	1	1	1	3	1	3	1	3	1	3	3	1	0	1	3	3	1	1	1	1	0	0	0	3	3	1	3	3	1	0	1	1	3	3	1	3	1	0	0	3	3	3	3	0	0	1	1	0	1
avgbs_113379	1	1	1	3	1	3	1	3	1	3	3	1	1	1	3	3	1	0	0	1	0	1	0	3	3	1	3	3	1	0	1	1	3	3	1	3	1	3	1	3	3	3	0	1	1	1	1	1	1
avgbs_113403	1	3	1	1	1	0	3	3	3	3	3	1	0	0	3	3	0	3	3	3	0	3	3	1	1	0	3	1	3	1	3	1	1	3	3	1	1	0	1	3	1	3	1	3	0	0	3	3	3
avgbs_113404	1	3	1	1	1	0	3	3	3	3	3	1	0	0	3	3	0	3	3	3	0	3	3	1	1	0	3	1	3	1	3	1	1	3	3	1	1	0	1	3	1	3	1	3	0	0	3	3	3
avgbs_113415	3	3	1	3	1	1	1	3	3	1	3	1	1	1	1	1	0	1	1	3	1	3	0	1	1	3	1	3	1	3	3	1	3	3	3	1	3	1	0	1	1	1	3	3	1	1	1	1	3
avgbs_113421	0	0	1	3	3	0	0	1	0	0	1	0	0	0	3	3	0	3	0	3	0	0	0	3	1	0	0	3	0	0	0	0	3	0	3	0	0	1	3	1	3	0	3	3	1	1	0	3	0
avgbs_11346	1	0	0	1	1	1	1	1	1	3	3	1	3	1	0	1	3	3	0	3	1	0	0	0	3	3	1	1	0	3	0	0	1	1	1	3	1	0	1	3	0	1	0	3	0	1	0	3	0
avgbs_113467	3	1	3	1	3	3	1	1	3	3	1	3	1	1	3	3	0	1	0	3	1	3	1	3	1	1	0	3	0	0	1	3	3	1	1	1	1	1	3	1	1	0	3	3	0	3	1	3	3
avgbs_11347	1	0	0	1	1	1	1	1	1	3	3	1	3	1	0	1	3	3	0	3	1	0	0	0	3	3	1	1	0	3	0	0	1	1	1	3	1	0	1	3	0	1	0	3	0	1	0	3	0
avgbs_113494	0	0	3	3	3	1	3	0	3	1	3	3	0	1	3	3	1	1	3	1	0	0	0	1	3	3	0	0	0	0	3	3	1	0	1	1	0	1	0	1	1	0	1	3	0	1	1	0	3
avgbs_113553	3	1	1	3	3	3	3	3	1	3	3	3	0	1	1	1	3	3	1	1	1	0	1	3	3	0	0	3	1	3	3	1	3	1	0	0	0	1	3	0	1	1	3	0	1	0	3	1	1
avgbs_113571	3	1	1	1	3	0	1	1	1	0	1	0	0	1	0	3	3	0	0	1	0	0	0	1	0	1	0	0	0	1	1	0	0	1	2	3	3	0	3	1	1	3	1	0	0	3	3	1	1
avgbs_113572	3	1	1	1	3	0	1	1	1	0	1	0	0	1	0	3	3	0	0	1	0	0	0	1	0	1	0	0	0	1	1	0	0	1	2	3	3	0	3	1	1	3	1	0	0	3	3	1	1
avgbs_113574	3	1	1	3	1	3	3	1	0	0	0	3	0	0	1	3	0	0	3	1	1	3	0	1	3	0	1	3	0	0	0	1	0	1	1	1	0	1	0	1	0	1	3	3	0	1	3	1	1
avgbs_113579	1	3	0	2	1	1	3	1	0	3	1	1	0	3	3	3	1	0	3	3	0	0	0	3	1	1	3	3	1	3	3	0	3	3	1	3	0	0	3	3	1	3	0	0	0	3	0	1	3
avgbs_113589	1	1	0	3	3	1	1	1	0	1	1	1	1	3	0	2	3	3	0	1	0	1	0	3	0	3	0	0	1	0	1	1	3	1	3	1	3	0	0	1	1	1	0	0	0	3	3	1	1
avgbs_11359	0	1	3	3	3	0	1	3	0	3	1	1	0	1	0	3	3	0	0	3	3	0	0	0	1	0	0	1	0	1	0	3	3	1	3	3	0	3	1	1	0	0	3	1	3	1	0	1	0
avgbs_113594	3	3	1	1	3	3	3	1	1	1	1	1	0	3	1	3	3	3	1	1	1	3	0	1	1	3	0	1	3	1	1	3	1	3	3	1	3	3	3	1	1	3	1	3	1	3	1	0	3
avgbs_113620	1	3	1	2	1	1	1	3	3	3	3	1	0	3	1	3	1	1	1	3	3	1	1	3	3	1	3	1	3	1	1	3	1	1	3	3	0	0	3	1	1	1	1	0	0	1	3	0	3
avgbs_113622	3	2	1	3	3	1	1	3	1	1	1	1	0	1	3	3	3	1	1	3	1	0	0	1	3	3	1	3	3	1	1	3	3	3	3	3	1	1	0	3	1	1	1	1	0	1	3	3	3
avgbs_11363	3	1	1	1	3	1	1	3	1	1	1	1	0	1	1	3	3	1	1	3	1	1	3	1	3	3	0	3	3	1	1	3	3	3	3	3	1	1	1	3	1	1	1	1	3	1	3	3	3
avgbs_113632	3	1	3	1	1	1	1	3	1	3	1	1	3	3	3	3	3	3	1	0	3	3	1	1	3	3	3	3	1	0	1	3	1	3	3	0	0	3	1	1	3	3	1	0	0	1	1	3	1
avgbs_113635	3	1	3	1	3	3	3	3	3	1	1	1	3	3	3	3	1	1	3	3	3	3	3	1	3	3	0	1	1	3	3	3	3	1	1	1	3	3	0	3	1	1	1	0	0	1	3	3	3
avgbs_11364	3	1	1	1	3	1	1	3	1	1	1	1	0	1	1	3	3	1	1	3	1	1	3	1	3	3	0	3	3	1	1	3	3	3	3	3	1	1	1	3	1	1	1	1	3	1	3	3	3
avgbs_113640	1	1	1	1	1	1	3	3	2	3	0	3	1	3	3	3	0	3	0	1	0	1	0	1	1	3	3	3	3	0	1	1	1	0	3	3	0	1	1	3	1	1	1	3	3	1	1	0	1
avgbs_113641	1	1	1	1	1	1	3	3	2	3	0	3	1	3	3	3	0	3	0	1	0	1	0	1	1	3	3	3	3	0	1	1	1	0	3	3	0	1	1	3	1	1	1	3	3	1	1	0	1
avgbs_113646	0	0	1	1	3	1	0	1	3	3	0	1	0	0	3	3	1	3	1	0	0	0	0	1	1	0	0	1	0	0	3	1	0	3	1	0	0	0	0	1	1	3	3	0	0	3	0	0	0
avgbs_113675	0	3	3	3	1	3	1	1	0	3	0	3	0	3	0	1	1	3	0	1	0	3	0	0	0	3	1	1	0	0	3	3	3	3	3	0	0	3	3	1	3	0	3	3	3	3	0	1	0
avgbs_113695	3	0	3	1	3	3	3	1	0	3	1	1	0	0	3	0	0	0	0	0	0	0	0	3	1	0	0	1	3	0	1	3	1	1	3	1	1	0	3	1	1	1	0	3	3	0	1	0	0
avgbs_11372	3	3	3	0	3	1	1	3	0	1	1	3	0	1	3	3	1	0	0	0	3	0	1	1	3	3	3	3	0	3	0	3	1	3	0	1	3	1	1	1	1	1	1	3	0	1	0	1	3
avgbs_11373	3	3	3	0	3	1	1	3	0	1	1	3	0	1	3	3	1	0	0	0	3	0	1	1	3	3	3	3	0	3	0	3	1	3	0	1	3	1	1	1	1	1	1	3	0	1	0	1	3
avgbs_113744	1	0	3	1	3	1	3	3	0	2	0	1	0	1	1	3	0	0	0	1	0	0	0	0	0	0	0	1	1	0	1	0	1	1	0	0	1	0	0	1	0	0	1	1	1	0	0	3	0
avgbs_113774	3	3	3	3	3	3	3	3	3	3	1	3	3	3	1	1	3	3	0	3	3	1	1	3	1	1	3	3	1	3	1	1	3	3	3	3	0	3	1	1	1	3	1	3	3	3	1	1	3
avgbs_113775	3	3	3	3	3	3	3	2	3	3	1	3	3	2	1	1	3	3	0	3	3	1	1	3	1	1	3	3	1	3	1	1	3	3	3	3	0	3	1	1	1	3	1	3	3	3	1	1	3
avgbs_113787	1	0	1	1	1	3	1	3	0	3	0	0	0	3	0	0	1	0	0	3	0	0	0	3	3	1	0	1	3	0	1	0	0	0	3	3	0	0	3	1	1	1	1	0	1	1	3	1	3
avgbs_113789	3	0	3	1	3	0	1	3	3	1	3	3	1	3	3	1	3	3	3	3	3	0	3	1	1	3	3	1	0	3	3	3	3	1	3	1	3	0	3	3	3	3	1	3	0	1	1	3	1
avgbs_113790	3	0	3	1	3	0	1	3	3	1	3	3	1	3	3	1	3	3	3	3	3	0	3	1	1	3	3	1	0	3	3	3	3	1	3	1	3	0	3	3	3	3	1	3	0	1	1	3	1
avgbs_1138	3	0	0	1	3	0	0	1	0	0	1	1	0	0	3	0	1	0	0	3	0	0	0	1	1	1	0	1	0	0	3	0	1	0	0	0	1	3	0	0	0	3	0	3	0	0	0	1	1
avgbs_113804	1	3	3	3	1	1	3	1	3	3	3	1	3	1	3	3	1	3	3	1	3	3	1	1	1	1	0	1	0	1	3	1	1	3	1	1	0	1	1	3	3	3	1	3	0	3	3	3	0
avgbs_113824	1	0	1	0	3	1	3	3	1	3	1	1	0	0	3	1	0	0	0	1	3	0	1	3	3	0	0	0	0	0	1	0	3	0	0	1	0	0	0	1	1	0	0	0	0	3	0	3	0
avgbs_113838	0	0	1	1	0	0	3	1	0	1	3	0	0	3	0	1	1	0	0	3	1	0	1	3	3	1	0	1	0	0	1	1	3	1	3	3	1	1	0	3	0	1	0	0	3	3	0	3	1
avgbs_113854	1	3	3	3	1	1	3	1	3	3	1	1	1	3	3	3	0	3	3	3	3	1	0	3	1	1	0	3	1	0	3	1	3	3	1	3	1	1	3	3	1	3	3	0	0	3	1	1	3
avgbs_113855	1	3	3	3	1	1	3	1	3	3	1	1	1	3	3	3	0	3	3	3	3	1	0	3	1	1	0	3	1	0	3	1	3	3	1	3	1	1	3	3	1	3	3	0	0	3	1	1	3
avgbs_113864	1	1	3	3	1	1	3	1	1	0	1	3	1	1	1	3	3	1	0	1	3	0	0	3	1	1	0	3	3	1	1	0	1	1	3	1	1	3	0	3	1	3	3	1	0	1	3	2	1
avgbs_113882	3	1	3	0	3	3	3	3	0	0	1	0	0	3	3	3	1	1	0	3	0	3	0	1	3	3	0	1	0	3	3	0	0	0	1	0	0	3	0	3	1	0	1	0	0	1	0	0	0
avgbs_113943	3	0	3	3	3	0	1	1	1	1	3	3	0	1	0	3	3	3	0	1	0	0	1	1	1	0	0	3	3	1	1	1	3	0	0	1	0	3	1	3	3	1	1	1	3	3	3	0	0
avgbs_113944	3	0	3	3	3	0	1	1	1	1	3	3	0	1	0	3	3	3	0	1	0	0	1	1	1	0	0	3	3	1	1	1	3	0	0	1	0	3	1	3	3	1	1	1	3	3	3	0	0
avgbs_113959	1	3	1	1	1	1	3	3	3	3	3	1	0	1	3	3	3	3	3	3	3	3	0	1	1	1	3	1	3	1	3	1	1	3	3	1	1	1	2	3	1	3	1	3	3	1	3	3	3
avgbs_113971	3	3	1	1	3	3	3	1	1	1	1	1	0	0	0	3	0	3	0	0	0	3	0	1	3	1	0	0	0	3	0	1	1	1	0	3	0	1	3	3	1	3	1	0	0	1	0	0	1
avgbs_113972	3	3	1	1	3	3	3	1	1	1	1	1	0	0	0	3	0	3	0	0	0	3	0	1	3	1	0	0	0	3	0	1	1	1	0	3	0	1	3	3	1	3	1	0	0	1	0	0	1
avgbs_113985	0	0	3	3	3	1	3	3	0	0	0	3	0	1	3	3	3	3	0	1	0	0	0	3	1	3	0	3	0	0	1	0	3	1	0	3	0	0	1	3	1	1	1	0	0	0	1	1	0
avgbs_114084	1	3	1	3	3	1	3	3	1	3	1	3	3	1	0	0	3	3	0	3	1	0	0	3	0	0	1	0	0	0	3	1	3	3	3	1	3	3	3	3	1	3	3	1	0	0	1	3	1
avgbs_114097	2	0	3	3	3	3	1	3	1	3	1	0	0	1	3	2	3	1	1	0	3	3	3	3	1	0	3	1	0	0	0	3	2	1	3	3	0	3	1	1	1	1	3	0	3	1	0	1	3
avgbs_114119	3	3	1	3	3	3	3	3	3	1	3	1	0	3	3	1	3	3	1	2	3	0	3	1	1	0	0	3	0	1	1	3	3	0	3	3	3	3	0	3	3	3	1	1	0	3	1	1	1
avgbs_114120	3	3	1	3	3	3	3	3	3	1	3	1	0	3	3	1	3	3	1	2	3	0	3	1	1	0	0	3	0	1	1	3	3	0	3	3	3	3	0	3	3	3	1	1	0	3	1	1	1
avgbs_114121	3	3	1	3	3	3	3	3	3	1	3	1	0	3	3	1	3	3	1	2	3	0	3	1	1	0	0	3	0	1	1	3	3	0	3	3	3	3	0	3	3	3	1	1	0	3	1	1	1
avgbs_114122	3	1	1	3	3	1	2	3	1	1	1	1	3	1	1	3	0	0	0	3	0	1	3	1	3	3	0	3	0	1	1	3	3	3	3	3	1	1	1	3	1	1	1	1	3	1	3	3	3
avgbs_114123	3	3	1	3	3	1	3	1	1	1	1	1	3	1	3	3	3	3	0	3	1	0	0	3	1	1	1	2	0	3	1	2	3	1	0	1	0	1	3	0	3	1	3	3	0	1	1	3	3
avgbs_114156	3	3	1	3	3	1	1	1	1	1	1	1	1	1	1	3	1	1	0	0	3	3	0	3	3	3	0	1	1	0	3	3	1	1	3	0	1	3	1	1	3	3	3	3	3	3	1	0	3
avgbs_114157	1	3	1	3	1	1	3	1	1	1	1	3	1	1	1	3	0	0	0	1	3	3	0	3	2	3	3	1	3	3	0	3	1	1	3	1	1	1	1	3	1	3	3	3	0	3	1	1	3
avgbs_114158	1	3	1	3	1	1	3	1	1	1	1	3	1	1	1	3	0	0	0	1	3	3	0	3	2	3	3	1	3	3	0	3	1	1	3	1	1	1	1	3	1	3	3	3	0	3	1	1	3
avgbs_114159	1	3	1	3	1	1	3	1	1	1	1	3	1	1	1	3	0	0	0	1	3	3	0	3	2	3	3	1	3	3	0	3	1	1	3	1	1	1	1	3	1	3	3	3	0	3	1	1	3
avgbs_11416	3	0	1	1	3	0	3	1	1	1	1	1	0	3	0	3	1	3	0	3	0	0	0	1	3	1	0	0	0	3	3	0	1	0	3	3	1	1	0	3	0	3	0	0	0	1	0	0	1
avgbs_114207	3	1	1	3	3	1	1	2	1	1	3	1	1	1	3	1	1	1	3	1	3	1	1	3	3	3	0	3	0	0	1	3	3	3	3	1	1	1	3	1	3	1	1	1	3	1	3	1	3
avgbs_114220	3	0	1	0	3	3	3	1	0	0	0	1	0	1	0	3	0	1	0	1	0	0	0	3	1	3	0	1	0	0	1	0	1	1	3	0	0	3	3	1	1	1	0	0	0	3	0	3	3
avgbs_114231	0	3	1	1	3	3	3	1	1	1	1	0	3	3	0	3	1	3	3	3	0	0	1	1	3	1	3	1	0	0	3	1	1	1	3	3	0	1	3	3	0	3	1	0	1	1	3	1	1
avgbs_114238	1	3	0	3	2	0	3	1	3	0	0	0	3	0	3	1	1	1	1	1	1	0	0	1	0	1	1	0	0	0	0	1	1	3	3	1	0	0	0	1	1	0	0	1	1	0	3	0	1
avgbs_11424	3	3	0	1	3	3	1	1	1	3	0	3	0	1	0	1	1	0	0	1	0	3	0	3	3	0	1	0	3	1	1	0	3	1	0	0	3	3	0	3	3	0	3	3	1	1	3	3	0
avgbs_114255	0	1	1	0	3	0	1	3	0	1	1	1	0	0	1	1	0	3	3	1	0	0	0	3	3	3	0	3	1	1	0	0	3	3	0	1	1	0	0	3	3	0	1	0	0	1	0	0	0
avgbs_11427	0	0	3	1	3	3	3	1	3	3	0	1	1	1	3	3	0	1	0	1	1	3	0	3	1	3	1	1	0	0	1	0	1	1	3	1	1	0	0	1	1	1	3	3	3	3	1	3	3
avgbs_114272	3	1	3	1	3	0	1	3	3	1	1	1	0	0	1	1	0	3	1	3	0	3	0	3	3	1	3	3	3	0	1	1	3	1	3	1	1	3	1	3	3	3	1	1	1	3	1	1	1
avgbs_11428	0	0	3	1	3	3	3	1	3	3	0	1	1	1	3	3	0	1	0	1	1	3	0	3	1	3	1	1	0	0	1	0	1	1	3	1	1	0	0	1	1	1	3	3	3	3	1	3	3
avgbs_114280	1	0	1	0	3	1	3	1	0	3	0	0	0	1	1	1	0	0	0	1	1	0	0	1	1	3	1	0	1	0	1	0	3	0	1	3	0	0	3	1	1	3	0	0	0	1	3	1	0
avgbs_114365	1	3	1	1	3	1	3	1	3	3	1	0	0	3	0	3	1	3	0	0	3	1	0	1	1	0	1	0	0	0	3	1	3	3	0	3	0	0	0	3	1	3	0	1	0	0	0	1	3
avgbs_114366	1	3	1	1	3	1	3	1	3	3	1	0	0	3	0	3	1	3	0	0	3	1	0	1	1	0	1	0	0	0	3	1	3	3	0	3	0	0	0	3	1	3	0	1	0	0	0	1	3
avgbs_114404	3	3	0	1	3	3	3	1	1	1	1	1	0	0	0	3	0	3	3	3	0	0	1	1	3	1	0	1	0	0	3	0	1	1	3	3	1	1	1	0	1	3	1	0	0	1	0	1	1
avgbs_114419	3	1	3	3	3	3	1	3	1	3	1	1	3	1	3	3	0	1	1	3	3	3	0	3	1	3	3	1	0	1	3	3	3	1	3	3	0	3	1	1	1	1	3	1	3	1	3	1	3
avgbs_11442	3	3	1	1	3	3	3	3	1	3	3	3	1	1	3	1	3	3	0	3	1	1	3	3	1	1	1	3	0	1	1	1	3	3	1	3	3	3	3	1	1	3	1	1	3	1	3	3	3
avgbs_114420	3	1	3	3	3	3	1	3	1	3	1	1	3	1	3	3	0	1	1	3	3	3	0	3	1	3	3	1	0	1	3	3	3	1	3	3	0	3	1	1	1	1	3	1	3	1	3	1	3
avgbs_114429	3	1	3	3	3	1	3	1	1	1	1	3	1	3	3	3	3	3	0	3	3	1	3	3	1	1	3	3	3	3	3	1	1	3	1	3	1	3	1	3	3	3	3	3	1	1	1	1	1
avgbs_11448	0	1	1	3	1	0	0	1	0	0	3	1	0	3	0	1	3	1	0	1	0	0	0	1	3	3	0	1	1	0	3	3	1	1	1	0	0	1	1	1	3	3	1	0	0	1	3	1	0
avgbs_114514	3	0	0	1	0	1	0	3	0	3	0	0	0	3	3	3	3	3	1	0	0	3	0	1	3	0	0	3	0	0	1	3	1	3	0	3	3	0	0	1	3	3	0	1	0	0	1	0	0
avgbs_114524	3	1	3	3	1	1	1	1	3	1	1	1	3	1	1	3	3	1	0	1	0	1	3	1	1	3	1	1	0	1	3	3	1	1	3	1	3	3	3	1	1	3	3	1	3	3	3	1	1
avgbs_114530	1	1	1	1	3	0	3	3	1	3	1	0	0	1	0	1	1	3	1	1	3	0	0	3	3	1	3	3	1	3	0	1	3	1	0	1	3	0	1	1	1	3	0	0	3	3	3	3	1
avgbs_114532	1	3	3	1	3	1	1	1	1	1	3	1	0	1	3	1	3	3	0	3	1	3	3	1	3	1	0	3	0	3	3	3	1	3	1	1	1	1	1	1	3	1	1	1	3	3	3	1	1
avgbs_114541	3	0	1	3	3	3	3	3	1	0	3	3	0	1	1	1	3	3	0	1	1	3	1	3	3	3	1	1	1	0	1	1	3	1	1	3	0	0	3	1	1	1	3	1	0	3	0	1	1
avgbs_114549	1	0	1	1	3	1	3	1	3	3	1	1	0	3	3	3	1	3	3	1	3	1	3	1	1	1	1	1	1	3	3	1	3	3	1	3	1	1	3	3	1	3	3	1	1	3	1	1	3
avgbs_114564	1	0	0	0	3	1	1	1	0	0	1	0	0	3	0	2	0	0	0	0	1	0	0	3	0	0	0	0	0	3	0	1	3	1	3	0	0	0	0	0	0	0	1	0	3	0	3	0	0
avgbs_1146	0	1	0	1	0	0	1	1	1	0	3	0	0	1	0	3	0	0	3	1	0	0	1	3	3	0	3	0	0	0	1	3	1	1	1	1	1	1	0	1	0	1	0	0	3	0	0	3	0
avgbs_114627	3	3	1	1	3	3	3	1	3	1	1	1	0	3	3	3	1	3	0	3	0	0	0	1	3	1	0	1	0	3	3	0	1	0	0	0	1	1	1	3	1	3	0	3	0	1	0	1	1
avgbs_114628	3	3	1	1	3	3	3	1	3	1	1	1	0	3	3	3	1	3	0	3	0	0	0	1	3	1	0	1	0	3	3	0	1	0	0	0	1	1	1	3	1	3	0	3	0	1	0	1	1
avgbs_114629	3	3	1	1	3	3	3	1	3	1	1	1	0	3	3	3	1	3	0	3	0	0	0	1	3	1	0	1	0	3	3	0	1	0	0	0	1	1	1	3	1	3	0	3	0	1	0	1	1
avgbs_114658	1	1	3	0	3	1	1	1	0	0	1	1	0	0	3	2	0	0	0	0	1	1	0	0	0	3	0	3	1	0	1	1	3	0	3	1	0	1	0	1	1	1	0	3	0	0	0	0	1
avgbs_114666	3	1	3	1	3	1	1	1	1	1	1	1	0	2	3	2	3	3	3	1	1	1	0	3	1	1	0	3	3	3	1	1	3	1	3	1	3	1	0	1	3	1	1	3	1	1	3	3	1
avgbs_114669	0	0	1	1	3	3	3	1	1	1	1	1	0	0	0	1	0	3	0	1	1	0	0	0	1	3	0	0	1	0	1	0	1	3	3	0	3	3	0	0	1	0	1	3	0	0	1	0	3
avgbs_114680	1	3	1	1	1	1	3	3	1	1	3	1	1	1	1	3	3	1	1	0	3	1	1	3	3	1	2	1	1	1	1	1	3	1	1	1	3	3	3	1	2	3	3	1	0	1	3	3	1
avgbs_114681	1	3	1	1	1	1	3	3	1	1	3	1	1	1	1	3	3	1	1	0	3	1	1	3	3	1	2	1	1	1	1	1	3	1	1	1	3	3	3	1	2	3	3	1	0	1	3	3	1
avgbs_114682	1	3	1	1	1	1	3	3	1	1	3	1	1	1	1	3	3	1	1	0	3	1	1	3	3	1	2	1	1	1	1	1	3	1	1	1	3	3	3	1	2	3	3	1	0	1	3	3	1
avgbs_114691	3	3	3	3	0	3	1	1	1	3	1	3	3	1	3	1	3	1	1	3	3	1	3	3	1	3	0	1	0	1	0	3	3	1	3	2	0	3	1	1	1	1	3	3	0	3	3	3	0
avgbs_114722	3	3	3	1	3	3	3	3	3	1	2	3	3	1	1	3	0	0	3	1	0	0	0	1	3	1	0	1	0	3	3	0	3	3	0	1	1	1	1	1	3	1	3	1	0	1	3	0	1
avgbs_114730	1	1	3	1	3	1	3	3	1	1	3	1	0	1	1	3	3	1	0	1	3	3	0	3	1	1	3	1	0	3	1	3	1	1	3	1	1	3	0	1	1	3	1	0	1	3	3	3	1
avgbs_114768	3	3	3	3	1	3	1	1	1	0	3	1	0	0	0	1	0	0	1	1	0	1	0	1	3	0	3	1	3	1	1	1	3	3	3	3	0	1	0	3	1	1	3	0	0	3	3	3	3
avgbs_114769	3	3	3	3	1	3	1	1	1	0	3	1	0	0	0	1	0	0	1	1	0	1	0	1	3	0	3	1	3	1	1	1	3	3	3	3	0	1	0	3	1	1	3	0	0	3	3	3	3
avgbs_114773	3	3	1	1	3	1	1	1	1	1	3	3	3	1	1	3	0	1	0	1	3	0	0	3	3	1	3	1	1	3	3	3	1	1	3	1	3	3	0	1	3	0	3	3	3	3	1	1	1
avgbs_114779	3	3	1	1	3	3	3	3	0	3	3	3	0	1	3	1	3	3	3	3	1	1	3	3	1	1	0	3	1	1	1	1	3	3	1	3	3	3	3	1	1	3	1	0	0	1	3	3	3
avgbs_114780	3	3	1	1	3	3	3	3	0	3	3	3	0	1	3	1	3	3	3	3	1	1	3	3	1	1	0	3	1	1	1	1	3	3	1	3	3	3	3	1	1	3	1	0	0	1	3	3	3
avgbs_114798	1	3	0	3	1	0	3	1	1	1	1	1	1	1	1	3	0	0	3	1	0	3	0	3	1	3	3	1	0	0	0	3	0	1	3	1	1	0	0	3	0	3	0	0	0	3	1	1	3
avgbs_114799	1	3	0	3	1	0	3	1	1	1	1	1	1	1	1	3	0	0	3	1	0	3	0	3	1	3	3	1	0	0	0	3	0	1	3	1	1	0	0	3	0	3	0	0	0	0	1	1	3
avgbs_114830	1	3	1	3	3	0	3	1	3	1	0	3	0	1	3	1	3	0	1	3	1	0	0	1	3	0	0	0	0	0	0	0	3	3	0	3	0	0	0	0	3	0	0	0	0	0	0	1	0
avgbs_114861	1	3	1	2	1	2	1	3	3	3	3	1	3	3	1	3	1	1	0	3	0	0	1	3	3	1	3	1	0	1	1	3	1	0	3	3	3	0	0	1	1	1	1	1	1	1	3	1	3
avgbs_114887	3	1	1	1	3	1	3	1	1	1	1	1	3	3	1	1	3	3	1	1	1	0	0	1	1	3	1	1	1	1	1	3	1	3	2	1	3	3	3	1	1	3	1	3	3	1	1	3	3
avgbs_114895	1	1	1	0	3	0	3	3	1	3	1	0	0	1	3	1	1	0	1	1	3	0	0	3	3	1	0	3	0	3	3	0	3	0	1	0	3	0	1	1	1	3	0	1	0	0	0	0	0
avgbs_114925	3	3	1	0	3	1	1	1	1	0	1	3	1	2	1	3	1	1	0	1	3	3	0	3	3	1	0	1	0	3	3	3	1	1	3	1	1	0	1	1	3	3	3	3	0	0	0	1	3
avgbs_114975	1	0	1	1	1	1	3	3	1	3	3	1	0	1	1	3	3	1	1	1	0	0	1	3	3	1	1	1	0	0	1	1	3	1	1	1	0	3	3	1	2	3	1	1	1	1	3	3	1
avgbs_114982	1	3	0	3	3	0	1	1	0	1	0	1	1	3	3	1	0	0	0	1	0	0	0	3	3	0	0	3	0	0	0	1	3	1	3	0	0	0	0	1	1	1	1	3	0	3	3	1	1
avgbs_114991	3	3	1	1	3	3	1	1	0	0	1	3	0	1	3	3	0	3	0	3	0	1	0	0	0	1	1	0	0	3	1	0	3	0	3	0	3	1	0	0	0	0	0	0	0	0	0	3	0
avgbs_114992	3	3	1	1	3	3	1	1	0	0	1	3	0	1	3	3	0	3	0	3	0	1	0	0	0	1	1	0	0	3	1	0	3	0	3	0	3	1	0	0	0	0	0	0	0	0	0	3	0
avgbs_115014	0	1	0	0	3	0	3	3	3	1	0	1	0	1	0	3	3	0	0	0	0	1	0	3	1	3	0	3	1	3	0	3	3	0	0	3	0	0	0	3	1	1	0	0	0	1	0	0	1
avgbs_115027	0	0	0	1	0	3	3	1	3	0	0	1	0	1	0	3	3	0	1	1	0	0	1	3	0	0	1	0	0	0	0	0	1	0	3	0	0	0	0	0	1	1	0	0	0	0	1	0	3
avgbs_115083	3	1	1	1	3	3	3	1	3	3	1	0	1	1	3	3	3	1	0	1	0	3	1	3	1	3	1	1	0	1	1	3	1	1	0	1	1	0	3	1	1	3	3	3	0	0	0	3	3
avgbs_115089	3	0	0	3	0	1	3	0	0	0	0	1	0	0	0	1	0	0	0	3	0	0	0	1	0	0	0	0	0	0	0	0	3	0	3	1	0	3	1	3	3	1	3	1	0	1	0	3	3
avgbs_115090	1	3	1	1	1	0	3	3	1	1	3	1	0	0	3	1	3	3	0	1	1	3	1	3	1	2	1	3	1	0	3	1	3	3	0	3	3	0	1	3	1	0	1	3	3	1	1	1	1
avgbs_115097	1	0	3	0	3	1	3	3	1	0	3	1	0	1	0	3	3	1	0	1	0	0	0	3	1	1	0	1	1	0	0	3	1	1	3	1	1	0	1	1	1	3	1	1	0	3	3	0	1
avgbs_115104	3	1	3	3	3	3	3	3	0	1	1	0	0	3	3	3	3	0	1	3	0	3	0	3	1	3	0	1	0	3	3	3	3	3	0	3	0	0	1	0	1	1	3	1	0	0	3	1	0
avgbs_115111	1	1	1	1	1	1	1	3	3	3	1	3	0	3	3	3	0	3	1	1	3	3	3	1	1	3	3	3	0	1	3	3	1	3	3	3	3	1	1	1	1	1	1	3	3	1	1	3	1
avgbs_115116	1	0	3	3	1	1	1	1	1	1	3	1	0	3	1	3	3	3	1	1	0	1	0	1	3	1	3	1	0	1	1	1	3	3	3	3	3	0	0	3	1	1	3	3	0	3	3	3	3
avgbs_11512	3	3	3	3	1	3	1	1	1	1	1	3	3	1	3	1	1	1	1	1	3	1	3	3	1	3	3	1	3	3	1	3	3	3	3	1	3	3	1	3	1	1	3	3	1	3	2	3	3
avgbs_11513	3	3	3	3	1	3	1	1	1	1	1	3	3	1	3	1	1	1	1	1	3	1	3	3	1	3	3	1	3	3	1	3	3	3	3	1	3	3	1	3	1	1	3	3	1	3	2	3	3
avgbs_115131	1	3	1	1	3	1	3	1	3	3	1	3	1	3	3	3	1	3	1	3	3	1	0	1	1	1	1	1	1	3	3	1	3	3	1	3	1	1	3	1	1	3	3	1	1	3	1	3	1
avgbs_115132	3	3	0	1	1	0	1	1	1	3	1	3	1	3	1	3	1	3	0	3	3	0	0	3	1	1	0	1	0	0	3	0	1	1	0	1	1	1	3	0	1	1	3	1	0	1	1	3	3
avgbs_115133	3	3	0	1	1	0	1	1	1	3	1	3	1	3	1	3	1	3	0	3	3	0	0	3	1	1	0	1	0	0	3	0	1	1	0	1	1	1	3	0	1	1	3	1	0	1	1	3	3
avgbs_115134	3	3	0	1	1	0	1	1	1	3	1	3	1	3	1	3	1	3	0	3	3	0	0	3	1	1	0	1	0	0	3	0	1	1	0	1	1	1	3	0	1	1	3	1	0	1	1	3	3
avgbs_115135	3	1	3	1	1	1	1	3	1	3	1	1	0	3	3	3	3	3	0	3	3	3	3	1	3	3	3	3	0	1	1	3	3	0	3	3	3	0	0	1	3	3	1	1	3	3	3	3	1
avgbs_115141	3	1	1	1	3	3	3	2	1	3	1	1	0	1	3	3	3	2	1	1	0	3	0	3	1	3	1	1	3	1	1	3	1	1	3	0	0	3	3	1	1	3	3	3	3	3	1	3	3
avgbs_115145	3	0	1	3	3	0	1	3	0	0	3	3	0	3	1	1	3	3	0	0	0	0	0	3	3	3	0	1	0	0	0	0	3	1	1	3	0	1	0	1	0	1	3	0	0	3	3	1	0
avgbs_115146	3	3	1	3	3	3	1	3	1	3	3	3	1	3	1	1	3	3	1	1	1	3	0	3	3	3	1	1	0	3	1	1	3	1	1	3	1	1	3	1	1	1	3	3	1	3	3	1	1
avgbs_115166	3	1	3	1	3	3	3	3	3	1	1	1	3	3	3	3	1	1	0	3	3	0	0	1	3	3	3	1	1	3	3	3	3	1	1	1	0	0	1	3	1	1	1	3	1	1	3	3	3
avgbs_115172	3	3	1	0	3	0	3	1	1	1	1	0	0	3	0	3	0	3	0	0	0	0	0	1	1	3	0	0	0	1	1	3	1	3	0	1	0	3	0	1	1	3	1	0	0	0	0	3	3
avgbs_115174	3	1	3	1	1	1	1	3	1	3	1	1	0	3	3	3	3	3	1	3	0	3	0	1	3	3	3	3	0	1	1	3	1	3	3	3	3	3	1	1	3	3	1	1	3	1	1	3	1
avgbs_115228	1	3	3	3	3	1	2	2	0	0	3	0	0	1	0	3	0	3	0	2	0	0	1	1	1	1	3	0	3	0	0	1	3	3	1	1	0	0	1	3	3	3	0	1	3	3	3	3	3
avgbs_115229	1	3	3	3	3	1	1	1	0	0	3	0	0	1	0	3	0	3	0	2	0	0	1	1	1	1	3	0	3	0	0	1	3	3	1	1	0	0	1	3	3	3	0	1	3	3	3	3	3
avgbs_115231	3	0	0	3	1	1	1	1	3	1	3	1	0	1	0	3	3	1	0	1	0	0	1	1	1	3	1	0	0	1	3	3	1	1	0	1	0	3	0	1	1	3	0	1	0	3	3	1	1
avgbs_115236	3	1	3	1	0	0	1	3	3	1	3	0	0	0	0	1	0	1	3	3	3	0	0	1	1	3	0	0	0	0	0	0	3	1	0	1	0	0	3	3	3	1	1	0	0	0	0	0	0
avgbs_115247	3	1	3	1	3	3	1	1	0	0	1	1	1	1	0	3	0	0	0	1	1	0	0	0	1	0	0	0	0	1	0	3	1	0	3	1	1	1	0	1	1	0	0	3	0	0	0	3	3
avgbs_115261	0	0	3	3	1	0	1	1	3	0	0	1	0	1	1	0	1	1	0	1	0	0	0	1	1	3	3	0	0	1	3	0	1	1	0	1	0	0	0	1	0	0	3	0	0	3	3	0	0
avgbs_115271	3	0	2	1	3	0	1	3	1	3	1	3	1	1	1	1	1	3	0	1	1	3	3	3	1	3	0	3	1	1	1	3	3	1	1	3	3	1	1	1	3	3	1	3	3	1	3	3	1
avgbs_115274	3	0	1	0	0	1	0	1	0	1	1	1	1	0	1	1	0	0	0	0	3	0	3	1	3	1	0	0	0	0	3	0	0	1	0	1	1	3	1	0	3	1	0	0	0	0	0	0	3
avgbs_115291	1	3	3	1	3	1	1	1	1	3	3	3	0	3	3	1	0	3	0	3	0	3	0	1	3	0	1	3	0	3	3	0	0	3	0	1	0	0	0	1	0	3	0	0	3	3	0	1	1
avgbs_115301	3	1	1	1	3	1	2	1	1	3	1	0	0	3	1	1	3	3	0	1	1	0	0	1	1	3	0	1	1	1	1	3	1	3	1	1	0	0	3	1	1	3	1	0	3	1	0	3	3
avgbs_115302	3	3	3	0	1	0	1	1	1	3	1	3	0	1	3	1	1	1	0	0	0	1	3	3	1	3	3	1	0	0	0	3	3	1	3	1	0	3	1	1	1	1	0	0	0	3	3	3	0
avgbs_115313	3	0	3	1	3	3	3	3	3	1	0	1	0	3	0	3	0	1	0	3	0	0	3	1	3	0	3	1	1	0	3	0	3	1	0	3	0	3	0	3	1	1	1	3	1	0	1	0	3
avgbs_11532	3	3	1	1	3	3	1	3	1	3	1	3	1	1	1	1	0	1	3	1	1	3	0	1	1	3	1	3	1	1	1	3	3	1	1	3	3	1	0	1	3	3	1	3	3	1	3	0	1
avgbs_115329	1	0	0	1	0	0	3	3	1	0	3	1	0	0	1	3	0	1	3	0	0	0	0	3	0	1	3	0	0	3	1	0	1	1	3	1	0	0	0	1	1	3	0	0	1	0	3	0	1
avgbs_115337	1	1	2	3	1	1	3	3	1	3	1	3	0	3	3	1	1	3	0	3	1	0	3	1	1	3	0	3	3	3	3	1	3	3	3	1	3	0	1	1	1	3	1	0	1	1	3	3	1
avgbs_115352	3	3	1	3	1	1	1	1	1	3	1	3	0	3	1	2	1	3	3	3	3	3	1	3	1	0	1	1	0	1	3	1	1	1	1	1	1	1	3	0	1	1	3	1	3	3	3	3	3
avgbs_115357	1	3	3	3	0	0	3	3	3	3	3	1	0	1	0	3	3	3	3	1	3	3	0	0	1	0	3	1	3	3	0	1	1	1	0	3	3	1	0	0	3	3	0	0	0	0	0	1	1
avgbs_115358	3	1	3	3	3	1	1	1	3	1	1	1	1	3	3	1	3	1	0	1	3	0	3	3	1	3	3	3	3	1	3	0	3	3	2	3	3	3	3	3	1	3	3	3	3	3	3	1	3
avgbs_115387	1	0	1	1	1	0	1	3	1	3	1	3	1	1	1	3	0	0	1	0	3	0	3	1	3	3	0	0	0	0	1	0	3	3	1	3	0	0	3	1	3	1	3	3	1	1	0	0	3
avgbs_11543	3	3	0	3	3	1	1	1	1	1	1	1	0	2	1	3	1	1	0	1	0	3	0	3	1	3	3	1	0	3	1	3	1	1	3	1	1	1	1	3	3	0	3	0	3	3	1	1	3
avgbs_115430	0	1	1	0	1	3	3	3	0	0	0	1	3	1	1	1	0	3	0	3	0	0	0	3	1	0	0	3	3	0	0	0	1	0	3	1	3	1	1	1	3	3	0	1	3	1	1	1	0
avgbs_115447	1	3	1	2	1	0	1	3	0	3	3	0	0	3	0	3	1	1	0	3	3	0	0	0	3	1	3	1	0	0	1	0	1	0	3	3	3	3	3	1	1	1	1	3	0	1	0	0	3
avgbs_115448	1	3	1	2	1	0	1	3	0	3	3	0	0	3	0	3	1	1	0	3	3	0	0	0	3	1	3	1	0	0	1	0	1	0	3	3	3	3	3	1	1	1	1	3	0	1	0	0	3
avgbs_115490	3	3	1	1	3	0	3	1	1	1	1	1	0	3	3	3	1	3	0	3	1	0	0	1	3	1	3	3	0	3	2	1	1	1	3	3	3	1	1	3	1	3	1	3	1	3	3	1	1
avgbs_115517	3	1	1	3	1	1	1	2	1	3	3	1	3	1	1	1	1	3	0	1	3	3	3	3	3	1	0	1	3	3	3	3	1	1	3	1	3	3	3	3	1	3	3	3	0	1	1	1	3
avgbs_115533	3	1	3	1	3	3	3	1	3	3	1	1	1	1	0	3	3	1	0	1	0	3	0	3	1	3	1	1	0	1	1	3	1	1	3	1	1	3	3	1	1	1	0	3	0	0	1	3	3
avgbs_11559	3	1	1	3	1	0	1	2	3	1	3	2	0	1	2	3	0	1	3	3	1	1	1	1	3	3	3	1	3	3	1	3	3	1	1	3	3	1	1	3	3	1	1	1	3	3	0	1	3
avgbs_115614	2	3	1	1	2	1	3	1	3	3	1	1	1	3	3	3	1	0	0	1	3	1	3	1	1	1	1	2	1	3	3	1	3	3	1	3	1	1	3	1	1	3	3	1	0	3	1	0	3
avgbs_115624	1	1	2	3	1	1	3	3	0	0	1	3	3	3	0	1	0	0	3	3	0	3	0	1	1	3	0	3	3	3	3	0	3	0	0	1	0	0	0	1	1	3	0	0	0	1	3	3	1
avgbs_115625	1	3	1	2	1	1	1	3	3	3	3	1	3	3	1	3	0	1	0	3	3	1	1	3	3	0	3	1	0	0	1	0	1	1	0	3	3	0	3	1	1	1	1	1	1	1	3	1	3
avgbs_115634	3	0	3	3	3	1	1	3	3	1	3	3	0	1	0	3	1	1	3	1	0	0	0	1	3	0	0	3	0	0	3	3	1	3	0	1	3	0	3	0	0	0	0	0	0	0	0	0	0
avgbs_115635	3	0	3	3	3	1	1	3	3	1	3	3	0	1	0	3	1	1	3	1	0	0	0	1	3	0	0	3	0	0	3	3	1	3	0	1	3	0	3	0	0	0	0	0	0	0	0	0	0
avgbs_115674	1	1	3	1	0	0	3	3	0	1	0	1	0	1	1	3	3	0	0	1	0	3	0	0	3	1	0	1	0	0	0	0	1	1	0	1	0	3	1	1	1	3	1	0	0	0	0	3	1
avgbs_115678	1	0	3	3	3	1	1	1	0	1	1	0	0	0	3	0	0	0	0	1	0	0	0	3	3	0	3	3	0	3	1	1	0	1	3	1	0	0	0	0	1	1	1	0	0	0	0	1	0
avgbs_115692	0	3	3	1	3	0	1	1	0	1	3	3	0	1	0	3	0	0	0	1	0	0	0	2	1	1	0	0	0	1	0	0	2	1	0	1	3	0	1	3	0	3	0	0	0	0	3	0	3
avgbs_115715	3	3	1	3	1	3	1	3	0	3	3	3	0	3	0	3	3	3	0	3	3	3	0	1	1	1	3	1	1	0	3	0	1	3	0	1	0	0	0	0	3	1	0	3	0	0	3	0	1
avgbs_115716	3	3	1	3	1	3	1	3	0	3	3	3	0	3	0	3	3	3	0	3	3	3	0	1	1	1	3	1	1	0	3	0	1	3	0	1	0	0	0	0	3	1	0	3	0	0	3	0	1
avgbs_115734	1	1	3	3	3	1	3	3	3	1	3	3	0	1	3	3	3	3	1	1	1	3	0	3	1	3	1	3	0	1	1	3	3	1	1	3	1	3	0	3	1	1	1	3	3	1	1	1	1
avgbs_115737	0	1	3	1	3	1	3	3	1	1	3	1	3	1	1	3	3	1	3	1	0	3	1	3	1	1	3	1	0	3	0	3	1	0	3	1	1	3	1	1	0	3	1	0	1	3	3	3	1
avgbs_115741	3	1	3	1	1	1	1	3	1	3	1	1	3	3	3	3	3	3	0	3	3	0	0	1	3	3	3	3	1	1	1	3	1	3	3	3	3	3	1	1	3	3	1	1	3	1	1	3	1
avgbs_115756	0	1	3	1	0	1	3	3	0	1	3	0	3	1	0	3	0	1	3	1	3	0	0	3	3	1	0	0	1	3	0	3	1	0	0	1	3	3	1	1	1	3	0	1	1	3	3	3	1
avgbs_115769	3	3	1	1	3	3	3	1	1	1	1	1	0	3	0	3	1	3	3	3	0	3	0	1	3	1	0	1	0	3	3	1	1	1	3	0	1	1	3	3	1	3	1	3	0	1	0	1	0
avgbs_115811	0	3	1	0	1	1	1	3	0	1	3	1	0	1	1	1	1	1	1	3	1	0	0	1	1	0	1	0	0	0	0	1	3	3	3	1	3	1	1	1	1	1	3	0	0	1	0	1	0
avgbs_115812	0	3	1	0	1	1	1	3	0	1	3	1	0	1	1	1	1	1	1	3	1	0	0	1	1	0	1	0	0	0	0	1	3	3	3	1	3	1	1	1	1	1	3	0	0	1	0	1	0
avgbs_115818	3	1	3	1	3	3	3	3	0	1	3	3	1	3	0	3	0	1	0	3	0	0	0	1	1	3	0	1	1	3	0	3	3	1	0	1	0	0	0	3	3	1	1	0	1	1	3	3	3
avgbs_115847	3	1	1	1	1	0	3	3	0	3	3	0	0	1	0	1	3	3	3	3	0	0	1	3	0	0	3	3	0	3	3	0	1	1	3	0	0	1	0	1	3	3	0	1	0	1	1	1	3
avgbs_115857	1	3	3	3	1	0	3	1	3	3	3	1	3	1	3	3	1	0	3	1	3	3	0	1	1	1	0	1	0	1	0	1	1	0	1	0	0	1	1	3	3	3	1	3	0	3	0	3	3
avgbs_115964	3	3	1	3	1	3	1	3	1	3	0	0	0	3	0	1	0	0	0	1	0	3	0	1	3	3	0	0	1	3	3	0	3	0	3	0	0	0	3	1	3	0	0	0	3	3	1	1	1
avgbs_116002	3	0	1	1	3	3	3	1	3	1	1	1	0	3	0	3	1	0	1	0	0	0	0	1	3	1	3	0	0	0	0	0	1	0	0	3	0	1	0	3	1	0	0	0	0	0	0	1	0
avgbs_116040	2	1	3	1	3	3	3	1	3	3	1	1	1	1	3	3	3	1	0	1	1	3	1	3	1	3	0	1	3	1	1	3	1	1	3	1	1	3	3	1	1	1	3	0	0	3	1	3	3
avgbs_116044	3	3	3	3	1	3	2	1	1	3	1	3	0	1	3	1	1	1	1	2	3	1	3	3	1	3	3	1	3	0	1	3	3	1	3	1	3	3	1	1	1	1	3	3	3	3	3	3	3
avgbs_116045	1	1	1	1	1	1	3	3	3	3	1	2	1	3	3	3	3	3	1	1	3	1	0	1	1	3	0	3	0	1	1	1	1	3	3	3	3	1	1	3	1	1	1	3	3	1	1	3	1
avgbs_116046	1	1	3	1	0	0	1	1	0	3	3	0	0	1	3	0	3	0	0	3	0	0	1	3	3	3	0	0	0	3	1	3	0	1	1	3	0	0	1	3	3	1	3	3	0	1	3	3	0
avgbs_11605	1	3	0	3	0	3	3	1	0	0	1	3	0	0	0	1	0	1	0	3	3	3	0	1	3	1	0	0	0	1	3	1	3	1	0	1	0	0	0	0	3	0	0	1	0	0	3	3	3
avgbs_116055	3	1	3	0	3	1	1	1	1	1	1	1	3	0	3	3	3	3	0	1	0	0	0	3	1	1	3	3	3	0	0	1	3	1	3	1	3	1	0	1	3	0	0	3	1	1	3	3	1
avgbs_116056	3	1	3	0	3	1	1	1	1	1	1	1	3	0	3	3	3	3	0	1	0	0	0	3	1	1	3	3	3	0	0	1	3	1	3	1	3	1	0	1	3	0	0	3	1	1	3	3	1
avgbs_116059	3	1	3	1	3	1	1	1	1	1	1	1	3	1	3	3	3	3	0	1	1	0	0	3	1	1	3	3	3	0	1	1	3	1	3	1	3	1	1	1	3	1	1	3	1	1	3	3	1
avgbs_116066	3	3	3	3	1	1	1	1	1	1	3	1	0	3	1	3	3	0	0	1	3	1	1	1	3	1	3	1	3	1	0	1	3	3	3	3	3	0	3	3	1	1	3	3	3	3	3	3	3
avgbs_116067	3	3	3	3	1	1	1	1	1	1	3	1	0	3	1	3	3	0	0	1	3	1	1	1	3	1	3	1	3	1	0	1	3	3	3	3	3	0	3	3	1	1	3	3	3	3	3	3	3
avgbs_116101	1	3	3	3	1	1	3	1	3	3	1	1	1	3	3	3	1	3	3	3	3	1	1	3	1	1	3	3	1	3	3	1	3	3	0	3	1	1	3	3	1	3	3	3	1	3	1	1	1
avgbs_116104	3	3	1	3	1	0	1	3	1	1	1	1	0	1	1	1	0	0	1	0	0	3	0	1	1	3	0	3	0	0	0	1	0	0	0	1	0	1	0	1	1	1	3	0	0	1	0	1	0
avgbs_116105	3	3	1	3	1	0	1	3	1	1	1	1	0	1	1	1	0	0	1	0	0	3	0	1	1	3	0	3	0	0	0	1	0	0	0	1	0	1	0	1	1	1	3	0	0	1	0	1	0
avgbs_116109	1	1	1	1	3	1	3	1	0	3	1	1	0	3	0	1	3	3	0	1	1	0	0	0	0	3	0	0	0	0	1	0	1	3	1	1	0	3	3	1	0	3	0	0	0	0	0	3	0
avgbs_116113	1	1	1	1	3	1	3	1	0	3	1	1	0	3	0	1	3	3	0	1	1	0	0	0	0	3	0	0	0	0	1	0	1	3	1	1	0	3	3	1	0	3	0	0	0	0	0	3	0
avgbs_116119	3	0	3	1	0	3	1	3	0	1	1	1	0	0	1	1	0	3	0	3	0	0	1	3	3	1	0	0	0	0	1	0	3	1	0	1	0	0	1	3	0	3	1	1	0	3	0	0	0
avgbs_116122	1	3	1	1	3	1	3	1	0	3	1	0	0	1	1	1	0	3	0	1	0	0	1	1	1	3	0	1	0	0	1	3	3	0	0	3	0	0	3	0	1	3	0	0	0	0	3	0	1
avgbs_116164	3	3	3	0	1	0	1	1	1	3	1	0	3	1	0	0	0	1	0	0	0	0	3	3	1	3	0	1	3	1	0	0	3	0	3	1	0	3	1	1	1	1	0	3	3	3	0	3	3
avgbs_116183	1	3	1	1	1	1	3	3	3	0	0	0	0	1	0	3	0	0	0	0	0	1	1	3	0	0	1	1	1	1	0	1	0	3	1	3	3	0	1	1	1	1	0	0	0	1	1	0	1
avgbs_116191	3	1	0	0	3	0	3	3	0	0	1	0	0	3	0	3	0	0	0	0	0	3	0	1	3	3	0	0	1	0	0	3	0	0	1	0	3	0	0	0	1	1	1	0	1	1	0	3	1
avgbs_116250	3	1	1	1	3	3	3	3	3	3	3	0	0	1	0	3	0	0	3	3	0	0	0	1	3	1	1	1	1	1	1	1	3	3	1	1	3	0	1	1	3	0	3	0	0	1	3	3	1
avgbs_116253	3	1	1	1	3	3	3	3	3	3	3	0	0	1	0	3	0	0	3	3	0	0	0	1	3	1	1	1	1	1	1	1	3	3	1	1	3	0	1	1	3	0	3	0	0	1	3	3	1
avgbs_116260	3	3	1	3	3	0	1	1	1	1	1	1	0	1	1	3	1	1	3	1	3	3	0	3	1	3	3	1	1	3	1	3	1	1	3	1	0	1	1	3	3	3	3	3	3	3	1	1	3
avgbs_116261	3	3	1	3	3	0	1	1	1	1	1	1	0	1	1	3	1	1	3	1	3	3	0	3	1	3	3	1	1	3	1	3	1	1	3	1	0	1	1	3	3	3	3	3	3	3	1	1	3
avgbs_116271	1	3	1	3	3	1	3	3	1	1	3	1	3	3	1	3	1	3	1	3	1	3	3	1	3	3	1	3	1	3	3	3	1	1	3	3	1	1	3	3	1	3	1	0	1	3	3	1	1
avgbs_11629	1	3	3	3	1	1	3	1	3	3	1	1	1	3	2	3	1	3	3	3	3	1	0	2	1	1	3	3	1	3	3	1	3	3	1	3	1	1	3	3	1	3	3	3	1	1	1	1	1
avgbs_116290	1	1	1	1	3	0	1	3	1	3	1	1	0	1	3	1	0	0	0	1	3	1	0	3	3	1	0	3	0	1	0	1	3	1	0	1	3	0	3	1	3	3	0	1	1	3	0	3	1
avgbs_116303	3	3	3	3	0	3	1	1	1	3	1	3	0	1	3	1	0	1	1	3	0	0	0	3	1	3	0	1	3	1	0	0	3	1	0	3	0	0	0	1	1	1	3	0	0	0	3	3	2
avgbs_116304	3	3	3	3	0	3	1	1	1	3	1	3	0	1	3	1	0	1	1	3	0	0	0	3	1	3	0	1	3	1	0	0	3	1	0	3	0	0	0	1	1	1	3	0	0	0	3	3	2
avgbs_116310	3	1	0	1	1	3	3	3	0	1	3	1	0	1	0	1	0	3	0	3	0	3	0	3	1	0	0	3	3	0	0	0	1	0	3	1	0	1	0	1	3	3	1	1	0	0	0	0	3
avgbs_116320	3	0	1	3	3	3	3	3	0	1	3	0	0	3	0	1	3	3	0	3	0	3	0	1	1	0	0	3	3	0	0	3	0	3	0	0	0	0	0	0	3	0	0	1	0	0	1	0	1
avgbs_11633	3	1	2	1	3	3	3	3	3	3	3	0	0	2	1	3	3	3	0	3	3	3	3	1	3	1	1	1	0	1	1	1	3	3	1	1	3	0	0	1	3	1	3	0	1	1	3	3	1
avgbs_116334	1	0	0	0	3	1	3	1	0	1	1	1	0	3	3	3	1	3	1	0	0	3	0	1	1	0	3	3	0	3	0	1	1	1	3	3	0	1	1	0	1	3	3	3	0	0	1	1	1
avgbs_116339	3	3	1	1	0	1	3	1	0	0	1	1	3	1	3	3	1	3	0	0	0	3	0	3	0	0	0	3	0	0	0	1	1	3	3	1	1	0	0	0	3	1	3	3	0	0	1	3	3
avgbs_116359	1	1	3	3	3	1	1	3	3	1	1	1	0	3	3	3	3	3	1	1	1	0	0	3	1	3	0	1	3	1	3	1	1	0	3	3	1	3	3	3	3	3	1	0	0	3	1	1	3
avgbs_116409	3	1	3	1	3	0	1	3	3	1	0	0	0	3	0	0	0	0	0	3	0	1	0	3	1	0	0	0	0	1	3	0	3	3	0	0	0	0	0	3	1	0	0	0	0	3	3	1	3
avgbs_116410	3	1	3	1	3	0	1	3	3	1	0	0	0	3	0	0	0	0	0	3	0	1	0	3	1	0	0	0	0	1	3	0	3	3	0	0	0	0	0	3	1	0	0	0	0	3	3	1	3
avgbs_116421	3	0	1	1	1	3	1	1	1	3	3	3	0	3	0	3	0	1	3	0	1	0	3	1	1	0	0	1	0	3	3	3	3	0	1	1	3	1	1	3	3	1	1	1	3	3	1	1	1
avgbs_11643	1	3	1	3	1	1	3	1	1	1	1	2	1	1	1	3	1	1	3	1	3	0	1	3	2	3	3	1	0	3	1	3	1	1	3	1	1	1	0	3	1	3	3	3	3	3	3	1	3
avgbs_116438	3	1	1	1	3	3	3	2	3	3	3	3	3	1	1	3	3	3	3	3	0	0	3	1	3	0	0	1	0	1	0	1	3	2	1	1	3	3	0	1	3	1	3	0	0	1	3	0	1
avgbs_116447	0	1	3	1	3	0	3	3	1	1	3	1	3	1	1	3	3	1	0	1	3	3	0	3	3	1	3	1	1	3	1	3	1	1	3	2	1	3	0	1	1	3	1	0	1	3	3	3	1
avgbs_116460	3	1	1	1	3	1	3	1	1	0	1	1	0	3	0	1	3	3	1	1	0	0	0	1	1	3	0	1	1	0	1	3	1	3	1	1	0	0	3	1	1	3	1	0	3	1	1	3	3
avgbs_116461	3	1	1	1	3	1	3	1	1	0	1	1	0	3	0	1	3	3	1	1	0	0	0	1	1	3	0	1	1	0	1	3	1	3	1	1	0	0	3	1	1	3	1	0	3	1	1	3	3
avgbs_116473	3	1	3	1	3	1	1	3	3	1	1	1	0	3	3	1	3	1	0	3	3	3	0	3	1	1	0	3	1	1	3	1	3	3	1	3	0	0	1	3	1	3	3	3	0	0	3	1	3
avgbs_116475	0	0	1	3	3	1	3	3	0	1	3	1	0	0	1	3	1	0	1	3	1	0	0	1	3	3	1	0	0	0	0	3	1	0	3	3	0	1	3	3	0	3	0	0	0	3	0	1	1
avgbs_116483	3	1	3	1	1	1	1	1	3	1	3	1	0	1	1	3	3	1	0	1	1	1	1	1	1	3	2	1	3	0	3	3	1	1	3	1	3	3	3	1	1	3	3	1	3	3	3	1	1
avgbs_116491	3	1	3	1	3	0	3	3	1	0	0	0	0	1	1	3	0	1	0	1	3	0	0	3	3	1	3	0	0	0	0	3	1	0	3	1	3	3	0	1	1	3	0	3	3	0	3	0	1
avgbs_116520	3	3	3	0	3	3	1	1	1	3	0	0	0	0	0	1	3	0	1	0	3	1	0	3	1	0	3	1	0	1	0	3	3	1	3	0	3	0	0	1	1	1	3	0	0	0	3	3	3
avgbs_116521	3	3	3	0	3	3	1	1	1	3	0	0	0	0	0	1	3	0	1	0	3	1	0	3	1	0	3	1	0	1	0	3	3	1	3	0	3	0	0	1	1	1	3	0	0	0	3	3	3
avgbs_116532	1	1	0	1	0	0	3	3	0	1	3	1	0	1	0	3	0	1	3	1	0	0	0	3	1	0	0	1	1	0	0	0	1	1	3	1	0	0	0	1	1	3	0	1	0	3	0	3	1
avgbs_116550	1	1	0	1	0	1	3	3	0	0	3	0	0	0	1	3	0	0	3	0	0	0	0	3	0	1	0	0	0	0	0	0	1	1	3	1	0	0	0	0	1	3	0	0	0	3	0	3	1
avgbs_116573	3	3	1	1	1	1	1	3	1	3	3	3	1	3	3	3	3	3	0	3	3	0	0	0	1	1	0	3	1	0	3	0	1	3	1	2	1	1	1	1	3	1	1	3	3	3	3	1	1
avgbs_116575	3	0	1	1	3	0	1	1	0	1	0	1	0	1	3	3	3	3	0	0	0	3	0	0	1	1	1	0	0	0	1	1	1	0	0	3	1	0	3	1	1	3	1	0	0	0	0	0	0
avgbs_116579	3	3	1	3	1	1	1	1	1	1	1	1	0	1	1	1	1	1	0	3	1	3	1	1	1	3	1	3	1	3	3	1	3	3	3	1	3	1	1	1	1	1	3	0	1	1	1	1	3
avgbs_116581	3	3	1	3	1	1	1	1	1	1	1	1	0	1	1	1	1	1	0	3	1	3	1	1	1	3	1	3	1	3	3	1	3	3	3	1	3	1	1	1	1	1	3	0	1	1	1	1	3
avgbs_116601	3	3	1	1	3	3	3	1	3	1	1	1	3	3	3	3	1	3	1	3	1	3	1	1	3	1	3	1	0	3	3	1	1	1	3	3	1	1	1	3	1	3	1	3	1	1	3	1	1
avgbs_11662	1	1	3	0	3	0	3	3	0	1	3	1	0	0	1	3	0	1	3	1	0	0	0	0	3	1	0	1	1	0	1	0	1	1	3	1	0	3	1	1	0	3	1	0	1	3	0	0	1
avgbs_11663	1	1	3	0	3	0	3	3	0	1	3	1	0	0	1	3	0	1	3	1	0	0	0	0	3	1	0	1	1	0	1	0	1	1	3	1	0	3	1	1	0	3	1	0	1	3	0	0	1
avgbs_116673	3	0	1	3	3	1	1	1	0	1	3	3	0	2	1	3	0	1	1	1	3	3	0	3	3	1	0	1	1	3	3	3	1	0	3	1	3	3	1	1	3	3	0	3	3	3	1	1	3
avgbs_116683	1	1	3	3	1	1	3	3	3	3	1	1	0	3	3	3	3	3	1	3	0	0	0	1	1	3	3	3	0	1	1	0	1	3	0	3	3	0	1	3	3	3	1	1	3	1	1	3	1
avgbs_116719	0	3	3	3	0	3	1	1	0	3	0	0	0	1	0	1	0	1	0	1	0	0	0	0	0	3	3	0	0	3	0	0	3	1	3	1	0	3	1	1	1	0	0	0	0	3	3	0	3
avgbs_11675	3	0	1	1	1	1	1	1	0	2	3	1	1	3	3	1	0	1	0	1	0	3	0	1	1	1	1	1	0	3	3	1	3	1	0	2	1	3	1	1	3	0	3	1	0	1	1	3	1
avgbs_116768	1	1	0	3	3	0	3	3	0	0	0	3	0	1	0	3	0	0	0	1	1	0	0	0	2	3	0	3	0	0	1	0	3	0	1	3	0	0	0	0	1	1	1	0	0	1	0	0	1
avgbs_116769	3	1	3	3	3	3	1	3	1	3	1	1	0	1	3	3	0	1	1	3	0	3	0	0	1	3	3	1	1	1	3	3	3	1	3	3	3	3	1	1	1	1	3	1	0	1	0	1	3
avgbs_116770	3	1	3	3	3	3	1	3	1	3	1	1	0	1	3	3	0	1	1	3	0	3	0	0	1	3	3	1	1	1	3	3	3	1	3	3	3	3	1	1	1	1	3	1	0	1	0	1	3
avgbs_116783	3	1	3	1	3	3	1	1	3	3	1	3	0	1	3	3	3	1	0	1	0	3	0	3	1	1	0	1	0	1	1	3	1	1	3	1	1	1	3	1	1	1	3	3	3	3	1	3	3
avgbs_116838	1	3	0	3	3	3	3	1	3	1	3	3	0	1	2	1	0	0	0	3	1	0	0	1	3	1	0	3	0	3	3	1	3	3	0	3	0	1	3	1	3	1	0	0	0	0	0	1	1
avgbs_116846	1	1	1	1	3	1	3	1	1	1	1	1	3	3	1	1	3	3	0	1	1	3	1	1	1	3	1	0	0	1	0	3	1	0	3	1	3	3	3	1	1	3	1	0	3	1	1	3	3
avgbs_116847	1	1	1	1	3	1	3	1	1	1	1	1	3	3	1	1	3	3	0	1	1	3	1	1	1	3	1	0	0	1	0	3	1	0	3	1	3	3	3	1	1	3	1	0	3	1	1	3	3
avgbs_116857	1	0	3	1	0	1	3	3	1	1	3	1	1	1	1	3	0	3	1	0	3	1	0	3	3	1	1	1	0	0	1	1	3	0	0	1	3	0	0	1	3	3	3	1	0	1	0	0	0
avgbs_116858	1	0	3	1	0	1	3	3	1	1	3	1	1	1	1	3	0	3	1	0	3	1	0	3	3	1	1	1	0	0	1	1	3	0	0	1	3	0	0	1	3	3	3	1	0	1	0	0	0
avgbs_116859	3	1	1	3	1	3	1	2	3	1	3	2	3	1	3	3	3	1	3	3	1	1	1	1	3	3	3	1	3	3	1	3	3	1	0	3	3	1	1	3	3	1	1	1	0	3	1	1	3
avgbs_116879	3	1	3	1	3	3	3	3	3	1	1	1	0	3	3	3	1	1	3	3	3	3	3	1	3	3	3	1	1	3	3	3	3	1	1	3	3	3	1	3	1	1	1	3	0	1	3	3	3
avgbs_116891	1	0	3	1	3	1	1	1	1	0	3	1	0	1	3	1	3	3	0	3	1	3	0	1	3	1	1	3	0	3	3	3	1	3	1	1	0	1	1	1	3	1	1	1	3	3	3	1	1
avgbs_116895	3	3	3	3	1	3	1	1	1	1	1	3	3	1	3	1	1	1	1	1	3	1	0	3	1	3	3	1	3	3	1	3	3	3	3	1	3	3	1	3	1	1	3	3	1	3	3	3	3
avgbs_116898	3	3	3	3	1	3	1	1	1	1	1	3	3	1	3	1	1	1	1	1	3	1	0	3	1	3	3	1	3	3	1	3	3	3	3	1	3	3	1	3	1	1	3	3	1	3	3	3	3
avgbs_116900	1	1	1	3	0	1	3	1	1	1	1	0	0	1	1	3	0	1	3	1	0	0	3	3	1	1	0	3	3	0	0	3	1	1	0	1	1	0	0	0	1	0	0	0	0	1	0	1	1
avgbs_116909	3	1	3	1	3	3	1	3	3	1	3	3	0	3	3	3	3	1	3	3	3	1	0	1	1	3	0	1	1	3	3	3	3	1	3	1	3	3	0	3	3	1	1	3	0	1	3	3	3
avgbs_116910	3	1	3	1	3	3	1	3	3	1	3	3	0	3	3	3	3	1	3	3	3	1	0	1	1	3	0	1	1	3	3	3	3	1	3	1	3	3	0	3	3	1	1	3	0	1	3	3	3
avgbs_116912	3	3	1	1	3	3	1	3	1	3	1	3	3	1	0	1	1	1	0	1	1	3	0	1	1	3	0	1	0	1	1	3	3	1	1	3	3	1	1	1	3	3	0	3	0	1	3	3	1
avgbs_116923	3	1	3	3	3	3	3	3	1	3	1	1	0	1	3	3	0	1	0	3	0	3	0	3	1	3	3	1	1	1	3	3	3	1	0	3	0	3	1	0	1	1	3	0	0	2	0	0	3
avgbs_116925	0	0	0	0	0	3	1	3	3	0	1	0	0	3	0	1	3	0	0	1	0	0	0	3	3	0	0	0	0	0	3	0	3	0	1	0	0	0	0	3	1	3	1	0	0	0	0	0	3
avgbs_116926	0	0	0	0	0	3	1	3	3	0	1	0	0	3	0	1	3	0	0	1	0	0	0	3	3	0	0	0	0	0	3	0	3	0	1	0	0	0	0	3	1	3	1	0	0	0	0	0	3
avgbs_116947	1	3	3	3	1	1	3	1	3	3	1	1	1	3	3	3	0	3	0	3	3	1	1	1	1	1	3	0	1	3	3	1	3	3	0	3	1	1	3	3	1	3	3	3	1	3	0	1	3
avgbs_116952	1	0	3	1	3	0	0	3	0	1	3	0	0	1	1	3	3	1	0	1	0	0	0	3	1	0	0	1	0	0	1	0	1	0	0	0	1	0	1	1	1	3	0	0	0	3	0	0	0
avgbs_116953	1	0	3	1	3	0	0	3	0	1	3	0	0	1	1	3	3	1	0	1	0	0	0	3	1	0	0	1	0	0	1	0	1	0	0	0	1	0	1	1	1	3	0	0	0	3	0	0	0
avgbs_116954	1	0	3	1	3	0	0	3	0	1	3	0	0	1	1	3	3	1	0	1	0	0	0	3	1	0	0	1	0	0	1	0	1	0	0	0	1	0	1	1	1	3	0	0	0	3	0	0	0
avgbs_116955	1	0	3	1	3	0	0	3	0	1	3	0	0	1	1	3	3	1	0	1	0	0	0	3	1	0	0	1	0	0	1	0	1	0	0	0	1	0	1	1	1	3	0	0	0	3	0	0	0
avgbs_116969	0	0	3	1	0	1	3	1	3	3	0	0	1	3	0	3	1	3	0	3	0	1	0	1	0	1	3	3	0	3	0	1	3	0	0	3	0	1	3	0	1	3	3	0	0	3	0	1	0
avgbs_116970	0	0	3	1	0	1	3	1	3	3	0	0	1	3	0	3	1	3	0	3	0	1	0	1	0	1	3	3	0	3	0	1	3	0	0	3	0	1	3	0	1	3	3	0	0	3	0	1	0
avgbs_116971	0	0	3	1	0	1	3	1	3	3	0	0	1	3	0	3	1	3	0	3	0	1	0	1	0	1	3	3	0	3	0	1	3	0	0	3	0	1	3	0	1	3	3	0	0	3	0	1	0
avgbs_117003	0	1	3	1	1	1	1	2	1	3	1	1	0	3	0	3	3	3	0	3	0	3	0	1	3	3	0	3	1	1	1	3	1	3	3	3	3	3	1	1	3	3	0	0	3	1	1	3	1
avgbs_117009	3	0	3	1	1	1	1	3	1	3	1	1	3	3	3	3	3	3	0	3	3	1	0	1	3	3	3	0	0	1	1	3	1	3	3	3	0	3	1	3	3	3	1	1	3	0	1	3	1
avgbs_117017	3	3	1	1	3	3	3	1	3	1	1	1	0	3	3	3	2	3	1	3	0	3	0	1	3	1	3	1	0	3	3	1	1	1	3	3	1	1	2	3	1	3	1	0	0	1	3	1	1
avgbs_11702	3	0	0	3	3	0	1	0	0	1	1	1	0	1	0	3	0	1	0	3	0	1	0	0	0	0	0	0	0	0	0	0	3	3	3	3	0	0	0	3	1	0	0	0	0	1	0	0	3
avgbs_117021	1	1	3	3	3	0	1	1	3	1	1	1	0	3	3	2	3	0	3	1	0	0	3	3	3	3	3	3	0	0	1	0	3	0	3	0	0	0	0	1	0	1	0	3	0	3	0	0	0
avgbs_117022	3	3	1	3	3	1	1	1	1	1	1	1	0	2	1	3	1	1	0	1	0	3	0	3	3	3	0	1	0	3	3	3	1	1	3	1	1	3	0	1	3	3	3	3	3	3	1	1	3
avgbs_11703	3	0	0	3	3	0	1	0	0	1	1	1	0	1	0	3	0	1	0	3	0	1	0	0	0	0	0	0	0	0	0	0	3	3	3	3	0	0	0	3	1	0	0	0	0	1	0	0	3
avgbs_117047	3	1	1	1	3	1	3	1	1	1	1	1	0	0	0	1	3	3	0	1	1	0	1	1	1	3	0	1	1	1	0	3	1	3	3	1	0	3	0	1	1	3	1	3	3	1	1	3	3
avgbs_117056	1	0	1	1	3	1	0	1	1	3	1	1	3	1	1	1	1	1	0	1	1	0	1	1	1	3	0	1	0	1	1	3	3	3	1	3	3	1	1	1	1	3	1	3	3	1	3	1	1
avgbs_117077	1	1	3	1	3	1	3	3	1	1	3	1	0	1	1	3	3	1	3	1	3	3	1	3	1	1	3	1	1	3	1	3	1	1	3	1	0	3	1	1	1	3	1	1	1	3	3	3	1
avgbs_117078	1	1	3	1	3	1	3	3	1	1	3	1	0	1	1	3	3	1	3	1	3	3	1	3	1	1	3	1	1	3	1	3	1	1	3	1	0	3	1	1	1	3	1	1	1	3	3	3	1
avgbs_117080	1	3	1	3	3	1	3	1	3	0	3	3	0	1	0	1	0	3	0	3	1	0	0	1	3	0	0	3	3	0	3	0	3	3	3	3	1	1	3	1	3	1	1	0	1	3	0	1	1
avgbs_117081	2	1	1	1	3	3	3	1	1	1	1	1	3	3	1	1	0	3	1	1	0	3	0	1	1	3	1	1	0	1	1	3	1	3	3	1	2	3	3	1	1	3	1	3	0	3	1	3	3
avgbs_117093	3	3	3	3	1	0	1	1	1	3	1	3	0	1	3	1	3	2	1	2	3	1	0	3	1	3	0	1	0	1	1	3	3	1	3	1	3	3	1	1	1	1	3	3	0	3	3	3	3
avgbs_117095	1	3	3	3	1	1	3	1	3	3	1	1	0	3	3	3	1	3	3	3	0	1	1	3	1	1	3	3	0	3	3	1	3	3	1	3	1	0	3	3	1	3	3	3	1	1	1	1	1
avgbs_117101	3	1	1	1	3	3	3	3	3	3	3	3	3	1	1	3	3	3	0	1	3	3	0	1	3	1	1	1	0	1	1	1	3	3	1	1	3	2	3	1	3	1	3	1	1	1	3	3	1
avgbs_117104	3	3	1	3	1	1	2	3	1	3	1	3	0	3	1	3	1	3	3	0	3	3	0	3	1	1	1	1	0	1	0	0	2	1	0	3	1	1	0	3	1	1	3	0	3	1	0	3	0
avgbs_117105	3	3	1	3	1	1	2	3	1	3	1	3	0	3	1	3	1	3	3	0	3	3	0	3	1	1	1	1	0	1	0	0	2	1	0	3	1	1	0	3	1	1	3	0	3	1	0	3	0
avgbs_117106	3	3	1	3	1	1	1	3	1	3	1	3	0	3	1	3	1	3	3	0	3	3	0	3	1	1	1	1	0	1	0	0	1	1	0	3	1	1	0	3	1	1	3	0	3	1	0	3	0
avgbs_11711	0	3	1	1	1	1	3	3	0	3	0	1	1	1	3	3	0	0	0	3	0	0	0	0	0	1	3	1	0	0	3	0	1	3	0	1	0	0	0	3	0	0	0	0	0	1	0	0	3
avgbs_11712	0	3	1	1	1	1	3	3	0	3	0	1	1	1	3	3	0	0	0	3	0	0	0	0	0	1	3	1	0	0	3	0	1	3	0	1	0	0	0	3	0	0	0	0	0	1	0	0	3
avgbs_117146	3	1	3	1	3	0	1	1	3	0	1	3	1	1	0	3	0	0	1	1	1	3	1	3	1	1	1	1	3	1	1	3	1	1	1	1	1	1	3	1	1	1	3	0	3	3	1	3	3
avgbs_117147	3	1	3	1	3	0	1	1	3	0	1	3	1	1	0	3	0	0	1	1	1	3	1	3	1	1	1	1	3	1	1	3	1	1	1	1	1	1	3	1	1	1	3	0	3	3	1	3	3
avgbs_117153	3	0	1	1	3	3	3	1	0	0	1	1	0	1	0	3	0	0	0	1	1	0	0	3	1	3	0	0	0	0	0	0	1	0	3	1	0	0	3	0	1	3	3	3	0	3	0	3	3
avgbs_117197	1	1	3	1	3	1	3	3	1	1	3	1	3	1	1	3	0	1	3	1	3	0	0	3	3	1	0	0	1	0	1	3	1	0	3	1	3	3	0	1	1	3	0	1	1	3	3	3	1
avgbs_117211	1	0	1	1	3	1	1	3	3	0	0	3	0	1	3	1	1	1	0	0	0	0	0	3	3	1	1	3	0	1	0	1	1	0	1	3	0	0	3	3	3	1	3	0	0	1	1	0	0
avgbs_117212	3	0	1	0	1	0	3	3	3	3	0	1	0	1	0	1	0	0	3	3	1	3	0	3	1	3	3	3	0	0	1	0	1	1	0	0	0	0	1	0	0	3	1	1	0	1	0	1	3
avgbs_117215	1	2	3	3	3	3	1	1	1	1	0	1	0	3	0	3	3	1	0	1	1	0	1	3	1	1	1	1	0	1	3	1	1	3	1	3	0	0	3	3	3	3	1	3	1	3	1	1	3
avgbs_117221	0	0	3	1	1	1	1	0	1	0	1	1	0	3	3	3	0	0	0	3	0	0	0	1	3	3	0	0	0	0	0	3	3	3	3	3	3	0	0	1	3	0	1	1	0	0	0	3	0
avgbs_117224	0	0	3	3	1	0	3	3	0	3	1	0	0	3	0	3	0	0	0	3	0	1	0	1	1	3	0	3	0	1	1	0	1	3	3	3	0	0	1	3	3	0	0	1	0	1	0	0	1
avgbs_117233	0	0	0	3	0	0	1	1	1	1	3	0	3	0	1	3	3	3	1	1	3	1	0	1	1	0	3	3	0	1	0	0	3	3	1	1	1	3	0	3	3	3	3	0	0	3	3	3	3
avgbs_117234	0	0	0	3	0	0	1	1	1	1	3	0	3	0	1	3	3	3	1	1	3	1	0	1	1	0	3	3	0	1	0	0	3	3	1	1	1	3	0	3	3	3	3	0	0	3	3	3	3
avgbs_117243	3	1	3	1	3	3	3	3	3	1	3	3	0	3	3	3	0	1	3	3	3	1	0	1	1	3	3	1	1	0	3	3	3	1	3	1	3	3	0	3	3	1	1	0	1	1	3	0	3
avgbs_117246	3	1	3	1	3	3	1	3	3	1	3	3	0	3	3	1	3	1	3	3	3	3	3	1	1	3	3	1	2	3	3	3	3	1	3	1	3	3	3	3	3	3	1	3	1	1	1	3	3
avgbs_117247	3	3	3	3	1	0	1	1	1	0	3	1	0	3	0	3	3	3	0	0	0	0	0	1	3	0	3	0	0	1	1	0	3	3	3	3	3	0	0	3	1	1	0	0	3	0	3	3	3
avgbs_117257	3	1	1	1	3	0	3	3	3	3	3	3	3	3	1	3	3	3	3	3	3	3	3	1	3	1	1	1	0	1	3	1	3	3	1	1	3	0	1	1	3	1	3	1	0	1	3	3	1
avgbs_117266	0	3	0	0	0	1	3	1	3	0	3	0	0	1	3	1	3	3	1	3	0	0	0	1	0	0	1	0	0	0	3	1	3	3	3	3	0	0	3	1	3	1	0	0	0	0	1	0	0
avgbs_117277	3	0	3	1	3	3	3	1	3	3	1	1	0	1	3	3	0	1	1	0	1	0	0	3	0	3	0	1	3	0	0	3	1	1	0	1	1	0	3	1	1	1	3	3	0	3	0	3	3
avgbs_11728	3	1	3	0	3	0	1	1	1	1	1	1	0	1	0	3	3	0	0	1	1	1	0	3	1	1	2	3	0	1	1	1	0	0	3	1	3	0	1	1	3	1	0	0	0	1	0	3	1
avgbs_11729	3	1	3	0	3	0	1	1	1	1	1	1	0	1	0	3	3	0	0	1	1	1	0	3	1	1	2	3	0	1	1	1	0	0	3	1	3	0	1	1	3	1	0	0	0	1	0	3	1
avgbs_11730	3	1	3	0	3	0	1	1	1	1	1	1	0	1	0	3	3	0	0	1	1	1	0	3	1	1	3	3	0	3	1	1	0	0	3	1	3	0	1	1	3	1	0	0	0	1	0	3	1
avgbs_117301	3	1	3	3	1	1	1	3	3	3	1	1	0	3	3	3	3	3	1	3	1	1	3	1	1	3	3	3	1	1	1	3	1	3	3	3	3	3	1	3	3	3	1	1	1	1	1	3	1
avgbs_117306	3	1	3	1	3	3	1	3	3	1	1	1	0	1	1	1	3	3	0	3	3	3	1	3	3	1	3	3	0	3	0	1	3	1	3	1	1	3	1	3	3	3	1	1	0	3	1	1	0
avgbs_11731	3	1	3	3	3	1	1	1	1	1	3	3	1	3	3	3	1	3	1	3	1	0	1	3	1	3	0	0	1	0	3	3	3	3	0	1	1	3	1	1	1	3	3	1	3	1	3	3	1
avgbs_117318	3	1	3	1	1	1	1	1	1	1	3	0	0	1	0	3	0	1	0	1	3	1	0	3	3	0	0	3	3	0	1	0	1	1	0	1	1	1	0	1	3	1	1	1	3	3	0	3	0
avgbs_11732	3	1	3	3	3	1	1	1	1	1	3	3	1	3	3	3	1	3	1	3	1	0	1	3	1	3	0	0	1	0	3	3	3	3	0	1	1	3	1	1	1	3	3	1	3	1	3	3	1
avgbs_117329	3	0	1	3	1	3	1	3	0	3	1	3	0	3	3	1	0	3	0	1	1	0	0	1	3	3	0	1	0	0	0	0	3	3	2	1	0	0	0	0	3	1	3	0	0	0	1	1	0
avgbs_11733	3	1	3	1	3	1	3	3	1	1	3	1	3	1	1	3	3	0	3	1	3	3	0	3	3	1	3	1	1	3	1	3	1	1	3	1	3	3	2	1	1	3	1	3	0	3	3	3	1
avgbs_117344	3	3	1	3	1	1	1	3	1	3	1	3	1	3	1	3	0	3	0	3	3	3	0	3	1	1	0	1	3	1	0	1	1	1	1	3	0	0	0	3	1	1	3	0	3	1	1	3	3
avgbs_117375	3	1	3	1	3	3	1	1	3	2	1	3	1	1	3	3	3	1	1	1	1	3	1	2	1	1	1	1	3	1	1	3	2	1	3	1	1	0	0	1	1	1	3	3	3	3	1	3	3
avgbs_117384	3	1	1	1	0	0	3	1	0	1	1	1	0	3	1	1	0	0	1	0	0	0	0	1	1	3	0	1	0	1	1	3	1	3	3	1	3	0	0	1	1	3	1	0	0	1	1	3	0
avgbs_117386	0	1	1	1	3	0	3	1	0	0	0	1	0	1	3	3	0	0	0	1	1	3	0	3	1	3	1	1	0	0	0	3	1	1	0	1	0	3	0	0	1	3	0	0	0	3	1	0	0
avgbs_117417	1	1	1	3	3	3	3	3	1	1	3	3	0	3	1	1	3	3	1	0	0	3	0	3	3	1	0	1	0	1	1	1	3	3	0	3	0	1	3	1	1	1	1	3	1	3	3	1	1
avgbs_117427	3	1	3	3	3	3	3	3	1	1	1	1	0	3	3	3	3	1	1	3	3	3	0	3	1	3	3	1	1	3	3	3	3	3	3	2	3	3	1	1	1	1	3	1	1	1	3	1	3
avgbs_117428	3	1	3	3	3	3	3	3	1	1	1	1	0	3	3	3	3	1	1	3	3	3	0	3	1	3	3	1	1	3	3	3	3	3	3	2	3	3	1	1	1	1	3	1	1	1	3	1	3
avgbs_117434	1	0	3	3	1	3	3	1	0	1	0	1	0	0	0	1	0	0	0	0	0	3	0	1	3	1	3	0	0	0	0	1	3	1	0	1	1	0	1	3	3	1	0	0	1	0	3	0	3
avgbs_117435	1	0	3	3	1	3	3	1	0	1	0	1	0	0	0	2	0	0	0	0	0	3	0	1	3	1	3	0	0	0	0	1	3	1	0	1	1	0	1	3	3	1	0	0	2	0	3	0	3
avgbs_117442	0	0	3	1	3	0	3	3	0	0	1	0	0	3	0	3	0	0	0	3	0	0	0	1	3	0	0	0	0	0	0	3	0	1	1	0	0	3	0	3	1	1	1	0	0	1	0	0	3
avgbs_117470	1	1	3	1	3	0	3	3	1	0	3	1	0	1	1	3	3	1	0	1	0	0	0	0	3	0	0	0	1	0	1	3	1	0	0	1	0	3	0	1	1	3	0	1	0	3	3	3	0
avgbs_117472	1	0	3	1	3	1	3	3	1	1	3	1	3	1	1	3	0	1	0	1	0	0	0	3	1	1	0	1	0	0	0	3	1	0	3	1	1	3	0	0	1	3	1	1	0	3	3	3	1
avgbs_117478	3	3	3	3	1	3	1	1	1	3	1	3	3	1	3	1	1	1	1	2	3	1	0	3	1	3	3	1	3	3	1	3	3	1	3	2	3	3	1	1	1	1	3	3	3	3	3	3	3
avgbs_117483	1	3	3	3	1	1	1	1	1	1	3	1	0	3	0	3	0	1	0	1	3	0	0	1	0	1	0	0	3	0	0	0	3	3	0	0	3	0	0	0	0	0	0	0	0	3	3	0	3
avgbs_117494	0	1	0	0	3	0	1	3	1	0	1	0	3	1	0	3	0	1	0	0	0	3	0	3	1	3	3	1	0	1	3	3	3	0	0	3	3	0	0	1	1	0	3	0	0	1	0	1	3
avgbs_117515	1	3	1	0	0	1	3	1	3	0	3	1	3	0	0	3	0	3	0	1	3	3	0	1	1	1	3	1	0	0	3	0	1	0	3	1	0	1	0	3	3	3	0	3	0	3	3	3	3
avgbs_117544	3	1	1	1	1	3	3	3	3	3	3	1	3	1	1	1	3	3	0	3	1	3	1	3	1	3	3	3	0	3	3	1	1	1	3	1	3	1	1	1	3	3	1	0	0	1	1	1	3
avgbs_117559	3	3	1	0	3	3	3	1	1	1	1	0	0	3	3	3	1	3	0	3	0	0	0	1	3	1	3	1	0	0	3	1	1	1	0	3	1	0	0	0	1	3	0	0	0	1	3	1	1
avgbs_117568	3	1	3	1	1	1	1	3	1	3	1	1	0	3	3	3	3	3	1	3	3	3	0	1	3	0	0	3	1	1	1	3	3	3	3	3	3	3	1	1	3	3	1	0	0	1	3	3	1
avgbs_117569	3	1	3	1	1	1	1	3	1	3	1	1	0	3	3	3	3	3	1	3	3	3	0	1	3	0	0	3	1	1	1	3	3	3	3	3	3	3	1	1	3	3	1	0	0	1	3	3	1
avgbs_117580	1	1	1	3	3	3	1	3	3	1	1	1	0	3	1	1	3	3	3	1	1	3	0	3	3	3	3	3	0	1	0	3	3	3	1	1	1	1	1	3	3	0	1	0	0	1	1	3	3
avgbs_117591	0	3	3	0	3	0	1	1	3	0	3	1	1	1	3	3	3	0	0	0	0	0	0	1	3	0	0	3	0	0	0	1	1	1	1	1	0	1	3	0	1	1	0	0	1	1	3	3	1
avgbs_117619	3	2	1	3	3	1	1	2	1	1	1	0	0	1	0	3	0	1	3	0	0	0	0	1	3	1	1	3	0	1	1	3	3	3	3	0	0	1	3	1	3	1	1	0	0	0	0	3	3
avgbs_117629	1	3	1	3	1	1	3	2	1	1	1	2	1	1	1	3	1	1	3	1	3	3	3	3	2	3	3	1	3	3	1	3	1	1	3	1	1	1	1	3	1	3	0	3	3	3	1	1	3
avgbs_117634	3	1	3	1	1	0	1	2	1	1	3	1	3	1	1	1	3	1	1	1	1	0	1	3	1	3	1	1	3	3	3	3	1	1	1	1	0	1	3	1	1	3	3	0	0	3	3	1	1
avgbs_117646	1	1	1	3	3	3	1	3	3	1	1	1	3	3	1	1	3	3	3	1	1	3	0	3	3	3	0	3	1	0	3	3	3	3	1	1	1	1	1	3	3	3	1	3	1	1	0	3	3
avgbs_117667	3	0	3	3	1	0	0	1	3	1	3	1	0	1	0	3	0	0	0	0	1	1	1	1	1	3	1	1	3	1	0	3	1	1	0	1	0	0	0	0	0	3	3	1	3	3	3	1	1
avgbs_117693	3	0	1	1	3	1	1	1	1	1	3	1	3	1	3	3	3	3	0	1	1	3	1	1	1	1	1	1	3	1	1	1	1	1	1	1	1	3	3	1	1	3	0	3	1	3	3	1	2
avgbs_117718	0	0	1	0	1	0	1	1	0	1	0	1	0	1	3	3	0	3	0	3	0	0	0	0	3	0	0	1	0	1	0	0	0	1	0	0	0	0	0	1	3	1	3	0	1	3	0	0	3
avgbs_117725	3	1	3	1	1	0	1	1	1	1	3	3	0	1	3	3	0	0	0	1	0	1	0	3	0	3	3	3	0	0	0	0	1	1	1	1	1	1	1	1	3	1	1	0	0	0	1	3	3
avgbs_117772	3	1	1	1	3	0	3	1	3	0	1	0	1	0	3	3	0	0	0	0	1	0	0	3	1	0	0	1	0	0	0	3	1	0	0	1	1	3	3	1	1	0	0	0	0	3	0	0	3
avgbs_117775	3	0	0	1	3	3	3	1	0	3	1	1	0	1	0	3	3	3	0	1	0	0	0	3	1	3	1	1	3	1	1	3	1	0	3	0	1	0	3	1	1	3	0	3	3	3	0	0	0
avgbs_117782	0	1	1	1	3	1	3	1	1	1	1	1	0	3	0	1	3	3	0	1	1	3	1	1	1	3	0	1	1	0	0	3	1	3	2	1	3	3	3	1	1	3	1	3	3	0	1	3	3
avgbs_117786	3	3	1	1	3	3	3	1	1	1	1	1	3	3	3	3	0	3	0	3	1	0	1	1	3	1	0	1	3	0	3	1	1	1	3	3	1	1	3	3	1	3	1	0	0	0	3	1	1
avgbs_117832	3	0	3	1	3	0	3	1	3	0	0	1	0	1	3	3	0	1	0	1	0	3	0	3	1	0	0	1	0	0	1	3	1	0	3	1	0	3	0	1	1	0	3	3	0	3	1	3	0
avgbs_117838	1	3	0	0	1	1	0	1	0	0	1	1	0	1	1	3	0	1	3	1	0	0	0	3	2	3	0	0	0	3	0	3	1	1	0	1	0	0	0	3	1	3	3	0	0	3	1	0	0
avgbs_117839	1	3	0	0	1	1	0	1	0	0	1	1	0	1	1	3	0	1	3	1	0	0	0	3	2	3	0	0	0	3	0	3	1	1	0	1	0	0	0	3	1	3	3	0	0	3	1	0	0
avgbs_117842	1	3	3	1	3	0	1	1	0	3	3	3	0	3	3	1	3	3	3	3	0	3	0	1	3	1	1	3	0	3	3	3	1	0	3	1	1	0	0	1	3	3	0	0	0	0	3	1	1
avgbs_117843	1	3	3	1	3	0	1	1	0	3	3	3	0	3	3	1	3	3	3	3	0	3	0	1	3	1	1	3	0	3	3	3	1	0	3	1	1	0	0	1	3	3	0	0	0	0	3	1	1
avgbs_117862	3	3	1	3	1	1	1	1	1	3	1	3	3	3	1	2	1	3	3	3	3	3	0	3	1	1	1	1	3	1	3	1	1	1	1	1	1	0	3	1	1	1	3	1	0	3	3	3	3
avgbs_117863	3	1	1	3	3	0	3	3	0	3	3	0	0	1	0	1	0	3	1	1	1	3	1	3	3	3	0	3	0	0	0	0	3	1	0	1	0	1	3	1	0	1	0	0	0	1	3	1	0
avgbs_11787	3	3	1	1	3	3	3	1	3	0	1	1	3	3	0	3	1	0	0	3	0	3	1	1	0	1	3	0	3	3	0	1	1	1	3	0	0	1	0	0	1	3	1	0	0	3	3	1	1
avgbs_117870	1	1	3	1	3	1	3	3	1	1	3	1	0	1	1	3	3	1	0	1	3	3	1	3	3	1	3	1	0	0	0	3	1	0	3	1	3	3	1	1	1	3	0	1	0	3	3	3	0
avgbs_117871	3	3	1	1	3	3	1	3	1	1	3	1	3	1	1	1	3	3	3	3	3	0	3	1	3	0	1	1	1	3	3	0	3	3	1	3	1	3	1	1	1	3	0	1	0	1	3	3	1
avgbs_11788	3	3	1	1	3	3	3	1	3	0	1	1	3	3	0	3	1	0	0	3	0	3	1	1	0	1	3	0	3	3	0	1	1	1	3	0	0	1	0	0	1	3	1	0	0	3	3	1	1
avgbs_11789	3	3	1	1	3	3	3	1	3	0	1	1	3	3	0	3	1	0	0	3	0	3	1	1	0	1	3	0	3	3	0	1	1	1	3	0	0	1	0	0	1	3	1	0	0	3	3	1	1
avgbs_117917	3	3	1	1	0	0	1	3	0	3	1	3	0	1	0	1	1	0	0	0	0	0	0	1	1	3	0	0	0	0	1	3	3	0	1	0	0	1	0	0	3	3	0	0	0	1	0	0	1
avgbs_117922	1	1	1	1	1	3	1	1	3	3	3	3	0	3	3	3	3	1	3	1	1	0	0	1	3	3	1	0	3	3	3	0	3	1	0	1	3	1	1	3	3	1	1	1	0	1	1	1	1
avgbs_117930	0	1	0	1	3	3	3	0	0	0	0	1	0	1	0	0	0	0	1	0	0	3	0	3	0	3	1	0	0	0	0	0	1	1	3	1	1	0	3	1	1	0	3	3	0	0	1	3	0
avgbs_117931	0	1	0	1	3	3	3	0	0	0	0	1	0	1	0	0	0	0	1	0	0	3	0	3	0	3	1	0	0	0	0	0	1	1	3	1	1	0	3	1	1	0	3	3	0	0	1	3	0
avgbs_117946	1	0	3	0	1	1	3	1	3	0	1	1	0	3	3	3	0	3	3	3	0	0	0	3	1	1	3	0	0	0	0	1	3	3	0	3	1	1	0	3	1	3	3	3	0	3	0	1	0
avgbs_117950	1	0	1	1	0	1	3	3	1	3	1	1	0	1	0	1	0	3	0	1	0	0	0	3	3	1	1	3	0	1	0	1	3	0	0	1	0	0	1	1	0	3	3	0	0	0	3	3	1
avgbs_117951	1	0	1	1	0	1	3	3	1	3	1	1	0	1	0	1	0	3	0	1	0	0	0	3	3	1	1	3	0	1	0	1	3	0	0	1	0	0	1	1	0	3	3	0	0	0	3	3	1
avgbs_117952	1	0	1	1	0	1	3	3	1	3	1	1	0	1	0	1	0	3	0	1	0	0	0	3	3	1	1	3	0	1	0	1	3	0	0	1	0	0	1	1	0	3	3	0	0	0	3	3	1
avgbs_117959	3	1	3	3	3	3	3	3	1	3	1	1	0	1	3	3	3	1	1	3	3	0	0	3	1	0	0	1	0	0	3	3	3	0	3	3	0	0	1	1	1	1	3	0	3	0	0	1	0
avgbs_117974	3	0	1	0	3	3	1	3	1	0	0	3	0	1	1	1	0	1	0	1	0	0	3	1	1	3	1	3	0	1	1	3	3	1	0	3	0	1	0	1	3	0	1	0	3	1	0	0	0
avgbs_117981	0	3	1	1	3	3	3	1	1	3	1	1	3	0	3	3	3	0	1	1	0	0	1	0	1	3	0	1	0	0	1	0	1	0	0	1	1	3	0	1	1	3	0	3	3	3	1	0	0
avgbs_117997	1	1	3	1	3	1	3	3	3	1	3	1	3	3	1	3	3	1	3	1	3	0	0	3	1	3	3	1	1	3	0	3	1	1	3	1	1	0	1	1	1	3	1	1	0	3	3	3	3
avgbs_117998	1	1	3	1	3	1	3	3	3	1	3	1	3	3	1	3	3	1	3	1	3	0	0	3	1	3	3	1	1	3	0	3	1	1	3	1	1	0	1	1	1	3	1	1	0	3	3	3	3
avgbs_118009	3	3	1	3	3	0	3	3	2	1	3	1	3	3	3	1	0	3	1	2	3	3	0	1	1	3	0	3	3	0	0	3	3	3	3	3	3	3	1	3	3	3	1	1	3	3	1	1	1
avgbs_118012	3	3	3	1	3	3	1	1	1	1	3	3	0	3	3	3	3	1	3	1	1	3	1	1	3	1	1	1	3	3	1	3	1	1	3	1	1	1	1	3	3	3	3	3	1	1	1	1	1
avgbs_118014	3	0	3	1	3	3	3	1	3	3	1	1	1	1	3	3	3	1	1	1	1	3	1	3	1	3	1	1	3	1	1	3	1	1	3	1	1	3	3	1	1	1	3	3	3	3	1	3	3
avgbs_118044	1	3	1	1	1	1	0	3	1	3	0	1	1	1	1	3	3	1	1	1	3	0	0	3	3	1	1	1	3	0	1	1	0	1	0	1	0	0	3	1	1	3	0	1	1	1	3	0	1
avgbs_118045	3	1	3	3	3	1	1	1	3	1	1	1	3	3	0	1	3	1	0	3	3	3	3	3	1	1	3	3	1	1	3	1	3	3	3	3	3	0	1	3	1	3	3	3	0	3	3	1	3
avgbs_118057	1	3	3	3	1	1	1	1	1	1	3	1	1	3	1	3	3	0	0	1	3	1	0	1	3	1	3	1	3	1	1	0	3	0	0	3	3	3	3	3	1	1	0	3	3	3	3	3	0
avgbs_118069	1	3	3	3	1	0	3	1	3	0	0	1	0	3	3	1	0	0	1	3	3	3	0	1	3	1	0	0	0	1	0	1	3	0	1	1	0	0	3	0	3	3	0	0	0	1	1	3	0
avgbs_118078	0	3	3	3	0	3	1	1	1	3	1	3	3	1	3	0	0	0	1	3	0	0	0	0	1	0	0	0	3	0	0	0	3	1	0	0	0	3	1	1	1	0	0	0	0	3	0	3	3
avgbs_118085	1	1	1	1	1	1	3	3	3	3	1	3	0	3	3	3	3	3	1	1	0	0	0	1	1	3	3	3	3	1	1	0	1	3	3	3	0	1	1	3	1	1	1	3	3	1	1	3	1
avgbs_118108	3	3	1	1	3	3	3	1	1	1	1	1	3	3	3	3	1	3	1	3	1	3	0	1	3	1	3	3	3	3	3	1	1	1	3	3	3	1	1	3	1	3	1	3	1	3	3	1	1
avgbs_118115	1	3	0	3	3	1	3	1	3	1	3	0	0	1	0	1	3	0	0	3	0	1	0	1	3	1	0	3	0	0	3	0	3	0	0	0	0	0	0	1	0	1	1	1	1	3	1	0	0
avgbs_118117	0	0	3	1	3	3	3	3	0	1	1	0	0	3	3	3	1	1	3	3	3	0	0	1	3	3	3	1	0	3	3	3	3	1	1	1	3	0	0	2	1	1	0	3	1	1	3	0	3
avgbs_118128	1	3	3	3	1	1	3	2	3	3	1	1	0	3	3	3	1	3	3	3	3	0	0	3	1	1	0	3	0	0	0	0	3	3	1	3	0	1	0	3	1	3	3	0	0	3	1	0	3
avgbs_118129	1	3	3	3	1	1	3	2	3	3	1	1	0	3	3	3	1	3	3	3	3	0	0	3	1	1	0	3	0	0	0	0	3	3	1	3	0	1	0	3	1	3	3	0	0	3	1	0	3
avgbs_118130	1	3	3	3	1	1	3	2	3	3	1	1	0	3	3	3	1	3	3	3	3	0	0	3	1	1	0	3	0	0	0	0	3	3	1	3	0	1	0	3	1	3	3	0	0	3	1	0	3
avgbs_118131	1	3	3	3	1	1	3	2	3	3	1	1	0	3	3	3	1	3	3	3	3	0	0	3	1	1	0	3	0	0	0	0	3	3	1	3	0	1	0	3	1	3	3	0	0	3	1	0	3
avgbs_118132	3	3	1	3	3	0	1	1	1	1	1	1	0	1	1	3	1	1	0	1	3	3	0	3	1	3	0	1	1	0	1	3	2	1	3	1	0	0	1	3	0	3	3	0	0	3	0	1	3
avgbs_118133	3	1	3	3	3	1	1	1	3	1	1	1	0	3	3	1	3	1	3	3	0	0	0	3	1	1	3	3	1	1	3	1	3	3	3	3	3	1	0	3	1	3	3	3	0	3	3	1	3
avgbs_118142	1	3	1	1	3	1	3	1	1	3	1	1	3	1	1	1	1	1	3	1	0	3	0	1	1	3	1	1	1	1	1	3	3	3	1	3	3	1	3	1	1	3	1	3	3	1	3	1	1
avgbs_118143	1	1	1	1	1	1	1	3	0	3	1	3	0	1	1	3	0	1	0	1	3	3	3	1	3	3	1	3	0	0	1	3	3	1	3	3	1	1	1	2	3	1	3	3	1	1	1	3	3
avgbs_118151	3	1	3	1	3	3	1	3	3	1	1	1	0	1	1	1	3	3	0	3	3	3	0	3	3	1	3	3	3	0	1	1	3	1	3	1	1	0	1	3	3	3	1	1	0	3	1	0	1
avgbs_118152	3	1	3	1	3	3	1	3	3	1	1	1	0	1	1	1	3	3	0	3	3	3	0	3	3	1	3	3	3	0	1	1	3	1	3	1	1	0	1	3	3	3	1	1	0	3	1	0	1
avgbs_118161	3	3	3	3	1	3	1	1	1	3	1	3	0	1	3	1	3	1	1	2	3	1	3	3	1	3	3	1	3	1	1	3	3	1	3	1	3	3	1	1	1	1	3	3	3	3	3	3	3
avgbs_118171	0	1	3	1	3	1	3	3	0	0	3	1	0	1	0	3	0	1	0	1	3	0	0	3	3	0	0	1	0	3	0	3	1	1	3	1	0	0	0	1	1	0	0	0	0	3	0	3	0
avgbs_118202	3	3	3	3	1	3	1	1	0	3	1	3	0	1	3	1	1	0	1	1	0	0	0	3	1	3	0	1	3	3	1	3	3	0	3	1	3	0	1	1	1	1	0	0	3	3	3	3	3
avgbs_118203	3	1	1	3	3	1	1	2	1	0	1	1	0	0	0	3	0	1	0	3	3	0	1	1	2	1	0	3	3	0	1	3	3	3	3	1	0	1	3	0	3	1	1	0	0	1	3	0	3
avgbs_118204	3	1	1	3	3	1	1	2	1	0	1	1	0	0	0	3	0	1	0	3	3	0	1	1	2	1	0	3	3	0	1	3	3	3	3	1	0	1	3	0	3	1	1	0	0	1	3	0	3
avgbs_118205	3	1	1	3	3	1	1	2	1	0	1	1	0	0	0	3	0	1	0	3	3	0	1	1	2	1	0	3	3	0	1	3	3	3	3	1	0	1	3	0	3	1	1	0	0	1	3	0	3
avgbs_118219	3	0	3	1	3	1	1	3	3	1	1	1	0	3	0	1	3	0	3	3	3	3	3	3	1	1	3	3	0	1	3	1	3	3	2	3	3	1	1	3	1	3	3	3	3	3	3	1	3
avgbs_11823	3	1	1	1	3	1	3	1	1	1	1	1	3	3	1	1	0	3	1	1	1	0	1	1	1	3	0	1	1	0	1	3	1	3	3	1	3	3	0	1	1	0	0	3	3	0	1	0	0
avgbs_118237	3	1	1	3	3	0	3	1	1	3	3	3	1	1	1	1	3	3	3	1	1	3	1	1	3	3	1	3	0	3	3	1	3	1	1	1	0	1	3	1	1	1	3	3	1	1	3	0	1
avgbs_118240	3	1	1	3	3	0	3	1	1	3	3	3	1	1	1	1	3	3	3	1	1	3	1	1	3	3	1	3	0	3	3	1	3	1	1	1	0	1	3	1	1	1	3	3	1	1	3	0	1
avgbs_118250	1	1	1	3	3	3	1	3	3	3	1	1	0	3	1	1	3	0	0	3	0	1	0	3	3	3	3	3	0	1	3	3	2	1	1	1	1	1	1	3	1	3	1	1	1	1	1	3	3
avgbs_118256	1	0	1	1	3	1	3	2	3	3	1	0	0	0	3	3	0	3	3	0	0	1	0	1	1	0	1	1	0	3	3	1	3	3	0	3	0	0	3	3	1	3	3	0	1	3	1	0	3
avgbs_118257	1	0	1	1	3	1	3	2	3	3	1	0	0	0	3	3	0	3	3	0	0	1	0	1	1	0	1	1	0	3	3	1	3	3	0	3	0	0	3	3	1	3	3	0	1	3	1	0	3
avgbs_118258	1	0	1	1	3	1	3	2	3	3	1	0	0	0	3	3	0	3	3	0	0	1	0	1	1	0	1	1	0	3	3	1	3	3	0	3	0	0	3	3	1	3	3	0	1	3	1	0	3
avgbs_118260	3	3	1	1	3	3	3	1	1	3	1	1	3	1	3	3	3	3	1	1	1	3	0	3	1	3	1	1	0	1	1	3	1	1	3	1	1	0	3	1	1	3	3	0	3	3	1	0	3
avgbs_118285	3	1	1	1	1	0	3	3	3	3	3	1	0	1	1	1	3	3	3	3	1	3	0	3	1	3	3	0	3	3	3	1	1	1	3	1	3	0	1	1	3	3	1	1	0	1	1	1	3
avgbs_118286	1	3	3	3	1	1	3	1	3	3	1	1	1	2	3	3	1	3	3	3	3	1	0	3	1	1	3	3	1	3	3	1	3	3	0	3	1	1	3	3	1	3	3	0	1	3	1	1	3
avgbs_118290	3	3	1	1	3	3	1	3	1	3	1	3	1	1	1	1	1	1	0	1	1	0	0	1	1	3	0	3	0	0	1	3	3	1	1	3	0	1	1	0	3	3	0	0	0	1	3	0	1
avgbs_1183	1	3	1	3	3	1	3	1	3	1	2	3	3	1	3	1	3	3	0	3	1	1	1	1	3	1	1	3	0	3	3	0	3	3	0	3	1	1	3	1	3	1	1	1	1	3	1	1	1
avgbs_118304	3	1	3	0	3	3	3	1	0	3	1	1	0	0	0	3	0	1	0	1	0	3	0	3	1	0	0	1	0	1	1	0	0	1	0	1	0	3	0	1	1	1	3	3	0	3	0	3	3
avgbs_118331	3	3	3	3	3	0	1	1	0	0	1	3	0	1	0	1	0	1	0	3	3	1	0	0	1	0	0	1	0	1	3	0	3	0	0	3	0	3	1	1	1	0	0	3	0	0	0	3	3
avgbs_118366	0	1	3	1	3	0	1	3	0	1	0	1	0	0	0	1	3	3	1	3	3	3	0	3	3	1	0	3	0	0	0	1	3	0	3	0	0	3	0	3	3	3	0	1	0	0	1	1	1
avgbs_118384	1	1	1	1	3	1	3	3	1	3	1	1	0	1	0	1	1	3	0	1	3	0	0	3	3	1	0	3	3	0	0	1	3	1	1	1	0	0	0	1	1	3	0	1	3	3	3	0	1
avgbs_118388	3	0	0	3	1	0	0	1	0	0	1	1	0	0	3	3	3	1	0	0	0	0	0	1	1	3	0	3	0	1	3	1	0	3	1	0	0	0	0	0	1	3	0	0	0	1	3	0	0
avgbs_118389	3	0	0	3	1	0	0	1	0	0	1	1	0	0	3	3	3	1	0	0	0	0	0	1	1	3	0	3	0	1	3	1	0	3	1	0	0	0	0	0	1	3	0	0	0	1	3	0	0
avgbs_118397	3	3	1	3	1	1	1	1	1	3	1	3	3	3	1	2	1	3	0	3	3	3	0	3	1	1	0	1	0	1	0	1	1	1	1	1	1	1	0	1	1	1	3	1	3	3	3	3	3
avgbs_118409	1	0	3	0	0	0	1	3	0	3	0	3	3	0	1	1	0	1	0	1	0	0	0	0	3	3	0	1	0	0	0	0	0	3	0	0	0	0	0	3	3	0	0	0	0	3	0	1	0
avgbs_118417	1	3	1	3	1	3	3	3	3	1	1	3	0	1	3	3	3	1	3	3	3	1	0	1	1	3	0	3	1	3	3	3	3	3	3	3	1	3	1	1	3	1	1	3	3	1	1	1	3
avgbs_118419	1	1	1	3	3	3	1	3	3	1	1	1	3	3	1	1	3	3	0	1	1	3	0	3	3	3	3	3	1	1	3	3	3	1	1	1	1	1	1	3	3	3	1	0	1	1	1	3	3
avgbs_118447	1	1	1	1	3	1	1	3	1	3	1	1	0	1	3	1	0	1	1	1	3	1	3	3	3	1	0	3	0	2	3	1	3	1	3	1	3	1	3	1	3	3	3	1	1	3	3	3	1
avgbs_11845	1	3	3	1	3	1	3	1	3	3	1	1	1	3	3	3	1	3	3	1	3	1	0	1	1	1	3	1	1	3	2	1	3	3	1	3	1	1	3	3	1	3	3	3	1	3	1	1	3
avgbs_118451	1	1	1	3	0	0	1	3	3	0	1	1	0	3	1	1	0	0	0	1	1	0	3	3	1	3	0	0	0	1	3	3	3	1	1	1	1	0	1	0	1	3	1	3	1	1	1	3	0
avgbs_118461	3	1	3	1	3	0	3	3	3	1	1	1	0	3	0	3	1	1	0	3	3	0	3	1	3	3	3	1	1	3	3	3	3	1	1	3	3	3	1	3	1	1	0	0	0	1	3	3	3
avgbs_118476	0	1	3	3	3	0	1	3	0	1	0	1	0	3	0	3	0	1	0	0	0	1	0	3	1	0	0	0	0	0	0	3	3	1	3	1	0	0	0	3	0	1	0	0	0	0	0	1	3
avgbs_118477	3	3	3	3	1	0	1	1	1	1	3	0	0	3	1	3	3	1	0	1	0	1	0	0	3	1	0	0	0	1	0	0	3	3	3	3	0	0	3	3	1	0	3	0	0	3	0	0	3
avgbs_11848	1	0	1	1	3	1	3	1	1	0	1	0	0	3	1	1	3	3	0	1	0	0	0	1	1	3	0	1	0	0	1	3	1	0	1	1	3	3	0	0	1	3	1	0	0	1	1	3	3
avgbs_118483	3	1	3	1	1	1	1	1	1	1	3	1	0	1	3	3	3	1	3	1	1	1	1	3	3	3	3	3	3	3	1	3	1	1	0	1	1	1	1	1	0	1	1	3	0	0	0	3	3
avgbs_11849	3	1	1	3	1	3	1	2	3	1	3	3	3	1	3	3	3	1	3	3	0	1	1	1	3	3	3	1	0	3	1	0	3	1	1	3	3	1	1	3	3	1	1	1	3	3	1	1	3
avgbs_118501	1	1	3	3	3	0	1	1	3	1	1	1	0	3	0	2	0	3	3	1	1	1	3	3	3	3	0	3	1	3	1	1	3	1	3	1	0	1	3	1	1	1	0	0	3	3	0	1	1
avgbs_118502	1	1	3	3	3	0	1	1	3	1	1	1	0	3	0	2	0	3	3	1	1	1	3	3	3	3	0	3	1	3	1	1	3	1	3	1	0	1	3	1	1	1	0	0	3	3	0	1	1
avgbs_118508	0	3	0	3	1	0	3	1	0	1	1	0	0	0	1	3	1	0	3	1	3	3	0	3	2	3	0	0	0	0	0	3	1	1	0	1	0	0	0	0	1	0	3	3	3	3	0	0	0
avgbs_118511	1	1	3	1	1	1	1	1	1	3	3	1	0	1	3	1	0	3	0	3	1	3	0	3	3	3	1	1	0	3	1	3	2	1	1	3	1	1	1	3	3	1	1	3	2	1	3	3	1
avgbs_118540	3	1	1	1	3	0	0	3	3	3	3	3	3	1	1	3	0	3	3	1	0	3	0	1	3	1	1	1	1	1	1	1	3	3	1	1	0	1	0	1	3	1	3	1	0	1	3	3	1
avgbs_118565	3	3	3	3	3	1	1	1	1	1	3	3	3	1	1	3	3	3	1	1	0	0	0	1	1	1	3	3	0	1	3	0	3	3	1	1	0	0	1	3	3	3	1	0	3	3	3	3	3
avgbs_118570	3	3	3	3	1	0	1	1	1	1	3	2	0	3	1	1	3	1	0	0	3	0	1	1	3	1	3	1	3	0	1	1	3	3	3	3	3	1	0	3	1	1	3	0	3	3	3	3	3
avgbs_118571	3	3	3	3	1	0	1	1	1	1	3	2	0	3	1	1	3	1	0	0	3	0	1	1	3	1	3	1	3	0	1	1	3	3	3	3	3	1	0	3	1	1	3	0	3	3	3	3	3
avgbs_118572	0	0	3	1	3	3	1	1	3	0	1	0	0	1	0	3	0	1	0	0	1	0	1	3	1	1	0	1	0	0	0	0	1	0	3	1	0	1	0	0	1	0	0	3	0	3	1	3	0
avgbs_118579	1	3	1	3	3	1	3	1	3	1	3	3	0	1	3	1	3	3	0	3	1	1	0	1	3	1	1	3	3	3	3	0	3	3	3	3	1	1	3	1	3	1	1	1	0	3	1	1	1
avgbs_118587	3	1	3	1	3	3	3	3	3	0	3	1	0	3	3	3	1	1	3	3	3	3	0	1	3	3	0	1	0	3	0	3	3	1	0	1	3	3	0	3	3	1	1	3	0	0	3	3	3
avgbs_118589	3	1	3	3	1	0	3	3	3	3	1	1	1	0	0	3	0	3	1	0	0	0	3	1	1	0	0	0	0	1	1	3	1	0	3	3	3	0	0	3	3	3	1	0	0	1	1	3	1
avgbs_118602	0	1	3	0	3	1	3	3	3	1	3	3	0	1	3	3	0	3	0	1	0	0	0	3	1	0	0	3	3	0	1	3	3	0	1	3	0	0	1	0	1	1	0	0	0	0	0	1	1
avgbs_118603	0	1	3	0	3	0	3	3	3	1	3	3	0	1	3	3	0	3	0	1	0	0	0	3	1	0	0	3	3	0	1	3	3	0	1	3	0	0	1	0	1	1	0	0	0	0	0	1	1
avgbs_118615	1	1	3	3	3	0	1	1	3	1	1	0	1	3	0	2	0	0	3	1	1	1	0	3	3	3	0	0	1	0	1	1	3	1	3	1	0	0	0	1	1	1	1	0	0	0	0	1	1
avgbs_11863	0	3	3	0	1	3	1	1	0	1	3	1	0	0	0	3	0	0	0	1	3	0	0	1	3	0	0	0	0	0	0	1	3	0	3	3	0	3	3	0	1	0	3	0	0	3	3	3	3
avgbs_118657	0	3	3	0	3	0	1	1	0	3	1	0	0	0	3	1	0	0	1	3	0	1	0	3	1	3	0	1	0	0	3	0	3	0	0	3	3	0	0	0	1	0	0	3	0	0	3	3	3
avgbs_118658	0	3	3	0	3	0	1	1	0	3	1	0	0	0	3	1	0	0	1	3	0	1	0	3	1	3	0	1	0	0	3	0	3	0	0	3	3	0	0	0	1	0	0	3	0	0	3	3	3
avgbs_11869	1	3	1	3	3	1	3	1	3	1	3	3	3	1	3	1	3	0	1	3	1	1	0	1	3	1	1	3	3	3	3	0	3	3	3	3	1	1	0	1	3	1	1	1	0	3	1	1	1
avgbs_118718	3	0	0	1	3	0	3	3	3	1	3	0	0	1	1	3	0	0	3	1	3	0	0	0	3	1	0	0	0	0	0	1	3	0	0	0	0	0	1	1	3	0	3	0	1	0	3	3	1
avgbs_118723	3	3	1	3	1	1	1	3	3	1	3	1	1	1	1	1	1	1	0	3	1	3	0	1	1	3	0	3	1	3	3	1	3	3	3	1	3	1	1	1	1	1	3	3	0	1	1	1	3
avgbs_118730	1	1	1	3	3	0	1	3	0	1	1	1	3	3	1	1	3	3	0	1	1	3	0	3	3	3	3	0	1	1	3	0	3	1	1	1	1	1	1	3	1	0	1	0	1	1	0	3	3
avgbs_118746	1	1	1	1	3	1	3	3	1	0	1	1	3	0	3	1	1	3	0	1	3	3	0	3	3	1	3	3	1	3	3	1	3	1	0	1	0	0	1	1	1	3	3	0	0	0	3	3	0
avgbs_118747	1	1	1	1	3	1	3	3	1	0	1	1	3	0	3	1	1	3	0	1	3	3	0	3	3	1	3	3	1	3	3	1	3	1	0	1	0	0	1	1	1	3	3	0	0	0	3	3	0
avgbs_118755	1	3	1	3	1	1	3	3	1	1	1	2	0	1	1	3	1	1	3	1	3	1	0	3	2	3	3	1	3	3	1	3	1	1	3	1	1	0	1	3	1	3	3	3	0	3	3	1	1
avgbs_118764	1	3	1	3	1	0	3	3	1	1	1	2	0	1	1	3	1	1	3	1	3	1	0	3	2	3	3	1	3	3	1	3	1	1	3	1	1	0	1	3	1	3	3	3	0	3	3	1	1
avgbs_118771	0	1	1	3	1	0	3	1	1	3	0	1	0	3	1	3	0	0	0	3	0	1	0	1	3	3	0	1	0	1	3	0	1	0	0	3	3	1	1	1	3	3	0	0	3	0	3	1	0
avgbs_118792	3	1	0	1	0	3	3	3	0	0	1	1	0	3	3	3	1	0	0	0	3	0	0	1	3	0	3	1	0	3	0	3	0	0	1	1	0	0	1	3	1	0	1	3	0	1	3	3	0
avgbs_118793	1	0	1	3	3	0	3	1	1	0	1	1	0	3	0	3	1	3	0	3	1	0	0	1	1	1	0	3	0	3	3	1	1	1	3	3	0	1	1	3	1	3	3	0	1	1	3	1	1
avgbs_118798	3	0	0	3	0	0	1	1	1	0	3	3	0	3	0	3	1	0	0	2	1	0	1	3	1	3	1	0	0	0	3	3	3	0	0	1	0	3	0	1	1	0	0	1	0	1	0	0	1
avgbs_118801	3	1	1	3	2	1	1	2	1	1	3	1	1	1	3	1	1	1	0	1	3	1	1	3	3	3	1	3	3	1	1	3	3	3	3	1	1	1	3	1	3	1	0	0	0	1	3	1	3
avgbs_118802	3	1	1	3	2	1	1	2	1	1	3	1	1	1	3	1	1	1	0	1	3	1	1	3	3	3	1	3	3	1	1	3	3	3	3	1	1	1	3	1	3	1	0	0	0	1	3	1	3
avgbs_118854	1	0	3	1	3	0	3	3	0	0	3	1	0	1	0	3	3	1	0	1	0	0	0	3	3	0	0	1	0	3	1	0	1	1	3	1	0	0	0	1	1	3	1	1	1	0	0	3	1
avgbs_118855	1	0	3	3	3	0	1	1	0	1	1	0	0	0	3	1	3	3	0	0	1	0	0	3	0	0	0	3	0	0	0	1	3	1	3	1	0	1	3	0	1	1	1	0	0	0	3	1	1
avgbs_118869	1	3	3	3	3	1	1	1	3	1	1	0	0	3	3	2	0	3	0	1	0	0	3	0	3	3	0	3	1	0	0	1	3	1	3	1	3	1	3	1	1	1	1	0	0	3	3	1	1
avgbs_118872	0	3	1	3	3	3	3	3	3	1	1	0	0	1	3	3	0	3	1	0	3	0	0	1	1	3	1	3	0	0	1	0	3	1	3	3	0	1	0	1	3	1	1	3	0	3	0	1	3
avgbs_118876	1	0	3	0	3	0	3	3	1	1	3	0	0	0	1	3	0	0	3	1	0	0	0	3	1	1	3	0	0	3	1	3	1	1	0	1	0	0	0	1	0	0	0	0	0	0	0	3	0
avgbs_118877	1	0	3	0	3	0	3	3	1	1	3	0	0	0	1	3	0	0	3	1	0	0	0	3	1	1	3	0	0	3	1	3	1	1	0	1	0	0	0	1	0	0	0	0	0	0	0	3	0
avgbs_118912	0	3	3	0	1	3	1	1	0	1	1	3	0	0	0	1	0	0	0	0	3	1	0	3	0	0	0	1	0	0	1	3	3	0	3	1	0	0	0	3	1	0	0	0	0	0	3	3	3
avgbs_118921	3	0	1	3	1	3	3	3	1	3	3	1	3	3	1	1	3	1	3	3	3	3	1	1	3	3	0	1	3	0	3	3	1	0	1	1	3	0	1	1	3	3	1	0	0	1	3	1	3
avgbs_118940	0	0	1	1	3	3	3	1	1	3	1	1	0	1	3	3	3	3	0	1	1	0	0	3	1	3	0	1	3	1	1	3	1	0	3	1	1	0	3	1	1	0	3	0	0	3	1	3	3
avgbs_11895	1	3	3	3	1	1	1	1	1	1	3	1	1	2	1	3	3	3	1	1	0	1	0	1	3	1	1	1	3	1	3	1	3	3	3	3	3	3	3	3	1	1	3	3	0	3	3	3	3
avgbs_118965	3	1	3	3	1	0	0	1	0	1	1	1	0	1	3	3	3	1	3	1	0	0	0	1	3	0	1	0	3	1	0	1	3	0	0	3	0	3	0	3	1	3	3	0	3	1	0	2	0
avgbs_118979	0	1	3	3	1	1	1	1	0	0	1	1	0	1	0	3	0	1	0	0	3	1	0	0	1	0	1	1	3	0	0	0	3	3	1	3	0	0	1	1	1	3	0	1	0	1	1	1	0
avgbs_118980	0	1	3	3	1	1	1	1	0	0	1	1	0	1	0	3	0	1	0	0	3	1	0	0	1	0	1	1	3	0	0	0	3	3	1	3	0	0	1	1	1	3	0	1	0	1	1	1	0
avgbs_118985	0	2	0	1	1	0	0	3	1	0	3	0	0	3	3	1	3	0	0	0	0	0	0	3	1	1	0	3	0	0	3	0	3	3	3	3	0	1	0	0	1	0	1	0	0	1	0	0	0
avgbs_118986	0	2	0	1	1	0	0	3	1	0	3	0	0	3	3	1	3	0	0	0	0	0	0	3	1	1	0	3	0	0	3	0	3	3	3	3	0	1	0	0	1	0	1	0	0	1	0	0	0
avgbs_119024	1	3	1	3	3	1	1	3	0	1	1	3	3	2	3	3	3	3	0	1	1	0	0	1	1	3	1	3	0	1	1	1	3	1	0	3	0	0	1	1	3	1	3	3	1	1	1	1	3
avgbs_119057	1	0	0	3	3	1	0	1	3	0	0	1	0	3	0	3	0	3	0	0	0	1	0	3	3	3	0	3	0	0	1	0	3	0	0	1	0	1	0	1	0	0	0	3	0	0	0	0	1
avgbs_119075	3	3	3	1	3	0	3	3	3	1	3	3	3	0	1	3	3	3	3	1	3	3	0	1	3	1	1	1	0	0	3	1	3	3	1	1	1	0	1	1	3	1	3	1	1	1	3	3	1
avgbs_119080	3	3	3	3	1	1	3	1	1	3	1	1	1	3	3	3	1	3	3	3	3	0	0	3	1	1	3	3	0	3	0	1	3	3	1	3	1	0	3	3	1	3	3	0	1	1	2	1	1
avgbs_119081	3	3	3	3	1	1	3	1	1	3	1	1	1	3	3	3	1	3	3	3	3	0	0	3	1	1	3	3	0	3	0	1	3	3	1	3	1	0	3	3	1	3	3	0	1	1	2	1	1
avgbs_119096	1	3	3	1	1	0	1	3	3	3	1	3	3	1	1	1	0	1	1	1	0	0	1	3	3	3	3	1	0	0	1	0	1	3	1	3	0	3	1	3	3	1	1	3	1	3	3	1	3
avgbs_119108	1	3	3	1	2	1	1	3	3	3	1	3	0	1	1	1	1	1	0	1	3	0	0	3	3	3	3	1	3	0	1	3	1	3	1	3	3	3	1	3	3	1	0	3	0	3	3	1	3
avgbs_119110	3	3	1	1	3	3	3	1	1	1	1	1	0	3	1	1	3	0	1	1	1	3	0	1	1	3	1	1	1	1	1	3	1	3	3	1	3	3	3	1	1	3	1	3	3	3	1	3	3
avgbs_119114	0	3	3	3	3	1	1	1	0	1	1	1	1	3	0	2	1	3	0	1	1	0	0	3	3	3	3	0	0	3	1	1	3	1	0	1	0	0	0	1	1	1	1	0	0	0	3	0	0
avgbs_119149	3	1	3	1	3	3	1	3	3	1	1	1	0	1	1	1	0	3	1	3	3	0	1	3	3	1	3	3	3	0	1	1	3	1	3	1	1	3	1	3	3	3	1	0	0	3	1	1	1
avgbs_119150	3	1	3	1	3	3	1	3	3	1	1	1	0	1	1	1	0	3	1	3	3	0	1	3	3	1	3	3	3	0	1	1	3	1	3	1	1	3	1	3	3	3	1	0	0	3	1	1	1
avgbs_11916	3	3	3	3	1	3	1	1	1	3	1	3	0	1	3	1	1	1	1	1	3	1	0	3	1	3	3	1	3	3	1	3	3	1	0	1	3	3	1	1	1	1	3	3	0	3	3	3	3
avgbs_119160	1	3	0	1	1	0	3	0	0	0	1	1	3	1	3	1	3	0	0	3	0	1	0	0	1	1	0	0	1	1	0	1	1	0	0	1	0	0	1	0	1	3	0	3	0	0	1	0	0
avgbs_119168	3	3	3	3	1	0	1	1	1	0	1	3	0	1	3	1	0	0	1	2	3	0	0	3	1	3	0	0	0	0	1	3	3	1	3	1	3	0	1	1	1	0	0	3	3	3	3	3	3
avgbs_119172	1	1	3	1	3	0	3	3	0	1	3	1	0	1	1	3	3	0	3	1	3	0	1	0	1	1	0	1	0	0	0	3	1	1	0	1	1	3	0	1	1	0	1	0	1	3	0	3	1
avgbs_119173	1	1	3	1	3	0	3	3	0	1	3	1	0	1	1	3	3	0	3	1	3	0	1	0	1	1	0	1	0	0	0	3	1	1	0	1	1	3	0	1	1	0	1	0	1	3	0	3	1
avgbs_119193	0	1	0	1	3	0	3	3	1	1	0	0	0	1	1	3	0	1	0	1	3	0	0	3	1	1	3	0	0	3	0	3	1	0	3	0	1	3	1	1	1	3	1	0	0	0	3	0	1
avgbs_119204	3	1	1	1	3	1	3	1	0	1	1	0	0	3	0	1	0	0	0	1	1	0	0	1	1	0	0	0	1	0	1	3	1	3	0	0	3	0	3	1	1	0	0	0	0	1	1	0	0
avgbs_119207	1	3	3	1	1	0	3	3	1	1	1	0	0	1	3	1	3	1	1	3	0	3	0	3	1	1	1	3	0	0	0	0	1	3	0	1	0	1	0	0	1	3	3	0	0	0	0	0	0
avgbs_119208	1	3	3	1	1	0	3	3	1	1	1	0	0	1	3	1	3	1	1	3	0	3	0	3	1	1	1	3	0	0	0	0	1	3	0	1	0	1	0	0	1	3	3	0	0	0	0	0	0
avgbs_119209	1	3	3	1	1	0	3	3	1	1	1	0	0	1	3	1	3	1	1	3	0	3	0	3	1	1	1	3	0	0	0	0	1	3	0	1	0	1	0	0	1	3	3	0	0	0	0	0	0
avgbs_119210	1	3	3	1	1	0	3	3	1	1	1	0	0	1	3	1	3	1	1	3	0	3	0	3	1	1	1	3	0	0	0	0	1	3	0	1	0	1	0	0	1	3	3	0	0	0	0	0	0
avgbs_119238	3	1	1	1	3	3	3	3	3	3	3	3	3	1	1	3	3	0	0	3	3	3	0	1	3	1	1	1	1	1	1	1	3	3	1	2	3	0	3	1	3	0	0	0	1	1	3	3	1
avgbs_119247	1	3	2	1	3	1	1	3	3	3	1	3	3	1	3	1	0	1	3	3	3	3	0	3	3	1	1	3	0	1	3	1	1	1	1	3	0	3	1	3	1	1	3	1	0	1	1	1	1
avgbs_119248	1	3	3	1	3	1	1	1	1	0	3	3	0	3	3	1	3	3	0	3	0	0	0	1	3	0	0	3	0	3	3	0	1	3	0	1	0	1	1	1	3	3	1	1	0	3	3	1	1
avgbs_119267	3	3	1	1	3	3	3	1	1	1	1	1	0	3	3	3	0	3	1	3	1	3	0	1	3	1	0	3	3	3	3	1	1	1	0	3	3	1	1	3	1	3	3	0	1	3	3	1	1
avgbs_119275	3	1	1	3	3	1	1	3	1	1	1	1	0	1	3	3	0	1	0	3	0	1	0	1	3	3	0	3	0	1	1	3	3	3	3	0	0	1	1	3	1	1	1	0	0	1	3	3	3
avgbs_119276	3	1	1	3	3	1	1	3	1	1	1	1	0	1	3	3	0	1	0	3	0	1	0	1	3	3	0	3	0	1	1	3	3	3	3	0	0	1	1	3	1	1	1	0	0	1	3	3	3
avgbs_119299	0	3	3	3	1	3	1	1	1	1	3	0	1	3	1	1	0	1	0	1	3	1	0	1	3	1	0	1	0	1	1	1	3	3	3	3	3	3	3	3	1	2	3	1	0	3	3	3	3
avgbs_119311	3	1	2	1	3	3	3	3	3	3	3	3	3	1	1	3	3	3	3	3	3	3	0	1	3	1	1	1	0	1	1	1	3	3	1	1	3	3	1	1	3	1	3	1	0	1	3	3	1
avgbs_119312	3	3	1	1	3	3	2	1	1	1	1	1	0	3	3	3	1	3	0	3	1	3	0	1	3	1	0	1	3	3	3	1	1	1	3	3	1	0	1	3	1	3	0	3	1	1	3	1	1
avgbs_119323	1	3	1	0	1	1	3	1	0	1	1	0	0	1	1	3	1	1	0	1	0	3	1	3	1	3	0	1	3	3	1	3	1	1	0	1	0	1	1	3	1	3	3	0	0	3	1	1	3
avgbs_11933	3	3	3	3	1	1	1	1	1	1	2	1	0	3	1	3	3	1	0	1	3	1	1	1	3	0	3	1	0	0	1	1	3	3	3	3	0	3	0	3	1	1	0	0	3	3	3	3	3
avgbs_11934	3	1	0	1	3	1	1	3	0	0	1	1	0	1	1	0	0	1	0	0	0	1	0	0	3	3	0	0	3	1	1	3	3	0	0	0	0	0	0	3	0	0	0	0	0	1	0	0	0
avgbs_119345	3	3	1	3	3	1	1	1	0	1	1	1	0	1	1	3	0	1	3	1	3	3	0	3	1	3	0	0	0	0	1	3	1	1	0	1	1	1	0	3	3	0	3	0	0	3	1	1	0
avgbs_119346	3	3	1	3	3	1	1	1	0	1	1	1	0	1	1	3	0	1	3	1	3	3	0	3	1	3	0	0	0	0	1	3	1	1	0	1	1	1	0	3	3	0	3	0	0	3	1	1	0
avgbs_119356	1	3	3	1	3	3	1	3	3	3	3	1	0	1	3	3	3	3	3	1	3	3	1	3	1	1	1	1	3	3	3	1	1	1	0	3	3	1	0	1	3	3	3	1	3	1	3	1	3
avgbs_119371	0	3	3	0	1	3	1	1	1	1	3	1	1	3	1	1	3	1	1	1	3	1	0	1	3	1	3	1	0	1	1	1	3	3	3	3	3	1	0	3	1	1	0	0	0	3	3	3	3
avgbs_119385	3	3	1	1	3	1	1	1	1	1	3	3	3	0	1	3	1	1	0	1	3	3	0	3	3	1	0	1	1	3	3	3	1	1	0	1	3	3	3	1	3	3	3	3	3	3	1	1	1
avgbs_119392	1	3	3	3	1	0	1	1	1	0	0	3	0	3	0	1	0	3	0	1	1	3	3	1	1	3	1	0	0	0	3	0	3	0	3	0	0	3	3	1	3	1	0	0	0	3	1	1	1
avgbs_119399	3	3	1	3	1	0	1	3	1	3	1	3	0	3	3	1	0	0	0	1	1	3	0	1	3	3	0	1	1	0	0	3	3	3	0	1	0	1	0	1	3	1	3	1	0	0	0	0	1
avgbs_119403	3	1	3	3	1	1	3	3	0	3	1	1	0	3	3	3	3	3	0	3	1	0	0	1	1	3	3	3	3	0	1	3	1	3	3	0	0	3	1	3	0	3	1	1	3	1	1	3	1
avgbs_11941	3	0	3	3	1	0	3	3	3	3	1	0	0	3	0	3	0	3	0	3	0	1	0	0	1	0	0	0	3	0	0	3	1	3	3	3	0	3	0	3	3	3	0	1	0	1	1	3	1
avgbs_119414	2	1	0	1	1	3	1	1	3	3	3	3	3	1	0	3	3	1	3	1	0	0	0	1	3	0	0	1	3	0	3	3	3	0	0	1	3	1	0	3	3	1	1	1	3	0	1	1	0
avgbs_119415	2	1	0	1	1	3	1	1	3	3	3	3	3	1	0	3	3	1	3	1	0	0	0	1	3	0	0	1	3	0	3	3	3	0	0	1	3	1	0	3	3	1	1	1	3	0	1	1	0
avgbs_119418	3	3	3	3	1	3	1	1	1	1	3	1	0	3	1	1	3	1	1	1	0	1	0	1	3	1	3	1	0	1	1	1	3	3	3	3	3	0	3	3	1	1	3	1	3	3	3	3	1
avgbs_119419	3	3	3	3	1	3	1	1	1	1	3	1	0	3	1	1	3	1	1	1	0	1	0	1	3	1	3	1	0	1	1	1	3	3	3	3	3	0	3	3	1	1	3	1	3	3	3	3	1
avgbs_119436	3	1	3	3	3	0	1	3	0	0	0	1	0	1	0	3	0	1	1	3	0	0	0	3	1	0	3	0	0	1	3	3	3	1	0	3	0	3	0	1	0	0	0	1	0	1	3	1	3
avgbs_119454	3	3	3	3	3	3	3	3	0	3	1	3	0	3	1	1	0	3	3	3	0	0	1	3	1	1	3	3	1	3	1	1	3	3	0	3	3	3	0	1	1	3	1	0	3	3	0	1	3
avgbs_119455	3	3	3	3	3	3	3	3	0	3	1	3	0	3	1	1	0	3	3	3	0	0	1	3	1	1	3	3	1	3	1	1	3	3	0	3	3	3	0	1	1	3	1	0	3	3	0	1	3
avgbs_11946	3	3	3	3	3	0	1	1	1	1	3	0	0	1	1	3	0	0	0	1	3	0	1	1	1	1	3	3	0	1	0	1	3	0	0	1	0	0	0	3	3	3	1	0	3	0	3	0	0
avgbs_119460	3	1	3	3	3	3	1	3	3	1	1	1	1	3	1	3	1	0	0	1	1	0	0	3	1	1	0	1	3	0	1	3	3	1	3	1	3	1	1	3	1	1	3	0	0	3	1	1	3
avgbs_119461	3	1	3	3	3	3	1	3	3	1	1	1	1	3	1	3	1	0	0	1	1	0	0	3	1	1	0	1	3	0	1	3	3	1	3	1	3	1	1	3	1	1	3	0	0	3	1	1	3
avgbs_119462	3	1	3	3	3	3	1	3	3	1	1	1	1	3	1	3	1	0	0	1	1	0	0	3	1	1	0	1	3	0	1	3	3	1	3	1	3	1	1	3	1	1	3	0	0	3	1	1	3
avgbs_11947	3	3	3	3	3	0	1	1	1	1	3	0	0	1	1	3	0	0	0	1	3	0	1	1	1	1	3	3	0	1	0	1	3	0	0	1	0	0	0	3	3	3	1	0	3	0	3	0	0
avgbs_119473	3	3	2	3	1	0	2	1	1	1	3	1	1	3	1	1	3	1	1	1	3	1	1	1	3	1	3	1	0	1	1	1	3	3	3	3	3	1	3	3	1	1	3	1	3	3	3	3	3
avgbs_119474	1	0	3	3	1	0	0	1	3	3	1	1	0	3	0	3	0	0	0	3	3	0	1	0	1	1	0	0	0	3	3	0	3	0	1	3	1	1	0	3	1	3	0	3	0	3	0	1	1
avgbs_119484	0	1	1	3	2	3	1	2	3	3	3	2	3	1	3	3	3	1	3	3	1	1	0	1	3	3	3	1	3	3	1	3	3	1	1	3	3	1	1	3	3	1	1	1	3	3	1	1	3
avgbs_119495	0	0	1	1	3	0	1	3	1	0	1	0	1	1	0	1	0	0	0	0	0	3	0	0	0	3	1	3	0	0	1	3	3	1	1	3	0	1	1	1	3	3	0	0	0	1	3	3	1
avgbs_119523	3	1	1	3	1	3	3	1	1	0	3	0	0	0	0	3	3	0	3	0	3	0	0	1	3	3	0	1	0	0	0	0	1	0	0	3	0	0	0	1	3	3	1	0	0	1	3	1	3
avgbs_119525	3	1	0	1	1	3	1	1	0	3	3	3	3	3	3	3	1	1	0	3	0	3	0	1	1	3	0	0	3	0	0	0	3	0	1	1	3	1	1	3	3	0	1	1	0	3	1	0	1
avgbs_119526	3	3	3	3	0	0	1	1	1	1	3	1	1	3	1	3	3	1	0	1	3	1	1	1	3	1	3	1	3	1	1	1	3	0	3	3	3	3	3	3	1	1	3	3	3	3	3	3	3
avgbs_119545	0	3	1	3	1	0	1	3	1	0	1	1	0	0	1	1	0	0	1	3	0	0	0	0	1	0	0	3	1	0	3	1	3	0	3	1	3	0	0	1	1	1	2	3	0	1	0	1	3
avgbs_119558	3	0	1	3	1	0	3	1	0	3	3	0	0	1	1	3	0	0	0	1	0	0	0	1	0	3	0	3	0	3	0	0	1	0	0	0	1	0	0	0	0	1	0	0	1	0	3	1	0
avgbs_119589	0	1	3	1	0	3	3	3	0	0	1	0	0	3	0	3	0	0	0	3	3	0	0	1	3	0	0	1	1	0	0	3	3	1	1	1	0	0	0	3	1	0	0	0	0	1	3	0	3
avgbs_119597	3	1	1	3	3	1	1	2	1	1	3	1	0	1	3	1	0	0	0	1	3	1	0	3	3	3	1	3	0	0	0	3	3	0	0	1	0	1	3	1	3	1	0	1	0	1	0	1	3
avgbs_119598	3	1	1	3	3	1	1	2	1	1	3	1	0	1	3	1	0	0	0	1	3	1	0	3	3	3	1	3	0	0	0	3	3	0	0	1	0	1	3	1	3	1	0	1	0	1	0	1	3
avgbs_1196	3	3	1	1	3	3	3	1	1	1	1	1	0	3	3	3	1	3	0	3	1	3	0	1	3	1	0	1	0	0	3	1	1	1	3	3	1	1	3	3	1	3	1	0	1	1	3	1	1
avgbs_119602	3	1	3	1	3	3	3	3	0	1	3	3	0	1	1	3	0	3	3	1	3	3	3	1	3	1	0	1	0	3	1	1	3	3	1	1	1	1	3	1	3	1	0	1	0	1	3	3	1
avgbs_119665	3	1	3	1	3	3	3	1	3	3	1	1	0	1	3	3	0	1	0	1	1	3	1	3	1	3	2	1	0	0	1	3	1	1	3	1	1	3	0	1	1	0	3	0	0	3	1	0	0
avgbs_119667	3	1	3	3	1	0	3	1	1	1	1	3	1	3	3	3	3	3	3	3	3	1	0	3	1	1	3	3	1	3	3	1	3	3	1	3	1	1	3	3	1	0	3	3	1	1	1	1	1
avgbs_119668	3	1	3	3	1	0	3	1	1	1	1	3	1	3	3	3	3	3	3	3	3	1	0	3	1	1	3	3	1	3	3	1	3	3	1	3	1	1	3	3	1	0	3	3	1	1	1	1	1
avgbs_119712	1	3	1	3	3	1	3	1	0	1	3	3	3	1	3	1	3	3	1	3	1	0	1	1	3	1	0	3	3	0	3	1	3	3	3	3	1	1	3	1	3	1	1	1	1	0	1	1	0
avgbs_11974	3	3	1	3	3	3	1	3	1	3	3	3	0	3	1	1	0	3	1	1	1	3	0	3	3	3	0	1	1	3	1	1	3	1	0	3	1	0	3	1	1	1	3	3	0	3	3	1	1
avgbs_119752	1	3	1	1	3	1	3	3	1	3	3	1	0	1	1	3	3	1	1	1	3	3	1	3	3	1	1	1	3	1	1	1	3	1	1	3	3	3	3	1	1	3	1	1	1	1	1	3	1
avgbs_119765	3	3	3	3	3	3	1	1	1	3	1	3	3	1	3	1	3	0	0	3	3	0	3	3	1	3	0	1	3	1	3	3	3	1	3	3	3	3	0	1	1	1	3	3	3	3	3	3	3
avgbs_119766	3	3	3	3	3	3	1	1	1	3	1	3	3	1	3	1	3	0	0	3	3	0	3	3	1	3	0	1	3	1	3	3	3	1	3	3	3	3	0	1	1	1	3	3	3	3	3	3	3
avgbs_119774	3	1	3	3	3	3	1	3	3	1	3	3	0	3	3	1	3	1	0	3	3	3	3	1	1	3	3	1	1	3	3	3	3	1	3	1	0	3	3	3	3	1	1	3	1	1	3	3	3
avgbs_119782	1	3	1	1	3	1	3	2	1	3	1	1	0	1	1	1	3	3	0	1	1	3	1	2	1	3	0	1	0	1	1	3	3	0	1	3	0	1	3	1	1	3	1	3	0	1	3	1	3
avgbs_119789	3	3	1	3	3	1	3	1	1	1	0	1	3	3	3	3	1	3	0	0	1	3	0	1	3	1	3	0	0	0	3	0	1	1	3	3	3	1	1	3	1	3	3	0	1	3	0	1	1
avgbs_119817	1	1	1	1	1	1	3	3	0	0	1	0	0	3	0	3	3	0	0	1	0	0	3	1	1	0	0	3	0	1	0	0	1	0	0	3	3	1	0	3	1	1	1	1	3	1	1	0	1
avgbs_119818	1	1	1	1	1	1	3	3	0	0	1	0	0	3	0	3	3	0	0	1	0	0	3	1	1	0	0	3	0	1	0	0	1	0	0	3	3	1	0	3	1	1	1	1	3	1	1	0	1
avgbs_119824	3	1	3	0	3	1	3	3	3	1	3	3	0	1	3	3	1	1	3	3	3	3	0	1	3	3	3	3	0	3	3	3	3	3	1	3	3	3	3	1	1	1	1	3	1	1	1	3	3
avgbs_119855	1	3	1	3	3	0	0	1	3	1	3	0	0	0	0	1	3	0	0	0	1	1	0	1	3	0	0	3	3	3	0	1	3	0	3	3	1	1	3	1	3	1	0	1	0	0	1	1	1
avgbs_119863	1	1	1	1	3	0	3	3	0	0	1	0	0	1	3	1	1	3	1	0	0	0	0	3	3	0	0	0	0	3	0	0	0	0	0	1	0	0	1	1	1	0	0	0	0	3	0	3	1
avgbs_119880	3	3	1	3	3	0	1	1	0	1	1	1	0	2	0	3	0	0	0	0	0	0	0	3	3	3	3	0	0	0	3	3	1	0	3	1	0	1	0	0	0	3	0	0	3	0	0	1	3
avgbs_119886	1	3	1	1	3	1	1	1	0	3	1	1	0	1	1	1	0	0	0	1	0	3	0	1	1	0	1	1	0	1	0	0	3	3	1	3	3	1	0	0	1	3	0	0	0	1	3	1	0
avgbs_119887	1	3	1	1	3	1	1	1	0	3	1	1	0	1	1	1	0	0	0	1	0	3	0	1	1	0	1	1	0	1	0	0	3	3	1	3	3	1	0	0	1	3	0	0	0	1	3	1	0
avgbs_119900	3	1	3	3	1	0	3	1	1	0	0	1	0	3	0	3	0	3	3	0	3	1	0	0	1	1	0	3	0	0	3	0	3	3	1	3	1	0	0	3	1	3	3	0	0	0	0	0	1
avgbs_119921	3	1	3	3	1	0	1	1	1	1	1	1	1	1	0	3	0	1	0	1	0	0	3	1	3	3	1	1	0	1	1	1	3	1	0	3	0	3	0	3	1	3	3	0	0	0	0	2	1
avgbs_119933	1	1	3	1	1	1	1	1	1	3	3	1	3	1	3	1	3	3	1	3	0	0	0	3	3	3	0	1	1	3	1	3	1	1	1	3	1	1	0	2	3	1	1	3	0	1	3	3	1
avgbs_119934	1	3	3	1	3	1	3	1	0	3	1	1	0	3	3	3	0	3	0	1	0	1	3	1	1	1	0	1	0	3	3	1	3	2	1	3	1	1	3	3	1	3	0	3	1	3	0	1	3
avgbs_119935	1	3	1	3	1	0	3	1	1	1	1	3	0	1	0	3	0	0	0	1	3	3	0	3	3	0	0	1	0	0	1	3	0	0	3	1	1	1	0	3	1	0	3	0	3	3	0	1	3
avgbs_119936	1	3	1	3	1	0	3	1	1	1	1	3	0	1	0	3	0	0	0	1	3	3	0	3	3	0	0	1	0	0	1	3	0	0	3	1	1	1	0	3	1	0	3	0	3	3	0	1	3
avgbs_119943	0	3	2	3	1	0	1	3	1	1	1	1	0	0	0	1	2	1	0	3	0	0	0	1	1	3	0	0	1	0	0	1	3	3	3	1	0	1	0	0	1	1	3	3	0	1	0	0	3
avgbs_119944	3	3	1	3	3	3	1	3	1	3	3	3	0	3	1	1	0	3	1	1	1	3	0	3	3	3	1	1	1	3	1	1	3	1	1	3	1	0	3	1	1	1	3	3	1	3	3	1	1
avgbs_119945	3	3	1	0	3	1	3	3	0	1	1	3	0	1	3	3	0	0	3	3	1	3	0	3	0	0	3	0	0	1	3	0	3	3	3	1	0	0	0	3	1	3	3	1	3	0	1	1	1
avgbs_119955	3	3	3	3	3	0	3	0	3	3	0	0	0	3	0	1	3	3	0	3	0	0	0	3	1	1	3	3	0	0	1	0	0	3	0	0	0	0	0	0	1	0	0	0	0	3	1	1	0
avgbs_119964	3	0	3	0	3	3	1	1	0	3	0	3	1	1	0	3	0	1	1	1	1	0	0	3	1	0	0	0	0	0	1	3	1	1	0	1	0	1	3	1	0	1	3	0	0	0	1	3	0
avgbs_119965	3	0	3	0	3	3	1	1	0	3	0	3	1	1	0	3	0	1	1	1	1	0	0	3	1	0	0	0	0	0	1	3	1	1	0	1	0	1	3	1	0	1	3	0	0	0	1	3	0
avgbs_119982	3	1	3	1	3	3	1	1	3	3	1	3	1	1	3	3	1	1	1	3	0	3	1	3	1	1	1	3	3	1	1	3	3	0	1	1	1	1	3	1	1	3	3	3	0	3	1	3	3
avgbs_12	1	0	1	3	0	1	0	3	1	1	3	1	0	1	3	1	1	1	3	0	0	1	0	3	1	3	0	0	3	0	3	3	1	3	0	1	1	3	3	3	1	0	3	0	0	3	3	1	3
avgbs_120010	0	0	1	1	3	3	1	1	1	3	0	3	0	1	0	1	1	0	3	1	0	3	1	3	3	0	1	3	0	1	1	3	3	0	1	3	0	0	1	1	1	3	3	0	0	0	3	0	1
avgbs_120011	0	0	1	1	3	3	1	1	1	3	0	3	0	1	0	1	1	0	3	1	0	3	1	3	3	0	1	3	0	1	1	3	3	0	1	3	0	0	1	1	1	3	3	0	0	0	3	0	1
avgbs_12002	3	1	1	3	3	1	1	2	1	1	1	1	1	1	3	3	1	1	3	3	3	1	1	1	3	1	1	0	3	1	1	3	3	3	3	2	0	1	3	1	3	1	1	1	3	1	3	3	3
avgbs_12003	3	1	1	3	3	1	1	2	1	1	1	1	1	1	3	3	1	1	3	3	3	1	1	1	3	1	1	0	3	1	1	3	3	3	3	2	0	1	3	1	3	1	1	1	3	1	3	3	3
avgbs_120035	3	3	1	1	3	3	3	1	1	1	1	1	3	3	3	3	1	3	0	3	1	3	1	1	3	1	3	1	0	3	3	1	1	1	0	2	0	0	3	3	1	3	0	0	1	1	3	0	1
avgbs_120041	3	1	3	1	3	3	1	3	0	1	1	1	0	1	1	1	3	3	0	3	3	3	1	3	3	1	0	3	0	3	0	1	3	1	3	1	1	3	1	3	3	3	1	0	1	3	1	1	1
avgbs_120046	3	0	1	0	3	0	3	0	0	0	1	0	0	3	3	3	0	3	0	3	1	3	0	1	3	0	0	1	0	3	0	0	1	1	3	0	0	0	0	0	1	3	0	0	0	1	0	0	1
avgbs_120048	0	3	1	3	1	0	1	3	1	0	1	1	0	0	1	1	0	0	1	3	0	0	0	0	1	0	0	3	1	0	3	1	3	0	3	1	3	0	0	1	1	1	2	3	0	1	0	1	3
avgbs_120100	1	3	1	1	3	1	3	1	1	3	1	1	3	1	1	1	1	1	3	1	0	3	0	1	1	3	1	1	1	1	1	3	3	3	1	3	3	1	3	1	1	3	1	3	3	1	3	1	1
avgbs_120104	1	1	3	3	3	1	1	1	3	1	1	1	1	3	3	2	3	3	0	1	1	1	3	3	3	3	3	3	0	3	1	1	3	1	3	1	3	1	3	1	1	1	1	3	0	0	3	1	1
avgbs_12012	3	1	3	3	1	1	1	3	3	3	1	1	0	3	3	3	3	3	0	3	1	0	0	1	1	3	0	3	1	1	1	3	1	3	0	3	3	0	1	3	3	3	0	1	1	1	1	3	1
avgbs_120130	3	0	1	1	3	0	3	1	3	3	1	1	0	1	3	3	3	1	0	1	0	0	0	3	1	3	0	1	3	0	0	0	1	1	0	1	0	3	0	1	1	3	3	0	0	3	1	3	3
avgbs_120198	3	1	3	3	1	1	1	1	3	1	1	1	1	3	3	3	3	1	3	1	3	3	3	1	1	3	3	3	3	1	3	1	3	3	1	3	0	3	3	1	1	3	3	3	3	1	3	1	3
avgbs_12022	1	3	1	1	1	1	3	3	1	3	3	1	0	1	1	3	3	1	1	1	3	0	1	3	3	1	0	1	0	3	1	1	3	1	1	1	3	3	0	2	2	3	1	1	1	1	3	3	1
avgbs_120220	3	3	1	1	3	0	0	1	0	1	1	0	3	3	3	2	1	3	0	3	1	0	0	1	3	1	0	1	0	3	3	1	0	0	3	3	1	0	0	3	1	0	0	0	1	1	3	1	0
avgbs_120221	3	3	1	1	3	0	0	1	0	1	1	0	3	3	3	2	1	3	0	3	1	0	0	1	3	1	0	1	0	3	3	1	0	0	3	3	1	0	0	3	1	0	0	0	1	1	3	1	0
avgbs_120222	3	3	1	3	1	0	1	3	1	0	1	3	3	3	3	1	1	3	0	1	1	3	3	1	3	3	0	1	1	3	3	3	3	3	3	0	1	1	0	1	3	1	3	1	3	3	0	1	1
avgbs_120233	1	3	0	3	0	1	2	1	1	0	1	0	0	0	0	3	1	3	0	0	0	0	0	3	3	2	3	1	0	0	0	3	0	0	1	0	0	0	0	3	1	0	3	0	3	0	0	0	1
avgbs_120234	1	3	0	3	0	1	2	1	1	0	1	0	0	0	0	3	1	1	0	0	0	0	0	1	3	2	3	1	0	0	0	3	0	0	1	0	0	0	0	3	1	0	3	0	3	0	0	0	1
avgbs_120236	1	3	1	3	3	0	3	1	3	1	3	3	3	1	0	1	3	3	0	3	0	0	0	1	3	1	0	0	0	0	3	0	3	3	3	0	0	1	3	1	0	1	0	1	0	3	0	1	0
avgbs_120257	1	3	1	0	0	1	3	1	3	0	3	0	3	1	3	1	0	0	1	3	1	0	0	1	3	0	0	3	3	0	3	0	0	0	3	0	0	0	0	0	3	1	0	0	1	0	1	0	1
avgbs_120263	1	3	3	3	1	0	3	1	3	1	1	0	0	3	3	1	3	1	1	3	3	0	3	1	3	1	3	0	1	0	3	0	3	3	1	1	1	0	3	3	3	3	3	0	0	0	1	3	3
avgbs_120266	1	1	3	1	3	1	3	3	1	1	3	1	0	1	1	3	0	1	0	1	3	3	0	3	1	1	0	1	1	3	1	3	1	1	3	1	0	3	1	1	1	3	1	1	1	3	3	3	1
avgbs_120272	3	3	1	1	3	0	3	1	1	1	3	1	0	3	3	3	0	2	3	2	1	0	0	1	1	1	0	1	3	3	3	1	1	1	3	3	0	3	3	3	1	3	0	0	1	1	3	0	1
avgbs_120273	1	0	3	1	3	0	3	0	1	1	3	1	0	0	0	3	0	1	0	1	0	0	0	3	1	0	0	0	0	0	0	0	1	1	3	1	1	3	1	1	0	3	1	0	0	3	3	3	1
avgbs_120274	1	0	3	1	3	0	3	0	1	1	3	1	0	0	0	3	0	1	0	1	0	0	0	3	1	0	0	0	0	0	0	0	1	1	3	1	1	3	1	1	0	3	1	0	0	3	3	3	1
avgbs_120275	1	0	3	3	3	1	1	1	3	1	1	1	0	3	0	2	3	3	0	1	1	0	0	3	3	3	3	3	1	0	0	0	3	1	3	1	0	1	0	1	1	1	0	0	0	0	3	1	1
avgbs_120277	1	1	3	0	3	1	1	1	3	0	1	1	0	3	3	2	3	0	3	1	0	0	3	3	3	0	0	3	0	3	1	0	3	1	3	1	3	0	0	1	1	1	0	0	0	3	3	1	1
avgbs_120278	1	1	3	0	3	1	1	1	3	0	1	1	0	3	3	2	3	0	3	1	0	0	3	3	3	0	0	3	0	3	1	0	3	1	3	1	3	0	0	1	1	1	0	0	0	3	3	1	1
avgbs_120287	1	3	3	1	3	1	1	1	3	3	3	0	1	1	3	2	1	3	3	3	1	1	0	3	3	3	1	3	1	0	1	1	3	0	1	1	3	0	0	1	1	0	1	0	3	3	1	3	1
avgbs_120310	3	1	1	1	1	3	3	3	3	3	3	1	0	1	1	1	0	3	3	3	0	0	0	3	1	3	3	3	3	3	3	1	1	1	3	1	0	1	0	1	3	3	1	1	0	1	1	0	3
avgbs_120311	3	0	1	3	3	0	3	3	1	0	3	3	0	0	1	1	0	3	1	1	0	0	0	3	0	3	0	1	0	1	1	1	3	3	1	3	0	0	0	1	1	1	1	3	0	3	3	1	1
avgbs_120313	3	0	3	1	3	3	3	3	3	1	0	1	0	0	3	3	1	1	0	3	0	3	0	1	3	3	0	1	0	0	3	3	3	0	1	1	3	3	0	3	1	1	1	0	0	0	0	0	3
avgbs_120342	3	3	1	3	1	3	1	3	0	3	1	3	0	3	3	1	0	3	1	1	1	3	0	1	3	3	1	1	1	3	3	3	3	3	3	1	3	1	3	1	3	1	0	1	0	3	1	1	1
avgbs_120362	3	0	1	3	0	1	1	3	1	0	1	1	0	1	3	3	3	1	0	3	1	0	0	1	3	3	1	0	0	0	1	3	3	0	3	3	1	1	1	3	1	0	0	1	3	1	3	0	3
avgbs_120368	3	1	1	1	3	1	3	1	3	1	3	1	0	3	3	1	1	1	3	1	1	3	0	1	1	1	1	1	3	3	3	1	3	1	1	2	1	0	1	1	3	1	3	1	0	1	1	3	1
avgbs_120383	3	1	0	1	1	3	0	1	1	3	3	3	0	3	3	3	0	1	0	3	0	0	0	1	1	0	1	1	3	0	0	0	3	0	1	1	3	0	0	3	3	1	1	0	3	0	1	1	1
avgbs_120384	3	1	0	1	1	3	0	1	1	3	3	3	0	3	3	3	0	1	0	3	0	0	0	1	1	0	1	1	3	0	0	0	3	0	1	1	3	0	0	3	3	1	1	0	3	0	1	1	1
avgbs_120386	0	1	1	0	1	0	1	1	3	3	3	3	0	0	0	3	1	1	3	1	1	3	0	1	1	3	1	1	0	0	3	0	3	1	0	1	3	1	0	3	3	1	1	0	3	0	0	0	1
avgbs_120397	1	3	1	0	1	0	3	3	0	3	1	0	3	1	0	3	0	1	0	3	0	0	0	3	3	0	1	0	0	0	3	0	3	3	0	3	3	0	0	1	1	0	0	0	0	1	1	0	1
avgbs_120401	3	3	1	1	3	1	3	1	1	1	3	1	3	3	3	3	0	3	0	1	1	3	0	3	1	1	0	3	0	1	3	0	1	1	0	3	3	3	0	3	1	3	0	3	1	3	3	1	0
avgbs_120403	0	1	3	1	3	3	1	3	0	1	1	1	0	1	1	3	3	3	0	0	0	3	0	3	3	0	3	3	0	0	1	1	3	1	0	1	1	3	1	3	0	3	1	1	0	0	1	1	0
avgbs_120412	1	3	1	1	1	3	3	3	3	3	3	1	3	3	3	3	3	1	3	3	3	3	0	1	1	1	3	1	0	1	1	0	1	0	3	1	1	1	1	3	1	3	1	0	3	1	3	3	3
avgbs_120452	1	3	3	3	1	3	3	1	3	1	1	1	0	3	1	1	1	1	0	3	3	0	0	1	3	1	0	1	0	1	3	1	3	1	3	1	0	3	3	3	3	3	3	0	0	1	1	3	3
avgbs_120454	3	1	3	1	3	3	1	1	3	3	1	0	0	1	3	3	1	1	1	3	1	3	0	3	1	1	0	3	3	0	1	3	3	1	1	1	1	1	3	1	1	0	3	3	3	3	1	3	3
avgbs_12046	0	3	1	3	0	1	3	1	3	1	3	3	0	1	0	1	0	0	1	3	0	1	1	1	3	1	0	0	0	0	3	0	3	0	3	3	0	1	0	0	3	1	0	0	0	3	0	0	0
avgbs_120460	1	3	1	1	3	0	1	3	0	3	0	0	3	1	3	1	0	0	0	0	3	0	0	3	3	1	1	3	0	0	0	0	1	1	1	0	0	0	0	0	1	1	0	0	0	0	0	0	1
avgbs_12047	0	3	1	3	0	1	3	1	3	1	3	3	0	1	0	1	0	0	1	3	0	1	1	1	3	1	0	0	0	0	3	0	3	0	3	3	0	1	0	0	3	1	0	0	0	3	0	0	0
avgbs_120476	1	1	1	1	3	0	1	3	1	0	1	1	0	1	3	1	1	1	0	1	3	0	3	3	3	1	0	3	0	1	3	1	3	1	3	0	0	1	3	1	3	0	3	1	0	0	3	3	1
avgbs_12048	0	3	1	3	0	1	3	1	3	1	3	3	0	1	0	1	0	0	1	3	0	1	1	1	3	1	0	0	0	0	3	0	3	0	3	3	0	1	0	0	3	1	0	0	0	3	0	0	0
avgbs_120480	3	0	1	1	0	0	3	1	0	0	1	0	3	3	0	0	0	3	3	0	0	3	1	1	3	1	3	0	0	3	0	1	1	0	0	3	0	0	0	3	1	3	0	0	0	1	3	0	1
avgbs_120489	1	1	1	1	3	1	3	1	1	3	1	1	3	3	1	1	3	3	0	1	1	3	0	1	1	3	0	1	1	1	1	3	1	3	1	1	3	3	3	1	1	3	1	0	3	1	1	3	3
avgbs_120510	3	1	1	3	3	1	1	3	1	1	1	1	0	1	1	3	3	1	0	3	1	0	0	1	3	1	1	3	0	1	1	3	3	3	3	3	1	0	1	3	1	1	0	1	3	1	3	3	3
avgbs_120526	3	3	1	1	3	3	1	1	0	1	1	3	0	1	1	1	1	3	3	1	0	3	1	3	3	0	0	3	0	0	0	0	0	0	1	3	0	3	1	3	0	3	3	0	0	1	3	0	0
avgbs_120530	1	0	1	1	1	0	0	3	0	0	1	3	1	1	3	3	1	1	0	1	0	0	0	3	3	1	1	1	1	3	3	0	3	0	1	3	0	3	0	1	1	1	3	0	0	3	1	0	1
avgbs_120531	1	0	1	1	1	0	0	3	0	0	1	3	1	1	3	3	1	1	0	1	0	0	0	3	3	1	1	1	1	3	3	0	3	0	1	3	0	3	0	1	1	1	3	0	0	3	1	0	1
avgbs_120543	0	1	1	0	1	0	1	1	3	3	3	3	0	0	0	3	1	1	3	1	1	3	0	1	1	3	1	1	0	0	3	0	3	1	0	1	3	1	0	3	3	1	1	0	3	0	0	0	1
avgbs_120567	0	0	1	1	3	3	3	3	3	3	3	3	0	1	1	3	0	3	3	3	3	0	0	1	3	1	1	1	1	0	1	1	3	3	1	1	3	3	0	1	3	1	3	0	1	1	3	3	1
avgbs_120577	3	3	3	3	3	1	1	1	1	1	3	3	3	1	1	3	3	3	1	1	0	0	0	1	1	1	0	3	3	3	3	1	3	3	1	1	1	3	1	3	3	3	1	1	3	3	3	3	3
avgbs_120591	1	1	1	1	3	0	3	3	1	3	1	1	0	1	3	1	0	3	0	1	3	1	0	3	3	1	1	3	0	1	0	0	3	1	0	1	0	0	0	1	1	0	3	0	3	3	3	3	1
avgbs_120592	3	1	1	1	3	1	0	1	1	1	1	1	0	1	3	3	0	3	3	1	0	3	1	1	1	1	1	3	3	1	1	1	1	1	3	3	0	0	0	0	0	3	0	0	0	3	3	0	3
avgbs_120593	3	1	1	1	3	1	0	1	1	1	1	1	0	1	3	3	0	3	3	1	0	3	1	1	1	1	1	3	3	1	1	1	1	1	3	3	0	0	0	0	0	3	0	0	0	3	3	0	3
avgbs_120602	0	3	1	3	1	1	1	3	0	1	1	1	1	1	1	1	1	1	0	3	1	0	1	1	1	0	1	0	0	3	3	1	3	3	0	1	3	1	1	1	2	1	0	0	1	1	1	1	3
avgbs_12061	3	3	3	1	3	3	3	3	3	1	3	3	0	1	1	3	3	3	0	1	3	3	3	1	3	1	1	1	1	3	3	1	3	3	1	1	1	1	1	1	1	1	0	1	0	1	3	3	1
avgbs_120612	3	0	3	1	3	1	1	3	3	1	0	1	0	3	3	1	0	1	3	3	0	0	3	3	1	1	3	3	1	1	3	0	0	3	0	3	3	0	1	3	1	3	3	3	0	3	3	0	3
avgbs_120613	3	0	3	1	3	1	1	3	3	1	0	1	0	3	3	1	0	1	3	3	0	0	3	3	1	1	3	3	1	1	3	0	0	3	0	3	3	0	1	3	1	3	3	3	0	3	3	0	3
avgbs_12062	3	3	3	1	3	3	3	3	3	1	3	3	0	1	1	3	3	3	0	1	3	3	3	1	3	1	1	1	1	3	3	1	3	3	1	1	1	1	1	1	1	1	0	1	0	1	3	3	1
[truncated: 9,759 more rows]
[truncated: 48 more columns]
