# Supplementary material for: Using Genotyping-By-Sequencing (GBS) for Genomic Discovery in Cultivated Oat
Source: PLoS One. 2014 Jul 21;9(7):e102448. doi: 10.1371/journal.pone.0102448 (PMC4105502; doi:10.1371/journal.pone.0102448)
Supplement: Table S1 — GBS mapping data for the six bi-parental populations used to update the oat consensus map (Oliver et al ., 2013). (ZIP) [file pone.0102448.s018.zip › Table_S1_CxH.txt]

# Array-based SNP markers (prefixed "BA" or "GMI") are from dataset S2 of Oliver et al., 2013 PLoS ONE 8: e58068. GBS markers (prefixed "avgbs") are from this work.
# Markers were filtered using the following criteria: completeness = 50%, MAF = 35, heterozygosity = 8.
# Marker phases have been checked: "1" represents the female parent's genotype, "3" the male parent's genotype, "2" a heterozygote and "0" missing data.
Locus	CH.006	CH.007	CH.008	CH.009	CH.010	CH.011	CH.012	CH.013	CH.014	CH.015	CH.016	CH.017	CH.018	CH.019	CH.020	CH.021	CH.022	CH.023	CH.024	CH.025	CH.026	CH.027	CH.028	CH.029	CH.030	CH.031	CH.032	CH.033	CH.035	CH.036	CH.037	CH.039	CH.040	CH.041	CH.042	CH.043	CH.044	CH.045	CH.046	CH.047	CH.048	CH.049	CH.050	CH.051	CH.052	CH.053	CH.054	CH.059	CH.060
BA_grs_c10318_236	1	3	1	3	1	3	3	3	3	3	3	3	3	1	1	3	1	3	1	1	3	3	3	1	3	1	3	3	1	3	1	1	3	1	1	1	3	3	1	1	3	3	1	1	3	3	1	3	0
BA_grs_c10685_353	1	1	3	3	3	1	1	3	1	3	1	3	3	1	1	3	3	3	1	3	3	3	1	3	1	1	3	3	3	1	1	1	1	1	1	3	1	3	1	1	3	3	1	3	1	1	3	3	1
BA_grs_c6565_175	1	1	3	3	3	1	1	1	1	1	1	1	3	1	1	3	3	3	3	3	3	3	3	3	1	1	3	3	3	3	1	1	1	1	1	3	3	3	1	1	3	3	1	3	1	1	3	3	1
BA_grs_c8269_158	1	3	1	3	3	1	1	3	3	3	2	3	3	3	1	3	3	1	1	1	3	3	1	1	3	1	1	1	3	1	3	1	3	1	3	1	3	1	1	3	3	3	1	1	3	3	1	3	1
GMI_DS_A3_213_352	3	3	1	3	3	1	2	1	1	1	1	1	3	1	3	3	1	1	3	3	3	3	3	3	3	3	3	2	1	3	1	1	1	3	3	1	3	1	1	1	1	3	1	1	1	3	3	1	3
GMI_DS_A3_340_378	1	3	1	3	3	3	1	1	3	2	1	3	3	3	1	2	3	3	3	3	3	1	1	3	1	1	3	3	3	1	3	3	1	3	3	1	1	3	1	3	3	1	3	3	3	1	3	3	1
GMI_DS_A3_468_401	1	1	3	3	3	1	3	1	1	3	3	1	3	1	3	1	1	1	1	3	1	1	3	3	3	1	1	1	3	3	1	1	3	3	3	1	3	1	1	3	1	3	1	1	1	3	1	3	1
GMI_DS_A3_74_292	1	1	1	1	1	3	1	3	1	3	3	3	1	1	1	3	3	1	3	1	1	1	3	1	3	3	3	1	3	3	1	1	2	1	1	3	3	3	2	3	1	1	3	3	3	3	1	3	3
GMI_DS_CC10034_60	1	1	3	3	3	1	1	3	1	3	1	3	3	1	1	3	3	3	1	3	3	3	1	3	1	1	3	3	3	1	1	1	1	1	1	3	1	3	1	1	3	3	1	3	3	1	3	3	1
GMI_DS_CC10461_118	1	1	3	3	1	3	1	3	1	3	1	1	1	3	3	1	1	1	3	3	1	3	3	3	3	1	1	1	1	3	3	1	3	3	1	3	3	1	3	3	1	1	1	1	1	3	1	1	3
GMI_DS_CC10993_70	1	3	1	3	3	1	1	3	3	3	1	3	3	3	1	3	3	3	2	1	3	3	1	1	3	1	1	3	3	0	3	1	3	1	3	1	3	1	1	3	3	3	1	1	3	3	1	3	3
GMI_DS_CC12000_73	3	1	3	3	3	3	3	1	1	1	1	3	3	3	1	1	3	3	3	1	1	1	1	1	3	3	3	3	1	1	3	3	1	1	3	1	3	3	1	1	3	3	3	3	1	3	3	3	0
GMI_DS_CC1661_180	3	3	3	3	3	1	3	1	1	1	1	3	3	1	3	3	1	1	3	3	3	1	3	3	3	3	3	3	1	3	1	1	1	3	3	1	3	1	1	1	1	1	3	1	3	3	1	1	2
GMI_DS_CC3048_64	1	1	3	3	3	1	1	1	1	1	1	1	3	1	1	3	3	3	3	3	3	3	3	3	1	1	3	3	3	3	1	1	3	1	1	3	3	3	1	1	3	3	1	1	1	1	3	3	0
GMI_DS_CC3275_96	1	1	3	1	3	1	3	1	1	1	1	3	3	1	1	3	1	3	1	1	1	1	1	1	1	3	3	3	1	1	3	1	1	3	3	1	3	3	1	3	3	3	3	3	1	1	3	1	3
GMI_DS_CC3352_191	3	3	1	3	3	1	3	1	1	1	3	1	1	3	1	3	1	1	1	3	0	3	3	3	3	1	1	1	3	3	1	1	1	3	0	3	1	1	3	3	1	1	1	1	3	3	3	3	1
GMI_DS_CC4033_368	1	3	1	3	3	3	1	1	3	1	1	3	1	3	1	1	3	1	3	3	3	3	3	3	1	3	3	1	3	3	1	3	1	1	3	3	1	1	1	1	3	1	1	1	1	1	1	1	1
GMI_DS_CC4394_195	1	1	3	1	1	1	1	3	1	1	3	3	1	3	1	3	3	3	3	3	3	1	3	3	1	3	3	3	3	3	1	3	1	3	3	1	1	1	3	1	3	3	3	3	1	1	3	3	1
GMI_DS_CC5128_138	1	3	2	1	3	1	3	3	3	3	1	1	1	3	3	1	1	3	1	3	1	3	1	3	3	3	1	1	1	1	1	3	3	3	3	3	3	3	3	1	1	1	1	1	1	3	1	3	0
GMI_DS_CC5134_229	1	3	1	3	3	1	1	3	3	3	1	3	3	3	1	3	3	3	2	1	3	3	1	1	3	1	1	3	3	1	3	1	3	1	3	1	3	1	1	3	3	3	1	1	3	3	1	3	2
GMI_DS_CC5554_57	3	3	3	3	3	1	3	1	1	1	1	3	3	1	3	3	1	1	3	3	3	1	1	3	3	1	2	3	1	1	1	1	3	3	3	1	3	1	1	1	1	1	3	1	3	3	1	1	0
GMI_DS_CC5684_99	1	1	3	3	1	1	3	3	1	3	1	1	1	3	1	3	3	1	1	3	1	1	1	3	1	3	3	1	1	1	1	1	1	1	3	1	1	1	3	3	1	3	3	1	3	1	3	1	1
GMI_DS_CC6030_255	1	3	1	3	3	3	1	1	3	1	1	3	1	3	1	1	3	1	3	3	3	3	3	3	1	3	3	1	3	3	1	3	1	1	3	3	1	1	1	1	3	1	1	1	1	1	1	1	0
GMI_DS_CC6107_131	1	1	3	1	3	3	3	3	1	3	3	3	1	3	1	1	3	3	1	3	1	3	1	3	3	1	1	3	1	1	3	3	3	3	1	1	3	3	3	1	3	3	3	1	1	3	1	1	0
GMI_DS_CC7482_102	3	3	1	3	3	1	3	3	1	3	3	3	3	1	1	3	3	1	3	3	3	3	3	3	3	3	3	1	1	3	1	1	1	3	3	1	3	1	1	1	3	3	3	1	3	3	3	1	0
GMI_DS_CC7795_77	3	1	1	3	1	1	3	3	3	3	3	3	3	0	1	1	1	1	1	1	3	0	0	1	3	3	1	1	0	1	3	1	1	3	3	1	3	3	1	1	3	3	1	3	3	3	1	1	1
GMI_DS_CC8293_216	1	1	3	3	3	3	1	1	1	1	1	3	1	1	3	1	1	1	3	1	3	1	1	1	3	1	1	1	1	1	1	1	3	3	3	1	1	3	3	1	1	1	3	3	1	3	3	3	0
GMI_DS_CC8468_91	1	3	1	3	1	3	1	1	3	1	1	3	1	3	1	1	3	1	3	3	3	3	3	3	1	3	3	1	3	3	1	3	1	1	3	3	1	1	1	1	3	1	1	1	1	1	1	1	0
GMI_DS_CC892_260	1	1	3	1	3	3	3	3	1	3	3	3	1	3	1	1	3	3	1	3	3	3	1	3	3	1	1	3	1	1	3	3	3	3	1	1	3	3	3	1	3	3	3	1	1	3	1	1	1
GMI_DS_CC8923_203	1	1	3	3	1	3	1	3	1	3	1	1	1	3	3	1	1	1	3	3	1	3	3	3	3	1	1	1	1	3	3	1	3	3	1	3	1	1	3	3	3	1	1	1	1	3	1	1	0
GMI_DS_CC9295_235	3	3	1	3	3	1	3	3	1	3	3	3	3	1	1	3	3	1	3	3	3	3	3	3	3	3	3	1	1	3	1	1	1	3	3	1	3	1	1	1	3	3	3	1	3	3	3	1	0
GMI_DS_CC9481_218	1	3	3	1	1	1	3	3	3	3	1	3	3	3	3	1	1	3	3	3	1	1	1	3	3	3	1	3	1	1	1	3	3	3	3	3	3	3	1	3	1	1	1	3	1	3	1	3	1
GMI_DS_CC9493_63	3	3	3	3	3	3	1	3	3	3	3	1	3	3	3	3	1	1	3	3	3	1	3	3	1	1	1	1	3	3	1	3	3	1	1	1	3	3	1	3	3	3	1	1	1	1	3	3	1
GMI_DS_oPt-12634_188	3	3	1	3	1	3	1	1	3	1	3	3	3	1	3	1	3	1	1	1	3	3	3	0	3	1	1	0	3	3	1	1	1	1	3	0	3	3	3	1	3	3	3	3	3	3	3	1	1
GMI_DS_oPt-12991_114	3	1	3	1	3	3	3	3	1	3	1	3	3	1	1	1	3	3	1	1	1	1	1	1	3	3	1	3	1	1	3	3	1	1	3	1	3	3	1	1	3	3	3	3	1	3	3	3	3
GMI_DS_oPt-13151_665	3	3	3	3	3	1	1	3	1	1	1	3	3	3	1	1	3	1	1	1	3	3	3	1	3	1	3	1	1	3	3	3	1	3	3	1	2	3	3	1	1	3	1	3	3	3	1	1	1
GMI_DS_oPt-1466_323	1	3	3	1	3	3	3	3	1	3	3	3	1	3	1	1	3	3	1	3	1	3	1	3	1	2	1	3	1	1	3	1	1	1	1	1	3	3	3	1	3	3	3	1	1	1	1	1	3
GMI_DS_oPt-14907_38	1	3	3	3	3	1	1	3	1	3	3	3	3	1	3	3	1	1	1	3	3	1	1	3	3	1	3	1	1	1	1	3	3	1	1	1	1	1	1	3	3	3	1	1	1	3	3	3	1
GMI_DS_oPt-15903_270	3	3	3	3	3	1	0	1	1	1	1	1	3	1	3	2	1	1	0	3	1	1	1	3	3	1	3	3	1	1	1	1	3	3	3	1	3	1	1	1	1	1	3	1	3	3	1	1	1
GMI_DS_oPt-16041_239	1	1	3	3	3	3	2	1	1	1	1	3	1	1	1	2	1	3	3	1	1	1	1	1	3	1	1	3	1	1	1	1	1	1	3	1	1	3	3	1	2	1	3	3	1	3	1	1	3
GMI_DS_oPt-17385_80	3	3	3	3	3	1	1	1	1	1	1	1	3	1	1	3	3	3	1	3	3	3	3	3	1	3	3	3	3	3	1	1	1	1	1	3	3	3	1	3	3	3	1	3	1	1	3	3	3
GMI_DS_oPt-17694_374	3	3	3	1	3	3	1	1	3	1	3	3	3	1	1	3	1	1	1	1	3	3	3	1	1	1	3	1	1	3	3	3	3	3	1	1	3	3	3	1	3	3	3	1	1	1	1	3	3
GMI_DS_oPt-18005_248	1	3	1	1	1	1	1	1	3	1	3	3	1	3	3	3	1	3	3	3	1	3	1	3	1	1	3	3	3	1	3	3	1	3	1	1	3	1	1	1	3	1	3	1	1	1	3	3	1
GMI_DS_oPt-18064_151	3	3	3	1	3	3	1	3	3	3	3	1	3	3	1	3	1	1	3	3	3	3	3	3	3	3	1	1	3	3	1	3	3	1	1	3	3	1	1	3	1	2	1	1	3	1	3	1	3
GMI_ES_CC10629_401	1	3	3	1	3	1	1	1	1	1	1	3	1	1	3	1	1	3	3	1	3	3	1	1	3	3	1	1	1	1	3	1	3	3	3	3	1	1	3	1	1	1	3	3	1	3	3	3	3
GMI_ES_CC11019_290	1	3	3	1	1	1	3	3	3	3	1	3	3	3	3	1	1	3	1	3	1	3	1	3	3	3	1	1	1	1	1	3	3	3	3	3	3	3	1	1	1	1	1	3	1	3	1	3	0
GMI_ES_CC11290_204	1	3	1	3	1	3	1	1	3	1	1	3	1	3	1	1	3	1	3	3	3	3	3	3	1	3	3	1	3	3	1	3	1	1	3	3	1	1	1	1	3	1	1	1	1	1	1	1	0
GMI_ES_CC11621_230	1	3	3	1	1	1	1	1	3	1	3	3	1	3	3	3	1	3	1	3	1	3	1	3	1	1	3	3	3	1	3	3	1	3	1	1	3	1	1	1	3	2	3	1	1	1	3	3	0
GMI_ES_CC11649_76	3	3	1	3	3	1	3	2	3	1	3	3	3	1	1	3	3	1	1	3	3	3	3	3	3	2	3	1	1	3	1	1	1	1	3	3	3	1	3	1	1	3	3	3	3	3	3	1	0
GMI_ES_CC11826_84	1	3	3	1	3	1	1	1	1	1	1	3	1	1	3	1	1	3	3	1	3	3	1	1	3	3	1	1	1	1	3	1	3	3	3	3	1	1	3	1	1	1	3	3	1	3	3	3	0
GMI_ES_CC11945_381	1	3	3	1	3	1	3	1	1	1	3	3	1	1	3	1	1	3	3	1	1	3	3	1	3	3	1	3	3	3	1	1	3	3	3	1	1	1	3	1	3	3	3	3	1	3	1	3	2
GMI_ES_CC12708_442	1	1	3	3	1	1	3	3	3	3	3	3	1	3	1	3	3	3	3	3	3	1	3	3	1	3	3	3	3	3	3	3	1	1	3	1	1	1	3	1	3	3	3	3	1	1	3	3	1
GMI_ES_CC12765_141	1	3	1	1	3	1	3	3	3	3	1	1	1	3	3	1	1	1	1	3	1	3	1	3	1	3	1	1	1	1	1	3	3	3	3	3	1	3	3	1	1	1	1	1	1	1	1	3	1
GMI_ES_CC13854_225	1	3	3	1	1	1	3	3	3	3	1	3	3	3	3	1	1	3	3	3	1	1	1	3	3	3	1	3	1	1	1	3	3	3	3	3	3	3	1	3	1	1	1	3	1	3	1	3	0
GMI_ES_CC15057_51	1	3	1	3	3	1	1	3	3	3	1	3	3	3	1	3	3	3	2	1	3	3	1	1	3	3	1	3	3	1	3	1	3	1	3	1	3	1	1	3	3	3	1	1	3	3	1	3	0
GMI_ES_CC16445_119	1	3	1	3	1	3	3	3	3	3	3	3	3	1	1	3	1	3	1	1	3	3	3	1	3	1	3	3	3	3	1	1	3	1	3	1	3	3	1	1	3	1	1	2	3	3	1	3	1
GMI_ES_CC18060_346	1	1	3	3	3	1	3	1	3	1	3	1	1	3	1	1	3	3	1	3	1	1	3	3	3	3	3	3	3	3	3	1	1	1	1	3	1	1	3	1	3	3	1	1	1	3	3	3	0
GMI_ES_CC2088_506	1	1	3	3	3	1	1	1	1	1	1	1	3	1	1	3	3	3	3	3	3	3	3	3	1	1	3	3	3	3	1	1	3	1	1	3	3	3	1	1	3	3	1	3	1	1	3	3	0
GMI_ES_CC3511_395	3	3	3	1	1	1	1	3	1	3	3	3	2	1	3	1	3	3	1	1	3	3	1	1	1	1	3	3	1	1	1	3	1	1	3	1	3	1	1	1	3	3	3	3	1	1	3	1	0
GMI_ES_CC4005_62	1	1	3	3	3	1	3	1	3	1	3	1	1	3	1	1	3	3	1	3	1	1	3	3	3	3	3	3	3	3	3	1	1	1	1	3	1	1	3	1	3	3	1	1	1	3	3	3	0
GMI_ES_CC4334_304	1	1	1	1	1	1	1	3	3	3	3	1	3	1	3	1	3	1	3	1	1	1	3	1	1	1	3	3	3	3	1	1	3	3	1	3	3	1	3	1	3	3	3	1	3	1	3	1	1
GMI_ES_CC4633_339	1	1	3	1	1	3	3	3	1	3	1	1	3	3	3	3	1	3	1	1	1	1	3	1	3	3	3	3	3	3	3	3	1	3	1	1	1	1	1	3	1	1	3	1	3	3	1	3	0
GMI_ES_CC5099_90	1	1	3	3	3	3	3	1	1	1	1	3	1	1	3	1	1	1	3	1	3	1	1	1	3	1	1	1	1	1	1	1	3	3	3	1	1	3	3	1	1	1	3	3	1	3	3	3	3
GMI_ES_CC5758_340	1	3	1	3	3	1	1	3	3	3	1	3	3	1	3	1	3	3	3	1	3	3	1	1	3	3	1	3	3	1	3	1	3	1	1	1	1	3	1	1	3	3	1	1	3	3	1	3	3
GMI_ES_CC6185_80	1	0	3	3	3	1	1	1	1	1	1	1	3	1	1	3	3	3	3	3	3	3	3	3	1	1	3	3	3	3	1	1	3	1	1	3	3	3	1	1	3	3	1	1	1	1	3	1	0
GMI_ES_CC6708_301	1	3	1	3	3	3	1	1	3	1	1	3	1	3	1	1	3	1	3	3	3	3	3	3	1	3	3	1	3	3	1	3	1	1	3	3	1	1	1	1	3	1	1	1	1	1	1	1	1
GMI_ES_CC7307_489	1	1	3	3	3	1	1	1	1	3	1	3	3	1	1	3	3	3	1	3	3	3	1	3	1	1	3	2	2	1	1	1	3	1	1	3	3	3	1	1	3	3	1	3	1	1	3	3	1
GMI_ES_CC7312_286	3	3	3	3	1	3	1	1	3	1	1	1	3	1	3	2	3	1	3	3	1	2	3	3	3	3	1	1	1	3	3	3	3	1	1	3	3	1	1	3	3	1	1	1	3	3	1	1	2
GMI_ES_CC7433_103	1	3	3	1	3	1	1	1	3	1	3	3	1	3	3	3	1	3	1	3	1	3	3	3	1	3	3	3	3	3	3	3	1	3	1	1	3	3	1	3	3	3	3	1	1	1	3	3	0
GMI_ES_CC7684_273	1	1	3	3	1	1	3	1	1	1	3	1	1	3	1	3	3	1	1	3	1	1	1	3	1	3	3	1	1	1	1	1	1	1	3	1	1	1	3	3	1	3	3	1	3	1	3	1	1
GMI_ES_CC7849_819	3	3	3	3	3	1	1	1	1	1	1	1	3	1	1	3	3	3	1	3	3	3	3	3	1	3	3	3	3	3	1	1	3	1	1	3	3	3	1	1	3	3	1	3	1	1	3	3	0
GMI_ES_CC8945_103	3	3	3	3	3	1	3	1	1	1	1	3	3	1	3	3	1	1	3	3	3	1	3	3	3	3	3	3	1	3	1	1	1	3	3	1	3	1	1	1	1	1	3	1	3	3	1	1	3
GMI_ES_CC9711_432	1	2	3	3	1	3	1	3	1	3	1	1	1	3	3	1	1	1	3	3	1	3	3	3	3	1	1	2	1	3	3	1	3	3	1	2	3	1	3	3	1	1	1	1	1	3	1	1	3
GMI_ES_CC9730_217	1	3	1	3	3	3	1	1	3	1	1	3	1	3	1	1	3	1	3	3	3	3	3	3	1	3	3	1	3	3	1	3	1	1	3	3	1	1	1	1	3	1	1	1	1	1	1	1	1
GMI_ES_CC9934_55	1	1	3	3	1	1	3	3	1	3	1	1	1	3	1	3	3	1	1	3	1	1	1	3	1	3	3	1	1	1	1	1	1	1	3	1	1	1	3	3	1	3	3	1	3	1	3	1	0
GMI_ES01_c10033_104	1	1	3	3	1	3	1	3	1	3	1	1	1	3	3	1	1	1	3	3	1	3	3	3	3	1	1	1	1	3	3	1	3	3	1	3	3	1	3	3	1	1	1	1	1	3	1	1	0
GMI_ES01_c10107_481	1	2	3	3	3	1	1	1	1	1	1	1	3	1	1	3	2	3	1	3	2	2	3	3	1	1	3	3	3	3	1	1	1	1	1	3	3	3	1	1	3	3	1	3	1	1	3	3	1
GMI_ES01_c11827_414	1	3	1	3	3	1	1	3	3	3	1	3	3	3	3	1	3	3	3	1	3	3	1	1	3	3	1	3	3	1	3	1	3	1	1	1	1	3	1	1	3	3	1	1	3	3	1	3	1
GMI_ES01_c11874_130	1	3	3	3	3	1	1	3	1	3	0	3	1	1	3	3	1	1	1	3	3	1	1	3	3	1	3	0	1	1	1	3	3	1	1	1	1	3	3	3	3	3	1	0	1	3	3	3	1
GMI_ES01_c11975_322	1	1	1	1	3	3	3	3	1	3	3	3	1	3	1	1	3	1	1	3	3	3	1	3	3	1	1	1	1	1	3	3	3	3	1	1	3	3	3	1	3	3	3	1	1	3	1	1	1
GMI_ES01_c1223_200	1	1	1	1	3	3	3	3	1	3	3	3	3	3	1	1	3	1	1	3	3	3	3	3	3	1	1	1	1	3	3	3	3	3	1	1	3	3	3	1	3	3	3	1	1	3	1	1	1
GMI_ES01_c12564_210	1	1	3	1	3	3	3	3	1	3	3	3	1	3	1	1	3	3	1	3	3	3	1	3	3	1	1	3	1	1	3	3	3	3	1	1	3	3	3	1	3	3	3	1	1	3	1	1	1
GMI_ES01_c12710_289	1	3	1	3	3	3	1	1	3	2	1	3	3	3	1	1	3	3	3	3	3	1	1	3	1	1	3	3	3	1	1	3	1	3	3	1	1	3	1	3	3	1	3	3	1	1	3	3	2
GMI_ES01_c13113_119	3	1	3	3	3	3	3	1	1	1	1	3	3	3	1	1	3	3	3	1	1	1	1	1	3	3	3	3	1	1	3	3	1	1	3	1	3	3	1	1	3	3	3	3	1	3	3	3	3
GMI_ES01_c13403_102	1	1	1	1	1	1	1	3	3	3	3	3	3	1	3	3	3	1	3	1	1	1	3	1	1	1	3	3	3	3	1	1	3	3	1	3	3	1	3	1	3	3	3	1	3	1	3	1	1
GMI_ES01_c13432_100	3	3	3	1	1	1	1	3	1	3	3	3	1	1	3	1	3	3	1	1	3	3	1	1	1	1	3	3	1	1	1	3	1	1	3	1	3	1	1	1	3	3	3	3	1	1	3	1	1
GMI_ES01_c13834_134	1	2	3	3	3	1	1	1	1	1	1	1	3	1	1	3	3	3	1	3	3	3	3	3	1	1	3	3	3	3	1	1	1	1	1	3	3	3	1	1	3	3	1	3	1	1	3	3	1
GMI_ES01_c13907_104	1	1	3	1	1	1	1	3	3	1	3	3	1	3	1	3	3	3	3	3	3	1	3	3	1	3	3	3	3	3	2	3	1	3	1	1	1	1	3	1	3	3	3	3	1	1	3	3	1
GMI_ES01_c14131_173	3	3	3	1	3	3	1	1	1	3	3	1	3	1	3	3	3	1	3	1	1	1	3	1	1	1	3	1	1	3	1	3	3	1	3	1	1	1	3	3	1	1	1	1	1	1	1	1	1
GMI_ES01_c14349_357	3	3	3	3	3	1	1	3	1	3	1	3	3	1	3	1	3	1	1	1	3	3	3	1	3	1	3	1	1	3	3	2	2	3	3	1	3	3	3	1	1	3	1	1	3	3	1	1	1
GMI_ES01_c14397_365	1	3	1	1	3	3	3	1	3	1	3	3	1	1	3	1	3	1	3	3	3	3	1	3	1	1	3	1	3	1	3	1	1	3	3	1	1	1	1	1	1	3	3	1	3	1	1	3	1
GMI_ES01_c14673_653	1	3	1	3	3	3	1	1	3	2	1	3	3	3	1	1	3	3	3	3	3	1	1	3	1	1	3	3	3	1	3	3	2	3	3	1	1	3	1	3	3	1	3	3	1	1	3	3	1
GMI_ES01_c1493_96	3	3	3	3	3	1	1	1	1	1	3	3	1	3	1	1	3	1	1	1	1	3	3	1	1	1	3	1	3	3	3	1	1	1	3	3	1	1	1	3	3	3	1	1	3	1	3	3	1
GMI_ES01_c16239_143	1	1	3	3	1	3	1	3	1	3	1	1	1	3	3	1	1	1	3	3	1	3	3	3	3	1	1	1	1	3	3	1	3	3	1	3	3	1	3	3	1	1	1	1	1	3	1	1	1
GMI_ES01_c16275_104	1	3	3	1	3	1	1	1	3	1	3	3	1	3	3	2	1	3	1	3	1	3	3	3	1	3	3	3	3	3	3	3	1	3	1	1	3	3	1	3	3	1	3	1	1	1	3	3	3
GMI_ES01_c16302_758	1	1	1	1	1	3	1	3	1	3	3	3	1	1	1	3	3	1	3	1	2	1	3	1	3	3	3	1	3	3	1	1	1	1	1	3	3	3	3	3	1	1	3	3	3	3	1	3	0
GMI_ES01_c16437_198	3	3	1	1	1	1	1	1	3	1	3	3	1	3	3	3	1	3	3	3	1	3	1	3	1	1	3	3	3	1	3	1	3	3	3	1	3	1	1	1	3	1	3	1	1	1	3	3	1
GMI_ES01_c17040_394	1	3	3	3	1	1	3	1	1	1	3	3	3	3	1	1	1	3	1	3	1	1	3	3	1	1	1	3	1	3	3	3	3	3	1	3	1	1	1	3	3	3	3	3	3	1	3	1	1
GMI_ES01_c17183_318	3	1	3	1	1	1	3	3	3	3	1	1	3	3	3	3	3	3	1	1	1	3	3	1	3	3	3	3	3	3	3	3	3	3	3	3	1	1	1	3	1	1	3	1	3	3	1	3	3
GMI_ES01_c18017_440	1	1	3	1	1	1	3	3	3	1	3	3	0	3	1	3	3	3	3	3	3	1	3	3	1	3	3	3	3	3	3	3	1	3	1	1	1	1	3	1	3	3	3	3	1	1	3	3	1
GMI_ES01_c19245_178	3	3	3	3	2	1	1	3	1	3	1	2	3	1	3	1	0	1	1	1	0	2	3	1	3	1	1	1	1	3	3	1	1	3	1	1	3	3	3	1	3	3	1	1	3	3	3	1	3
GMI_ES01_c20367_331	3	1	1	3	3	1	3	1	3	1	3	3	3	1	1	1	3	1	2	3	3	1	1	3	3	1	1	1	3	1	1	1	3	1	1	3	3	1	1	1	1	3	3	1	1	3	3	3	1
GMI_ES01_c21239_190	1	3	3	3	3	1	1	1	1	1	1	3	1	1	3	3	1	1	1	1	3	1	1	1	3	1	3	1	1	1	1	3	3	1	1	3	1	1	3	3	3	3	1	1	1	3	3	3	0
GMI_ES01_c24051_67	1	1	3	3	1	3	1	3	1	3	1	1	1	3	3	1	1	1	3	3	1	3	3	3	3	1	1	1	1	3	3	1	1	3	1	3	1	1	3	3	3	1	1	1	1	3	1	1	1
GMI_ES01_c24478_209	3	1	3	3	3	3	3	3	1	3	1	1	3	1	3	1	3	3	3	1	3	3	3	1	3	1	3	3	3	3	3	3	3	3	1	1	1	3	3	1	3	1	3	1	3	3	1	1	1
GMI_ES01_c25986_126	3	3	3	1	3	1	3	3	1	3	3	3	1	3	1	1	2	3	1	3	1	3	1	3	1	3	1	3	1	1	3	1	1	1	1	1	3	3	3	1	3	3	3	1	1	1	1	1	3
GMI_ES01_c2878_533	3	3	3	1	3	1	1	3	3	3	1	3	1	1	1	1	3	3	2	1	1	3	3	1	3	1	1	3	1	3	1	1	1	1	1	3	3	1	1	1	3	1	3	3	1	3	3	3	1
GMI_ES01_c3447_952	1	3	1	3	2	1	3	1	1	1	3	1	1	3	1	1	1	3	1	3	1	1	3	3	3	1	3	3	1	3	1	1	3	3	3	3	1	1	3	1	1	3	1	3	3	3	3	1	0
GMI_ES01_c3759_358	3	3	3	3	3	1	1	1	1	1	1	1	1	3	3	3	1	3	3	3	1	3	3	3	1	3	1	3	3	3	3	3	1	3	3	3	3	3	3	1	3	3	1	1	3	1	3	3	3
GMI_ES01_c4174_228	1	1	3	1	3	3	2	3	1	3	3	3	1	3	1	0	3	3	1	3	2	3	1	3	3	1	1	3	1	1	3	3	3	3	1	1	3	3	3	1	3	3	3	1	1	3	1	1	1
GMI_ES01_c4452_325	3	3	3	1	3	1	1	1	3	1	2	3	3	1	1	3	3	1	1	1	3	3	3	1	1	1	3	1	1	3	3	3	2	1	3	1	1	3	3	1	1	3	3	1	1	1	1	1	1
GMI_ES01_c461_1288	1	3	1	3	3	1	1	3	3	3	1	3	3	3	1	3	3	3	2	1	3	3	1	1	3	1	1	3	3	1	3	1	3	1	3	1	3	1	1	3	3	3	1	1	3	3	1	3	1
GMI_ES01_c507_760	3	3	3	3	3	1	1	3	1	3	1	3	3	1	3	1	3	1	1	1	3	3	3	1	3	1	1	1	1	3	3	2	1	3	1	1	3	3	3	1	3	3	1	1	3	3	3	1	3
GMI_ES01_c5419_407	3	3	1	3	3	1	1	1	1	1	1	3	3	1	1	3	3	1	3	3	3	3	3	3	3	3	3	1	1	3	1	1	1	3	3	1	3	1	1	1	3	3	3	1	3	3	3	1	3
GMI_ES01_c658_925	1	1	1	1	1	3	1	3	1	3	3	3	3	1	1	3	3	1	3	1	2	1	3	1	3	3	3	1	3	3	1	1	1	1	1	3	3	3	3	3	1	1	3	3	3	3	1	3	3
GMI_ES01_c677_223	3	1	3	3	3	3	3	1	1	1	1	3	3	3	1	1	3	3	3	1	1	1	1	1	3	3	3	3	1	1	3	3	1	1	3	1	3	3	1	1	3	3	3	3	1	3	3	3	3
GMI_ES01_c7970_395	1	1	3	1	1	1	3	3	3	1	3	3	1	3	1	3	3	3	3	3	3	1	3	3	3	3	3	3	3	3	3	3	1	3	1	1	1	1	3	1	3	3	3	3	1	3	3	3	1
GMI_ES01_c8777_202	3	1	3	1	1	3	3	3	1	3	0	1	3	3	3	3	3	3	1	1	3	1	3	1	3	3	3	3	3	3	3	3	1	3	3	3	1	1	1	3	1	1	3	1	3	3	1	3	0
GMI_ES01_c8817_242	1	1	3	3	1	3	1	3	1	3	1	1	1	3	3	2	1	1	3	3	1	3	3	3	3	1	1	1	1	3	3	1	3	3	1	3	3	1	3	3	1	1	1	1	1	3	1	1	1
GMI_ES01_c9170_468	1	1	3	1	3	3	3	3	1	3	3	3	1	3	1	1	3	3	1	3	3	3	1	3	3	1	1	3	1	1	3	3	3	3	1	1	3	3	3	1	3	3	3	1	1	3	1	1	1
GMI_ES01_c9236_115	1	1	3	3	1	3	1	3	1	3	1	1	1	3	3	1	1	1	3	3	1	3	3	3	3	1	1	1	1	3	3	1	1	3	1	3	3	1	3	3	1	1	1	1	1	3	1	1	0
GMI_ES01_c9241_407	1	3	3	3	3	1	1	3	1	3	1	3	3	1	1	3	3	3	1	3	3	3	1	3	1	1	3	3	3	1	1	1	3	1	1	3	1	3	1	1	3	3	1	3	1	1	3	3	3
GMI_ES01_c9384_567	3	1	1	3	3	1	3	3	1	3	1	1	1	1	3	1	1	3	3	3	1	3	3	3	1	1	3	3	3	3	3	1	1	1	3	3	1	1	1	3	1	3	1	3	1	1	1	1	1
GMI_ES01_c9472_428	1	3	1	3	2	1	3	1	1	1	3	1	1	3	1	1	1	3	1	3	1	1	3	3	3	1	3	3	1	3	1	1	1	3	3	3	1	1	3	1	1	3	1	1	3	3	3	1	1
GMI_ES01_lrc10014_150	3	3	3	3	3	1	1	3	1	3	1	1	3	1	1	3	3	3	1	3	3	3	3	3	1	1	3	3	3	3	1	1	3	1	1	3	1	3	1	1	3	3	1	3	1	1	1	3	1
GMI_ES01_lrc11151_273	1	1	3	1	1	3	3	3	1	3	2	1	3	3	3	3	1	3	1	1	1	1	3	1	3	3	3	3	3	3	3	3	3	3	1	1	1	1	2	3	1	1	3	1	3	3	1	3	3
GMI_ES01_lrc14087_138	1	1	3	3	3	1	1	1	1	1	1	1	3	1	1	3	3	3	1	3	3	3	3	3	1	1	3	3	3	3	1	1	1	1	1	3	3	3	1	1	3	3	1	3	1	1	3	3	1
GMI_ES01_lrc28711_407	1	1	3	3	1	3	1	3	1	3	1	1	1	3	3	1	1	1	3	3	1	3	3	3	3	1	1	1	1	3	3	1	3	3	1	3	3	1	3	3	1	1	1	1	1	3	1	1	1
GMI_ES01_lrc8208_413	3	3	1	1	3	3	1	1	3	1	3	2	1	3	3	3	3	3	2	3	3	2	3	3	3	3	1	3	3	3	1	1	3	1	3	3	3	3	3	1	1	3	1	1	3	3	3	1	1
GMI_ES02_c10749_342	1	3	1	3	3	3	3	3	3	3	1	0	3	1	3	1	3	3	3	3	1	3	1	3	3	3	1	3	3	1	3	1	3	1	1	1	1	3	1	1	3	3	3	1	3	3	1	3	3
GMI_ES02_c10836_312	1	3	1	1	3	3	0	1	1	1	1	1	3	1	3	3	1	3	1	3	1	1	1	3	1	1	1	3	3	1	1	1	3	1	3	3	1	3	3	1	1	2	1	3	3	1	3	1	1
GMI_ES02_c10841_857	3	3	3	1	1	1	1	3	1	3	3	3	1	1	3	1	3	3	1	1	3	3	1	1	1	1	3	3	1	1	1	3	1	1	3	1	3	1	1	1	3	3	3	3	1	1	3	1	0
GMI_ES02_c11747_563	3	1	3	1	1	3	3	3	1	3	1	1	3	3	3	3	1	3	1	1	3	1	3	1	3	3	3	3	3	3	3	3	1	3	1	1	1	1	1	3	1	1	3	1	3	3	1	3	3
GMI_ES02_c11794_636	3	3	1	1	3	3	1	1	3	1	3	1	1	3	3	3	3	3	1	3	1	1	3	3	3	3	1	3	3	3	1	1	1	1	3	3	3	3	3	1	1	3	1	1	3	3	3	1	0
GMI_ES02_c11842_367	1	1	3	3	1	3	1	3	1	3	1	1	1	3	3	1	1	1	3	3	1	3	3	3	3	1	1	1	1	3	3	1	3	3	1	3	3	1	3	3	1	1	1	1	1	3	1	1	1
GMI_ES02_c11855_528	1	3	3	1	3	1	3	3	1	3	3	3	1	3	1	1	3	3	1	3	1	3	1	3	1	0	2	3	1	1	3	1	1	1	1	1	3	3	3	1	3	3	3	1	1	1	1	1	0
GMI_ES02_c12737_306	3	3	1	1	1	3	3	1	1	1	1	3	1	1	3	3	1	3	1	1	3	3	3	1	1	1	3	3	1	3	1	1	3	3	1	3	3	1	0	1	3	3	3	3	1	1	1	3	1
GMI_ES02_c12844_488	3	3	1	1	3	3	1	1	3	1	3	1	1	3	3	3	3	3	1	3	1	1	3	3	3	3	1	3	3	3	1	1	3	1	3	3	3	3	3	1	1	3	1	1	3	3	3	1	1
GMI_ES02_c13068_328	3	3	1	3	3	1	3	2	3	1	3	3	3	1	1	2	3	1	1	1	3	3	3	1	3	1	3	1	1	3	1	1	1	1	3	3	3	3	3	3	1	3	3	2	3	3	3	1	3
GMI_ES02_c13236_178	1	3	3	1	3	1	3	1	1	3	3	3	1	3	1	1	3	1	1	1	1	3	1	1	1	1	3	1	1	1	3	1	1	1	3	1	3	3	1	3	3	3	3	1	3	1	3	3	1
GMI_ES02_c13415_701	3	3	3	3	3	1	1	1	1	1	3	3	1	3	3	3	1	3	3	1	3	3	3	1	1	3	1	3	3	3	3	1	3	3	3	3	3	3	3	1	3	1	3	1	3	1	3	1	3
GMI_ES02_c13726_298	3	3	1	3	1	3	1	1	3	1	3	3	1	1	3	1	1	1	1	1	3	3	3	1	3	1	1	1	3	3	1	1	1	1	3	1	3	3	3	1	3	3	3	3	3	3	1	1	1
GMI_ES02_c13889_164	1	3	3	1	3	1	1	1	1	1	1	3	1	1	3	1	1	3	3	1	3	3	1	1	3	3	1	1	1	1	3	1	3	3	3	3	1	1	2	1	1	1	3	3	1	3	3	3	3
GMI_ES02_c14349_258	3	1	3	3	3	3	3	1	1	1	1	3	3	3	1	1	3	3	3	1	1	1	1	1	3	3	3	3	1	1	3	3	1	1	3	1	3	3	1	1	3	3	3	3	1	3	3	3	0
GMI_ES02_c14642_662	1	1	3	3	1	3	1	3	1	3	1	1	1	3	3	1	1	1	3	3	1	3	3	3	3	1	1	1	1	3	3	1	3	3	1	3	3	1	3	3	1	1	1	1	1	3	1	1	1
GMI_ES02_c14927_478	3	3	3	3	3	1	1	3	1	1	1	3	3	3	1	0	3	1	1	1	3	3	3	1	3	1	3	1	1	3	3	3	1	3	3	1	2	3	3	1	1	3	1	3	3	3	1	1	1
GMI_ES02_c1538_477	1	1	3	3	3	1	3	1	3	1	3	1	1	3	1	1	3	3	1	3	1	1	3	3	3	3	3	3	3	3	3	1	1	1	1	3	1	1	3	1	3	3	1	1	1	3	3	3	3
GMI_ES02_c15462_413	1	3	3	3	3	1	1	3	1	3	3	1	3	1	3	3	1	1	1	3	3	1	1	3	1	1	3	1	1	1	1	3	3	1	1	1	1	1	1	3	3	3	1	1	1	1	3	3	1
GMI_ES02_c15617_183	1	3	3	3	1	3	1	1	3	1	1	3	1	1	3	3	1	1	1	3	1	1	1	3	1	3	1	1	3	1	1	3	1	1	1	3	3	3	1	1	1	1	3	3	1	1	1	1	3
GMI_ES02_c15926_519	1	3	3	1	1	1	3	3	1	3	1	3	1	3	3	1	1	1	3	3	2	3	3	3	1	3	1	1	1	3	1	3	3	3	1	3	1	1	1	3	1	3	3	1	1	1	1	1	2
GMI_ES02_c15952_348	3	1	1	2	1	1	3	3	3	3	3	3	3	1	1	1	1	1	1	1	2	1	1	1	3	1	1	1	1	1	3	1	3	3	3	1	3	3	1	1	3	1	3	1	3	3	1	1	1
GMI_ES02_c16344_816	1	1	3	3	1	3	1	3	1	3	1	1	1	3	3	1	1	1	3	3	1	3	3	3	3	1	1	1	1	3	3	1	3	3	1	3	1	1	3	3	1	1	1	1	1	3	1	1	1
GMI_ES02_c1643_792	1	1	3	1	1	1	1	3	3	1	3	3	1	3	1	3	3	3	3	3	3	1	3	3	1	3	3	3	3	3	2	3	1	3	3	1	1	1	3	1	3	3	3	3	1	1	3	3	1
GMI_ES02_c17191_397	3	1	1	2	1	1	3	3	3	3	3	3	3	1	1	1	2	1	1	1	2	1	1	1	3	3	1	1	1	1	3	1	3	3	3	1	3	3	1	1	3	3	1	3	3	3	1	1	1
GMI_ES02_c17401_684	3	3	1	3	3	1	1	1	1	1	1	3	1	3	3	2	3	3	3	3	3	3	3	3	1	3	3	3	2	3	3	3	1	3	3	3	1	3	3	1	3	1	3	1	3	1	3	3	3
GMI_ES02_c17596_199	1	3	1	3	3	3	1	1	3	1	1	3	1	3	1	1	3	1	3	3	3	3	3	3	1	3	3	1	3	3	1	3	1	1	3	3	1	1	1	1	3	1	1	1	1	1	1	1	1
GMI_ES02_c17921_986	1	1	3	3	1	1	3	3	1	3	1	1	1	3	1	3	1	1	1	3	1	1	1	3	1	3	3	1	1	1	1	1	1	1	1	1	1	3	3	3	1	1	3	3	1	1	3	1	1
GMI_ES02_c1819_259	3	1	1	3	3	1	3	1	3	1	3	3	3	1	1	1	3	1	3	3	1	1	1	3	3	1	1	1	3	1	1	1	3	1	1	3	3	1	1	1	1	1	3	1	1	3	3	3	1
GMI_ES02_c18621_282	1	1	3	3	3	1	1	1	1	3	1	3	3	1	1	3	3	3	1	3	3	3	1	3	1	1	3	3	3	1	1	1	3	1	1	3	3	3	1	1	3	3	1	3	1	1	3	3	1
GMI_ES02_c19578_292	1	3	1	3	0	1	3	1	3	1	3	2	1	3	1	1	1	3	1	3	1	1	3	3	3	1	3	3	1	3	1	1	1	3	3	3	1	1	3	1	1	3	1	3	3	3	3	1	1
GMI_ES02_c19599_245	3	3	0	3	3	3	1	1	1	1	1	1	1	3	3	1	1	3	3	3	1	1	1	3	1	3	3	3	3	1	3	3	1	3	1	3	1	1	3	1	3	1	3	1	3	1	3	3	3
GMI_ES02_c19995_299	3	3	1	3	3	3	1	1	1	1	1	1	1	3	3	1	1	3	3	2	1	1	1	3	1	3	3	3	3	1	3	3	1	3	1	3	1	1	3	1	3	1	3	1	3	1	3	3	3
GMI_ES02_c20648_208	1	1	3	3	1	1	3	3	3	3	3	3	1	3	1	3	3	3	3	3	3	1	3	3	1	3	3	3	3	3	3	3	1	1	3	1	1	1	3	1	3	3	3	3	1	1	3	3	1
GMI_ES02_c20678_948	1	1	3	1	1	1	3	3	3	1	3	3	1	3	1	3	3	3	3	3	3	1	3	3	3	3	3	3	3	3	3	3	1	3	1	1	1	1	3	1	3	3	3	3	1	3	3	3	1
GMI_ES02_c2118_202	3	3	1	3	1	3	3	1	3	1	1	1	3	1	1	3	1	1	1	3	3	1	3	2	3	3	1	1	1	3	3	3	1	3	3	1	3	3	1	3	1	3	1	1	3	3	1	1	3
GMI_ES02_c21486_395	1	3	3	3	1	3	1	3	3	3	3	3	1	3	3	1	1	3	1	3	1	1	3	3	3	3	1	3	3	3	1	1	3	3	1	1	1	3	3	3	3	1	3	3	1	3	1	3	3
GMI_ES02_c23736_166	1	1	1	1	1	3	1	3	1	3	3	3	0	1	1	3	3	1	3	1	0	1	3	1	3	3	3	1	3	3	1	1	2	1	1	3	3	3	3	3	1	1	3	3	3	3	1	3	3
GMI_ES02_c2449_552	3	1	3	1	3	3	3	1	1	1	1	3	3	3	1	1	3	3	1	1	1	1	1	1	3	3	1	3	1	1	3	3	1	1	3	1	3	3	1	1	3	3	3	3	1	3	3	3	1
GMI_ES02_c247_241	3	1	3	3	3	3	3	3	1	3	1	1	3	1	3	1	1	3	3	1	1	3	3	1	3	2	1	3	3	3	3	3	3	3	1	3	1	3	3	3	3	1	1	1	3	3	1	1	1
GMI_ES02_c25461_277	1	3	3	3	1	3	1	3	3	3	3	3	1	3	3	1	1	3	1	3	1	1	3	3	3	3	1	3	3	3	1	1	3	3	1	1	1	3	3	3	3	1	3	3	1	3	1	3	0
GMI_ES02_c28827_474	3	1	1	2	1	1	3	3	3	3	3	3	3	1	1	1	1	1	1	1	2	1	1	1	3	1	1	1	1	1	3	1	3	3	3	1	3	3	1	1	3	1	3	1	3	3	1	1	1
GMI_ES02_c2898_314	1	1	3	3	1	3	1	3	1	3	1	1	1	3	3	1	1	1	3	3	1	3	3	3	3	1	1	1	1	3	3	1	3	3	1	3	3	1	3	3	1	1	1	1	1	3	1	1	1
GMI_ES02_c2988_293	3	3	3	3	1	1	3	3	1	3	3	3	3	1	1	3	3	1	3	3	3	3	3	3	3	3	3	1	1	3	1	1	2	1	3	3	3	1	1	1	1	3	3	1	3	3	3	1	3
GMI_ES02_c3044_164	1	3	3	3	3	1	1	3	1	3	3	3	3	1	3	3	1	1	1	3	3	1	1	3	3	1	3	1	1	1	1	3	3	1	1	1	1	1	1	3	3	3	1	1	1	3	3	3	2
GMI_ES02_c349_407	3	1	1	2	1	1	3	3	3	3	3	3	3	1	1	1	1	1	1	1	2	1	1	1	3	3	1	1	1	1	3	1	1	3	3	1	3	3	1	1	3	3	1	3	3	3	1	1	3
GMI_ES02_c35886_610	1	1	3	3	3	1	3	3	1	3	1	3	3	1	3	3	1	3	3	3	1	3	3	3	3	0	1	3	3	3	1	1	3	1	1	1	3	1	1	3	0	3	3	3	3	3	1	1	3
GMI_ES02_c38081_363	3	1	3	1	3	3	1	3	3	3	3	2	1	1	1	1	3	1	1	3	1	3	1	3	1	1	1	1	1	1	1	1	3	1	1	3	3	3	1	1	3	2	1	3	3	3	1	1	3
GMI_ES02_c38444_270	1	3	1	3	3	3	1	1	3	1	1	3	1	3	1	1	3	1	3	3	3	3	3	3	1	3	3	1	3	3	1	3	1	1	3	3	1	1	1	1	3	1	1	1	1	1	1	1	0
GMI_ES02_c38800_418	1	1	3	3	1	3	1	3	1	3	1	3	1	3	1	1	1	1	3	3	2	3	3	3	3	3	1	1	1	3	1	1	3	3	1	3	3	1	3	3	1	1	1	1	1	3	1	1	3
GMI_ES02_c4091_462	1	3	1	3	2	1	3	1	3	1	3	1	1	3	1	1	1	3	1	3	1	1	3	3	3	1	3	3	1	3	1	1	1	3	3	3	1	1	3	1	1	3	1	3	3	3	3	1	1
GMI_ES02_c4100_1210	1	1	3	1	1	3	3	3	1	3	3	3	1	3	1	3	3	1	3	1	1	3	3	1	1	3	3	1	1	3	1	3	1	1	1	1	3	3	1	3	1	1	3	1	1	1	3	3	1
GMI_ES02_c4114_760	1	1	3	3	3	2	3	1	1	3	1	1	3	1	3	1	1	1	1	3	1	1	3	3	1	3	1	1	3	3	3	1	3	1	3	1	1	3	3	3	3	3	1	1	1	1	3	3	3
GMI_ES02_c4268_604	3	3	1	3	3	3	1	1	1	1	1	1	1	3	3	1	1	3	1	3	1	3	1	3	1	3	3	3	3	1	3	3	3	3	3	3	1	1	3	1	3	1	3	1	3	1	3	3	3
GMI_ES02_c4756_515	1	1	3	1	3	3	3	3	1	3	3	3	1	3	1	1	3	3	1	3	3	3	1	3	3	1	1	3	1	1	3	3	3	3	1	1	3	3	3	1	3	3	3	1	1	3	1	1	1
GMI_ES02_c4957_300	1	1	3	3	3	1	1	1	1	1	1	1	3	1	1	3	3	3	3	3	3	3	3	3	1	1	3	3	3	3	1	1	3	1	1	3	3	3	1	1	3	3	1	1	1	1	3	1	1
GMI_ES02_c501_285	1	3	3	1	1	1	3	3	3	3	1	3	3	3	3	1	1	3	1	3	1	1	1	3	3	3	1	3	1	1	1	3	3	3	3	3	3	3	1	1	1	1	1	3	1	3	1	3	1
GMI_ES02_c5703_238	1	3	1	1	3	1	1	1	1	1	3	1	1	3	3	3	1	3	3	3	1	1	1	3	1	1	3	3	3	1	1	1	1	1	3	3	1	3	3	1	1	3	1	1	3	1	3	1	0
GMI_ES02_c631_591	1	1	3	1	3	1	3	1	1	1	1	3	3	1	1	3	1	3	1	1	1	1	1	1	1	3	3	3	1	1	3	1	1	1	3	1	3	3	1	3	3	3	3	3	1	1	3	1	3
GMI_ES02_c6920_143	1	1	3	1	1	1	1	3	3	1	3	3	1	3	1	3	3	3	3	3	3	1	3	3	1	3	3	3	3	3	3	3	1	3	3	1	1	1	3	1	3	3	3	3	1	1	3	3	1
GMI_ES02_c7632_364	3	3	3	3	1	3	1	1	3	1	1	1	3	1	3	2	3	1	3	3	1	2	3	3	3	3	1	1	1	3	3	3	3	1	1	3	3	1	1	3	3	1	1	1	3	3	1	1	2
GMI_ES02_c8277_506	1	3	3	1	1	1	1	1	1	1	1	3	1	1	3	3	1	3	1	1	3	1	3	1	3	1	3	3	1	3	1	3	3	1	1	3	3	1	3	3	3	3	3	1	1	3	3	1	1
GMI_ES02_c841_728	1	3	1	1	1	3	3	1	3	1	3	3	3	1	3	1	1	3	1	1	3	3	3	1	3	3	3	3	1	3	3	3	3	1	3	1	3	3	1	1	1	3	3	1	3	3	1	3	2
GMI_ES02_c8953_242	1	1	3	1	1	1	3	3	3	1	3	3	1	3	1	3	3	3	3	3	3	1	3	3	3	3	3	3	3	3	3	3	1	3	1	1	1	1	3	1	3	3	3	3	1	3	3	3	1
GMI_ES02_c911_580	3	3	1	3	3	3	1	3	1	3	3	3	1	1	1	1	1	3	3	3	1	3	1	3	1	1	3	3	3	1	1	3	3	1	3	3	1	3	3	1	1	1	1	3	3	1	3	1	1
GMI_ES02_c975_340	1	3	3	3	3	3	1	3	3	3	3	1	3	3	3	3	1	1	1	3	3	1	1	3	1	1	3	1	3	1	1	3	3	1	1	1	3	3	1	3	3	3	1	1	1	1	3	3	1
GMI_ES02_lrc13785_433	3	1	3	1	3	3	3	3	1	3	1	3	3	1	1	1	3	3	1	1	1	1	1	1	3	3	1	3	1	1	3	3	1	1	3	1	3	3	1	1	3	3	3	3	1	3	3	3	3
GMI_ES02_lrc13788_346	1	3	1	3	2	1	3	1	3	1	3	1	1	3	1	1	1	3	1	3	1	1	3	3	3	1	3	3	1	3	1	1	3	3	3	3	1	1	3	1	1	3	1	3	3	3	3	1	3
GMI_ES02_lrc18698_350	1	3	3	1	3	1	1	1	1	1	1	3	1	1	3	1	1	3	3	1	3	3	1	1	3	3	1	1	1	1	3	1	3	3	3	3	1	1	3	1	1	1	3	3	1	3	3	3	3
GMI_ES02_lrc23878_108	2	3	3	1	3	1	3	1	1	3	3	3	1	3	1	1	3	3	1	3	1	3	1	3	1	2	3	3	1	1	3	1	1	1	3	1	3	3	1	1	3	3	3	1	1	1	1	1	3
GMI_ES02_lrc34335_153	3	3	3	3	1	3	1	1	3	1	1	1	3	1	3	2	3	1	3	3	1	2	3	3	3	3	1	1	1	3	3	3	3	1	1	3	3	1	1	3	3	1	1	1	3	3	1	1	1
GMI_ES02_lrc37378_471	1	3	1	3	3	3	1	1	3	1	1	3	1	3	1	1	3	1	3	3	3	3	3	3	1	3	3	1	3	3	1	3	1	1	3	3	1	1	1	1	3	1	1	1	1	1	1	1	1
GMI_ES15_c10106_179	1	3	3	1	1	1	3	3	3	3	1	3	3	3	3	1	1	3	1	3	1	3	1	3	3	3	1	1	1	1	1	3	3	3	3	3	3	3	1	1	1	1	1	3	1	3	1	3	0
GMI_ES15_c10388_464	3	3	3	3	3	1	1	1	1	1	1	1	1	3	3	1	1	3	3	3	3	3	3	3	1	3	1	3	3	3	3	3	1	3	3	3	3	3	3	1	3	3	1	1	3	1	1	3	3
GMI_ES15_c11012_143	3	3	3	1	3	1	3	3	1	3	1	3	3	1	1	3	3	3	1	1	3	1	3	1	3	3	1	3	1	3	3	3	1	3	3	1	3	3	1	1	3	3	3	3	3	3	3	3	3
GMI_ES15_c12108_368	3	3	1	3	1	3	1	3	3	3	3	3	2	3	3	3	3	2	3	1	1	3	3	1	1	3	1	3	3	3	3	3	3	1	1	1	3	1	3	3	3	1	3	3	3	1	3	3	1
GMI_ES15_c12378_444	1	1	3	3	3	1	1	3	1	3	1	3	3	1	1	3	3	3	1	3	3	3	1	3	1	1	3	3	3	1	1	1	3	1	1	3	1	3	1	1	3	3	1	3	1	1	3	3	1
GMI_ES15_c12443_659	3	3	1	1	3	1	3	3	3	3	1	1	1	1	3	1	3	1	1	1	1	3	3	1	1	3	3	1	1	3	3	1	2	1	3	1	1	1	3	3	3	3	3	3	3	1	3	3	0
GMI_ES15_c12600_230	1	1	1	1	3	3	3	3	1	3	3	3	1	3	1	1	3	1	1	3	3	3	1	3	3	1	1	1	1	1	3	3	3	3	1	1	3	3	3	1	3	3	3	1	1	3	1	1	1
GMI_ES15_c12794_114	1	1	3	1	1	3	3	3	1	3	1	1	3	3	3	3	1	3	1	1	1	1	3	1	3	3	3	3	3	3	3	3	1	3	1	1	1	1	1	3	1	1	3	1	3	3	1	3	3
GMI_ES15_c1370_537	1	3	1	1	3	1	3	3	3	3	1	1	1	3	3	1	1	1	1	3	1	3	1	3	1	3	1	1	1	1	1	3	3	3	3	3	1	3	3	1	1	1	1	1	1	1	1	3	0
GMI_ES15_c15766_421	1	1	3	1	3	1	3	1	1	3	3	1	3	1	3	1	1	1	1	3	1	1	3	3	3	1	1	1	3	3	1	1	3	3	3	1	3	1	1	3	1	3	1	1	1	3	1	3	0
GMI_ES15_c15790_334	3	3	3	1	3	1	3	3	1	3	1	3	3	1	1	3	3	3	1	1	3	1	3	1	3	3	1	3	1	3	3	3	1	3	3	1	3	3	1	1	3	3	3	3	3	3	3	3	3
GMI_ES15_c16679_330	1	3	3	1	1	1	3	3	3	3	1	3	3	3	3	1	1	3	1	3	1	1	1	3	3	3	1	3	1	1	1	3	3	3	3	3	3	3	0	1	1	1	1	3	1	3	1	3	1
GMI_ES15_c17486_204	1	1	3	3	1	1	3	3	1	3	1	1	1	3	1	3	3	1	1	3	1	1	1	3	1	3	3	1	1	1	1	1	1	1	3	1	1	1	3	3	1	3	3	1	3	1	3	1	1
GMI_ES15_c1806_90	1	3	1	3	3	1	1	3	3	3	1	3	3	3	1	3	3	3	3	1	3	3	1	1	3	3	1	3	3	1	3	1	3	1	3	1	3	1	1	3	3	3	1	1	3	3	1	3	1
GMI_ES15_c19227_114	1	1	3	1	1	1	3	3	3	1	3	3	1	3	1	3	3	3	3	3	3	1	3	3	3	3	3	3	3	3	3	3	1	1	1	1	1	1	3	1	3	3	3	3	3	3	3	3	1
GMI_ES15_c2709_405	3	1	3	3	3	3	1	3	0	3	1	3	1	1	3	1	3	3	3	3	3	3	3	3	3	3	1	3	1	3	3	3	1	3	1	3	1	3	3	1	3	3	3	1	3	3	1	1	1
GMI_ES15_c2822_528	3	1	3	3	3	3	3	1	1	1	3	3	3	1	1	3	1	3	1	3	2	1	3	3	3	3	1	3	3	3	1	1	1	3	3	1	3	3	3	3	3	3	3	1	1	3	1	3	0
GMI_ES15_c3169_222	3	3	3	3	1	1	3	3	1	3	3	3	3	1	1	3	3	1	3	3	3	3	3	3	3	3	3	1	1	3	1	1	2	1	3	1	3	1	1	1	1	3	3	1	3	3	3	1	0
GMI_ES15_c3200_563	1	3	3	1	1	1	1	1	1	1	1	3	1	1	3	3	1	3	1	1	3	1	3	1	3	1	3	3	1	3	1	3	3	1	1	3	3	1	3	3	3	1	3	1	1	3	3	1	1
GMI_ES15_c3362_506	3	3	1	3	3	1	3	1	1	1	1	1	3	1	1	3	1	1	1	3	3	3	3	3	3	1	1	1	3	3	1	1	1	2	3	1	1	3	3	3	1	2	1	1	3	3	3	3	0
GMI_ES15_c337_508	3	3	1	1	3	1	3	3	1	3	3	3	1	1	1	3	1	3	3	3	3	1	3	3	3	3	3	3	1	3	1	1	0	3	3	1	1	1	1	1	1	1	3	1	3	3	1	1	1
GMI_ES15_c349_532	1	1	1	3	3	3	1	1	1	3	3	3	1	1	1	3	1	3	1	1	3	3	1	1	1	1	3	3	3	1	1	1	3	1	1	3	1	3	1	1	3	3	1	1	1	1	3	3	1
GMI_ES15_c3717_245	3	3	1	1	3	3	1	1	3	1	3	1	1	3	3	3	3	3	1	3	1	1	3	3	3	3	1	3	3	3	1	1	3	1	3	3	3	3	3	1	1	3	1	1	3	3	3	1	1
GMI_ES15_c4877_111	3	1	3	3	1	3	1	3	3	3	3	1	3	1	1	1	3	3	1	3	2	3	3	3	1	3	3	3	1	3	3	1	1	3	3	1	2	1	1	1	3	1	1	1	3	1	1	1	1
GMI_ES15_c5216_593	1	3	1	1	3	1	3	3	3	3	2	3	1	3	3	0	3	1	3	3	3	3	1	3	1	3	1	1	1	1	1	3	3	3	3	3	1	3	3	1	1	1	1	1	1	1	1	3	1
GMI_ES15_c5289_317	3	1	3	1	1	3	3	3	1	3	1	1	3	3	3	3	3	3	1	1	2	1	3	1	3	3	3	3	3	3	3	3	1	3	3	3	1	1	1	3	1	1	3	1	3	3	1	3	0
GMI_ES15_c5368_259	1	1	3	1	1	1	1	3	3	1	3	3	1	3	1	3	3	3	3	3	3	1	3	3	1	3	3	3	3	3	2	3	1	3	3	1	1	1	3	1	3	3	3	3	1	1	3	3	1
GMI_ES15_c605_638	1	3	1	3	3	1	1	3	3	3	1	3	3	3	3	1	3	3	3	1	3	2	1	1	3	3	1	3	3	1	3	1	3	1	3	1	1	3	1	1	3	3	1	1	3	3	1	3	1
GMI_ES15_c6102_442	3	3	3	1	3	1	3	3	1	3	1	3	3	1	1	3	3	3	1	1	3	1	3	1	3	3	1	3	1	3	3	3	1	3	3	1	3	3	1	1	3	3	3	3	3	3	3	3	3
GMI_ES15_c6115_586	3	3	1	1	3	1	3	3	3	3	1	1	1	1	3	1	3	1	1	1	1	3	3	1	1	3	3	1	3	3	3	1	2	1	3	1	3	1	3	3	3	3	3	3	3	1	3	3	0
GMI_ES15_c6153_392	3	1	3	1	1	1	3	3	3	3	1	1	3	3	3	3	3	3	1	1	2	3	3	1	3	3	3	3	3	3	3	3	3	3	3	3	1	1	1	3	1	1	3	1	3	3	1	3	2
GMI_ES15_c6167_525	1	3	3	1	3	1	1	1	1	1	1	3	1	1	3	1	1	3	3	1	3	3	1	1	3	3	1	1	1	1	3	1	3	3	3	3	1	1	3	1	1	1	3	3	1	3	3	3	3
GMI_ES15_c6193_143	1	1	3	3	3	1	1	1	1	1	1	1	3	1	1	3	3	3	1	3	3	3	3	3	1	1	3	3	3	3	1	1	1	1	1	3	3	3	1	1	3	3	1	3	1	1	3	3	1
GMI_ES15_c6756_354	1	1	3	3	1	1	3	3	1	3	1	1	1	3	1	3	3	1	1	3	1	1	1	3	1	3	3	1	1	1	1	1	1	1	3	1	1	1	3	3	1	3	3	1	3	1	3	1	1
GMI_ES15_c6822_337	3	3	1	3	3	1	1	1	1	1	1	1	1	3	3	1	1	3	3	3	1	3	3	3	1	3	3	3	2	3	3	3	1	3	3	3	1	3	3	1	3	1	3	1	3	1	3	3	0
GMI_ES15_c690_324	1	1	1	1	1	1	1	3	3	3	3	3	3	1	3	3	3	1	3	1	1	1	3	1	1	1	3	3	3	3	1	1	3	3	1	3	3	1	3	1	3	3	3	1	1	1	3	1	1
GMI_ES15_c6979_338	1	1	3	3	3	1	1	1	1	1	1	1	3	1	1	3	3	3	1	3	3	3	3	3	1	1	3	3	3	3	1	1	1	1	1	3	3	3	1	1	3	3	1	3	1	1	3	3	1
GMI_ES15_c7179_388	3	3	3	3	1	1	3	2	3	1	3	3	3	1	1	3	3	1	3	3	3	3	3	3	3	3	3	1	1	3	1	1	2	1	3	3	3	1	1	1	1	3	3	1	3	3	3	1	3
GMI_ES15_c7196_299	3	3	1	3	3	3	1	1	1	1	1	1	1	3	3	1	1	3	3	3	1	1	1	3	1	3	3	3	3	1	3	3	1	3	1	3	1	1	3	1	3	1	3	1	3	1	3	3	3
GMI_ES15_c7706_583	1	1	1	1	1	1	1	3	3	3	3	3	3	1	3	1	3	1	3	1	1	1	3	1	1	1	3	3	3	3	1	1	3	3	1	3	3	1	3	1	3	3	3	1	3	1	3	1	0
GMI_ES15_c794_171	3	1	3	3	3	3	3	1	1	1	1	3	3	3	1	1	3	3	3	1	1	1	1	1	3	3	3	3	1	1	3	3	1	1	3	1	3	3	1	1	3	3	3	3	1	3	3	3	3
GMI_ES15_c8064_341	1	2	3	3	3	1	1	1	1	1	1	1	3	1	1	3	3	3	1	2	3	3	3	3	1	3	3	3	3	3	1	1	3	1	1	3	3	3	1	1	3	3	1	2	1	1	3	1	3
GMI_ES15_c8238_156	1	3	3	1	3	3	3	3	1	3	3	3	1	3	1	1	3	3	1	3	1	3	1	3	1	2	1	3	1	1	3	1	1	1	1	1	3	3	3	1	3	3	3	1	1	1	1	1	3
GMI_ES15_c858_507	3	1	3	3	3	3	1	3	1	3	1	3	1	1	3	1	3	3	2	3	3	3	3	3	3	3	1	3	1	3	3	3	1	3	1	3	1	3	3	1	3	3	3	1	3	3	1	1	1
GMI_ES17_c10073_640	1	3	1	3	1	1	3	1	1	1	1	3	3	1	1	1	1	3	3	3	3	3	3	3	3	1	1	3	3	3	1	3	3	1	3	1	3	3	1	1	3	3	3	3	3	3	1	3	0
GMI_ES17_c1115_127	1	1	3	3	1	3	1	3	1	3	1	1	1	3	3	2	1	1	3	3	1	3	3	3	3	1	1	1	1	3	3	1	3	3	1	3	3	1	3	3	1	1	1	1	1	3	1	1	1
GMI_ES17_c11262_129	3	3	1	3	3	3	1	1	1	1	1	1	1	3	3	1	1	3	3	3	1	1	1	3	1	3	3	3	3	1	3	3	1	3	1	3	1	1	3	1	3	1	3	1	3	1	3	3	3
GMI_ES17_c11418_547	1	3	3	1	1	1	3	3	1	3	1	3	1	3	3	1	1	1	3	3	2	3	3	3	1	3	1	1	1	3	1	3	3	3	1	3	1	1	1	3	1	3	3	1	1	1	1	1	0
GMI_ES17_c1186_142	1	3	1	1	3	3	3	1	1	1	1	1	3	1	3	3	1	3	2	3	1	1	1	3	1	1	1	3	3	1	1	1	3	1	3	3	1	3	3	1	1	2	1	3	3	1	3	1	0
GMI_ES17_c125_448	1	3	1	3	3	1	1	3	3	3	1	3	3	3	3	1	3	3	3	1	3	2	1	1	3	3	1	3	3	1	3	1	3	1	3	1	1	3	1	1	3	3	1	1	3	3	1	3	1
GMI_ES17_c12536_430	1	3	3	1	1	1	1	1	1	1	1	3	1	1	3	3	1	3	1	1	3	1	3	1	3	1	3	3	1	3	1	3	3	1	1	3	3	1	3	3	3	3	3	1	1	3	3	1	1
GMI_ES17_c12958_273	1	3	3	3	3	1	1	1	1	1	3	3	1	1	3	3	1	1	1	1	3	1	1	1	3	1	3	1	1	1	1	3	3	1	1	1	1	1	3	3	3	3	1	1	1	3	3	3	1
GMI_ES17_c1315_660	1	3	1	3	1	3	1	3	3	3	1	3	1	3	1	1	3	1	1	3	3	1	1	3	3	1	1	1	1	1	3	1	1	1	1	1	3	1	3	1	3	1	3	1	1	3	3	1	1
GMI_ES17_c15573_481	1	3	3	3	3	1	1	1	1	1	3	3	1	1	3	3	1	1	1	1	3	1	1	1	3	1	3	1	1	1	1	3	3	1	1	1	1	1	3	3	3	3	1	1	1	3	3	3	0
GMI_ES17_c15844_381	3	1	3	1	1	3	3	3	1	3	1	1	3	3	3	3	3	3	1	1	2	1	3	1	3	3	3	3	3	3	3	3	1	3	3	3	1	1	1	3	1	1	3	1	3	3	1	3	3
GMI_ES17_c1620_564	3	3	3	1	3	1	3	3	3	3	1	3	1	1	2	1	3	3	1	1	1	3	3	1	1	1	1	3	1	3	1	1	1	1	1	3	3	1	0	3	3	3	3	3	1	1	3	3	1
GMI_ES17_c16539_472	1	1	1	3	3	3	3	1	3	1	3	3	1	1	1	2	3	1	2	3	3	1	1	3	1	1	1	1	3	1	1	1	3	1	1	3	1	1	1	1	1	3	3	1	1	1	1	3	0
GMI_ES17_c1727_406	1	1	3	3	3	1	1	1	1	1	1	1	1	3	3	1	1	1	3	3	1	3	3	2	1	2	1	1	1	1	1	3	1	3	3	3	3	3	3	1	3	1	1	1	1	1	1	3	1
GMI_ES17_c17329_384	1	1	3	3	3	3	2	1	1	1	1	3	1	1	1	1	1	1	3	1	1	1	1	1	3	1	1	3	1	1	1	1	1	3	3	1	3	3	3	1	3	1	3	3	1	3	3	3	3
GMI_ES17_c17526_507	1	3	3	1	3	1	1	1	1	1	1	3	1	1	3	1	1	3	3	1	3	3	1	1	3	3	1	1	1	1	3	1	3	3	3	3	1	1	3	1	1	1	3	3	1	3	3	3	3
GMI_ES17_c1779_644	1	1	3	1	1	1	1	3	1	1	3	3	1	3	1	3	3	3	3	3	3	1	3	3	1	3	3	3	3	3	2	3	1	3	3	1	1	1	3	1	3	3	3	3	1	1	3	3	1
GMI_ES17_c18155_185	1	1	3	3	3	1	1	3	1	3	1	3	3	1	1	3	3	3	1	3	3	3	1	3	1	1	3	3	3	1	1	1	3	1	1	3	1	3	1	1	3	3	1	3	1	1	3	3	1
GMI_ES17_c18582_193	1	3	3	1	3	1	3	1	1	3	3	3	1	3	1	1	3	1	1	1	1	3	1	1	1	1	3	1	1	1	3	1	1	1	1	1	3	3	1	1	3	3	3	1	1	1	1	3	0
GMI_ES17_c19068_531	3	1	3	3	3	1	1	1	3	1	3	3	3	3	3	3	3	1	3	3	3	3	1	3	3	3	1	1	1	1	1	3	3	3	1	3	1	1	1	1	3	1	3	1	3	3	1	2	1
GMI_ES17_c1926_571	1	1	3	1	3	3	3	1	1	1	1	1	1	3	1	0	1	1	1	3	1	1	1	3	1	3	1	1	3	1	3	1	1	1	1	1	1	3	3	1	1	3	3	1	3	1	3	3	1
GMI_ES17_c20215_324	1	3	1	1	1	1	1	3	1	1	3	3	3	3	3	3	3	3	3	3	3	3	3	3	3	3	3	3	3	3	1	3	1	1	3	1	1	1	3	1	3	3	3	3	1	3	3	3	3
GMI_ES17_c20752_1084	3	1	3	1	1	3	3	3	1	3	1	1	3	3	3	3	1	3	1	1	3	1	3	1	3	3	3	3	3	3	3	3	1	3	1	1	1	1	1	3	1	1	3	1	3	3	1	3	3
GMI_ES17_c21168_588	3	3	3	3	1	3	1	1	3	1	1	1	3	1	3	2	3	1	3	3	1	2	3	3	3	3	1	1	1	3	3	3	1	1	1	3	3	1	1	3	1	1	1	1	3	3	1	1	0
GMI_ES17_c2251_283	3	3	3	1	1	1	1	3	3	3	3	3	1	0	1	1	3	3	0	1	3	3	3	1	3	1	3	3	1	3	1	3	1	1	3	3	3	1	1	1	3	3	3	3	1	3	3	3	1
GMI_ES17_c244_1098	1	3	3	1	3	1	1	1	1	1	1	3	1	1	3	1	1	3	3	1	3	3	1	1	3	3	1	1	1	1	3	1	3	3	3	3	1	1	3	1	1	1	3	3	1	3	3	3	3
GMI_ES17_c2826_360	3	1	3	1	1	3	3	3	1	3	1	1	3	3	3	3	1	3	1	1	3	1	3	1	3	3	3	3	3	3	3	3	1	3	1	1	1	1	1	3	1	1	3	1	3	3	1	3	3
GMI_ES17_c2917_533	1	1	3	1	1	3	3	3	1	3	1	1	3	3	3	3	1	3	1	1	1	1	3	1	3	3	3	3	3	3	3	3	1	3	1	1	1	1	1	3	1	1	3	1	3	3	1	3	0
GMI_ES17_c2941_220	1	1	3	3	1	3	1	3	1	3	1	1	1	3	3	1	1	1	3	3	1	3	3	3	3	1	1	1	1	3	3	1	3	3	1	3	3	1	3	3	1	1	1	1	1	3	1	1	1
GMI_ES17_c2976_706	3	3	3	3	3	1	1	1	1	1	3	3	1	3	3	1	1	3	3	1	3	3	3	1	1	3	1	3	3	3	3	1	3	3	3	3	3	3	3	1	3	1	3	1	3	1	3	1	3
GMI_ES17_c3051_143	1	3	1	3	1	1	3	1	3	1	3	1	1	3	1	1	1	3	1	3	1	1	3	3	3	1	3	3	1	3	1	1	1	3	3	3	1	1	3	1	1	3	1	3	3	3	3	1	0
GMI_ES17_c3195_668	3	3	3	3	3	3	3	1	3	1	1	2	3	1	3	1	1	1	3	3	1	3	1	3	1	3	1	1	1	1	3	1	1	3	1	1	3	3	3	1	1	3	3	3	3	1	3	3	3
GMI_ES17_c3271_475	3	1	3	1	3	1	3	3	1	3	3	1	3	1	1	1	1	1	1	3	1	1	3	3	1	1	1	1	1	3	1	1	3	1	3	1	3	1	3	3	1	3	1	1	1	1	1	3	1
GMI_ES17_c3309_96	3	3	1	3	1	1	1	1	1	1	1	1	1	1	3	1	1	3	3	1	3	1	1	1	3	1	3	3	1	1	3	1	2	1	1	3	1	1	3	2	1	3	1	3	3	3	1	1	1
GMI_ES17_c3320_786	1	3	1	3	3	3	3	3	3	3	3	3	3	1	3	3	3	1	3	3	1	3	1	3	3	3	1	1	3	1	3	1	3	1	1	3	1	3	3	1	3	1	3	3	1	3	1	3	3
GMI_ES17_c3807_825	1	1	3	3	3	1	1	3	1	3	1	3	3	0	1	3	3	3	1	3	3	3	1	3	1	1	3	3	3	1	1	1	3	1	1	3	1	3	1	1	3	3	1	3	1	1	3	3	1
GMI_ES17_c4051_315	1	3	1	1	3	3	3	1	3	1	3	3	1	1	3	1	3	1	3	3	3	3	1	3	1	1	3	1	3	1	3	1	1	3	1	1	1	1	1	1	1	3	3	1	3	1	1	3	1
GMI_ES17_c4096_846	3	3	1	3	3	1	1	1	1	1	1	1	3	1	3	3	1	1	3	3	3	3	3	3	3	3	3	0	1	3	0	1	1	3	3	1	3	1	1	1	1	3	1	1	1	3	3	1	0
GMI_ES17_c4295_432	3	3	1	3	3	1	2	1	1	1	1	1	3	1	3	0	0	1	3	3	0	3	3	3	3	3	3	1	1	3	1	1	1	3	3	1	3	1	1	1	1	3	1	1	1	3	3	1	3
GMI_ES17_c4663_648	1	1	3	3	3	1	1	3	1	3	1	3	3	1	1	3	3	3	1	3	3	3	1	3	1	1	3	3	3	1	1	1	1	1	1	3	1	3	1	1	3	3	1	3	1	1	3	3	2
GMI_ES17_c4700_516	1	3	1	3	2	1	3	1	1	1	3	1	1	3	1	1	3	3	1	3	1	1	3	3	3	1	3	3	1	3	1	1	1	3	3	3	1	1	2	1	1	3	1	1	3	3	3	1	1
GMI_ES17_c4863_294	3	3	1	3	3	3	1	0	1	1	1	1	1	3	3	1	1	3	3	3	1	1	1	3	1	3	3	3	3	1	3	3	1	3	1	3	1	1	3	1	3	1	3	1	3	1	3	3	3
GMI_ES17_c5197_503	1	3	1	1	3	3	1	1	1	1	3	1	3	3	3	3	1	3	3	3	1	1	1	3	1	1	1	3	3	1	1	1	1	1	3	3	1	3	3	1	1	3	1	3	3	1	3	1	1
GMI_ES17_c5590_702	1	1	3	1	1	1	3	3	3	3	3	3	1	3	1	3	3	3	3	3	3	1	3	3	1	3	3	3	3	3	3	3	1	1	1	1	1	1	3	1	3	3	3	3	3	1	3	3	1
GMI_ES17_c5870_387	3	1	3	3	3	3	3	1	1	1	1	3	3	3	1	1	3	3	3	1	1	1	1	1	3	3	3	3	1	1	3	3	1	1	3	1	3	3	1	1	3	3	3	3	1	3	3	3	3
GMI_ES17_c6857_627	1	1	3	3	3	1	1	3	1	3	1	3	3	1	1	3	3	3	1	3	3	3	1	3	1	1	3	3	3	1	1	1	1	1	1	3	1	3	0	1	3	3	1	3	1	1	3	3	1
GMI_ES17_c7306_1002	1	3	3	1	1	1	1	1	1	1	1	3	1	1	3	3	1	3	1	1	3	1	3	1	3	1	3	3	1	3	1	3	3	1	1	3	3	1	3	3	3	1	3	1	1	3	3	1	1
GMI_ES17_c766_770	3	3	1	3	3	3	1	1	1	1	1	1	1	3	3	1	1	3	3	3	1	1	1	3	1	3	3	3	3	1	3	3	1	3	1	3	1	1	3	1	3	1	3	1	3	1	3	3	2
GMI_ES17_c7997_871	1	1	3	1	1	3	3	3	1	3	1	1	3	3	3	3	1	1	1	1	1	1	3	1	3	3	3	1	3	3	1	3	1	3	1	1	1	1	1	3	1	1	3	1	3	3	1	3	0
GMI_ES17_c806_849	1	2	3	3	3	1	1	1	1	1	1	1	3	1	1	3	3	3	1	3	3	3	3	3	1	1	3	3	3	3	1	1	1	1	1	3	3	3	1	1	3	3	1	3	1	1	3	3	0
GMI_ES17_c8412_398	3	3	3	1	3	1	3	3	1	3	1	3	3	1	1	2	3	3	1	1	3	1	3	1	3	3	1	3	1	3	3	3	1	3	3	1	3	3	1	1	3	3	3	3	3	3	3	3	3
GMI_ES17_c8729_764	1	3	1	3	1	3	3	3	3	3	3	3	3	1	1	3	1	3	1	1	3	3	3	1	3	1	3	3	1	3	1	1	3	1	1	1	3	3	1	1	3	3	1	2	3	3	1	3	1
GMI_ES17_c882_882	1	1	3	3	3	2	1	1	1	1	1	3	2	1	1	1	1	1	0	1	1	1	1	1	3	1	1	3	1	1	1	1	1	3	3	1	3	3	0	1	3	1	3	3	1	3	3	3	3
GMI_ES17_c9087_425	3	3	1	3	3	3	1	1	1	1	1	1	1	3	3	1	1	3	3	3	1	2	2	3	1	3	3	3	3	1	3	3	2	3	1	3	1	1	0	1	3	1	3	1	3	1	3	3	3
GMI_ES17_lrc14708_436	1	3	1	3	3	3	1	1	3	1	1	3	1	3	1	1	3	1	0	3	3	3	3	3	1	3	3	1	3	3	1	3	1	1	3	3	1	1	1	1	3	1	1	1	1	1	1	1	1
GMI_ES17_lrc9623_475	1	1	3	3	1	1	3	3	1	3	1	1	1	3	1	3	3	1	1	3	1	1	1	3	1	3	3	1	1	1	1	1	1	1	3	1	1	1	3	3	1	3	3	1	3	1	3	1	1
avgbs_10	3	1	3	3	3	3	3	3	1	3	3	3	3	1	1	3	0	3	1	3	1	1	3	3	0	3	1	0	3	1	1	1	0	0	0	1	0	3	3	3	0	3	0	1	3	0	1	0	3
avgbs_1000	3	1	0	3	0	3	0	1	1	1	1	3	3	0	1	1	0	3	3	1	0	1	1	1	3	3	0	3	0	3	3	3	0	0	0	1	0	0	2	0	3	0	0	3	1	3	3	3	0
avgbs_100006	1	1	3	3	0	1	0	1	3	1	3	1	1	3	1	1	3	3	1	3	0	1	3	3	0	3	3	3	3	3	3	1	0	1	1	3	1	1	3	0	3	3	1	1	1	0	3	3	3
avgbs_100007	1	1	3	3	0	1	0	1	3	1	3	1	1	3	1	1	3	3	1	3	0	1	3	3	0	3	3	3	3	3	3	1	0	1	1	3	1	1	3	0	3	3	1	1	1	0	3	3	3
avgbs_100027	1	0	0	1	1	0	3	3	3	0	1	3	3	3	3	1	1	3	1	3	1	1	1	3	0	3	0	0	1	3	1	3	0	0	3	3	0	3	2	0	0	0	0	3	1	0	1	3	0
avgbs_100096	1	1	3	3	3	1	1	3	1	3	1	3	3	1	1	3	3	3	1	3	3	3	1	3	1	1	3	3	3	3	1	1	0	1	1	3	0	3	1	1	3	3	1	3	1	1	3	3	1
avgbs_100098	1	1	3	3	0	1	0	0	0	0	3	0	0	3	1	3	3	0	1	3	1	1	1	0	1	3	3	0	1	0	1	1	0	0	3	1	0	1	3	3	0	0	3	1	3	0	3	1	0
avgbs_100099	3	0	1	3	3	0	3	1	0	1	3	3	3	3	0	1	3	1	2	3	0	0	1	0	3	1	1	1	3	3	1	0	0	1	0	3	0	1	2	1	1	0	3	1	1	3	3	3	0
avgbs_10013	0	0	0	1	1	1	0	0	0	0	1	3	3	3	3	0	0	3	1	3	1	1	1	3	0	3	0	0	0	3	0	0	0	0	0	3	3	3	2	0	1	1	1	3	1	0	1	3	0
avgbs_100146	3	3	1	1	3	1	0	3	1	0	3	3	0	1	1	3	1	1	3	3	3	1	3	3	0	3	1	1	1	1	1	1	0	0	3	1	1	1	3	1	1	1	0	1	3	3	1	3	1
avgbs_100153	3	0	0	1	3	3	0	0	3	1	3	3	3	1	1	3	1	1	0	1	0	0	3	1	0	1	0	0	1	1	3	3	0	1	3	1	0	0	2	0	0	0	3	1	1	0	1	0	0
avgbs_100158	1	3	0	1	3	1	0	0	0	1	3	0	1	3	0	0	1	0	3	3	0	0	1	0	0	1	0	3	3	3	1	0	0	0	3	3	0	3	1	1	0	3	0	1	3	0	3	1	1
avgbs_100179	1	0	0	3	3	1	1	3	1	3	1	3	3	2	1	3	3	3	1	3	3	3	1	3	1	1	3	3	0	3	1	1	0	1	1	3	1	3	1	1	3	3	1	3	1	1	3	3	1
avgbs_100210	1	3	0	3	3	1	1	3	3	0	1	3	3	3	1	3	3	3	2	1	3	3	1	1	3	1	1	3	3	1	3	1	0	1	3	1	3	1	2	0	0	3	1	1	3	2	1	3	1
avgbs_100302	3	3	3	3	3	0	1	3	1	3	1	3	3	3	1	1	3	1	1	1	3	3	3	1	3	1	3	1	1	3	3	3	0	3	3	1	2	3	3	1	1	3	1	3	3	3	1	1	1
avgbs_100305	1	1	0	3	0	0	3	1	0	1	3	1	0	3	1	3	3	0	1	3	1	1	1	3	1	3	3	1	1	3	0	1	0	1	3	0	0	1	3	0	0	0	3	0	3	0	3	1	0
avgbs_100306	1	3	0	3	3	3	1	1	3	2	1	3	0	3	1	1	3	3	3	3	0	0	2	3	1	1	3	3	3	1	3	3	0	3	3	1	1	3	1	0	3	1	3	3	2	1	3	3	0
avgbs_100334	0	0	0	3	0	0	0	1	0	1	1	0	3	1	1	3	3	0	3	3	0	3	3	3	1	0	3	0	3	3	1	1	0	1	1	3	3	3	1	0	0	0	0	3	1	0	0	3	0
avgbs_10035	3	0	0	1	0	3	1	1	1	1	0	3	1	1	0	3	0	3	1	1	3	0	3	1	0	1	3	0	1	3	1	3	0	0	1	3	3	1	3	0	3	0	0	0	1	0	1	3	1
avgbs_10036	1	0	3	3	3	1	0	0	1	3	1	3	3	1	1	0	0	0	1	3	0	0	1	0	1	1	3	3	0	3	1	1	0	0	1	3	1	3	1	1	0	0	1	3	1	1	3	3	1
avgbs_100406	1	0	0	3	3	0	0	3	0	3	0	3	3	1	0	3	3	3	1	3	3	3	1	3	1	1	3	3	0	3	1	1	0	1	1	3	1	3	1	1	0	0	0	3	1	0	3	3	0
avgbs_100429	0	0	0	3	3	0	0	1	0	1	3	0	3	1	1	3	3	1	1	1	3	0	3	1	0	2	3	0	1	1	1	1	0	1	3	3	3	1	3	3	0	0	0	3	3	3	3	0	0
avgbs_100430	0	0	0	3	3	0	0	1	0	1	3	0	3	1	1	3	3	1	1	1	3	0	3	1	0	2	3	0	1	1	1	1	0	1	3	3	3	1	3	3	0	0	0	3	3	3	3	0	0
avgbs_100447	0	0	0	3	3	1	1	3	1	3	1	3	3	1	1	3	3	3	1	3	0	3	1	3	1	1	3	3	3	3	1	1	0	1	0	3	1	3	1	1	0	3	0	3	1	1	3	3	0
avgbs_100448	3	3	0	3	1	3	1	1	0	1	3	3	1	1	3	1	1	1	1	1	3	3	3	1	3	1	1	1	3	3	1	1	0	1	3	1	3	3	2	1	3	3	3	3	3	3	1	1	1
avgbs_100476	3	0	0	3	0	1	0	1	0	1	0	0	3	0	0	0	3	0	3	3	0	0	3	3	0	0	3	1	0	3	1	1	0	3	3	1	0	1	1	1	0	3	1	0	1	3	3	1	0
avgbs_100501	1	0	0	0	0	1	0	1	1	1	0	1	3	1	0	3	3	3	1	3	0	0	3	3	0	0	0	3	0	3	1	1	0	1	1	0	3	3	1	0	0	3	1	0	1	1	3	3	0
avgbs_100502	1	0	0	0	0	1	0	1	1	1	0	1	3	1	0	3	3	3	1	3	0	0	3	3	0	0	0	3	0	3	1	1	0	1	1	0	3	3	1	0	0	3	1	0	1	1	3	3	0
avgbs_100503	1	1	3	3	3	1	1	3	1	3	1	3	3	1	1	3	3	3	1	3	3	3	1	0	1	1	3	0	3	3	2	1	0	1	0	3	1	3	1	1	3	3	1	3	1	1	3	3	1
avgbs_100532	1	1	3	1	1	1	0	3	0	1	0	3	0	3	1	3	3	3	3	3	3	0	3	0	0	3	3	0	0	0	2	0	0	0	3	0	0	1	2	1	0	3	3	0	1	0	3	3	0
avgbs_100543	1	0	1	1	1	0	1	1	3	1	3	3	1	3	0	0	1	0	0	3	1	0	1	3	1	3	0	3	3	1	0	3	0	3	0	0	0	0	1	0	0	0	3	1	1	1	3	0	0
avgbs_100573	3	3	0	1	3	3	0	1	3	1	3	3	3	1	3	3	0	1	1	3	0	3	3	3	3	1	0	1	1	3	1	1	0	3	0	3	3	3	1	0	0	0	3	0	1	0	3	1	0
avgbs_100585	1	1	3	1	1	1	3	3	3	1	3	3	1	3	1	3	3	3	3	3	3	1	3	3	3	3	3	3	3	1	3	3	0	3	1	1	1	1	3	1	3	3	3	3	3	3	3	3	1
avgbs_100586	1	1	3	1	1	1	3	3	3	1	3	3	1	3	1	3	3	3	3	3	3	1	3	3	3	3	3	3	3	1	3	3	0	3	1	1	1	1	3	1	3	3	3	3	3	3	3	3	1
avgbs_100591	1	0	3	3	3	1	0	3	1	3	3	3	1	1	3	3	1	1	1	3	3	1	1	3	3	1	0	1	1	1	1	3	0	0	1	1	1	1	2	0	3	3	0	1	1	0	0	3	1
avgbs_100596	1	0	1	1	3	3	3	1	3	1	3	3	1	0	3	1	3	1	3	3	3	3	1	3	1	1	3	0	3	1	3	0	0	3	0	1	1	1	2	1	0	0	3	0	3	0	0	3	0
avgbs_100622	3	3	0	3	3	1	1	1	0	1	1	1	1	3	3	1	1	3	3	3	1	3	3	3	1	3	3	3	2	1	3	3	0	3	0	3	1	3	2	1	1	3	3	1	3	0	2	3	0
avgbs_100651	1	3	0	3	3	1	1	3	3	3	1	3	3	3	1	3	3	1	1	1	0	3	1	1	3	1	1	1	3	1	3	1	0	1	3	1	3	1	1	3	3	3	1	1	3	3	0	3	1
avgbs_100692	3	1	0	3	3	3	3	3	1	0	3	3	3	1	1	3	1	3	1	3	1	1	1	3	0	3	1	3	3	1	1	0	0	3	3	1	3	3	3	3	3	3	0	1	1	3	1	3	3
avgbs_100726	1	1	0	0	1	1	3	3	0	3	1	1	0	3	1	3	3	0	1	3	0	0	1	3	0	3	3	1	0	0	1	1	0	1	0	0	1	0	3	0	0	3	0	0	0	0	3	0	0
avgbs_100727	1	1	0	0	1	1	3	3	0	3	1	1	0	3	1	3	3	0	1	3	0	0	1	3	0	3	3	1	0	0	1	1	0	1	0	0	1	0	3	0	0	3	0	0	0	0	3	0	0
avgbs_100759	3	0	0	3	1	1	0	1	0	1	3	3	0	1	0	0	0	1	3	0	0	3	3	3	3	3	0	0	1	1	0	1	0	0	3	3	3	0	3	0	0	3	0	0	3	3	3	1	0
avgbs_100761	1	3	1	1	0	0	0	0	0	1	3	3	3	1	3	1	0	3	0	3	3	3	1	0	3	0	0	0	0	1	3	3	0	0	0	1	0	3	2	1	0	3	3	0	3	0	1	0	3
avgbs_100770	1	1	0	3	1	3	0	0	0	3	1	1	1	2	3	1	0	1	3	3	0	0	3	3	3	0	0	1	1	1	3	0	0	0	0	0	3	1	2	0	0	0	1	0	1	3	1	1	0
avgbs_100808	1	0	0	3	0	1	0	1	1	1	1	0	3	1	1	3	3	0	1	3	0	0	3	3	1	1	0	0	0	1	1	1	0	1	0	3	0	3	1	1	0	0	1	3	1	1	0	3	1
avgbs_100809	1	0	0	3	3	1	0	1	1	1	1	0	3	1	1	3	3	0	1	3	0	0	3	0	1	1	3	0	0	1	1	1	0	1	0	3	3	3	1	1	0	0	1	3	1	1	3	3	1
avgbs_100815	3	3	0	3	0	0	3	1	3	1	3	3	0	1	3	0	3	1	1	1	3	3	3	1	3	2	1	0	0	3	1	1	0	0	3	0	3	3	3	3	1	3	0	3	3	3	3	1	0
avgbs_100816	3	3	0	3	0	0	3	1	3	1	3	3	0	1	3	0	3	1	1	1	3	3	3	1	3	2	1	0	0	3	1	1	0	0	3	0	3	3	3	3	1	3	0	3	3	3	3	1	0
avgbs_100838	0	0	0	2	3	1	0	3	3	3	1	3	3	3	1	3	3	3	1	1	3	3	1	0	0	1	1	3	3	1	3	1	0	0	0	1	0	1	1	3	0	0	1	1	3	3	1	3	1
avgbs_100849	1	0	3	3	1	0	1	3	1	0	0	0	1	3	0	1	1	3	3	3	0	1	1	3	3	0	3	0	3	3	1	3	0	0	0	1	3	3	3	1	3	3	0	3	3	0	3	0	0
avgbs_100850	1	0	3	3	1	0	1	3	1	0	0	0	1	3	0	1	1	3	3	3	0	1	1	3	3	0	3	0	3	3	1	3	0	0	0	1	3	3	3	1	3	3	0	3	3	0	3	0	0
avgbs_100862	1	1	0	3	3	1	0	1	1	1	1	1	3	1	1	3	0	3	1	3	3	0	3	3	1	1	3	3	3	3	1	1	0	1	1	3	3	3	1	1	3	3	1	3	1	1	3	3	0
avgbs_100893	0	3	1	1	3	0	0	1	1	0	3	1	0	0	0	3	0	3	1	3	0	1	3	3	0	3	1	0	3	1	1	0	0	0	3	3	3	0	3	1	0	0	0	0	3	0	0	1	0
avgbs_100897	1	3	0	3	3	1	0	3	0	3	1	3	3	3	0	0	3	0	1	0	0	3	1	1	3	0	0	0	3	0	3	1	0	1	3	1	3	1	1	3	0	0	0	0	3	3	1	3	0
avgbs_10090	0	1	0	0	3	0	1	3	0	0	1	0	3	1	0	3	0	3	1	3	3	3	1	3	1	1	3	0	3	0	0	1	0	0	0	0	0	3	1	1	0	3	1	3	1	0	0	3	1
avgbs_100902	0	0	1	0	3	0	0	3	0	3	3	3	0	3	1	1	3	0	0	3	3	3	1	3	3	1	1	1	1	1	3	3	0	3	0	1	3	3	3	1	3	0	3	1	1	3	1	1	1
avgbs_100903	0	0	1	0	3	0	0	3	0	3	3	3	0	3	1	1	3	0	0	3	3	3	1	3	3	1	1	1	1	1	3	3	0	3	0	1	3	3	3	1	3	0	3	1	1	3	1	1	1
avgbs_100906	1	0	1	0	3	3	3	1	0	1	3	0	3	1	3	1	3	3	3	3	3	3	1	3	3	1	3	3	1	1	3	1	0	0	3	1	3	2	1	1	1	3	3	1	3	3	1	0	1
avgbs_100915	1	1	3	3	1	3	1	3	0	3	1	1	1	3	3	1	1	1	3	3	1	3	3	3	3	1	1	1	1	1	3	1	0	3	1	3	1	1	2	3	3	1	1	1	1	0	1	1	1
avgbs_100919	0	3	0	1	3	3	0	1	1	1	1	1	3	1	3	3	1	3	2	3	1	1	1	3	1	1	1	3	0	3	1	1	0	1	0	3	1	3	2	1	1	1	0	3	3	1	3	1	1
avgbs_100931	3	1	0	3	3	3	0	3	1	3	1	1	3	1	3	1	1	3	3	1	3	3	3	1	3	2	3	3	3	1	3	3	0	3	1	2	1	3	3	0	3	1	0	1	0	0	1	1	1
avgbs_100938	0	0	0	0	1	0	1	3	0	0	1	1	3	1	1	3	0	1	1	3	3	0	3	3	1	0	3	0	3	3	3	3	0	0	0	1	1	1	2	1	1	1	0	3	3	0	3	3	0
avgbs_100941	3	3	3	3	3	1	1	3	0	3	1	0	3	1	1	3	3	3	1	3	0	3	1	3	1	1	3	3	3	1	1	1	0	1	1	3	0	3	1	0	3	3	1	3	1	1	1	3	0
avgbs_100942	3	3	3	3	3	1	1	3	0	3	1	0	3	1	1	3	3	3	1	3	0	3	1	3	1	1	3	3	3	1	1	1	0	1	1	3	0	3	1	0	3	3	1	3	1	1	1	3	0
avgbs_100951	3	3	3	3	3	1	1	1	1	1	0	0	0	3	1	1	3	1	1	1	1	3	3	1	3	3	3	1	1	1	3	1	0	1	3	3	1	3	1	3	0	3	1	1	3	3	3	3	1
avgbs_101004	3	0	0	3	3	3	1	1	1	1	0	1	1	3	3	1	1	3	3	3	1	1	1	3	0	3	3	3	3	1	3	3	0	3	1	3	1	1	2	1	3	1	3	0	3	1	3	3	0
avgbs_101014	1	3	1	3	1	1	3	3	3	3	3	3	3	1	1	3	0	3	1	1	3	3	3	1	3	1	3	0	1	1	1	0	0	1	0	1	3	3	2	1	3	3	1	2	3	3	1	3	0
avgbs_101025	1	1	0	3	3	1	0	3	0	3	0	3	0	1	0	3	0	3	1	3	3	0	1	3	1	0	3	3	3	3	1	1	0	0	0	0	0	0	1	0	0	3	1	3	0	0	3	3	0
avgbs_101107	1	1	0	3	3	0	0	3	1	3	0	0	3	1	1	3	0	3	1	0	0	3	1	3	1	1	3	3	0	3	1	1	0	1	1	3	1	3	1	1	3	3	0	3	1	0	3	3	1
avgbs_101127	1	3	0	3	1	1	0	3	3	3	3	3	3	1	1	3	1	0	1	1	0	3	3	1	3	1	3	3	1	1	0	1	0	1	1	1	3	3	1	1	3	3	1	2	3	0	1	3	1
avgbs_101128	1	3	0	3	1	1	0	3	3	3	3	3	3	1	1	3	1	0	1	1	0	3	3	1	3	1	3	3	1	1	0	1	0	1	1	1	3	3	1	1	3	3	1	2	3	0	1	3	1
avgbs_101252	1	1	0	3	3	0	0	3	0	3	1	3	3	1	1	3	3	3	1	3	3	3	1	3	0	1	3	3	3	3	1	1	0	1	1	3	1	3	1	1	3	0	0	3	3	0	3	3	1
avgbs_101255	3	1	0	3	0	3	0	3	3	3	3	1	3	1	0	1	0	3	1	3	3	0	3	3	1	1	3	0	1	3	3	1	0	3	3	0	0	0	1	0	3	0	1	1	3	0	0	1	1
avgbs_10128	3	3	1	3	3	1	3	2	3	1	3	3	3	1	1	3	3	1	1	1	3	3	3	1	3	2	3	1	1	1	1	1	0	1	3	3	3	3	3	0	1	3	3	3	3	3	3	1	3
avgbs_101280	1	3	0	3	3	0	1	3	0	3	3	3	3	0	3	3	0	0	1	3	3	0	0	3	3	0	3	1	1	1	0	3	0	1	1	0	1	1	1	3	3	3	0	1	1	3	3	3	0
avgbs_1013	1	0	3	3	3	0	0	1	1	1	1	0	0	1	1	3	0	3	3	3	0	3	3	3	0	1	0	3	3	2	1	1	0	1	0	3	3	3	1	0	3	0	1	3	1	0	0	3	0
avgbs_101310	1	0	0	1	1	0	3	3	0	1	3	3	1	3	1	0	0	0	3	3	0	0	3	3	3	0	3	0	3	1	3	0	0	0	1	1	1	1	3	0	0	3	3	0	3	0	0	3	1
avgbs_101319	1	1	3	3	3	0	1	3	1	3	0	3	3	1	1	3	3	3	1	3	3	0	1	3	1	1	3	3	0	3	1	1	0	1	1	3	1	3	1	1	3	3	1	0	1	1	3	0	1
avgbs_101320	1	1	3	3	3	0	1	3	1	3	0	3	3	1	1	3	1	3	1	3	3	0	1	3	1	1	3	3	0	3	1	1	0	1	1	3	1	3	1	1	3	3	1	0	1	1	3	0	1
avgbs_101321	1	1	0	3	3	0	0	3	0	0	0	0	3	1	1	3	0	3	1	0	0	2	1	3	1	1	3	3	0	3	1	1	0	0	0	3	1	3	1	0	3	0	0	0	1	1	3	3	0
avgbs_101322	1	1	0	3	3	0	0	3	0	0	0	0	3	1	1	3	0	3	1	0	0	2	1	3	1	1	3	3	0	3	1	1	0	0	0	3	1	3	1	0	3	0	0	0	1	1	3	3	0
avgbs_101357	3	0	0	3	0	0	0	3	1	3	1	1	0	1	0	3	0	3	1	0	3	3	3	3	1	1	3	0	0	1	1	1	0	0	0	3	1	0	1	0	0	3	0	0	1	0	0	3	0
avgbs_101362	0	3	0	1	1	3	3	3	1	3	1	3	1	3	3	1	1	1	3	3	2	3	3	3	3	3	1	1	1	1	1	3	0	3	1	3	1	1	2	3	1	3	0	1	1	3	1	1	3
avgbs_101368	3	1	3	1	3	3	1	3	3	3	3	1	1	1	1	1	3	1	1	3	1	3	1	3	1	1	0	1	1	3	1	1	0	1	0	3	3	0	1	1	3	1	1	3	3	3	1	1	3
avgbs_101383	3	3	0	0	1	1	1	1	3	1	3	3	1	3	3	3	1	3	3	3	1	3	1	3	1	1	3	3	3	1	3	1	0	3	0	0	3	1	1	0	3	0	3	1	1	1	3	3	1
avgbs_101388	1	3	1	3	3	3	1	1	3	1	1	3	1	3	0	1	3	0	3	3	3	3	3	3	1	3	3	1	3	3	1	3	0	1	3	3	1	1	1	0	3	0	0	1	1	1	1	1	1
avgbs_101416	1	0	0	3	0	1	3	3	1	3	1	1	1	3	0	3	3	0	1	3	0	0	1	3	0	3	3	0	0	3	1	1	0	0	3	1	1	1	3	3	0	3	0	0	3	0	3	1	0
avgbs_101450	1	0	0	3	1	0	0	3	1	3	1	1	1	3	0	3	3	0	1	3	0	1	1	3	0	3	3	1	1	3	0	0	0	0	3	0	0	1	3	0	0	0	3	0	3	1	0	1	0
avgbs_101451	1	1	3	3	0	3	1	1	1	1	1	0	1	1	1	1	1	3	3	1	1	1	1	1	3	1	1	3	1	3	1	1	0	1	3	1	1	3	2	1	3	1	3	3	1	3	1	1	3
avgbs_101488	0	0	0	0	0	0	0	1	0	1	3	1	1	0	0	0	0	3	1	3	1	0	3	3	3	3	1	1	0	1	1	1	0	1	0	0	3	3	2	0	1	3	1	1	3	0	2	1	0
avgbs_101523	0	3	0	0	1	3	0	0	0	1	3	0	3	1	3	1	1	0	3	3	0	0	1	0	0	1	0	3	0	1	0	3	0	3	0	1	0	0	1	1	1	3	3	1	3	3	1	0	0
avgbs_101524	0	3	0	0	1	3	0	0	0	1	3	0	3	1	3	1	1	0	3	3	0	0	1	0	0	1	0	3	0	1	0	3	0	3	0	1	0	0	1	1	1	3	3	1	3	3	1	0	0
avgbs_101573	0	1	0	3	3	0	1	1	1	3	1	3	0	1	1	3	3	3	1	3	0	3	1	3	0	0	3	3	3	3	1	1	0	1	1	3	3	3	1	1	0	0	0	0	1	0	3	3	0
avgbs_101579	1	1	3	3	3	0	3	3	1	3	0	3	3	1	3	3	1	3	3	3	1	3	3	3	0	3	1	3	3	2	0	1	0	0	1	1	0	1	2	3	0	3	3	3	3	0	1	1	3
avgbs_101587	1	0	0	3	0	1	0	3	0	0	1	3	3	3	1	3	3	3	2	0	0	0	1	0	0	0	1	3	0	1	0	1	0	0	0	1	3	1	1	3	3	0	0	1	3	0	0	0	0
avgbs_101591	0	3	0	3	0	3	0	3	0	3	1	3	1	3	0	1	0	0	1	0	0	1	3	3	3	3	0	3	1	3	0	3	0	3	1	0	1	3	2	0	0	1	1	3	1	0	0	3	0
avgbs_101599	1	0	3	3	0	0	0	3	0	3	0	3	0	1	0	3	1	3	3	3	1	3	3	0	3	3	1	0	3	3	1	1	0	0	1	0	3	0	1	3	0	0	0	0	0	0	1	0	0
avgbs_101656	3	1	1	2	1	1	3	3	3	3	3	3	3	1	1	2	1	1	2	1	3	1	1	1	3	1	1	1	1	1	3	1	0	3	0	1	3	3	1	1	3	3	1	3	3	3	1	1	1
avgbs_101694	1	0	1	3	0	3	0	1	0	0	0	3	0	1	1	3	1	3	1	1	0	0	1	1	0	1	0	3	0	3	1	1	0	0	1	0	0	3	1	0	0	3	0	1	1	0	3	3	0
avgbs_101705	1	0	0	3	3	1	0	3	0	0	3	0	1	1	0	3	1	1	1	3	3	1	1	3	0	1	3	0	0	1	1	3	0	1	1	0	1	3	2	0	0	3	0	0	0	0	0	3	0
avgbs_101707	1	2	0	3	3	1	1	1	0	1	1	1	3	1	1	3	3	3	1	3	3	3	3	3	0	1	3	3	3	1	1	0	0	1	1	3	3	3	1	1	3	3	1	3	1	1	3	3	1
avgbs_101740	1	1	3	3	3	0	0	3	1	0	1	3	3	1	1	3	3	0	1	3	3	0	1	3	1	0	3	3	3	3	1	1	0	1	1	0	0	3	1	1	3	3	0	3	1	1	3	3	1
avgbs_101741	0	0	3	1	3	1	0	1	0	0	0	0	0	3	0	1	3	1	1	3	1	3	1	3	1	0	0	0	1	1	3	1	0	1	0	1	3	0	2	0	0	0	0	0	1	1	0	0	0
avgbs_101742	1	3	0	1	0	1	0	1	1	0	1	0	0	1	0	0	0	0	3	1	3	0	1	1	0	3	0	1	1	3	3	1	0	3	3	3	1	0	2	0	0	0	3	3	1	0	3	3	3
avgbs_101784	1	1	0	1	3	3	0	1	0	0	3	3	1	3	1	1	0	1	1	3	3	3	2	0	3	1	1	1	1	1	3	0	0	3	0	1	3	3	3	1	3	3	3	0	1	0	0	1	1
avgbs_101798	3	0	0	0	3	1	3	3	0	3	0	1	1	1	0	0	0	0	1	1	0	0	3	1	0	0	3	0	3	3	3	1	0	1	3	0	0	1	3	0	3	3	0	0	3	0	3	3	0
avgbs_101799	3	0	0	0	3	1	3	3	0	3	0	1	1	1	0	0	0	0	1	1	0	0	3	1	0	0	3	0	3	3	3	1	0	1	3	0	0	1	3	0	3	3	0	0	3	0	3	3	0
avgbs_1018	1	1	3	3	3	1	3	1	1	1	1	1	3	1	1	3	3	3	3	3	3	3	3	3	1	1	3	0	3	2	1	1	0	1	1	3	3	3	1	1	0	3	1	1	1	1	3	1	0
avgbs_101809	1	0	1	0	1	0	0	0	0	0	1	3	3	1	3	1	0	0	3	3	0	3	3	0	0	3	0	0	0	1	1	3	0	0	3	1	3	3	2	0	0	0	0	0	3	3	0	0	3
avgbs_101817	1	1	0	1	0	3	3	3	0	0	0	0	0	3	1	0	0	3	1	3	3	0	1	3	0	1	0	0	0	1	0	3	0	0	0	1	3	3	3	1	0	0	0	1	1	0	1	0	1
avgbs_101851	1	1	3	3	3	3	1	3	3	3	1	3	1	1	1	1	1	3	3	3	1	3	1	3	3	1	1	3	1	3	1	1	0	1	3	1	1	3	2	1	2	1	3	1	1	0	1	1	1
avgbs_101890	3	3	0	3	1	3	0	1	1	1	3	1	1	3	3	1	1	1	3	3	1	3	1	3	1	3	0	0	3	1	3	3	0	3	3	0	1	1	1	1	3	0	0	3	1	1	3	3	0
avgbs_10194	1	0	0	0	1	0	0	3	0	3	3	3	3	1	1	0	0	0	0	1	0	0	3	1	3	0	0	0	1	1	1	1	0	1	1	0	0	3	2	0	0	0	1	1	3	0	1	3	0
avgbs_101974	1	0	1	3	0	3	0	1	0	0	0	3	0	1	1	3	1	3	1	1	0	0	1	1	0	1	0	3	0	3	1	1	0	0	1	3	0	3	1	0	0	3	0	1	1	0	3	3	0
avgbs_102003	1	0	0	0	0	0	0	3	3	0	0	3	3	3	1	3	3	1	1	0	3	3	1	1	3	1	1	1	0	0	0	0	0	0	3	1	3	1	1	0	3	0	0	0	3	0	0	3	1
avgbs_102025	3	0	0	1	0	1	1	3	3	0	3	0	1	1	1	1	3	0	2	0	3	3	3	1	3	1	0	0	1	3	1	3	0	1	0	0	3	1	1	1	3	0	0	3	1	0	0	0	1
avgbs_102177	1	0	3	3	0	1	1	1	0	1	1	0	0	1	1	0	3	0	1	3	0	0	3	0	1	1	0	0	3	1	1	1	0	1	0	0	0	3	1	0	3	3	0	0	1	0	3	3	0
avgbs_102182	1	1	0	3	3	3	1	1	1	1	1	3	1	1	3	1	1	1	3	1	3	0	1	1	3	1	1	1	1	3	1	1	0	3	3	1	1	3	2	1	1	1	3	3	1	3	3	3	0
avgbs_102183	1	1	0	3	3	3	1	1	1	1	1	3	1	1	3	1	1	1	3	1	3	0	1	1	3	1	1	1	1	3	1	1	0	3	3	1	1	3	2	1	1	1	3	3	1	3	3	3	0
avgbs_102184	1	1	0	3	3	3	1	1	1	1	1	3	1	1	3	1	1	1	3	1	3	0	1	1	3	1	1	1	1	3	1	1	0	3	3	1	1	3	2	1	1	1	3	3	1	3	3	3	0
avgbs_102214	0	0	0	0	3	0	0	3	1	3	1	0	3	1	0	3	3	3	0	3	0	0	1	0	1	1	3	3	3	3	1	1	0	0	1	3	1	3	1	1	3	3	0	0	1	1	3	3	0
avgbs_102215	0	0	0	0	3	0	0	3	1	3	1	0	3	1	0	3	3	3	0	3	0	0	1	0	1	1	3	3	3	3	1	1	0	0	1	3	1	3	1	1	3	3	0	0	1	1	3	3	0
avgbs_102221	1	3	0	3	3	1	0	3	3	3	1	3	3	3	1	3	3	3	2	1	3	3	1	1	0	1	1	3	0	1	3	1	0	1	0	1	3	1	1	0	0	0	1	1	3	0	0	0	0
avgbs_102228	1	1	0	1	1	0	0	3	1	1	3	3	0	3	1	3	3	3	3	3	3	0	3	3	0	3	3	0	3	1	1	3	0	3	0	0	1	0	2	1	3	0	3	0	1	1	0	3	0
avgbs_102229	0	1	0	3	1	0	0	3	0	0	1	0	0	3	3	1	0	1	0	0	0	3	3	3	0	1	1	1	1	1	3	1	0	3	1	3	0	1	2	0	0	0	0	0	1	0	0	1	0
avgbs_102256	1	1	0	3	3	3	0	1	1	1	1	3	0	1	1	1	1	1	3	1	1	1	1	0	3	1	1	0	1	3	1	1	0	3	3	1	0	3	3	1	3	1	0	3	1	3	3	3	3
avgbs_102257	1	0	0	3	0	1	3	1	3	0	0	1	1	3	1	1	1	3	1	3	1	1	3	3	3	1	3	3	1	3	1	1	0	3	3	3	1	1	3	1	1	3	1	3	3	0	3	1	1
avgbs_102258	1	0	0	3	0	1	3	1	3	0	0	1	1	3	1	1	1	3	1	3	1	1	3	3	3	1	3	3	1	3	1	1	0	3	3	3	1	1	3	1	1	3	1	3	3	0	3	1	1
avgbs_102348	1	0	3	3	3	3	1	1	1	1	0	3	1	1	0	0	0	1	3	1	3	1	1	1	3	1	0	1	0	3	1	1	0	0	0	0	0	3	2	1	1	1	0	3	1	3	3	3	0
avgbs_102354	3	0	1	3	3	1	3	1	0	1	3	3	3	3	1	3	3	1	1	3	1	1	1	3	3	1	1	0	3	3	3	1	0	1	1	3	3	1	2	3	1	1	1	1	1	0	3	3	0
avgbs_102357	1	3	3	1	1	0	1	1	3	1	3	3	1	3	3	3	1	3	1	3	1	3	1	3	1	1	3	3	3	2	3	3	0	3	1	1	3	1	1	1	3	0	3	1	1	1	3	3	3
avgbs_102372	0	0	0	3	1	0	0	3	0	3	1	0	1	3	3	0	0	1	3	3	1	3	3	3	3	0	0	0	1	1	0	1	0	0	1	3	0	1	3	3	0	0	0	1	0	3	0	1	1
avgbs_102446	0	0	1	3	0	1	0	3	1	3	0	0	3	1	1	0	0	0	3	0	0	0	3	3	0	3	0	1	1	1	1	0	0	0	0	1	3	1	2	1	3	3	0	0	3	0	3	1	0
avgbs_102453	3	0	0	1	3	3	1	3	0	3	3	1	1	1	1	1	3	1	1	3	1	0	1	3	1	1	1	1	1	3	1	1	0	1	0	3	3	3	1	1	0	2	1	3	3	0	1	1	0
avgbs_102469	3	3	0	3	3	1	2	1	1	1	1	1	0	1	1	3	1	1	1	3	3	3	3	3	3	1	1	1	3	3	1	1	0	3	3	1	1	3	3	3	0	2	1	1	3	3	3	3	1
avgbs_10251	2	1	3	3	3	1	1	1	1	1	1	1	3	1	1	3	3	3	1	3	3	3	3	3	1	1	3	3	3	2	1	1	0	1	1	3	3	3	1	1	3	3	0	3	1	0	3	3	1
avgbs_102528	1	3	0	3	3	0	1	1	3	1	1	3	1	3	1	1	3	1	3	3	3	0	3	3	1	3	3	1	3	3	1	3	0	1	3	3	1	1	1	1	3	1	1	1	1	1	0	1	0
avgbs_102575	1	0	1	1	3	0	1	1	1	1	3	1	3	3	3	3	1	3	2	0	1	1	1	3	1	1	1	3	3	3	1	1	0	1	3	3	1	3	3	1	1	2	1	3	3	1	3	1	0
avgbs_102614	1	0	0	2	3	0	0	0	1	0	0	0	3	1	1	0	0	3	1	1	3	0	1	3	1	1	3	3	3	3	1	0	0	0	0	3	1	0	1	0	2	0	0	3	1	0	3	1	0
avgbs_102662	0	3	0	1	3	0	0	1	3	1	3	3	1	1	3	1	3	0	3	3	3	3	1	3	1	1	3	1	3	1	3	1	0	0	0	1	1	1	1	1	0	0	0	1	3	1	1	3	1
avgbs_102673	1	1	3	3	3	1	1	1	1	3	1	3	3	1	1	3	3	3	1	3	3	3	1	3	1	2	3	3	3	3	1	1	0	1	1	3	3	3	1	1	3	3	1	3	1	1	3	3	1
avgbs_102674	1	1	0	3	3	1	0	0	1	3	1	3	0	1	0	0	3	3	1	0	0	0	1	0	0	0	3	0	0	3	1	1	0	1	0	3	3	3	1	1	0	3	0	0	1	0	3	0	0
avgbs_102701	1	1	0	3	1	1	3	3	1	3	1	1	1	3	1	3	3	1	1	3	0	1	1	3	1	3	3	1	1	3	1	1	0	1	3	1	1	1	3	3	1	0	0	1	3	0	3	1	1
avgbs_102707	1	0	0	1	1	1	3	3	3	1	3	3	1	3	1	3	3	3	3	3	3	1	3	3	3	3	3	3	3	1	3	3	0	3	1	1	1	1	3	1	0	3	3	3	1	0	3	3	1
avgbs_102764	3	1	1	3	1	1	3	3	3	0	3	3	0	1	1	1	1	1	1	1	3	1	1	1	3	3	1	1	1	1	3	1	0	3	3	1	3	3	1	1	0	3	0	3	3	0	1	1	1
avgbs_102824	3	0	1	3	3	1	3	0	3	0	0	0	3	1	0	1	3	1	1	0	3	0	3	0	3	3	0	0	0	1	1	1	0	1	3	0	3	3	3	0	0	0	0	0	3	0	3	1	0
avgbs_10284	1	1	0	1	1	1	0	3	3	3	3	3	3	1	3	1	3	1	3	1	1	1	3	1	1	1	3	3	3	1	1	1	0	3	1	3	3	1	2	1	0	3	3	1	3	0	3	1	1
avgbs_102864	1	1	3	3	1	3	1	3	0	3	1	1	1	3	3	1	1	1	3	3	0	3	3	3	3	1	1	1	1	1	3	1	0	3	1	3	0	1	2	3	1	0	0	1	1	3	1	1	1
avgbs_10292	1	0	0	1	1	0	1	1	0	1	3	3	0	3	3	3	1	3	3	3	0	0	1	3	1	1	3	0	3	1	3	3	0	0	1	0	3	1	1	1	3	1	3	1	1	1	3	3	1
avgbs_102977	3	3	1	3	3	3	1	1	1	1	1	1	1	3	3	1	1	3	3	3	1	1	1	3	1	3	0	3	0	1	3	3	0	3	1	3	1	1	3	1	3	1	3	1	3	1	3	3	0
avgbs_10303	3	0	0	1	0	3	1	1	0	1	0	3	1	1	3	3	1	3	1	1	3	1	3	1	1	1	0	3	1	3	1	3	0	1	0	3	3	1	2	0	3	3	0	3	1	0	1	3	0
avgbs_103095	1	3	0	0	2	3	1	1	3	1	0	3	1	3	1	1	3	1	3	3	3	3	3	3	1	3	3	1	3	3	1	3	0	1	3	3	1	1	1	1	3	0	2	1	1	0	1	1	1
avgbs_103101	0	1	0	3	3	1	0	1	0	1	1	1	3	1	1	3	3	3	3	3	3	0	3	3	0	1	3	3	0	3	1	1	0	1	0	3	3	3	1	0	3	0	1	3	0	0	3	0	0
avgbs_103121	0	0	3	1	0	1	0	1	0	0	0	0	1	3	0	1	0	0	1	0	1	3	3	0	0	3	0	3	1	0	0	3	0	0	0	0	1	1	3	0	3	3	0	0	3	3	3	3	3
avgbs_103146	3	1	0	3	3	3	0	1	1	1	0	3	2	3	1	1	3	3	3	1	1	1	1	1	0	3	3	0	1	3	3	3	0	1	0	1	3	3	2	1	0	0	0	3	1	0	3	3	0
avgbs_103147	3	1	0	3	3	3	3	1	1	1	1	3	3	3	1	1	3	3	1	1	1	1	1	1	3	3	1	0	1	3	3	3	0	0	3	1	3	3	2	2	3	0	3	3	1	3	3	3	3
avgbs_103160	1	1	0	3	3	0	2	3	0	3	0	3	0	2	1	3	3	3	1	3	3	3	1	3	0	1	3	3	3	3	1	1	0	1	1	3	0	3	1	1	3	3	1	3	1	1	3	3	1
avgbs_103179	1	1	3	3	3	1	1	1	1	1	1	1	3	1	1	3	3	3	3	3	3	3	3	3	1	1	3	3	3	2	1	1	0	1	1	3	3	3	1	1	3	0	0	3	1	0	3	3	1
avgbs_103182	1	3	3	3	1	3	1	3	3	3	1	1	1	1	3	3	1	1	1	3	3	1	1	3	1	3	1	1	3	1	1	3	0	1	1	3	1	3	1	1	0	1	1	1	1	1	1	1	3
avgbs_103183	1	3	3	3	1	3	1	3	3	3	1	1	1	1	3	3	1	1	1	3	3	1	1	3	1	3	1	1	3	1	1	3	0	1	1	3	1	3	1	1	0	1	1	1	1	1	1	1	3
avgbs_103184	1	3	3	3	1	3	1	3	3	3	1	1	1	1	3	3	1	1	1	3	3	1	1	3	1	3	1	1	3	1	1	3	0	1	1	3	1	3	1	1	0	1	1	1	1	1	1	1	3
avgbs_103235	3	3	1	3	1	3	1	1	3	1	3	3	1	1	3	1	0	1	1	1	3	3	3	1	3	1	0	1	3	3	1	1	0	1	3	1	3	3	2	1	3	3	3	3	3	3	1	1	1
avgbs_103265	1	0	0	1	3	0	3	3	1	0	0	3	1	0	1	1	3	3	1	3	1	0	1	3	1	3	0	0	0	1	3	1	0	3	1	1	3	0	3	0	0	3	0	1	1	0	0	1	0
avgbs_103286	0	0	0	3	0	0	1	1	0	1	0	0	3	1	1	3	3	1	3	3	0	0	3	0	0	0	0	1	0	1	1	1	0	0	0	1	0	1	1	1	0	0	3	1	0	3	3	1	0
avgbs_103301	3	0	0	3	0	1	0	1	1	1	1	1	2	3	0	3	1	3	3	3	3	3	3	3	1	3	1	0	3	3	3	1	0	0	0	3	3	3	2	1	3	0	1	1	3	1	3	3	3
avgbs_10331	1	3	1	1	1	0	0	3	3	3	3	3	3	1	0	3	1	3	1	1	1	3	3	1	3	3	3	3	1	1	1	1	0	1	0	1	3	3	2	1	0	3	1	0	3	3	1	0	3
avgbs_103318	1	0	0	3	3	3	0	1	0	3	3	3	0	0	1	3	1	0	1	0	0	0	1	1	1	1	3	0	3	3	1	1	0	0	1	3	0	0	1	1	0	3	0	1	1	0	0	3	0
avgbs_103319	1	0	0	3	3	3	0	1	0	3	3	3	0	0	1	3	1	0	1	0	0	0	1	1	1	1	3	0	3	3	1	1	0	0	1	3	0	0	1	1	0	3	0	1	1	0	0	3	0
avgbs_103335	0	0	3	3	0	1	3	1	0	1	3	1	1	3	1	3	0	1	1	0	1	1	1	3	1	0	0	0	1	3	1	0	0	1	0	1	1	1	3	0	1	0	0	0	3	1	0	0	0
avgbs_10335	1	1	0	3	3	1	1	3	1	3	1	0	3	2	1	3	3	3	1	3	0	3	1	3	1	1	3	3	3	3	1	1	0	1	1	3	1	3	1	0	3	3	1	3	1	0	3	3	1
avgbs_103357	1	1	3	3	0	1	0	3	1	3	1	3	0	1	1	3	0	0	1	0	0	0	1	3	1	1	0	0	3	0	1	1	0	0	1	3	1	3	1	1	3	3	0	0	1	1	3	0	0
avgbs_103360	3	0	0	3	3	1	0	2	3	0	3	3	3	1	0	3	3	1	1	1	3	3	3	1	3	2	3	1	1	1	1	1	0	1	0	3	3	3	2	3	1	3	0	3	3	3	0	1	3
avgbs_10337	1	3	0	1	0	1	3	3	0	3	3	3	1	3	1	1	0	3	1	3	0	3	1	3	1	2	1	3	1	1	3	1	0	1	1	1	3	3	3	1	0	3	3	1	1	1	1	1	3
avgbs_103393	0	3	0	3	1	3	0	1	0	0	3	3	3	1	0	1	1	1	1	0	0	0	3	1	3	1	1	1	3	3	1	0	0	0	0	1	3	0	2	0	0	3	0	3	3	0	1	0	0
avgbs_10341	1	1	0	3	1	3	0	3	1	0	0	0	0	3	3	0	1	1	3	3	0	3	3	3	3	1	1	1	1	1	3	1	0	3	1	3	0	1	2	3	1	0	0	0	1	3	1	1	0
avgbs_103414	1	1	0	3	3	1	0	3	1	3	1	3	3	2	1	3	3	3	1	3	3	3	1	3	1	1	3	0	3	3	1	1	0	0	1	3	1	3	1	1	3	3	0	3	1	1	3	3	1
avgbs_103428	0	0	0	3	1	0	0	3	1	3	0	3	0	3	1	0	1	0	3	0	2	3	3	3	0	3	0	0	1	1	1	1	0	3	1	3	0	1	3	0	0	0	0	1	1	3	1	1	0
avgbs_103444	3	0	3	3	3	1	3	3	1	3	3	3	3	1	1	3	3	1	3	3	3	0	3	3	3	3	3	1	1	1	1	1	0	3	3	1	3	1	2	1	0	0	3	1	3	0	3	1	3
avgbs_10351	0	0	0	3	1	0	0	1	0	0	3	1	1	3	0	1	0	3	1	3	1	0	3	3	3	1	3	3	1	3	1	1	0	0	3	3	0	1	3	0	0	3	0	0	3	3	0	1	0
avgbs_10352	3	3	3	3	3	1	1	3	1	1	1	3	3	3	1	1	3	1	1	1	3	3	3	1	3	1	3	1	1	3	3	3	0	3	0	1	2	3	2	1	0	3	1	3	3	3	1	1	1
avgbs_10369	3	0	0	0	0	0	0	1	1	0	1	1	1	3	3	1	0	3	3	0	3	0	3	3	0	0	0	0	1	1	3	3	0	3	0	0	1	3	3	1	0	0	0	1	3	0	0	3	0
avgbs_103747	1	0	1	3	1	0	3	1	1	1	1	0	0	1	0	1	1	0	0	0	0	3	3	3	0	3	0	0	3	1	1	3	0	1	3	1	0	3	1	1	0	0	0	3	3	3	1	0	0
avgbs_103749	1	0	0	0	0	3	0	3	0	3	1	1	3	3	3	3	1	3	1	1	1	0	3	0	0	0	0	3	0	1	3	0	0	3	0	1	1	1	2	0	0	1	0	1	3	0	1	0	0
avgbs_10378	1	3	3	1	1	1	0	3	1	3	1	3	1	3	3	1	1	1	3	3	1	3	3	3	1	3	1	1	1	0	1	3	0	0	1	3	1	1	1	3	1	0	3	1	1	0	1	1	0
avgbs_103787	0	0	3	3	0	1	1	1	1	1	1	1	0	1	0	3	3	3	3	3	3	3	3	3	1	1	3	3	3	2	1	1	0	1	1	3	3	3	1	1	3	3	1	1	1	0	3	3	1
avgbs_10379	1	3	3	1	1	1	0	3	1	3	1	3	1	3	3	1	1	1	3	3	1	3	3	3	1	3	1	1	1	0	1	3	0	0	1	3	1	1	1	3	1	0	3	1	1	0	1	1	0
avgbs_10388	1	1	3	3	3	0	0	1	1	1	0	1	3	1	1	3	3	3	3	3	3	3	3	3	1	1	0	3	3	2	1	1	0	1	1	3	3	3	1	1	0	0	1	3	1	1	3	3	1
avgbs_103934	1	0	3	3	3	0	0	3	1	3	1	3	3	1	1	0	3	0	0	3	0	3	1	3	1	1	0	3	3	3	1	1	0	0	1	0	1	3	1	0	0	0	1	3	0	0	3	3	1
avgbs_103963	3	3	0	1	3	0	0	3	3	3	1	0	1	1	0	1	3	0	0	1	1	0	3	1	1	3	3	1	3	3	0	1	0	0	3	0	0	1	3	3	0	3	3	3	3	0	0	3	0
avgbs_103964	3	3	0	1	3	0	0	3	3	3	1	0	1	1	0	1	3	0	0	1	1	0	3	1	1	3	3	1	3	3	0	1	0	0	3	0	0	1	3	3	0	3	3	3	3	0	0	3	0
avgbs_103972	3	1	3	1	1	3	3	3	1	3	1	1	3	3	3	3	3	3	1	1	1	3	2	1	3	3	3	3	3	1	3	3	0	3	3	3	1	1	2	3	1	0	3	1	3	3	1	3	3
avgbs_103994	0	1	3	0	3	0	1	1	1	3	0	1	3	1	1	3	0	3	1	3	0	3	1	3	1	1	3	0	3	3	1	1	0	0	0	3	3	3	1	0	0	0	1	0	1	0	3	3	0
avgbs_104028	3	0	0	1	1	3	3	3	1	3	1	1	3	3	0	3	1	3	1	1	3	1	3	1	3	3	3	3	3	1	3	3	0	3	1	1	0	1	2	3	1	1	3	1	3	0	1	3	3
avgbs_10406	1	0	0	3	0	3	0	3	0	0	3	0	0	1	3	0	3	3	3	0	1	0	1	3	3	3	0	3	3	0	3	1	0	0	1	3	1	0	2	0	0	1	3	1	1	3	1	3	0
avgbs_104081	3	3	3	3	3	1	1	3	1	1	0	3	3	3	1	1	3	1	1	1	3	3	3	1	3	1	3	1	1	3	3	3	0	3	3	1	3	3	2	1	1	0	1	3	3	3	1	1	1
avgbs_104083	3	0	0	3	0	1	1	1	1	1	1	1	0	3	0	1	1	3	0	0	1	0	3	0	1	3	1	0	0	3	0	0	0	0	3	3	3	3	1	0	0	0	1	0	3	1	0	0	0
avgbs_104084	3	0	0	3	0	1	1	1	1	1	1	1	0	3	0	1	1	3	0	0	1	0	3	0	1	3	1	0	0	3	0	0	0	0	3	3	3	3	1	0	0	0	1	0	3	1	0	0	0
avgbs_104099	1	1	3	3	0	0	0	3	1	3	1	3	3	1	3	3	1	3	3	3	1	3	3	3	3	3	1	0	0	2	1	1	0	0	1	1	3	1	1	3	3	0	0	3	3	3	1	1	0
avgbs_1041	0	0	0	3	3	0	0	3	0	0	1	3	3	3	0	3	0	0	2	1	0	3	1	1	3	0	1	0	0	1	3	1	0	0	3	1	3	1	2	0	3	3	1	0	3	0	1	3	1
avgbs_104100	1	1	3	3	0	0	0	3	1	3	1	3	3	1	3	3	1	3	3	3	1	3	3	3	3	3	1	0	0	2	1	1	0	0	1	1	3	1	1	3	3	0	0	3	3	3	1	1	0
avgbs_104150	1	0	0	3	3	1	1	3	0	3	1	3	3	1	1	3	3	3	1	3	3	3	1	3	1	1	3	3	3	3	1	1	0	1	1	3	1	3	1	1	3	0	0	3	1	1	3	0	0
avgbs_104242	1	0	0	1	0	3	0	3	1	0	0	1	3	3	0	1	1	1	3	3	1	0	3	3	0	1	0	1	1	1	3	0	0	3	1	3	3	0	3	3	3	1	0	0	1	1	0	0	0
avgbs_104256	1	3	3	3	3	1	1	1	0	1	1	1	3	1	1	3	3	3	1	3	3	3	3	3	0	1	3	3	3	1	1	1	0	1	1	3	3	3	1	0	3	3	0	0	1	1	3	3	1
avgbs_104257	1	3	3	3	3	1	1	1	0	1	1	1	3	1	1	3	3	3	1	3	3	3	3	3	0	1	3	3	3	1	1	1	0	1	1	3	3	3	1	0	3	3	0	0	1	1	3	3	1
avgbs_104278	3	1	1	2	1	1	3	3	3	3	3	3	3	1	1	1	1	1	1	0	1	1	1	1	3	3	1	1	1	1	3	1	0	3	3	1	0	3	1	0	3	3	1	3	3	3	1	3	0
avgbs_104340	1	1	0	3	3	0	0	3	1	3	0	3	3	1	0	3	3	3	1	3	3	3	1	0	0	1	3	0	0	3	1	1	0	1	0	0	1	3	1	1	3	0	0	3	1	0	3	3	1
avgbs_104351	1	0	3	3	3	0	0	3	1	0	1	0	0	1	0	3	3	3	1	3	0	0	1	3	0	1	3	0	3	3	1	1	0	0	1	3	0	3	1	1	3	0	0	0	1	1	3	3	1
avgbs_104359	3	0	3	3	3	0	0	1	1	1	1	1	3	1	0	3	0	0	1	3	3	0	3	3	0	0	3	0	3	2	1	1	0	1	0	3	0	3	1	3	0	0	1	3	1	0	0	0	3
avgbs_104366	1	3	0	3	3	3	1	1	3	2	1	3	3	3	0	1	3	3	3	3	3	1	1	3	0	1	3	3	3	1	3	3	0	3	3	1	1	3	1	3	3	0	0	3	1	0	3	3	1
avgbs_104377	1	1	3	3	3	1	1	1	1	1	1	1	3	1	1	3	3	3	1	3	3	3	3	3	1	1	3	3	3	1	1	1	0	1	1	3	3	3	2	1	3	3	0	3	1	1	3	3	1
avgbs_104389	3	1	3	3	0	1	0	2	3	1	3	3	1	1	3	1	0	3	3	3	3	3	1	3	3	3	3	3	3	3	1	3	0	3	1	3	1	3	2	3	3	0	1	1	3	0	3	1	0
avgbs_104429	1	1	0	3	1	1	3	3	1	3	1	1	1	3	1	3	3	1	1	3	1	1	1	3	1	3	3	1	1	3	1	1	0	1	3	1	1	1	3	0	1	3	3	1	3	0	3	1	1
avgbs_104430	1	0	1	1	1	1	1	1	3	1	3	3	1	3	3	3	0	3	3	3	0	3	1	3	1	1	3	3	3	1	3	3	0	0	1	1	3	1	1	0	3	1	0	1	1	1	3	3	1
avgbs_104432	1	3	1	1	1	1	0	1	0	1	3	3	1	3	3	3	0	3	3	3	0	3	1	3	1	0	3	0	3	1	3	3	0	0	1	1	3	1	1	0	0	1	3	1	1	0	3	3	0
avgbs_104463	2	0	3	3	1	1	1	1	3	1	3	2	1	1	3	1	3	3	3	3	3	3	1	3	3	3	3	3	3	3	1	3	0	3	1	3	1	3	2	0	3	3	1	1	3	3	3	1	1
avgbs_104464	2	0	3	3	1	1	1	1	3	1	3	2	1	1	3	1	3	3	3	3	3	3	1	3	3	3	3	3	3	3	1	3	0	3	1	3	1	3	2	0	3	3	1	1	3	3	3	1	1
avgbs_104489	1	3	1	1	1	0	0	1	3	1	3	3	1	3	3	3	1	3	3	3	1	3	1	3	1	3	3	3	3	1	3	3	0	3	1	1	3	0	1	0	3	1	0	1	1	1	3	3	3
avgbs_104579	1	3	0	1	0	3	1	1	1	1	1	0	1	3	1	0	0	1	3	3	3	1	1	3	1	3	1	1	0	0	3	1	0	3	0	1	0	1	1	1	0	0	0	1	3	0	3	0	0
avgbs_104589	1	0	3	1	3	0	1	3	0	3	3	1	3	1	3	0	1	1	1	0	3	1	1	3	1	1	0	0	1	1	1	3	0	1	0	1	0	1	1	3	3	0	0	1	1	1	3	3	0
avgbs_104626	1	2	0	1	3	1	3	1	1	1	1	3	3	1	1	3	1	2	1	1	1	1	1	1	1	3	3	3	1	1	3	1	0	1	3	1	3	3	2	3	3	3	0	3	1	1	3	1	3
avgbs_104641	3	3	0	1	3	0	0	1	1	1	0	1	1	3	0	3	3	0	1	3	0	0	0	3	3	3	0	1	3	0	1	1	0	1	0	3	3	3	3	0	3	0	1	0	3	0	3	0	0
avgbs_104642	3	3	0	1	3	0	0	1	1	1	0	1	1	3	0	3	3	0	1	3	0	0	0	3	3	3	0	1	3	0	1	1	0	1	0	3	3	3	3	0	3	0	1	0	3	0	3	0	0
avgbs_104655	1	1	0	3	0	0	1	3	0	0	0	3	3	1	0	3	3	3	1	0	0	3	1	3	1	1	0	0	0	3	1	1	0	1	1	3	1	3	1	1	0	3	0	0	1	1	3	3	0
avgbs_104663	1	3	0	3	0	0	0	1	0	1	3	1	0	3	1	0	0	3	1	0	1	1	3	3	3	0	3	0	0	3	3	0	0	3	0	3	1	1	3	1	1	0	0	3	0	0	3	1	0
avgbs_104679	1	3	1	1	3	3	3	1	3	1	3	3	1	1	3	1	3	1	3	3	3	3	1	3	1	1	3	1	3	1	3	1	0	3	1	1	1	1	1	1	0	3	0	1	3	1	1	3	1
avgbs_104684	0	0	3	1	0	0	0	3	1	0	0	0	3	3	0	3	1	1	1	0	0	0	3	1	3	3	3	0	0	1	1	3	0	0	0	0	1	1	2	3	1	0	3	1	3	0	1	3	0
avgbs_104695	0	3	0	1	0	0	0	3	3	3	3	3	3	1	0	3	0	3	1	1	1	3	3	1	3	3	0	0	0	0	1	1	0	1	0	0	0	3	1	3	3	3	1	0	3	0	1	3	0
avgbs_104703	1	0	3	3	0	0	0	0	1	3	0	0	1	3	0	1	1	1	1	3	1	0	3	3	0	1	0	1	1	0	0	1	0	3	0	3	0	1	2	0	0	0	0	0	1	0	1	1	1
avgbs_104736	1	3	1	3	1	1	3	1	1	1	1	3	3	1	3	1	1	3	3	3	3	3	3	3	3	3	1	3	3	1	1	3	0	1	3	1	3	3	2	1	3	3	3	3	3	3	1	3	3
avgbs_10474	2	3	3	3	3	1	1	3	1	3	3	3	3	1	0	3	1	1	1	3	3	1	1	3	3	1	3	1	1	1	1	3	0	0	1	1	1	1	2	3	3	3	0	1	1	3	3	3	1
avgbs_104751	1	0	0	3	3	1	0	3	0	3	1	3	3	1	1	3	3	3	1	3	3	0	1	3	1	1	3	0	3	3	0	1	0	1	1	0	1	3	1	0	3	3	1	0	1	0	3	3	0
avgbs_104792	1	1	3	3	3	0	1	0	0	3	1	3	0	1	1	3	0	0	1	3	0	3	1	3	1	1	3	3	3	3	1	1	0	1	1	3	0	3	1	1	3	3	0	3	1	0	3	0	0
avgbs_104793	1	1	3	3	3	0	1	0	0	3	1	3	0	1	1	3	0	0	1	3	0	3	1	3	1	1	3	3	3	3	1	1	0	1	1	3	0	3	1	1	3	3	0	3	1	0	3	0	0
avgbs_104794	1	3	1	3	1	3	3	3	3	3	3	3	3	1	1	3	1	3	1	1	3	3	3	1	3	1	3	3	1	1	1	1	0	0	1	1	3	3	2	1	3	3	1	2	3	0	1	3	1
avgbs_104797	1	3	0	3	1	0	1	3	0	0	1	1	1	0	3	3	1	1	1	0	3	1	1	1	1	3	1	1	3	1	1	3	0	0	0	3	0	3	1	0	1	0	0	0	1	1	1	1	3
avgbs_104801	1	1	3	3	3	0	1	1	1	1	1	1	3	1	1	3	3	3	3	3	3	3	3	3	0	1	3	3	3	2	1	1	0	0	0	3	3	3	1	1	3	3	1	3	1	1	3	1	1
avgbs_104809	1	1	3	3	3	1	3	1	0	1	3	3	1	3	1	1	3	1	1	3	1	3	3	3	3	3	3	1	3	3	3	1	0	3	1	3	1	3	3	1	3	3	3	1	2	3	1	1	0
avgbs_104988	3	1	3	1	3	3	1	3	3	3	3	1	1	1	1	1	3	0	1	3	1	3	1	2	0	1	1	1	1	3	1	1	0	1	1	3	3	3	1	1	3	0	1	3	3	3	1	1	3
avgbs_105	1	3	0	1	3	0	3	3	3	3	1	1	1	3	3	1	0	1	1	3	1	3	1	3	1	3	1	1	1	3	1	3	0	3	3	3	3	3	3	1	1	0	1	1	1	1	1	3	1
avgbs_105053	3	3	0	3	1	0	1	1	3	1	1	1	0	1	3	1	3	1	3	3	1	1	3	3	3	3	0	1	1	0	3	3	0	0	1	3	3	1	1	3	0	1	1	1	3	3	1	0	1
avgbs_105078	3	3	0	3	1	0	1	1	3	1	1	1	0	1	3	1	3	1	3	3	1	1	3	3	3	3	0	1	1	0	3	3	0	0	1	3	3	1	1	3	0	1	1	1	3	3	1	0	1
avgbs_105093	0	1	0	1	1	0	0	3	3	1	3	3	1	3	1	3	3	3	2	3	3	1	3	3	3	3	0	2	3	1	3	3	0	3	0	1	1	1	2	1	3	0	3	3	1	0	3	3	1
avgbs_105110	1	0	0	3	3	0	0	1	3	1	1	0	1	3	1	1	0	1	3	0	3	3	3	3	0	3	3	1	0	3	0	3	0	0	3	3	1	0	1	1	3	0	1	1	1	0	1	1	0
avgbs_105214	1	0	3	3	3	0	0	3	3	0	3	3	0	1	3	3	3	3	1	0	3	0	3	0	0	3	0	3	0	3	0	0	0	0	0	1	1	3	2	0	1	0	0	1	1	0	0	1	0
avgbs_105215	1	0	3	3	3	0	0	3	3	0	3	3	0	1	3	3	3	3	1	0	3	0	3	0	0	3	0	3	0	3	0	0	0	0	0	1	1	3	2	0	1	0	0	1	1	0	0	1	0
avgbs_105216	1	0	3	3	3	0	0	3	3	0	3	3	0	1	3	3	3	3	1	0	3	0	3	0	0	3	0	3	0	3	0	0	0	0	0	1	1	3	2	0	1	0	0	1	1	0	0	1	0
avgbs_105228	1	1	3	3	1	1	3	3	1	3	1	1	1	3	1	3	3	1	1	3	0	1	1	3	1	3	3	0	1	3	1	1	0	1	3	1	1	1	3	3	1	3	0	1	2	1	3	1	1
avgbs_105234	3	0	0	1	1	0	0	1	1	0	3	0	0	3	0	0	0	0	0	0	1	1	1	3	0	3	0	1	1	3	1	1	0	0	3	1	1	1	3	3	0	3	0	0	1	0	1	1	3
avgbs_105248	3	3	0	0	3	0	1	0	1	3	0	3	1	1	1	1	1	0	1	3	0	0	1	0	0	1	0	3	0	1	0	0	0	1	3	3	1	3	2	1	0	0	0	0	0	1	3	1	0
avgbs_105250	3	1	0	3	3	3	3	1	1	1	1	3	3	3	1	1	3	3	3	1	1	1	2	1	3	3	3	3	1	3	3	3	0	1	3	1	3	3	1	1	3	3	3	3	1	3	3	3	0
avgbs_105257	3	1	0	3	3	1	3	1	3	1	3	3	3	1	1	1	3	1	2	3	1	1	1	3	3	1	1	1	3	3	1	1	0	1	1	3	3	1	2	1	1	0	3	2	1	0	3	3	1
avgbs_105258	3	1	0	3	3	1	3	1	3	1	3	3	3	1	1	1	3	1	2	3	1	1	1	3	3	1	1	1	3	3	1	1	0	1	1	3	3	1	2	1	1	0	3	1	1	0	3	3	1
avgbs_105274	0	3	0	3	3	0	0	1	0	1	1	0	0	3	1	1	0	3	3	1	3	1	1	1	0	1	3	1	0	1	1	3	0	0	0	1	1	3	1	0	3	0	0	0	0	1	0	0	1
avgbs_105291	0	3	0	3	3	0	0	1	0	1	1	0	0	3	1	1	0	3	3	1	3	1	1	1	0	1	3	1	0	1	1	3	0	0	0	1	1	3	1	0	3	0	0	0	0	1	0	0	1
avgbs_105292	3	0	0	3	0	1	1	1	1	1	1	0	0	1	0	3	3	3	3	3	3	3	0	0	1	3	0	3	0	1	1	1	0	1	1	3	3	3	1	0	0	0	0	3	1	0	0	3	0
avgbs_105329	0	3	0	3	2	0	3	1	3	0	3	0	0	0	0	1	1	3	0	0	0	0	3	3	3	0	0	3	1	3	1	1	0	3	0	3	0	0	3	1	1	3	0	3	3	0	3	0	1
avgbs_105363	3	0	0	3	3	1	0	1	0	1	0	1	0	1	0	0	0	1	3	3	0	3	3	0	3	3	3	0	1	3	0	1	0	0	0	1	3	1	1	1	0	3	1	0	1	3	3	1	3
avgbs_105422	2	0	0	3	1	1	1	1	3	1	3	2	1	1	3	1	3	3	3	3	3	3	1	3	3	3	3	3	3	3	1	3	0	3	1	3	1	3	3	3	3	3	0	1	3	3	0	1	1
avgbs_105423	2	0	0	3	1	1	1	1	3	1	3	2	1	1	3	1	3	3	3	3	3	3	1	3	3	3	3	3	3	3	1	3	0	3	1	3	1	3	3	3	3	3	0	1	3	3	0	1	1
avgbs_105424	2	0	0	3	1	1	1	1	3	1	3	2	1	1	3	1	3	3	3	3	3	3	1	3	3	3	3	3	3	3	1	3	0	3	1	3	1	3	3	3	3	3	0	1	3	3	0	1	1
avgbs_105513	3	1	0	1	1	3	3	3	1	3	1	1	3	2	3	3	3	3	1	1	3	1	3	1	3	3	3	3	3	1	3	2	0	3	3	3	1	1	2	3	1	1	3	1	3	0	1	3	3
avgbs_105524	3	0	0	3	3	3	0	1	0	1	1	0	3	1	3	1	0	1	0	0	0	0	1	3	0	3	1	1	1	3	3	1	0	0	3	1	3	3	2	0	0	0	3	1	3	0	3	0	0
avgbs_105525	1	3	0	0	1	1	0	1	1	1	0	3	3	0	1	0	3	3	3	0	3	3	3	3	0	1	1	0	0	1	0	3	0	0	0	0	0	1	2	0	3	0	3	3	3	0	1	3	0
avgbs_105526	1	3	0	0	1	1	0	1	1	1	0	3	3	0	1	0	3	3	3	0	3	3	3	3	0	1	1	0	0	1	0	3	0	0	0	0	0	1	2	0	3	0	3	3	3	0	1	3	0
avgbs_105568	3	3	0	3	1	3	1	1	0	1	1	1	3	1	3	2	3	1	3	3	1	3	3	3	3	2	0	1	1	2	3	3	0	1	1	3	3	1	1	3	1	1	1	1	3	3	1	1	1
avgbs_105574	3	1	1	2	2	1	3	3	3	3	0	3	3	1	1	1	1	1	1	1	1	1	1	1	3	3	1	1	1	1	3	1	0	3	3	1	3	3	2	1	3	3	1	3	3	0	1	1	1
avgbs_105576	0	0	0	3	0	1	3	0	0	3	0	1	1	3	1	3	0	0	1	3	0	0	1	3	0	0	3	1	0	0	0	1	0	1	3	1	0	1	3	0	1	0	0	1	3	0	3	1	0
avgbs_105581	3	1	1	2	2	1	3	3	3	3	0	3	3	1	1	1	1	1	1	1	1	1	1	1	3	3	1	1	1	1	3	1	0	3	3	1	3	3	2	1	3	3	1	3	3	0	1	1	1
avgbs_105582	3	1	1	2	2	1	3	3	3	3	0	3	3	1	1	1	1	1	1	1	1	1	1	1	3	3	1	1	1	1	3	1	0	3	3	1	3	3	2	1	3	3	1	3	3	0	1	1	1
avgbs_10560	1	1	3	3	3	1	1	1	1	1	1	1	0	1	1	3	3	3	1	3	3	3	3	3	1	1	3	3	3	2	1	1	0	1	0	3	3	3	1	1	3	3	1	3	1	1	3	3	1
avgbs_105606	0	0	3	3	1	1	2	1	0	1	1	0	3	0	3	3	1	1	3	3	0	1	3	3	3	3	0	3	1	1	1	1	0	0	3	1	3	1	2	1	1	0	3	1	3	3	3	1	0
avgbs_105632	3	0	0	3	3	0	3	3	1	0	1	1	0	1	1	0	0	1	1	3	0	3	3	3	3	1	1	1	3	3	1	1	0	3	3	1	1	3	3	0	0	3	1	1	3	0	3	3	1
avgbs_10565	1	3	1	1	3	0	3	1	3	1	0	3	1	1	3	0	3	1	3	3	3	3	1	3	1	1	0	1	3	1	3	1	0	3	0	1	1	1	2	1	1	3	3	0	3	1	0	0	0
avgbs_105659	3	3	0	3	1	0	1	1	3	0	0	1	3	1	0	2	3	0	3	3	0	0	3	3	3	3	1	0	0	3	3	3	0	0	1	0	0	1	1	3	1	0	1	1	3	3	0	1	0
avgbs_10571	0	0	3	1	0	0	0	3	1	3	1	0	3	3	3	0	3	0	1	0	0	1	3	1	3	3	3	0	3	1	3	0	0	0	0	0	0	1	2	0	0	0	0	0	3	0	1	3	3
avgbs_105725	0	1	0	1	1	3	0	3	0	0	1	1	3	3	3	3	1	0	1	1	3	1	3	1	0	3	3	3	3	1	0	3	0	3	1	1	1	1	1	3	1	1	0	1	3	3	1	2	3
avgbs_10573	1	1	0	3	1	3	1	3	1	3	1	1	1	3	3	1	1	1	3	3	1	3	3	3	3	1	1	1	1	1	3	1	0	3	0	3	3	1	2	3	1	0	0	1	1	3	1	1	1
avgbs_105760	1	1	3	1	1	1	1	3	1	1	3	3	1	3	1	3	3	3	3	3	0	1	3	3	1	3	3	3	3	1	2	3	0	3	3	0	1	1	2	1	3	0	3	3	1	0	3	3	1
avgbs_105763	0	3	0	1	1	1	1	1	3	1	0	3	0	2	3	3	1	3	3	3	1	0	1	3	1	1	3	3	0	1	3	0	0	3	3	1	0	1	1	0	0	1	3	1	1	1	0	0	0
avgbs_105768	0	0	0	3	0	0	0	1	0	1	1	0	3	1	0	3	3	3	3	0	3	0	3	3	1	1	3	3	0	2	1	1	0	0	1	0	3	3	1	0	0	3	1	3	1	0	0	3	1
avgbs_105771	3	3	3	3	3	0	0	1	0	1	3	3	1	3	1	1	3	1	1	1	1	3	3	1	1	3	3	1	1	1	3	1	0	1	3	3	0	3	1	0	3	3	0	1	3	0	3	3	1
avgbs_105772	3	3	3	3	3	0	0	1	0	1	3	3	1	3	1	1	3	1	1	1	1	3	3	1	1	3	3	1	1	1	3	1	0	1	3	3	0	3	1	0	3	3	0	1	3	0	3	3	1
avgbs_105828	1	3	1	1	3	1	1	1	1	1	3	0	1	3	3	3	1	3	2	3	1	1	1	3	1	1	3	3	3	3	1	1	0	1	3	3	1	0	3	1	1	0	1	3	3	1	3	1	0
avgbs_105852	1	0	1	3	3	3	0	1	0	3	3	3	1	1	1	3	1	3	1	1	3	3	1	1	1	1	3	3	0	3	1	1	0	1	1	3	1	3	1	0	3	3	0	1	1	1	3	0	0
avgbs_10589	3	3	0	3	3	1	3	2	0	0	3	3	3	1	1	3	3	1	1	1	0	3	3	1	3	0	0	1	1	1	1	1	0	1	3	0	3	1	3	0	0	3	3	3	3	0	3	1	0
avgbs_10590	3	3	0	3	3	1	3	2	0	0	3	3	3	1	1	3	3	1	1	1	0	3	3	1	3	0	0	1	1	1	1	1	0	1	3	0	3	1	3	0	0	3	3	3	3	0	3	1	0
avgbs_105900	1	2	0	3	3	1	1	1	1	1	1	1	3	1	1	3	3	0	1	3	3	3	3	3	1	1	3	3	3	1	1	1	0	1	1	3	3	3	1	1	3	3	1	3	1	1	3	3	1
avgbs_10591	3	3	0	3	3	1	3	2	0	0	3	3	3	1	1	3	3	1	1	1	0	3	3	1	3	0	0	1	1	1	1	1	0	1	3	0	3	1	3	0	0	3	3	3	3	0	3	1	0
avgbs_105920	0	3	0	1	3	0	0	1	0	0	1	3	0	1	3	1	1	3	0	0	3	0	3	1	3	3	0	1	1	3	3	1	0	0	0	0	1	2	3	0	0	0	3	3	0	0	0	0	0
avgbs_105941	1	0	3	3	3	3	1	1	2	1	1	3	1	1	1	1	1	1	3	1	0	1	1	1	3	1	1	3	1	3	1	1	0	3	3	1	3	3	2	1	3	1	0	3	1	3	3	3	3
avgbs_105944	1	3	3	1	3	1	3	3	0	3	3	0	1	3	0	1	0	3	1	3	1	3	1	3	0	0	0	0	1	1	3	0	0	1	0	1	3	3	3	1	0	0	0	0	1	0	1	1	3
avgbs_106	1	3	0	1	3	0	3	3	3	3	1	1	1	3	3	1	0	1	1	3	1	3	1	3	1	3	1	1	1	3	1	3	0	3	3	3	3	3	3	1	1	0	1	1	1	1	1	3	1
avgbs_106012	1	3	1	3	3	3	1	1	3	1	1	3	1	3	1	1	3	1	3	3	3	3	3	0	1	3	3	1	3	3	1	3	0	1	3	3	1	1	1	1	3	0	1	1	1	1	1	1	1
avgbs_106014	1	1	0	3	3	1	1	3	1	3	1	3	3	1	1	3	0	3	1	3	3	3	1	3	1	1	3	3	3	3	1	1	0	1	1	3	1	3	1	1	3	0	0	3	1	0	3	3	1
avgbs_106020	1	0	3	3	3	1	0	3	0	0	0	0	0	1	1	3	3	3	0	0	3	3	1	3	0	0	3	3	3	3	0	1	0	0	1	0	0	3	1	1	0	0	0	0	1	0	0	0	0
avgbs_106037	0	3	1	3	3	1	0	3	0	0	0	3	3	3	1	3	3	3	1	0	0	0	1	1	0	1	1	0	3	1	3	0	0	0	0	1	3	1	1	3	3	0	0	0	3	3	1	3	0
avgbs_106043	1	0	1	1	3	0	0	3	0	3	1	1	0	3	0	1	1	1	1	3	0	0	1	3	0	3	1	0	1	3	1	3	0	0	0	3	0	3	3	0	1	1	1	0	1	0	1	3	1
avgbs_106044	1	3	3	3	1	3	3	3	3	3	3	0	1	3	3	1	1	0	1	3	0	0	3	3	0	3	1	3	1	3	1	1	0	0	1	0	1	0	3	3	1	1	3	0	1	0	1	3	0
avgbs_106075	1	1	3	3	3	3	1	3	3	3	1	3	1	2	1	1	0	3	3	3	1	3	1	3	3	1	0	3	1	3	1	1	0	1	3	1	1	3	2	1	1	1	3	1	1	3	1	1	0
avgbs_10609	0	0	0	3	3	3	1	1	1	3	0	0	1	0	0	0	1	3	1	1	3	3	1	1	0	1	0	0	3	3	1	1	0	0	1	3	1	3	1	0	3	3	1	1	1	0	0	0	0
avgbs_10610	0	0	0	3	3	3	1	1	1	3	0	0	1	0	0	0	1	3	1	1	3	3	1	1	0	1	0	0	3	3	1	1	0	0	1	3	1	3	1	0	3	3	1	1	1	0	0	0	0
avgbs_106199	1	3	0	0	1	1	0	3	0	3	0	3	0	3	1	1	0	3	3	3	1	0	1	3	3	3	0	3	0	3	1	3	0	0	3	1	0	0	3	1	0	0	1	3	3	3	3	1	3
avgbs_106200	1	3	0	0	1	1	0	3	0	3	0	3	0	3	1	1	0	3	3	3	1	0	1	3	3	3	0	3	0	3	1	3	0	0	3	1	0	0	3	1	0	0	1	3	3	3	3	1	3
avgbs_106246	3	0	1	2	1	1	3	3	3	3	1	3	3	1	1	1	1	1	1	1	1	1	1	1	3	3	1	1	1	1	3	1	0	3	0	1	3	3	2	1	3	0	1	3	3	3	1	3	1
avgbs_106256	1	3	1	1	3	3	3	1	3	0	3	3	1	1	3	1	3	1	3	3	3	3	1	3	1	1	3	1	3	3	3	2	0	3	1	1	1	1	1	1	1	3	3	1	3	0	1	3	1
avgbs_106271	0	0	3	1	3	0	1	3	0	3	0	0	1	0	3	3	0	0	1	2	3	0	1	2	3	0	3	1	1	1	0	3	0	0	1	1	1	1	1	3	0	0	0	0	0	0	3	3	0
avgbs_106279	3	0	1	3	3	0	1	1	1	1	1	1	1	3	3	1	1	3	0	3	1	3	3	3	1	3	3	3	1	1	3	3	0	3	3	3	1	3	2	1	3	0	3	1	3	1	3	3	0
avgbs_106306	3	3	1	3	1	3	0	1	3	1	3	3	1	1	0	1	0	0	1	1	0	0	3	1	3	1	0	0	3	0	1	1	0	1	3	1	3	3	2	0	0	3	0	0	3	0	1	1	1
avgbs_10633	1	3	0	1	1	0	0	3	0	0	0	0	3	3	3	1	0	3	1	3	1	0	1	3	0	3	0	0	1	0	1	0	0	3	0	3	3	3	1	0	0	0	1	0	1	0	0	0	1
avgbs_106343	3	0	1	3	1	3	0	1	0	0	0	0	3	1	0	3	1	0	1	0	3	1	3	1	0	3	0	0	1	1	3	3	0	3	3	1	3	0	2	2	1	3	1	3	3	0	1	1	0
avgbs_106347	3	3	3	3	1	3	1	1	3	1	1	1	0	1	3	2	3	1	3	3	1	0	3	0	3	3	1	1	0	3	3	3	0	1	0	3	3	1	1	3	0	1	0	1	3	3	1	1	1
avgbs_106350	1	0	0	3	3	1	1	1	1	3	1	1	3	1	1	0	3	0	1	3	3	3	1	0	1	1	3	3	3	3	1	1	0	1	1	3	3	3	1	1	0	3	1	3	1	1	3	3	1
avgbs_106351	1	1	0	0	3	1	1	1	1	0	0	0	3	1	1	3	0	3	1	0	3	0	1	3	1	1	3	0	3	0	0	0	0	0	0	3	3	3	1	1	0	0	0	0	1	1	0	3	0
avgbs_106353	1	1	3	1	1	3	3	3	1	3	1	1	3	3	3	3	1	3	1	1	1	1	3	1	3	3	3	0	3	1	3	3	0	3	1	1	1	1	2	3	1	0	3	1	3	0	1	3	3
avgbs_106354	1	0	3	3	3	1	0	1	0	0	1	1	0	1	0	3	3	3	1	3	0	3	0	3	1	1	3	3	3	3	1	1	0	1	1	0	0	3	1	1	0	0	0	3	1	0	3	3	1
avgbs_106370	1	1	3	3	3	1	1	3	1	3	1	3	3	2	1	3	3	3	1	0	3	3	1	3	1	1	3	3	3	3	1	1	0	1	1	3	1	3	1	1	3	3	1	3	1	1	3	3	1
avgbs_106376	1	0	3	3	1	1	3	1	0	1	3	0	3	3	0	1	1	3	1	3	0	1	1	3	1	1	0	0	1	3	3	3	0	0	1	3	0	1	2	0	3	3	0	3	3	0	3	1	1
avgbs_10638	0	3	0	1	0	0	1	1	1	1	3	0	0	3	1	3	3	0	1	3	1	0	0	3	0	3	3	1	3	1	1	1	0	0	0	3	3	3	2	1	3	0	0	3	3	0	2	3	0
avgbs_106395	3	1	0	2	1	3	3	1	3	1	1	1	3	1	1	1	1	1	1	1	3	1	3	1	3	3	1	1	1	1	3	3	0	0	3	1	3	3	2	0	1	3	1	3	3	3	0	1	2
avgbs_106396	3	1	0	2	1	3	3	1	3	1	1	1	3	1	1	1	1	1	1	1	3	1	3	1	3	3	1	1	1	1	3	3	0	0	3	1	3	3	2	0	1	3	1	3	3	3	0	1	2
avgbs_106460	1	3	1	1	1	1	1	1	3	1	3	3	1	3	3	3	1	3	3	3	1	3	1	3	1	1	3	3	3	1	3	3	0	3	1	1	3	1	1	1	0	1	3	1	1	1	3	3	3
avgbs_106506	1	0	0	3	3	0	1	3	1	3	3	0	1	1	3	3	1	1	1	3	2	1	1	3	3	0	3	1	1	1	0	3	0	1	0	1	1	2	2	3	3	0	0	1	1	3	3	3	1
avgbs_106519	0	1	0	3	3	1	0	3	0	3	0	0	3	1	0	3	3	3	1	0	3	3	1	0	1	1	0	3	0	3	1	1	0	1	1	3	1	3	1	0	0	0	0	3	1	1	0	3	0
avgbs_106520	0	1	0	3	3	1	0	3	0	3	0	0	3	1	0	3	3	3	1	0	3	3	1	0	1	1	0	3	0	3	1	1	0	1	1	3	1	3	1	0	0	0	0	3	1	1	0	3	0
avgbs_106524	0	1	3	3	3	1	0	3	0	3	0	3	3	1	0	3	3	3	1	3	3	3	1	3	1	1	3	3	3	0	1	1	0	1	1	3	1	3	1	0	3	0	0	0	1	1	3	3	0
avgbs_106529	1	0	3	3	1	0	0	3	1	3	1	1	1	3	1	1	1	3	3	3	0	1	1	3	0	3	0	0	0	3	1	3	0	0	0	1	3	3	2	1	0	3	1	3	3	0	0	1	0
avgbs_106607	1	0	3	3	3	1	1	3	1	3	1	3	3	1	1	3	3	3	1	3	3	0	1	3	0	1	0	0	3	3	1	1	0	1	1	3	1	3	1	0	3	0	1	0	1	0	3	0	1
avgbs_106686	1	0	3	1	1	0	3	3	1	0	1	1	3	3	0	0	0	3	1	1	1	1	3	1	3	3	3	0	3	1	0	3	0	3	1	1	0	1	2	3	1	0	3	1	3	0	1	3	0
avgbs_106687	1	0	3	1	1	0	3	3	1	0	1	1	3	3	0	0	0	3	1	1	1	1	3	1	3	3	3	0	3	1	0	3	0	3	1	1	0	1	2	3	1	0	3	1	3	0	1	3	0
avgbs_106758	0	3	0	3	1	1	0	1	0	1	3	1	3	3	1	1	1	3	1	3	1	1	3	3	3	1	3	3	1	3	3	3	0	3	1	3	1	1	3	1	1	3	1	3	3	3	3	1	1
avgbs_10676	1	3	1	3	3	1	3	1	1	1	1	3	3	1	3	3	1	3	3	3	3	3	3	3	1	3	1	3	3	2	1	3	0	1	0	1	3	3	2	1	3	0	3	3	2	0	1	3	0
avgbs_10679	3	3	1	1	3	1	3	3	3	3	1	1	1	1	3	1	3	1	1	1	1	3	3	1	1	3	3	1	3	3	3	1	0	1	3	1	3	1	3	3	0	3	3	3	3	1	3	3	1
avgbs_106815	1	1	0	3	1	0	1	3	1	3	1	1	1	3	3	1	0	1	3	3	1	3	3	3	3	1	1	1	1	1	3	1	0	3	1	3	0	1	2	3	1	1	1	1	1	3	1	1	0
avgbs_106830	1	1	3	1	3	0	3	1	1	1	1	1	1	3	1	3	1	1	1	3	0	0	1	0	1	3	1	1	0	1	1	1	0	1	3	1	1	3	3	0	1	3	3	1	3	1	3	3	0
avgbs_106867	1	2	3	3	3	1	1	1	1	1	1	1	3	1	1	3	3	3	1	3	3	3	3	3	1	1	3	3	3	1	1	1	0	0	1	3	3	3	1	1	3	0	0	3	1	1	3	3	0
avgbs_106887	3	0	0	0	3	0	0	1	0	0	1	1	0	1	3	2	0	0	3	3	0	0	3	3	3	2	0	0	1	3	3	3	0	0	0	0	0	1	3	0	0	0	0	0	3	3	1	1	1
avgbs_106889	1	1	0	3	3	0	1	1	1	1	0	1	3	1	1	3	3	3	3	3	3	3	3	0	0	0	0	3	3	2	1	1	0	0	0	3	0	0	1	0	0	0	0	0	1	0	3	3	1
avgbs_10689	2	1	3	3	1	3	1	1	3	1	3	2	1	1	3	1	3	3	3	3	3	3	1	3	3	3	3	0	3	3	1	3	0	3	1	3	1	3	2	3	0	3	1	1	3	3	3	1	1
avgbs_106911	0	1	3	0	3	0	1	3	1	0	1	3	0	1	0	3	3	3	1	3	0	3	1	3	1	0	3	0	3	3	1	1	0	1	1	3	1	3	1	0	3	0	1	3	1	0	3	3	0
avgbs_106914	0	1	3	0	3	0	1	3	1	0	1	3	0	1	0	3	3	3	1	3	0	3	1	3	1	0	3	0	3	3	1	1	0	1	1	3	1	3	1	0	3	0	1	3	1	0	3	3	0
avgbs_106915	3	0	3	0	1	3	0	1	1	1	1	0	1	1	0	0	1	1	3	3	0	0	1	3	0	3	0	0	3	3	1	1	0	0	3	1	0	0	1	0	0	3	0	1	3	1	0	0	0
avgbs_106916	3	0	0	3	1	0	0	1	0	0	0	1	0	1	1	1	0	1	3	3	0	3	1	3	0	3	0	1	0	3	0	0	0	3	3	1	3	3	1	0	1	3	0	1	3	0	3	3	0
avgbs_106941	0	3	0	1	3	1	0	1	0	0	1	3	1	1	0	1	0	0	0	0	3	3	1	0	3	3	0	0	1	0	3	1	0	0	0	3	0	1	3	1	0	1	0	3	1	0	0	0	3
avgbs_107	1	3	0	1	3	0	3	3	3	3	1	1	1	3	3	1	0	1	1	3	1	3	1	3	1	3	1	1	1	3	1	3	0	3	3	3	3	3	3	1	1	0	1	1	1	1	1	3	1
avgbs_107024	1	1	0	3	0	0	0	3	1	3	0	0	0	3	1	3	3	0	1	3	3	0	1	3	1	1	0	0	0	3	1	1	0	0	1	3	1	3	1	0	0	0	0	3	1	0	3	3	1
avgbs_107049	1	3	1	1	0	3	3	1	3	1	0	0	1	1	3	0	0	0	3	3	0	3	1	3	0	1	0	1	3	0	3	1	0	3	0	1	1	1	2	0	0	3	0	1	3	0	1	3	0
avgbs_107170	3	3	1	3	3	0	2	1	1	0	1	3	0	1	1	3	3	1	3	3	3	3	3	3	0	3	3	1	1	1	1	1	0	3	0	0	3	1	1	1	0	3	3	1	3	0	3	1	3
avgbs_107197	1	0	3	1	0	0	0	1	1	1	0	3	1	1	3	1	1	0	0	1	0	3	1	1	0	0	0	0	0	3	0	1	0	0	3	3	0	1	3	0	1	0	3	3	1	0	0	0	3
avgbs_107198	1	0	3	3	3	1	0	3	0	0	1	0	3	1	1	3	3	3	1	3	0	0	1	3	1	1	3	3	0	3	1	1	0	0	0	3	0	3	1	0	0	0	0	3	1	0	0	3	1
avgbs_107211	1	1	0	3	3	1	1	3	1	3	1	1	3	1	0	3	1	3	3	3	1	0	3	3	0	3	1	3	3	1	1	1	0	3	1	1	3	1	1	1	3	3	3	3	3	3	1	1	1
avgbs_107217	3	1	0	1	3	3	0	3	0	3	1	3	3	0	1	1	3	3	1	1	1	1	1	0	3	3	1	0	0	3	3	3	0	1	3	1	3	3	2	0	3	3	3	3	1	3	3	0	3
avgbs_107221	3	0	0	3	0	0	0	0	1	3	3	3	3	1	1	3	0	1	3	3	0	0	3	0	0	0	3	0	1	1	1	1	0	1	3	3	3	1	2	0	0	3	3	1	3	0	3	1	0
avgbs_107295	0	3	1	3	0	0	1	1	3	0	0	3	1	3	0	1	0	1	3	3	0	0	3	3	1	3	3	0	3	3	1	3	0	0	3	3	1	1	1	1	0	1	1	1	1	0	0	1	0
avgbs_107297	0	3	1	3	0	0	1	1	3	0	0	3	1	3	0	1	0	1	3	3	0	0	3	3	1	3	3	0	3	3	1	3	0	0	3	3	1	1	1	1	0	1	1	1	1	0	0	1	0
avgbs_107328	3	1	0	3	0	3	3	0	0	0	0	0	3	1	3	1	3	3	3	1	0	0	3	1	0	2	0	3	3	1	3	3	0	0	0	0	1	3	3	1	0	0	3	1	3	0	1	1	0
avgbs_10734	0	0	0	3	1	0	1	1	1	1	1	3	0	1	3	3	1	0	3	3	0	0	3	0	3	3	0	0	1	1	1	1	0	3	0	1	3	0	1	0	0	3	3	1	3	3	0	0	3
avgbs_107345	0	0	3	3	1	0	0	0	1	3	1	1	0	3	0	0	0	1	3	3	1	3	3	3	3	0	0	1	1	1	3	1	0	0	1	3	0	1	2	3	1	0	0	1	1	3	1	1	0
avgbs_10738	1	1	3	3	3	1	1	3	1	3	1	3	3	1	1	3	3	3	1	3	3	3	1	3	1	1	3	3	3	3	1	1	0	1	1	3	1	3	1	0	3	3	1	3	1	1	3	3	1
avgbs_107395	1	0	0	3	3	0	3	0	3	1	3	3	0	1	0	2	3	0	1	3	3	0	1	3	3	1	0	0	0	3	1	1	0	0	0	3	3	1	2	1	1	3	3	0	1	3	3	3	0
avgbs_107396	1	0	0	3	3	0	3	0	3	1	3	3	0	1	0	2	3	0	1	3	3	0	1	3	3	1	0	0	0	3	1	1	0	0	0	3	3	1	2	1	1	3	3	0	1	3	3	3	0
avgbs_107399	3	0	3	3	3	0	0	0	0	1	1	1	3	1	1	3	3	3	2	3	3	0	3	3	1	0	3	3	3	2	1	1	0	1	1	0	3	3	1	3	0	0	0	0	1	0	3	3	3
avgbs_107441	1	1	3	3	3	0	3	3	1	3	1	3	3	1	3	3	1	3	3	3	1	3	3	3	3	3	1	3	3	2	1	1	0	1	1	1	3	1	1	3	3	3	3	3	3	3	1	1	3
avgbs_107456	1	3	3	3	1	3	1	3	3	3	3	3	1	3	3	1	1	3	1	3	1	1	3	3	3	3	0	3	3	3	1	1	0	0	1	1	1	3	2	3	3	0	3	3	1	3	1	3	3
avgbs_10748	3	0	1	1	3	3	1	1	3	1	3	3	3	1	3	3	1	1	1	3	3	3	3	3	3	1	1	1	1	3	1	1	0	3	3	0	3	3	2	3	1	1	3	1	1	0	3	1	0
avgbs_10749	3	0	1	1	3	3	1	1	3	1	3	3	3	1	3	3	1	1	1	3	3	3	3	3	3	1	1	1	1	3	1	1	0	3	3	0	3	3	2	3	1	1	3	1	1	0	3	1	0
avgbs_10754	3	3	0	3	3	1	3	1	1	1	1	1	1	1	1	3	1	1	1	3	3	3	3	3	3	1	1	1	3	3	1	1	0	3	3	3	1	3	3	3	1	3	1	1	3	3	3	3	1
avgbs_107589	0	1	3	3	0	1	1	3	0	3	1	3	3	1	1	3	3	3	1	3	3	3	1	3	0	1	3	0	3	0	1	1	0	1	1	3	1	3	1	1	0	0	1	0	1	0	0	3	0
avgbs_107597	0	0	3	3	3	0	0	3	1	3	3	3	3	1	1	0	3	0	3	3	3	3	3	3	0	0	3	0	1	1	1	1	0	0	3	0	0	1	2	1	0	3	0	1	2	0	3	1	0
avgbs_107624	3	3	0	1	1	1	0	1	0	1	3	3	1	1	3	3	1	3	3	3	3	3	3	3	0	1	3	3	1	1	1	1	0	0	3	1	0	1	1	1	3	0	3	3	1	0	3	3	1
avgbs_107625	3	3	0	1	1	1	0	1	0	1	3	3	1	1	3	3	1	3	3	3	3	3	3	3	0	1	3	3	1	1	1	1	0	0	3	1	0	1	1	1	3	0	3	3	1	0	3	3	1
avgbs_107652	3	3	0	1	1	1	1	3	1	3	3	3	1	1	3	1	3	3	1	1	3	3	1	1	1	1	3	3	1	3	1	3	0	1	3	1	3	1	1	0	3	3	0	0	1	1	3	1	1
avgbs_107653	3	3	0	1	1	1	1	3	1	3	3	3	1	1	3	1	3	3	1	1	3	3	2	1	1	1	3	3	1	3	1	3	0	1	3	1	3	1	1	0	3	3	0	0	1	1	3	2	1
avgbs_107664	3	3	0	3	1	1	3	3	0	3	0	3	3	1	1	3	3	1	0	3	3	0	3	3	3	3	0	1	1	1	1	1	0	0	3	3	0	1	1	0	1	0	3	1	0	3	0	0	3
avgbs_107668	1	3	1	1	1	0	3	3	3	3	3	3	3	1	1	3	1	3	1	1	1	3	3	1	3	3	3	3	1	1	1	1	0	1	1	1	3	3	2	0	0	0	0	1	3	3	1	3	0
avgbs_107681	3	3	3	1	1	0	1	3	0	3	0	3	0	1	0	1	3	3	1	0	0	0	1	1	0	1	3	3	0	3	0	3	0	1	0	0	3	1	1	1	0	0	3	3	1	1	3	1	0
avgbs_107704	1	0	0	3	1	1	3	1	1	1	3	1	3	3	1	1	1	3	1	3	1	1	3	3	3	1	3	3	1	3	3	3	0	3	1	3	1	1	3	1	1	3	0	3	3	0	0	0	0
avgbs_107713	1	3	0	1	0	0	3	1	3	0	3	3	3	1	0	1	1	0	0	3	3	0	1	3	3	1	3	3	1	1	3	0	0	0	3	1	0	3	2	0	0	0	3	0	3	3	1	3	0
avgbs_107715	1	0	3	3	0	1	0	1	1	1	3	1	3	3	1	1	1	3	1	3	1	1	3	3	3	1	3	3	1	3	3	3	0	3	0	3	0	1	3	1	0	0	1	0	3	0	3	1	0
avgbs_107717	1	0	3	3	0	1	0	1	1	1	3	1	3	3	1	1	1	3	1	3	1	1	3	3	3	1	3	3	1	3	3	3	0	3	0	3	0	1	3	1	0	0	1	0	3	0	3	1	0
avgbs_107733	0	3	3	3	0	1	0	1	0	1	3	1	1	0	1	1	3	1	1	1	1	0	3	1	0	0	0	1	0	1	0	1	0	0	0	3	0	3	1	0	3	0	0	1	3	3	0	0	0
avgbs_107772	1	0	0	3	0	0	0	3	1	0	1	0	0	0	1	0	3	0	1	3	1	1	1	3	0	3	0	1	1	3	1	1	0	0	3	1	0	0	3	3	0	3	0	0	3	0	3	1	0
avgbs_1078	1	0	0	3	3	3	1	1	3	2	1	0	0	3	0	1	0	3	3	3	3	1	1	3	1	0	0	3	3	1	3	3	0	0	0	1	0	3	1	0	3	0	0	3	1	0	3	0	0
avgbs_107817	3	3	3	3	3	1	1	3	1	3	1	3	3	1	3	1	3	1	1	1	3	3	3	1	3	1	1	1	1	3	3	1	0	3	1	1	3	3	2	1	3	0	1	1	3	3	3	1	3
avgbs_107818	3	3	3	3	3	1	1	3	1	3	2	3	3	1	3	1	3	1	1	1	3	3	3	1	3	1	1	1	1	3	3	1	0	3	1	1	3	3	2	1	3	0	1	1	3	3	3	1	3
avgbs_107821	1	0	0	1	1	3	0	1	3	1	0	0	3	1	3	1	1	3	3	3	3	3	1	3	3	1	3	3	1	1	3	3	0	3	3	1	3	3	2	0	1	0	0	0	2	0	1	3	3
avgbs_107847	3	3	1	1	0	1	3	3	0	3	0	0	0	1	1	3	1	3	3	3	0	0	3	3	3	3	3	3	0	1	1	1	0	0	0	0	1	1	2	1	1	0	0	0	3	0	1	1	0
avgbs_107864	1	0	0	3	3	0	1	3	0	3	0	3	1	1	3	3	3	0	0	0	0	3	3	3	0	3	0	0	3	3	1	0	0	0	0	1	1	0	3	0	0	0	0	1	1	0	0	1	0
avgbs_10790	1	0	0	3	3	1	1	3	0	3	1	3	3	1	1	3	0	3	1	3	0	3	1	3	1	1	3	3	3	3	1	0	0	1	1	3	0	3	1	1	0	0	1	3	1	0	3	3	1
avgbs_10791	3	3	0	3	3	1	3	1	1	1	3	1	1	3	1	3	1	1	1	3	0	0	3	3	3	1	1	1	3	3	1	1	0	0	3	3	1	1	3	0	0	1	1	1	3	3	3	1	1
avgbs_10792	3	3	0	3	3	1	3	1	1	1	3	1	1	3	1	3	1	1	1	3	0	0	3	3	3	1	1	1	3	3	1	1	0	0	3	3	1	1	3	0	0	1	1	1	3	3	3	1	1
avgbs_107924	1	0	3	3	3	1	0	3	0	0	1	0	3	3	1	3	0	3	1	3	0	0	1	0	0	1	3	3	3	3	1	1	0	0	0	3	0	3	1	0	3	0	1	0	1	0	0	0	0
avgbs_107930	0	1	0	3	3	0	2	1	0	0	3	0	1	1	1	1	1	2	3	1	0	1	1	1	0	1	0	0	1	3	1	1	0	0	0	0	0	3	3	0	1	0	0	3	1	3	3	3	3
avgbs_107944	3	3	0	1	3	1	3	3	3	3	3	3	1	1	1	3	1	3	3	3	3	1	3	3	3	3	0	3	1	1	1	1	0	3	3	0	1	1	2	0	1	1	3	1	3	3	1	1	1
avgbs_107950	1	3	1	3	3	3	1	1	0	1	1	3	1	3	1	1	3	1	3	3	3	3	3	3	1	3	3	1	3	3	1	3	0	1	3	3	1	1	1	1	3	1	1	1	1	0	1	1	1
avgbs_107964	1	1	0	3	1	1	0	3	0	3	1	1	1	3	0	3	3	1	1	3	0	1	1	3	1	3	3	1	1	3	1	1	0	1	3	1	0	1	3	3	1	3	3	1	3	1	0	1	1
avgbs_107966	1	1	0	3	1	1	0	3	0	3	1	1	1	3	0	3	3	1	1	3	0	1	1	3	1	3	3	1	1	3	1	1	0	1	3	1	0	1	3	3	1	3	3	1	3	1	0	1	1
avgbs_107972	1	1	0	3	1	0	0	3	0	0	1	1	1	3	0	3	3	0	1	3	0	0	1	3	0	3	3	1	0	3	1	1	0	1	0	1	1	1	3	0	0	0	0	1	3	1	0	0	0
avgbs_107979	0	1	0	3	1	0	0	3	0	3	0	1	1	3	1	3	3	1	1	0	1	0	1	3	1	3	0	0	0	3	0	1	0	0	3	1	0	1	3	3	0	3	3	0	3	0	3	0	0
avgbs_107983	3	3	1	3	1	0	3	1	3	1	1	3	3	3	1	3	3	1	1	3	0	1	1	3	3	1	1	1	3	3	3	1	0	1	1	3	3	1	2	3	1	1	1	1	1	3	3	3	1
avgbs_107984	1	3	0	3	2	1	3	1	1	1	3	1	1	3	1	1	1	3	1	3	1	1	3	3	3	1	3	3	1	3	1	1	0	0	3	3	1	1	3	1	1	3	1	3	3	3	3	1	1
avgbs_108019	1	1	3	3	3	1	1	3	0	3	1	3	3	3	1	3	3	3	1	3	3	3	1	3	0	1	3	3	3	3	1	1	0	1	1	3	1	3	1	0	0	0	1	3	1	1	0	3	1
avgbs_108022	3	3	1	3	3	1	0	2	3	1	0	3	3	1	1	3	3	1	3	3	3	3	3	3	3	2	3	1	1	1	1	1	0	1	3	2	3	1	3	1	1	3	3	3	3	3	3	1	0
avgbs_108024	0	3	0	3	0	0	0	1	1	1	3	1	3	3	0	0	1	3	1	3	0	0	3	0	3	1	3	3	1	3	3	3	0	0	1	3	0	1	3	0	1	3	0	3	3	3	3	1	0
avgbs_108032	1	1	0	3	1	3	1	3	1	3	1	1	1	3	3	1	1	1	3	3	0	3	3	3	3	1	1	1	1	1	3	1	0	3	1	3	3	1	3	3	1	1	1	1	1	3	1	1	1
avgbs_108033	1	1	0	3	1	3	1	3	1	3	1	1	1	3	3	1	1	1	3	3	0	3	3	3	3	1	1	1	1	1	3	1	0	3	1	3	3	1	3	3	1	1	1	1	1	3	1	1	1
avgbs_108042	3	3	0	1	3	1	0	3	3	3	1	1	1	1	3	1	3	1	1	1	1	3	3	0	1	3	0	1	1	3	3	1	0	1	3	1	1	1	3	0	0	3	0	0	3	1	3	3	0
avgbs_108043	1	1	3	1	3	3	3	3	1	3	3	0	1	3	0	1	3	3	1	3	0	3	1	2	3	1	1	3	1	1	3	3	0	0	1	1	0	3	3	1	3	3	3	1	1	3	1	1	0
avgbs_108044	3	0	3	3	1	1	3	3	0	3	3	3	3	1	1	3	3	1	3	3	3	3	3	3	3	3	3	1	1	1	1	1	0	1	0	3	3	1	2	0	1	0	3	1	3	0	3	1	3
avgbs_108120	0	0	0	3	0	0	0	1	3	0	3	1	1	3	1	1	1	3	0	3	0	0	3	3	3	1	0	0	1	3	0	0	0	3	3	0	1	1	2	1	0	3	0	0	3	0	0	1	0
avgbs_108142	1	3	0	1	3	0	3	1	0	3	3	3	1	3	1	1	3	1	1	1	1	3	1	1	1	1	3	1	1	1	3	1	0	1	3	1	3	3	2	3	2	3	0	1	3	2	3	3	1
avgbs_108148	1	3	0	1	3	1	1	0	1	1	1	3	1	1	3	1	1	3	3	1	2	2	1	1	3	3	0	1	1	3	3	1	0	3	3	3	1	1	2	1	1	1	3	3	1	3	1	3	3
avgbs_108166	1	0	0	3	1	1	0	1	1	1	0	1	3	3	1	1	1	3	1	3	1	1	3	3	3	1	0	3	1	3	3	3	0	0	0	0	1	1	3	0	1	3	1	3	3	0	0	0	1
avgbs_108180	1	1	3	3	3	0	0	3	0	0	1	3	0	1	3	3	0	0	3	3	1	0	3	3	0	3	0	0	3	2	1	1	0	0	1	1	3	1	1	0	0	0	0	0	3	0	1	0	0
avgbs_108185	0	0	1	3	1	3	1	1	0	1	0	3	3	1	3	1	0	1	1	1	3	0	3	1	3	1	1	1	1	3	1	1	0	1	3	1	3	3	2	3	1	0	0	3	3	3	3	1	0
avgbs_108186	0	0	1	3	1	3	1	1	0	1	0	3	3	1	3	1	0	1	1	1	3	0	3	1	3	1	1	1	1	3	1	1	0	1	3	1	3	3	2	3	1	0	0	3	3	3	3	1	0
avgbs_108201	0	3	0	0	1	1	3	1	1	3	1	0	1	3	3	1	1	0	3	3	1	0	3	0	1	3	0	1	0	1	1	0	0	3	1	3	0	1	2	3	0	0	3	1	1	1	1	1	2
avgbs_108202	0	3	0	0	1	1	3	1	1	3	1	0	1	3	3	1	1	0	3	3	1	0	3	0	1	3	0	1	0	1	1	0	0	3	1	3	0	1	2	3	0	0	3	1	1	1	1	1	2
avgbs_108209	0	3	0	1	0	0	0	1	0	1	3	0	1	3	3	3	1	3	3	3	1	0	1	3	1	1	0	3	3	1	3	3	0	0	1	0	3	1	1	1	0	1	3	0	1	1	3	0	3
avgbs_108210	0	3	0	1	0	0	0	1	0	1	3	0	1	3	3	3	1	3	3	3	1	0	1	3	1	1	0	3	3	1	3	3	0	0	1	0	3	1	1	1	0	1	3	0	1	1	3	0	3
avgbs_108211	0	3	0	1	0	0	0	1	0	1	3	0	1	3	3	3	1	3	3	3	1	0	1	3	1	1	0	3	3	1	3	3	0	0	1	0	3	1	1	1	0	1	3	0	1	1	3	0	3
avgbs_10827	3	3	0	0	3	1	3	3	0	3	1	1	3	1	1	3	0	1	1	3	0	3	3	3	3	1	0	0	3	3	1	1	0	3	3	1	1	3	2	3	1	0	1	1	3	3	3	3	0
avgbs_108309	0	3	0	3	3	0	0	0	3	3	3	0	3	1	0	0	3	0	3	3	1	3	1	0	3	3	0	0	3	1	0	1	0	0	0	0	1	3	1	0	0	0	0	1	1	0	1	3	0
avgbs_108430	0	1	0	3	3	0	0	0	1	3	1	0	0	1	1	3	3	0	1	3	3	0	0	3	1	1	3	3	0	3	1	1	0	0	0	0	0	0	1	1	0	0	0	0	1	1	3	0	0
avgbs_108445	3	3	0	1	3	3	0	3	3	3	1	3	1	1	1	1	3	3	2	1	0	3	3	1	1	1	1	3	1	3	1	1	0	0	1	2	3	1	1	3	3	0	3	3	1	1	3	3	1
avgbs_108450	3	3	0	3	3	1	3	2	3	1	3	3	3	1	1	3	3	1	1	1	3	3	3	1	3	2	3	1	1	1	1	1	0	1	3	3	3	3	3	3	1	3	3	3	3	0	3	1	3
avgbs_108451	3	3	0	3	3	1	3	2	3	1	3	3	3	1	1	3	3	1	1	1	3	3	3	1	3	2	3	1	1	1	1	1	0	1	3	3	3	3	3	3	1	3	3	3	3	0	3	1	3
avgbs_10849	1	0	0	1	1	1	3	3	3	1	3	3	1	3	1	3	3	0	3	3	3	1	3	3	0	3	3	3	3	1	3	3	0	0	1	1	1	1	3	1	0	0	3	3	1	3	3	3	0
avgbs_10851	0	1	3	3	3	0	0	1	0	1	1	3	3	3	1	0	3	3	3	1	1	1	1	0	3	3	0	0	1	3	3	0	0	0	0	0	0	3	2	1	3	3	0	3	0	3	3	0	0
avgbs_108517	3	0	0	3	1	0	1	1	0	1	1	1	3	1	3	1	3	1	3	0	1	2	0	0	3	3	1	1	1	0	3	3	0	1	1	3	3	1	1	0	1	0	1	1	3	0	1	1	1
avgbs_108519	3	3	3	3	3	3	3	1	3	1	1	2	3	1	3	1	1	1	3	3	1	3	1	3	1	3	1	1	1	3	3	1	0	0	1	1	3	3	3	1	1	3	3	0	3	0	3	3	3
avgbs_108542	1	3	0	1	1	1	0	1	0	1	1	3	1	1	3	3	1	3	1	1	3	1	3	1	3	1	3	3	1	3	1	3	0	1	1	3	0	0	2	3	0	0	3	1	1	3	3	1	1
avgbs_108562	3	3	1	3	1	3	1	1	3	1	3	3	0	1	3	0	1	1	1	1	0	3	3	1	3	1	1	1	3	3	1	1	0	1	0	1	3	3	2	0	3	0	3	3	3	3	0	1	1
avgbs_108563	3	3	1	3	1	3	1	1	3	1	3	3	0	1	3	0	1	1	1	1	0	3	3	1	3	1	1	1	3	3	1	1	0	1	0	1	3	3	2	0	3	0	3	3	3	3	0	1	1
avgbs_108574	1	1	1	1	0	0	3	3	1	3	3	0	3	3	1	1	0	1	1	0	0	0	3	3	0	1	1	0	1	1	3	3	0	3	1	1	0	3	3	0	0	3	3	0	1	3	1	0	1
avgbs_108575	1	0	3	3	3	0	0	1	1	3	0	0	0	1	1	3	0	3	1	3	0	3	3	3	1	3	3	3	3	1	1	0	0	1	1	3	3	3	1	0	0	0	0	0	1	1	3	1	3
avgbs_108663	3	1	0	1	1	3	3	3	1	3	1	1	3	3	3	0	3	0	1	1	2	3	3	1	3	3	3	3	3	1	3	3	0	0	3	0	1	1	2	3	1	1	0	0	3	3	1	3	3
avgbs_108670	3	3	0	0	3	1	0	1	0	1	1	1	1	3	3	1	1	3	3	3	1	3	3	3	1	3	3	3	1	1	3	3	0	3	0	3	1	3	3	1	0	1	3	1	3	1	3	3	0
avgbs_108705	1	3	0	3	3	0	1	3	1	3	3	3	1	1	3	3	1	1	1	1	3	1	1	1	3	1	3	0	1	1	1	3	0	1	1	1	0	1	2	0	3	0	1	0	1	0	0	3	0
avgbs_108731	3	3	1	3	3	1	3	3	1	0	3	3	3	1	1	3	0	1	3	3	3	3	3	3	3	3	3	1	1	1	1	1	0	3	3	1	0	1	2	1	3	3	3	1	3	3	3	1	3
avgbs_108756	3	3	3	1	1	1	1	3	3	3	3	3	1	1	1	1	3	3	2	1	0	0	3	1	0	1	3	3	1	3	1	3	0	1	3	0	3	1	1	0	3	3	0	0	1	0	3	3	0
avgbs_10880	1	0	0	0	0	1	0	3	0	3	3	1	3	1	3	3	0	1	1	3	0	1	1	3	0	1	3	1	1	1	1	3	0	1	1	1	1	1	1	3	3	0	0	1	1	1	3	3	0
avgbs_108850	3	3	0	1	3	1	3	3	3	3	1	1	1	1	3	1	3	1	1	1	1	3	3	1	1	3	3	1	3	3	3	1	0	1	3	1	3	1	3	3	3	0	3	3	3	1	3	3	1
avgbs_108864	0	1	3	0	3	0	0	1	1	0	0	1	0	1	3	1	0	0	1	0	1	1	3	3	3	1	0	1	3	1	1	1	0	0	3	1	3	0	2	0	0	3	1	1	1	0	0	3	1
avgbs_108903	3	3	1	3	3	1	2	1	1	1	1	3	3	1	1	3	3	1	3	3	3	3	3	3	3	3	3	1	1	1	1	1	0	3	0	1	3	1	2	1	3	3	3	1	3	0	3	1	3
avgbs_108904	3	3	1	3	3	1	2	1	1	1	1	3	3	1	1	3	3	1	3	3	3	3	3	3	3	3	3	1	1	1	1	1	0	3	0	1	3	1	2	1	3	3	3	1	3	0	3	1	3
avgbs_108905	3	3	1	3	3	1	2	1	1	1	1	3	3	1	1	3	3	1	3	3	3	3	3	3	3	3	3	1	1	1	1	1	0	3	0	1	3	1	2	1	3	3	3	1	3	0	3	1	3
avgbs_108925	1	0	0	0	1	3	1	3	3	3	0	3	0	3	3	1	0	3	1	3	1	1	3	3	0	3	0	3	3	3	1	1	0	0	0	0	1	3	3	3	0	0	0	0	1	0	0	3	0
avgbs_108948	1	1	3	1	1	0	3	3	1	3	1	1	3	3	3	3	1	3	1	1	1	1	3	1	3	3	3	3	3	1	3	3	0	3	1	1	1	1	2	3	1	1	3	1	3	3	1	3	3
avgbs_108969	1	0	0	3	3	1	1	1	1	1	1	1	3	1	1	3	3	3	1	3	3	3	3	3	1	1	3	3	0	1	1	1	0	1	1	3	3	3	1	0	0	3	1	3	1	1	3	3	1
avgbs_108983	3	3	1	3	3	1	0	3	1	3	3	3	3	1	1	3	3	1	3	3	3	3	3	3	3	3	3	1	1	1	1	1	0	2	3	1	3	1	2	1	3	3	3	1	3	3	3	1	0
avgbs_109020	1	0	0	1	1	1	1	2	3	1	3	3	1	3	3	3	1	0	1	3	1	3	1	3	0	1	3	3	3	1	3	3	0	3	1	1	3	1	1	1	3	1	3	1	1	1	3	3	3
avgbs_109026	1	1	3	3	1	1	3	0	1	3	1	0	1	3	1	3	3	1	1	3	1	1	1	3	1	3	3	1	1	3	1	1	0	0	3	1	1	1	3	3	0	0	0	1	3	0	0	1	1
avgbs_109029	1	3	1	3	1	1	3	1	0	1	1	3	3	1	2	1	1	3	3	3	0	3	3	3	3	3	1	0	3	1	1	3	0	1	3	1	3	3	2	1	3	3	0	3	3	3	1	3	3
avgbs_109030	1	3	1	3	1	1	3	1	0	1	1	3	3	1	3	1	1	3	3	3	0	3	3	3	3	3	1	0	3	1	1	3	0	1	3	1	3	3	2	1	3	3	0	3	3	3	1	3	3
avgbs_109074	0	3	0	1	0	0	0	0	1	1	1	0	3	1	3	3	0	3	0	3	0	0	3	0	0	1	1	0	3	3	1	3	0	1	3	3	0	0	3	1	0	0	0	3	3	3	3	1	0
avgbs_109116	1	0	0	3	1	1	3	1	1	1	0	1	0	3	0	1	0	3	1	3	1	1	3	3	3	1	3	3	0	3	3	3	0	3	1	3	1	1	3	1	1	3	0	3	3	3	3	1	1
avgbs_10912	1	1	1	3	3	3	3	1	3	3	3	0	3	1	3	3	3	1	3	3	1	3	1	3	3	1	3	0	1	1	3	1	0	0	1	3	1	3	3	1	3	0	3	3	1	3	1	3	1
avgbs_109124	3	1	3	3	3	0	3	1	1	1	1	3	3	3	1	1	3	3	3	1	0	1	1	1	3	3	3	3	1	3	3	3	0	1	3	1	3	3	2	1	3	3	3	3	1	3	3	3	3
avgbs_109139	3	1	0	2	1	3	3	1	3	1	1	1	3	1	1	3	1	1	1	1	3	1	3	1	3	3	1	1	1	1	3	3	0	3	3	1	3	3	2	3	0	3	1	3	3	3	1	1	3
avgbs_10918	0	0	1	3	3	1	0	1	0	1	3	3	3	1	1	3	3	3	1	1	3	0	3	1	3	2	3	3	1	1	1	1	0	1	3	3	3	3	3	3	1	3	3	3	3	3	3	1	3
avgbs_109186	3	3	1	3	3	1	3	1	3	0	3	3	3	1	0	3	3	1	1	1	3	3	3	1	3	2	3	0	1	1	1	1	0	1	3	3	3	3	3	3	1	0	3	3	3	3	0	0	3
avgbs_10919	0	0	1	3	3	1	0	1	0	1	3	3	3	1	1	3	3	3	1	1	3	0	3	1	3	2	3	3	1	1	1	1	0	1	3	3	3	3	3	3	1	3	3	3	3	3	3	1	3
avgbs_109203	0	0	0	1	3	0	0	1	1	1	0	1	0	3	3	3	1	0	3	3	1	0	1	3	1	1	0	3	3	3	1	1	0	1	0	0	0	3	2	1	1	3	0	1	3	0	3	1	1
avgbs_109207	3	3	0	3	3	1	1	1	1	1	3	1	2	3	3	1	1	3	3	3	3	3	3	3	1	3	1	3	3	3	3	1	0	0	3	3	0	3	2	1	3	0	0	1	3	1	3	1	3
avgbs_109220	3	3	0	3	3	0	0	0	1	1	1	1	3	1	3	3	0	0	3	0	3	3	3	3	0	3	3	3	0	3	1	1	0	3	3	0	3	1	1	1	0	3	1	0	1	0	3	1	3
avgbs_10923	1	1	0	3	3	1	0	3	0	3	1	3	3	1	1	3	3	3	1	3	3	3	1	3	1	1	3	3	3	3	1	1	0	1	0	3	1	3	1	1	0	0	0	3	1	1	3	3	1
avgbs_109287	1	1	3	3	1	3	1	3	0	3	1	1	1	3	3	1	1	1	3	3	1	3	3	3	3	1	1	1	1	1	3	1	0	3	1	3	3	1	2	3	1	1	1	1	1	3	1	1	1
avgbs_109288	1	1	3	3	1	3	1	3	0	3	1	1	1	3	3	1	1	1	3	3	1	3	3	3	3	1	1	1	1	1	3	1	0	3	1	3	3	1	2	3	1	1	1	1	1	3	1	1	1
avgbs_109292	1	3	0	3	0	1	1	1	1	1	3	3	0	1	3	3	1	1	1	1	3	1	1	1	3	1	3	1	1	3	1	3	0	1	1	1	1	1	2	0	3	3	1	1	1	3	3	3	1
avgbs_109306	0	1	0	3	1	1	0	3	0	0	0	1	1	3	0	0	3	2	1	3	1	0	1	3	1	0	3	1	0	3	1	1	0	0	0	1	1	0	3	0	0	0	0	1	3	0	0	1	1
avgbs_109320	0	0	0	0	0	3	0	1	0	0	0	0	1	3	0	1	1	1	1	3	3	0	1	3	1	3	1	1	1	1	0	0	0	0	1	1	3	0	1	1	1	3	0	0	3	0	0	3	0
avgbs_109327	0	0	0	3	3	0	1	0	1	1	3	0	0	1	3	3	0	1	1	1	0	1	1	1	3	0	3	0	0	3	1	3	0	0	0	1	1	1	3	3	0	0	1	1	1	3	3	3	1
avgbs_109334	3	1	0	3	1	3	1	3	1	3	1	1	3	1	3	1	1	3	1	3	3	1	1	3	3	1	1	3	1	3	3	3	0	3	3	3	1	3	2	3	3	3	1	1	1	0	3	3	3
avgbs_109335	3	1	0	3	1	3	1	3	1	3	1	1	3	1	3	1	1	3	1	3	3	1	1	3	3	1	1	3	1	3	3	3	0	3	3	3	1	3	2	3	3	3	1	1	1	0	3	3	3
avgbs_109336	3	1	0	3	1	3	1	3	1	3	1	1	3	1	3	1	1	3	1	3	3	1	1	3	3	1	1	3	1	3	3	3	0	3	3	3	1	3	2	3	3	3	1	1	1	0	3	3	3
avgbs_109364	0	0	3	3	3	0	0	3	0	3	1	0	0	3	1	3	3	3	1	3	0	3	1	3	1	0	3	3	3	3	1	1	0	1	1	3	1	0	1	1	0	3	0	3	1	0	0	3	0
avgbs_109370	2	1	0	3	1	1	1	1	3	1	3	3	1	1	3	1	0	3	3	3	0	0	1	3	3	3	3	3	3	3	1	3	0	3	0	3	1	3	3	0	3	3	1	1	3	3	3	1	0
avgbs_1094	3	1	1	3	1	3	1	3	1	3	1	1	3	1	3	1	1	3	1	3	3	1	1	3	3	1	1	3	1	3	3	3	0	3	3	3	0	3	3	3	0	3	0	1	1	0	3	3	3
avgbs_109406	3	3	3	3	0	3	1	1	3	1	1	0	3	1	0	2	3	1	3	3	1	1	3	0	3	3	1	0	1	3	3	3	0	1	1	0	3	1	1	3	1	1	1	1	3	3	1	1	1
avgbs_109439	1	0	0	1	1	0	3	1	3	0	3	3	3	0	3	1	0	3	3	3	0	3	1	3	0	1	0	0	1	1	3	3	0	0	3	1	3	3	2	1	1	0	0	1	3	0	1	3	3
avgbs_109448	2	1	0	3	1	0	0	1	3	1	3	2	1	1	3	1	3	0	3	3	3	3	1	3	0	3	3	3	3	3	1	3	0	3	1	3	0	3	2	3	0	3	1	1	3	3	3	1	0
avgbs_109451	3	3	1	1	3	3	1	1	3	1	3	3	3	1	3	3	0	1	1	3	3	3	3	3	3	1	1	1	1	3	1	1	0	3	3	3	3	3	1	3	1	1	0	0	1	3	3	1	1
avgbs_109455	0	0	1	3	1	3	0	1	0	0	3	3	1	1	0	1	1	0	1	1	0	0	3	1	0	1	1	0	3	3	1	1	0	0	3	0	3	3	2	1	0	0	0	3	3	3	1	1	1
avgbs_109457	1	0	3	0	0	1	0	3	0	3	1	3	3	1	1	3	0	0	1	3	0	0	0	0	1	1	3	3	3	0	1	1	0	0	0	0	0	3	1	1	3	0	1	0	0	0	3	3	0
avgbs_109458	1	0	3	0	0	1	0	3	0	3	1	3	3	1	1	3	0	0	1	3	0	0	0	0	1	1	3	3	3	0	1	1	0	0	0	0	0	3	1	1	3	0	1	0	0	0	3	3	0
avgbs_109491	1	1	0	1	3	3	0	3	0	3	3	3	1	3	1	1	3	1	1	0	3	3	3	0	3	1	1	0	1	1	3	3	0	3	1	1	3	3	3	1	3	0	0	1	1	3	1	1	1
avgbs_109496	0	0	3	3	1	3	0	1	0	1	0	0	0	1	3	1	3	3	0	0	0	3	1	0	3	0	0	3	0	1	1	3	0	0	1	3	1	0	2	3	0	0	0	0	3	0	3	0	0
avgbs_1095	3	1	1	3	1	3	1	3	1	3	1	1	3	1	3	1	1	3	1	3	3	1	1	3	3	1	1	3	1	3	3	3	0	3	3	3	0	3	3	3	0	3	0	1	1	0	3	3	3
avgbs_109553	3	0	1	1	3	1	3	3	3	0	1	1	1	1	3	1	3	1	1	1	1	0	3	1	1	3	3	1	3	3	3	1	0	0	3	1	3	1	3	3	3	0	0	3	3	1	0	3	0
avgbs_109601	0	3	0	1	3	0	0	1	3	1	0	3	3	1	0	1	0	0	3	3	3	0	1	3	3	0	0	0	1	1	3	1	0	3	3	1	1	3	1	0	1	0	0	1	3	0	1	0	0
avgbs_109628	0	3	0	1	3	0	0	1	3	1	0	3	3	1	0	1	0	0	3	3	3	0	1	3	3	0	0	0	1	1	3	1	0	3	3	1	1	3	1	0	1	0	0	1	3	0	1	0	0
avgbs_109642	1	3	0	3	3	1	1	3	3	3	1	3	3	3	1	3	3	3	2	1	3	3	1	1	3	1	1	3	3	1	3	1	0	1	3	1	3	1	1	3	3	3	1	1	3	0	1	3	1
avgbs_109648	1	3	3	1	1	1	3	0	3	0	1	3	0	3	3	1	1	0	1	3	1	1	1	0	0	3	0	0	1	3	1	0	0	0	0	0	3	3	1	1	1	1	1	0	1	3	1	3	1
avgbs_109681	1	0	0	3	0	0	0	0	1	0	3	1	3	3	0	1	0	3	1	3	1	1	3	3	0	1	3	0	1	3	3	3	0	3	0	0	0	1	3	0	1	0	1	0	3	3	3	0	0
avgbs_109702	0	3	3	3	3	1	0	1	0	1	0	3	1	3	1	1	0	1	1	3	1	3	3	3	0	3	3	0	3	3	3	1	0	3	0	0	1	3	3	0	0	0	3	1	3	3	0	3	3
avgbs_109703	0	3	3	3	3	1	0	1	0	1	0	3	1	3	1	1	0	1	1	3	1	3	3	3	0	3	3	0	3	3	3	1	0	3	0	0	1	3	3	0	0	0	3	1	3	3	0	3	3
avgbs_109715	3	3	1	3	1	3	1	1	3	1	3	3	1	1	3	1	1	1	1	1	3	3	3	1	3	1	1	1	3	3	1	1	0	1	3	1	3	3	2	1	3	0	3	3	3	0	1	1	1
avgbs_109740	1	2	3	3	3	1	1	1	1	1	1	1	3	1	1	3	0	3	1	3	0	0	3	3	1	1	3	3	0	1	1	1	0	1	1	0	0	3	1	1	0	0	1	3	1	1	3	3	1
avgbs_10976	1	3	3	1	3	1	0	3	0	3	3	3	1	3	1	1	3	3	1	3	0	3	1	3	1	3	1	0	0	1	3	0	0	1	1	1	3	3	3	1	0	3	3	1	1	0	1	1	3
avgbs_109766	3	3	1	0	1	3	1	3	3	3	3	3	3	3	3	3	0	0	3	0	1	3	3	1	1	3	1	3	3	1	0	3	0	1	1	1	0	1	2	0	3	0	0	3	3	0	0	0	0
avgbs_109767	3	3	1	0	1	3	1	3	3	3	3	3	3	3	3	3	0	0	3	0	1	3	3	1	1	3	1	3	3	1	0	3	0	1	1	1	0	1	2	0	3	0	0	3	3	0	0	0	0
avgbs_109776	1	3	1	3	3	1	1	3	3	3	1	0	3	3	1	3	0	3	2	1	0	0	1	0	0	2	0	3	0	1	3	1	0	1	3	1	3	1	2	0	0	3	1	1	3	0	1	0	1
avgbs_109792	3	0	0	1	3	0	0	3	0	0	1	1	1	0	3	1	0	0	1	0	1	3	3	1	0	3	0	1	3	3	3	0	0	1	3	1	0	1	3	0	3	0	0	0	3	0	0	3	0
avgbs_109850	3	0	0	3	1	1	3	3	1	3	3	3	3	1	1	3	3	1	3	3	3	3	3	3	3	3	3	1	1	1	1	1	0	1	0	3	3	1	2	0	0	3	0	1	3	3	3	1	3
avgbs_109852	1	0	0	3	1	1	3	3	3	3	3	3	3	1	1	3	1	3	1	1	0	3	3	1	3	1	3	0	1	1	1	1	0	1	1	0	3	3	2	0	0	3	0	3	3	0	0	3	1
avgbs_10986	1	3	0	1	3	1	3	1	1	3	3	3	1	3	1	1	3	1	1	1	1	3	1	1	1	1	3	1	1	1	3	1	0	1	1	1	3	3	1	3	3	0	3	1	3	0	1	3	0
avgbs_109874	1	0	0	0	3	1	0	3	3	0	1	3	0	0	1	3	3	3	2	1	3	3	1	1	0	1	0	3	0	0	3	1	0	0	0	1	0	1	1	0	3	0	0	1	3	0	0	3	0
avgbs_109890	1	1	0	3	0	1	1	1	1	1	1	0	3	1	0	0	3	3	0	3	0	3	3	3	1	1	0	3	0	1	1	0	0	1	1	3	3	3	1	0	0	0	0	3	0	0	3	0	0
avgbs_109891	1	1	0	3	0	1	1	1	1	1	1	0	3	1	0	0	3	3	0	3	0	3	3	3	1	1	0	3	0	1	1	0	0	1	1	3	3	3	1	0	0	0	0	3	0	0	3	0	0
avgbs_109911	1	1	3	3	0	0	0	3	1	3	1	0	1	3	0	0	1	0	0	3	0	3	0	3	3	1	0	0	1	1	3	1	0	3	1	3	3	1	2	0	0	1	0	1	1	3	1	1	1
avgbs_109917	3	3	0	3	1	3	1	1	3	0	3	3	1	1	3	3	1	1	1	1	3	1	3	1	0	1	1	1	3	3	1	1	0	1	3	1	3	3	2	1	1	3	3	3	3	3	1	1	1
avgbs_109935	1	0	0	3	3	0	1	1	0	1	1	0	3	1	1	0	3	3	3	3	3	0	3	3	1	1	3	0	3	2	1	0	0	0	1	3	3	3	1	0	3	3	1	0	1	1	3	3	0
avgbs_109963	3	3	0	3	1	3	1	1	0	1	3	3	1	1	3	1	1	1	1	1	3	3	3	1	3	1	1	0	3	3	1	1	0	1	3	1	3	0	2	1	3	0	0	0	3	3	1	1	0
avgbs_110051	3	1	0	3	3	0	3	3	0	3	1	1	3	1	1	3	1	1	1	3	0	3	3	3	3	1	0	0	3	3	1	1	0	0	3	1	1	3	3	3	1	0	1	0	3	0	3	3	0
avgbs_11007	0	1	0	0	3	1	1	3	1	0	0	0	0	2	1	3	0	3	1	0	3	0	1	0	1	0	0	3	3	3	1	1	0	0	0	3	1	0	1	1	3	0	0	0	1	0	3	3	0
avgbs_11008	0	1	0	0	3	1	1	3	1	0	0	0	0	2	1	3	0	3	1	0	3	0	1	0	1	0	0	3	3	3	1	1	0	0	0	3	1	0	1	1	3	0	0	0	1	0	3	3	0
avgbs_110082	1	3	0	2	0	0	1	1	0	1	1	0	0	1	3	0	1	0	3	1	0	0	0	0	0	3	0	0	0	3	3	1	0	3	3	0	0	1	3	1	0	1	3	3	0	0	3	3	0
avgbs_110090	3	3	0	3	1	3	1	1	3	1	1	1	3	1	3	2	3	1	3	3	1	1	3	3	3	3	1	1	0	3	3	3	0	1	1	3	3	1	1	3	1	1	1	1	3	3	1	1	1
avgbs_110127	1	0	3	3	3	0	0	3	1	0	1	0	3	1	1	3	0	3	1	3	0	0	1	3	0	1	3	3	0	3	1	0	0	0	1	0	1	0	1	0	3	0	0	0	1	0	3	0	0
avgbs_11014	1	1	0	3	3	1	1	3	1	3	1	3	3	1	1	3	3	3	1	3	3	3	1	3	1	1	3	3	3	3	1	1	0	1	1	3	1	3	1	1	0	0	1	3	1	1	3	3	1
avgbs_110168	1	0	3	3	3	0	0	3	1	0	1	3	3	1	0	3	3	0	1	3	0	3	1	3	1	1	3	0	3	3	1	1	0	1	1	0	0	3	1	0	0	0	1	3	1	1	0	3	1
avgbs_110183	3	3	1	1	3	3	1	1	0	1	3	1	1	3	3	3	3	3	1	3	1	0	3	3	3	3	1	3	3	1	1	1	0	1	0	3	3	3	2	0	0	3	1	1	3	0	3	1	1
avgbs_110184	3	3	1	1	3	3	1	1	0	1	3	1	1	3	3	3	3	3	1	3	1	0	3	3	3	3	1	3	3	1	1	1	0	1	0	3	3	3	2	0	0	3	1	1	3	0	3	1	1
avgbs_11019	3	3	1	1	1	0	0	1	0	1	1	3	1	1	3	3	1	3	3	3	3	0	3	3	1	1	3	3	1	1	3	1	0	3	1	3	3	1	1	1	3	0	0	3	1	1	1	3	0
avgbs_110239	1	0	0	1	3	1	1	3	1	3	1	1	0	1	0	0	0	0	1	0	1	0	3	3	0	0	0	0	3	3	1	0	0	3	0	1	0	1	1	3	0	0	3	3	0	0	1	1	0
avgbs_11024	1	3	3	1	3	1	0	3	1	3	3	1	3	1	0	3	1	1	1	3	3	0	1	3	1	1	3	1	1	1	1	3	0	1	1	1	1	1	1	3	3	3	1	1	1	1	3	3	1
avgbs_11025	1	3	3	1	3	1	0	3	1	3	3	1	3	1	0	3	1	1	1	3	3	0	1	3	1	1	3	1	1	1	1	3	0	1	1	1	1	1	1	3	3	3	1	1	1	1	3	3	1
avgbs_110253	0	3	0	1	1	1	1	3	0	3	3	3	1	0	3	1	3	3	1	0	3	0	3	0	1	0	0	0	1	3	1	0	0	0	0	1	0	1	2	0	0	3	0	0	1	0	0	1	0
avgbs_110254	1	1	0	3	1	1	3	3	1	3	1	1	1	3	1	3	3	1	1	3	1	1	1	3	1	3	3	1	1	3	1	1	0	1	0	1	1	1	3	3	1	3	3	1	3	1	3	1	1
avgbs_110263	1	1	0	3	1	1	3	3	1	3	1	1	1	3	1	3	3	1	1	3	1	1	1	3	1	3	3	1	1	3	1	1	0	1	0	1	1	1	3	3	1	3	3	1	3	1	3	1	1
avgbs_110265	0	3	0	0	1	1	3	1	0	1	3	1	3	3	1	1	1	3	1	3	1	1	0	0	3	1	3	0	1	3	3	3	0	0	1	3	1	1	3	1	1	0	1	0	3	0	0	1	1
avgbs_110281	0	1	1	3	3	3	0	1	1	0	3	3	3	1	1	3	1	0	1	1	0	3	1	1	1	1	3	3	0	3	1	0	0	1	1	3	0	3	1	1	3	0	0	0	1	0	3	0	1
avgbs_110285	1	3	3	1	3	3	3	3	1	3	3	3	1	3	1	1	3	2	1	3	1	3	1	3	1	2	1	3	1	1	3	1	0	1	1	1	3	3	3	1	3	3	3	1	1	1	1	1	3
avgbs_11037	3	3	0	3	3	0	1	0	1	1	0	3	1	3	1	1	3	1	1	1	1	0	3	0	3	3	3	1	1	1	3	1	0	0	3	3	1	0	1	3	0	3	0	1	3	3	3	3	0
avgbs_110380	3	0	0	3	1	1	3	1	0	1	1	1	3	1	3	3	1	1	3	3	3	3	3	3	3	3	3	1	1	3	1	1	0	3	3	1	3	1	2	1	1	0	1	1	3	3	3	1	0
avgbs_110390	1	3	0	3	0	3	1	1	3	3	1	3	0	0	1	1	3	3	3	3	3	1	1	3	1	1	3	3	3	1	3	3	0	3	0	1	1	3	1	3	0	1	0	3	3	1	0	0	0
avgbs_11041	1	3	3	1	3	1	1	3	1	3	3	1	3	1	3	3	1	1	1	3	3	1	1	3	1	1	3	1	1	1	1	3	0	1	1	1	1	1	1	3	3	0	1	1	1	1	3	3	1
avgbs_110441	1	0	0	3	0	1	3	1	0	1	1	3	0	1	0	3	1	3	3	3	3	3	3	3	0	3	1	3	0	3	1	0	0	0	1	1	3	0	2	1	3	0	0	3	1	0	1	3	3
avgbs_110442	1	0	0	3	0	1	3	1	0	1	1	3	0	1	0	3	1	3	3	3	3	3	3	3	0	3	1	3	0	3	1	0	0	0	1	1	3	0	2	1	3	0	0	3	1	0	1	3	3
avgbs_110447	1	1	3	3	1	3	1	3	1	3	1	3	1	3	0	1	0	1	3	3	1	3	3	3	3	3	1	1	1	1	1	1	0	3	1	0	3	1	2	3	0	1	1	1	1	3	1	1	3
avgbs_110449	0	0	0	3	3	1	0	3	1	3	3	0	3	1	0	3	0	0	1	0	3	0	1	0	0	1	3	0	1	1	0	3	0	0	0	0	1	1	1	3	3	3	1	0	1	0	3	3	0
avgbs_110481	0	3	1	3	3	1	1	1	0	0	1	3	3	3	1	3	3	1	1	3	0	3	1	3	3	1	0	1	3	1	3	1	0	1	3	0	3	1	1	3	3	0	1	1	3	3	1	3	1
avgbs_110482	0	3	1	3	3	1	1	1	0	0	1	3	3	3	1	3	3	1	1	3	0	3	1	3	3	1	0	1	3	1	3	1	0	1	3	0	3	1	1	3	3	0	1	1	3	3	1	3	1
avgbs_110483	0	0	1	3	3	1	1	1	3	0	1	0	3	3	1	3	0	1	1	3	3	3	1	3	3	1	0	1	3	1	3	1	0	1	0	0	3	1	2	0	0	3	1	1	3	0	1	3	1
avgbs_110491	0	0	0	3	3	1	3	0	1	0	1	3	3	1	0	3	1	3	1	0	1	1	1	1	0	3	3	3	0	0	3	1	0	1	3	0	3	3	1	3	3	3	0	1	1	0	3	3	0
avgbs_110492	0	0	0	3	3	1	3	0	1	0	1	3	3	1	0	3	1	3	1	0	1	1	1	1	0	3	3	3	0	0	3	1	0	1	3	0	3	3	1	3	3	3	0	1	1	0	3	3	0
avgbs_110500	3	3	0	0	3	3	1	1	0	1	3	1	1	3	0	3	3	3	1	3	0	0	0	3	0	3	1	3	3	1	1	1	0	0	3	3	3	3	3	1	1	3	0	1	3	3	3	1	0
avgbs_110502	1	2	3	3	3	1	1	1	1	1	1	1	3	1	1	3	3	3	1	3	3	3	3	3	1	1	3	3	3	1	1	1	0	1	1	3	3	3	1	1	3	3	1	3	1	1	3	3	1
avgbs_110503	1	2	3	3	3	1	1	1	1	1	1	1	3	1	1	3	3	3	1	3	3	3	3	3	1	1	3	3	3	1	1	1	0	1	1	3	3	3	1	1	3	3	1	3	1	1	3	3	1
avgbs_110517	0	3	1	3	3	1	1	1	1	1	3	1	1	3	1	3	1	1	1	3	3	3	3	3	3	0	1	1	3	3	1	1	0	3	0	3	0	1	1	3	0	1	1	1	3	0	0	1	1
avgbs_110539	1	3	0	1	3	0	0	1	3	1	3	3	1	1	3	1	3	1	3	3	3	3	1	3	1	0	3	0	3	1	3	1	0	3	1	1	1	1	2	1	1	0	3	1	3	1	1	0	0
avgbs_11057	3	0	0	3	0	0	1	1	3	1	1	1	3	1	3	2	3	1	3	3	1	0	3	3	0	3	1	1	1	3	3	3	0	3	1	3	0	0	2	0	3	0	0	1	3	3	1	1	1
avgbs_110570	1	1	3	3	3	0	1	1	0	3	1	3	3	1	0	3	3	3	1	3	3	3	1	3	1	1	3	3	3	3	1	1	0	0	0	3	3	3	1	1	3	0	1	3	0	1	3	3	0
avgbs_110571	1	1	3	3	3	0	1	1	0	3	1	3	3	1	0	3	3	3	1	3	3	3	1	3	1	1	3	3	3	3	1	1	0	0	0	3	3	3	1	1	3	0	1	3	0	1	3	3	0
avgbs_110603	1	0	3	3	3	0	0	1	3	0	0	0	0	3	1	0	0	3	1	3	1	1	3	3	3	0	3	3	3	3	3	1	0	0	0	3	0	1	3	0	0	0	1	1	1	0	3	3	0
avgbs_110633	1	3	0	1	3	0	0	0	1	1	1	0	0	1	3	1	1	0	3	1	3	0	1	1	0	0	1	1	1	3	3	1	0	0	0	3	1	0	2	0	0	1	0	3	1	0	3	0	0
avgbs_110648	1	3	1	3	3	0	1	3	0	3	0	3	3	3	1	3	3	3	0	1	3	3	1	1	0	3	0	3	0	0	3	1	0	0	3	1	3	1	1	0	0	3	1	0	3	0	0	3	1
avgbs_110713	1	3	0	1	0	0	0	1	1	1	3	1	1	3	3	3	1	3	0	3	1	1	1	3	1	1	3	3	3	3	1	1	0	0	3	3	1	3	2	1	1	3	1	3	3	0	3	1	1
avgbs_110738	0	0	0	1	1	0	0	3	1	3	1	1	3	3	3	3	1	0	1	1	1	1	3	1	3	3	3	0	3	1	3	0	0	3	0	1	1	1	1	0	0	1	3	1	3	3	0	3	3
avgbs_11074	3	0	0	3	1	3	0	1	0	0	3	3	1	1	3	0	1	0	1	1	3	1	3	1	3	0	0	0	3	3	1	1	0	0	3	1	0	3	3	0	1	3	0	3	3	3	1	1	0
avgbs_110756	0	0	1	1	0	1	1	1	1	1	3	1	0	3	3	3	1	0	2	3	1	1	1	3	1	1	3	3	3	3	1	1	0	1	0	3	0	3	2	1	1	3	1	0	3	0	0	0	1
avgbs_110779	3	0	1	3	1	3	0	1	3	0	3	3	1	1	3	1	1	1	1	1	0	3	3	1	3	1	1	1	3	3	1	1	0	1	3	1	2	3	2	1	3	3	3	3	3	3	1	1	1
avgbs_110837	3	0	1	3	3	1	3	1	1	1	3	1	1	3	1	0	1	1	1	3	0	0	3	3	0	1	1	1	3	3	1	1	0	3	0	3	1	1	3	0	1	1	1	1	3	0	3	0	0
avgbs_110849	1	1	0	3	3	1	1	3	1	3	1	3	3	1	1	3	0	3	1	3	3	0	1	3	1	1	3	3	3	3	0	1	0	1	0	3	0	3	1	0	3	3	1	3	1	0	3	3	1
avgbs_110871	3	0	3	3	3	3	1	3	2	0	1	3	1	1	3	1	0	3	3	3	3	3	3	3	0	3	1	3	1	3	3	2	0	3	1	3	0	3	2	1	3	3	0	1	3	0	1	1	0
avgbs_110872	3	0	3	3	3	3	1	3	2	0	1	3	1	1	3	1	0	3	3	3	3	3	3	3	0	3	1	3	1	3	3	2	0	3	1	3	0	3	2	1	3	3	0	1	3	0	1	1	0
avgbs_110874	1	3	0	1	1	0	3	1	1	1	1	1	1	3	1	1	1	1	3	3	1	1	1	3	1	3	3	1	3	1	3	1	0	3	1	1	3	1	2	1	1	3	3	3	3	1	1	3	3
avgbs_110875	3	3	1	3	1	3	0	1	3	1	3	3	1	1	3	1	1	1	1	1	3	0	3	1	0	1	1	1	3	3	1	1	0	1	3	1	3	3	2	1	1	3	3	3	3	3	1	1	0
avgbs_110890	1	3	0	3	0	3	0	1	1	3	0	1	3	3	3	1	3	0	3	3	0	0	1	3	3	1	3	3	3	1	3	3	0	3	1	1	1	3	1	3	0	1	1	1	3	3	3	0	0
avgbs_110891	3	3	3	0	0	0	0	1	0	1	0	0	3	1	0	3	0	0	3	3	0	1	3	3	3	0	3	3	0	0	1	0	0	0	0	1	3	1	2	0	1	3	3	0	0	0	0	0	0
avgbs_110892	3	3	3	0	0	0	0	1	0	1	0	0	3	1	0	3	0	0	3	3	0	1	3	3	3	0	3	3	0	0	1	0	0	0	0	1	3	1	2	0	1	3	3	0	0	0	0	0	0
avgbs_110939	3	0	1	3	0	3	0	1	3	1	3	3	3	1	3	0	3	1	0	1	3	3	3	1	0	2	1	1	1	3	1	1	0	1	3	1	3	3	3	3	1	0	0	3	3	0	0	1	0
avgbs_110952	1	1	0	3	3	0	1	3	1	3	1	3	3	1	1	3	3	3	1	3	3	3	1	3	1	1	3	3	3	0	1	1	0	0	0	3	1	3	1	0	0	3	0	3	1	0	3	3	1
avgbs_11096	1	3	1	1	3	3	1	1	1	0	3	1	1	3	3	3	0	3	1	3	1	0	1	3	1	0	1	0	3	3	1	1	0	0	3	3	1	3	3	0	0	3	1	3	3	0	3	1	0
avgbs_110976	3	1	0	3	3	0	0	1	3	1	3	3	3	3	3	1	0	1	3	1	0	3	1	1	3	3	1	1	1	3	1	3	0	0	1	3	1	1	1	1	3	1	3	1	3	0	1	2	1
avgbs_111016	3	3	0	0	1	0	1	1	0	0	1	0	3	1	3	0	3	1	3	3	1	0	3	3	3	3	1	1	0	3	3	0	0	1	1	3	0	0	1	0	0	0	1	1	3	0	0	1	0
avgbs_111026	3	3	3	0	3	1	1	3	1	1	1	3	3	3	1	1	3	1	1	1	3	3	3	1	3	1	0	1	1	3	3	3	0	0	0	1	0	3	2	1	0	3	0	3	3	0	0	1	0
avgbs_111030	0	3	0	3	3	1	1	1	1	1	3	3	3	1	1	3	3	1	3	3	3	3	3	3	3	3	3	1	1	1	1	1	0	3	3	1	3	1	2	1	3	3	3	1	3	3	3	1	3
avgbs_111033	3	3	0	3	1	0	3	2	3	1	3	3	3	1	0	3	3	1	3	3	3	3	3	3	3	1	0	0	1	1	1	1	0	1	0	0	0	1	3	1	1	0	3	3	3	0	3	0	0
avgbs_111034	3	3	0	3	1	0	3	2	3	1	3	3	3	1	0	3	3	1	3	3	3	3	3	3	3	1	0	0	1	1	1	1	0	1	0	0	0	1	3	1	1	0	3	3	3	0	3	0	0
avgbs_111035	3	1	3	1	3	0	3	3	0	3	1	3	3	1	1	1	3	3	0	1	1	0	1	1	3	3	1	0	1	3	3	0	0	1	3	1	3	3	2	1	3	0	3	3	2	0	3	3	3
avgbs_111037	1	3	0	1	3	1	1	3	1	3	3	1	3	1	3	3	1	1	1	3	3	1	1	3	1	1	3	1	1	1	1	3	0	1	1	1	1	1	1	3	3	3	0	1	1	1	3	3	1
avgbs_111038	1	3	0	1	3	1	1	3	1	3	3	1	3	1	3	3	1	1	1	3	3	1	1	3	1	1	3	1	1	1	1	3	0	1	1	1	1	1	1	3	3	3	0	1	1	1	3	3	1
avgbs_111039	1	3	0	1	3	1	1	3	1	3	3	1	3	1	3	3	1	1	1	3	3	1	1	3	1	1	3	1	1	1	1	3	0	1	1	1	1	1	1	3	3	3	0	1	1	1	3	3	1
avgbs_11106	1	3	0	3	0	0	1	3	3	3	1	3	3	3	1	3	3	1	1	0	3	3	1	1	3	1	1	1	0	1	3	1	0	1	3	0	3	1	1	3	0	3	1	1	3	0	1	3	0
avgbs_111159	1	1	3	3	3	1	3	1	3	1	3	1	1	3	1	1	0	3	1	3	1	1	3	3	3	3	3	3	3	3	3	1	0	1	1	3	1	1	3	1	3	3	1	1	1	3	3	3	3
avgbs_111160	1	1	3	2	3	1	3	1	3	1	3	1	1	3	1	1	0	3	1	3	1	1	3	3	3	3	3	3	3	3	3	1	0	1	1	3	1	1	3	1	3	3	1	1	1	3	3	3	3
avgbs_111179	1	0	0	3	3	3	0	3	3	3	1	0	0	1	1	1	1	1	0	1	1	0	3	1	3	1	3	1	1	1	3	1	0	1	0	1	0	3	1	0	1	0	0	1	1	3	0	1	0
avgbs_111180	1	0	0	3	3	3	0	3	3	3	1	0	0	1	1	1	1	1	0	1	1	0	3	1	3	1	3	1	1	1	3	1	0	1	0	1	0	3	1	0	1	0	0	1	1	3	0	1	0
avgbs_11123	3	3	1	1	1	3	1	1	1	1	1	3	1	1	3	3	1	3	3	3	3	3	3	3	1	1	3	3	1	1	3	1	0	3	1	3	3	1	1	1	3	0	3	3	1	0	1	3	1
avgbs_11124	3	3	1	1	1	3	1	1	1	1	1	3	1	1	3	3	1	3	3	3	3	3	3	3	1	1	3	3	1	1	3	1	0	3	1	3	3	1	1	1	3	0	3	3	1	0	1	3	1
avgbs_111259	3	3	1	3	0	0	3	1	3	0	0	0	3	0	0	3	1	0	1	3	1	2	3	3	0	3	0	0	1	3	3	3	0	3	1	0	0	1	2	0	0	1	0	1	3	0	1	1	0
avgbs_111264	3	3	0	3	1	1	3	3	1	3	3	3	3	1	0	3	3	1	3	3	3	3	3	3	3	3	0	1	1	1	1	1	0	0	3	1	3	1	2	0	1	0	0	1	3	0	3	1	3
avgbs_11127	1	1	3	3	0	1	1	3	1	3	1	0	3	1	1	3	3	3	1	3	3	3	1	3	1	1	0	3	3	3	1	1	0	1	1	3	1	3	1	1	3	3	1	3	1	1	3	3	1
avgbs_111365	0	0	0	3	3	0	0	1	0	1	0	3	1	3	1	1	3	1	1	1	0	3	0	0	0	3	3	0	1	1	3	0	0	0	0	0	1	3	1	0	3	0	0	0	3	0	3	3	1
avgbs_111376	1	3	3	0	3	0	0	3	0	3	3	0	3	1	3	3	1	0	1	3	3	1	1	3	1	1	3	1	1	1	1	0	0	1	1	1	1	1	1	0	0	0	1	1	1	1	3	0	1
avgbs_111381	3	0	0	0	0	1	0	1	1	0	0	1	3	0	3	0	1	1	3	3	0	3	3	3	3	3	3	3	0	0	1	1	0	0	3	0	3	1	1	1	1	0	0	1	3	0	3	1	0
avgbs_111401	0	0	0	0	1	0	1	3	1	3	3	3	1	1	1	1	0	0	2	1	0	3	3	1	0	1	3	3	1	3	1	3	0	0	3	3	3	1	1	1	3	0	3	3	1	0	3	3	0
avgbs_111422	1	0	0	3	3	0	1	1	0	1	1	0	3	1	1	3	3	3	1	3	0	3	3	3	1	3	0	3	3	2	1	1	0	0	1	3	3	3	1	1	3	0	1	3	1	0	3	1	0
avgbs_111444	1	0	0	3	3	0	1	1	0	1	1	0	3	1	1	3	3	3	1	3	0	3	3	3	1	3	0	3	3	2	1	1	0	0	1	3	3	3	1	1	3	0	1	3	1	0	3	1	0
avgbs_111446	1	1	3	3	3	1	3	1	3	1	3	3	1	3	1	1	3	1	1	3	1	3	3	3	3	3	3	1	3	3	3	1	0	3	1	3	1	1	3	1	3	3	3	1	1	3	3	1	0
avgbs_111455	3	3	0	3	1	1	0	1	0	1	1	3	0	3	3	3	0	1	3	3	3	0	3	3	3	3	3	0	1	1	1	1	0	3	0	1	3	1	2	1	0	0	0	0	3	0	0	1	3
avgbs_111468	1	1	3	1	1	1	1	3	1	1	3	3	1	3	1	3	0	3	3	3	3	1	3	3	1	3	3	0	3	1	2	3	0	3	3	1	1	1	2	1	0	3	3	3	1	1	3	3	0
avgbs_11147	0	1	3	0	0	3	0	3	1	3	0	0	3	0	3	3	1	1	1	1	0	1	3	0	3	0	0	0	3	1	1	3	0	3	0	1	1	1	1	3	0	1	3	0	3	3	1	3	0
avgbs_11148	1	1	0	3	3	1	1	3	1	3	1	0	0	2	1	3	3	3	1	3	3	3	1	3	1	1	3	3	3	3	1	1	0	1	1	3	1	3	1	1	3	3	1	3	1	0	3	3	0
avgbs_11149	1	1	0	3	3	1	1	3	1	3	1	0	0	2	1	3	3	3	1	3	3	3	1	3	1	1	3	3	3	3	1	1	0	1	1	3	1	3	1	1	3	3	1	3	1	0	3	3	0
avgbs_11150	1	1	0	3	3	1	1	3	1	3	1	0	0	2	1	3	3	3	1	3	3	3	1	3	1	1	3	3	3	3	1	1	0	1	1	3	1	3	1	1	3	3	1	3	1	0	3	3	0
avgbs_11151	1	0	3	3	3	0	1	3	1	3	1	3	3	1	1	3	3	3	1	3	3	3	1	3	1	1	3	3	3	3	1	1	0	0	1	3	1	3	1	0	3	3	1	3	0	1	0	3	1
avgbs_111522	1	3	0	1	3	1	3	3	3	3	1	3	1	1	3	3	1	3	3	3	0	1	1	3	3	3	3	3	1	1	1	1	0	3	3	1	3	1	1	1	1	1	3	1	3	3	1	1	1
avgbs_111545	3	3	0	3	3	1	3	2	3	1	3	3	0	1	1	3	3	1	3	3	0	3	3	3	3	1	3	1	1	1	1	1	0	1	0	3	3	1	3	1	1	3	3	3	3	0	3	1	3
avgbs_111647	3	1	0	1	1	3	0	0	1	0	1	1	0	3	0	3	0	3	1	0	0	0	3	0	3	3	0	3	0	1	3	3	0	3	3	3	0	1	1	0	0	0	0	1	3	0	1	0	0
avgbs_11168	1	0	3	3	3	1	1	1	1	0	1	1	3	1	0	3	3	3	1	3	3	3	3	3	1	1	3	3	3	2	1	1	0	1	1	3	3	3	1	1	0	0	1	3	1	1	3	3	1
avgbs_111701	1	1	1	1	0	1	1	3	3	3	3	3	3	1	3	1	3	1	3	1	1	1	3	1	1	1	3	3	3	1	1	1	0	3	1	2	3	1	2	1	0	3	0	1	3	0	3	1	1
avgbs_111703	1	3	0	1	2	1	3	3	3	3	1	3	3	3	3	1	2	3	1	3	0	1	1	3	3	3	1	3	1	3	1	3	0	0	3	0	3	3	1	1	1	1	1	3	1	0	1	3	1
avgbs_11173	3	3	1	1	3	3	1	1	3	1	3	3	0	1	3	3	1	1	1	3	3	3	3	3	3	0	1	1	1	3	1	3	0	3	1	3	3	3	1	3	1	1	3	1	1	3	3	1	0
avgbs_11177	3	3	1	1	3	3	1	1	3	1	3	3	0	1	3	3	1	1	1	3	3	3	3	3	3	0	1	1	1	3	1	3	0	3	1	3	3	3	1	3	1	1	3	1	1	3	3	1	0
avgbs_111794	3	3	3	3	0	1	1	3	1	3	0	1	3	1	1	3	3	3	1	3	3	3	3	3	1	2	3	3	0	1	1	1	0	1	0	3	1	3	1	1	0	0	0	0	1	0	1	3	1
avgbs_111808	1	1	3	3	1	1	3	1	1	1	3	1	1	3	1	3	3	1	1	3	1	1	2	3	1	3	3	1	1	3	1	1	0	1	3	1	1	1	3	3	0	3	3	1	3	0	3	1	1
avgbs_111816	1	0	1	3	1	3	0	1	0	1	1	3	1	3	1	1	3	1	3	3	3	3	3	3	1	3	3	1	3	3	1	3	0	0	3	3	1	1	2	1	3	1	0	1	1	0	2	1	1
avgbs_111861	1	3	3	3	1	0	1	3	3	3	0	1	1	1	3	0	1	1	1	3	0	1	1	3	1	3	0	1	3	1	1	3	0	0	1	3	1	0	1	0	1	0	1	0	1	1	0	0	0
avgbs_111862	1	3	3	3	1	0	1	3	3	3	0	1	1	1	3	0	1	1	1	3	0	1	1	3	1	3	0	1	3	1	1	3	0	0	1	3	1	0	1	0	1	0	1	0	1	1	0	0	0
avgbs_111873	1	3	3	3	0	1	0	1	0	1	1	0	3	1	0	3	3	3	1	3	3	0	3	3	0	0	0	0	0	1	1	1	0	0	1	0	0	3	1	1	0	3	0	3	1	0	0	0	0
avgbs_1119	1	3	1	1	3	3	3	1	0	1	1	1	1	3	1	3	1	1	1	3	1	1	1	3	0	3	3	1	3	1	3	1	0	3	1	1	1	1	2	1	0	3	3	3	3	1	3	3	3
avgbs_111923	3	3	1	1	3	3	1	1	3	1	3	3	3	1	3	3	1	1	1	3	3	3	3	3	3	1	1	1	1	3	1	1	0	3	3	3	3	3	1	3	1	1	3	1	1	3	3	1	1
avgbs_11198	1	0	1	1	0	1	0	1	3	1	3	3	1	3	0	0	1	0	3	3	1	0	1	3	1	1	0	0	3	1	3	3	0	0	0	1	0	1	1	0	0	1	3	1	1	1	0	3	1
avgbs_11200	1	1	3	3	1	1	3	3	1	3	1	1	1	3	1	3	3	1	1	3	1	1	1	3	1	3	0	1	1	3	1	1	0	0	3	1	1	1	2	0	1	0	3	1	3	0	3	1	1
avgbs_11201	3	3	1	3	1	1	0	0	1	3	3	3	3	3	0	3	3	3	3	1	1	3	3	1	1	3	1	3	0	1	3	0	0	1	3	0	3	1	3	1	0	0	0	3	3	0	3	3	1
avgbs_11203	3	1	0	3	3	0	3	1	3	1	3	0	3	1	0	1	0	1	2	3	1	0	1	3	3	1	1	1	3	3	1	1	0	1	1	3	3	1	2	1	0	2	0	1	1	0	3	3	0
avgbs_112129	1	0	0	0	0	1	0	3	0	0	1	3	3	3	3	1	0	3	1	3	1	1	1	3	3	3	1	0	1	3	1	3	0	0	3	3	0	3	2	3	1	0	0	3	1	0	1	3	0
avgbs_112134	1	1	0	3	3	1	0	3	1	3	1	3	0	2	0	3	3	3	1	3	3	3	1	3	1	1	3	0	3	3	1	0	0	0	1	3	0	3	1	0	0	0	0	3	1	0	0	3	1
avgbs_112164	1	0	0	1	0	0	0	3	0	0	0	1	3	1	0	3	1	1	1	3	3	0	1	3	0	0	3	1	0	0	0	3	0	1	0	1	1	1	1	3	0	0	0	1	1	0	0	3	0
avgbs_112186	1	1	0	3	3	3	1	1	1	1	1	3	1	1	1	1	1	1	3	1	1	1	1	1	3	1	1	3	1	3	1	1	0	3	3	1	3	3	2	1	3	1	3	3	1	0	3	3	3
avgbs_112193	1	0	1	3	3	1	0	3	0	0	0	3	0	3	1	3	0	1	1	1	3	3	1	0	3	1	1	0	0	1	0	1	0	0	0	1	0	1	1	0	0	0	1	1	3	0	1	3	1
avgbs_112218	1	1	3	1	1	1	1	3	1	1	3	3	1	3	1	3	3	3	3	3	3	1	3	3	1	3	3	3	3	1	1	3	0	3	3	1	1	1	2	1	0	3	0	3	1	1	3	3	0
avgbs_112268	0	1	0	1	3	3	3	3	1	0	3	3	1	3	1	1	0	0	1	3	0	3	1	3	0	1	1	3	1	0	3	3	0	3	1	0	3	3	3	1	0	3	3	0	1	0	0	1	0
avgbs_11227	1	3	0	1	0	1	0	1	1	2	3	3	1	3	1	1	3	1	1	1	1	3	1	1	1	1	0	1	1	1	3	1	0	1	0	1	3	3	2	3	3	3	3	1	3	1	0	3	0
avgbs_112279	3	3	0	3	3	1	1	1	1	1	1	1	2	2	3	3	1	3	3	3	1	3	3	3	1	3	0	3	3	3	3	0	0	3	3	3	3	3	2	0	3	0	1	1	3	1	3	0	3
avgbs_112307	1	3	1	3	2	1	3	1	1	1	3	3	1	3	1	1	0	3	1	3	0	1	3	3	3	1	3	3	1	3	1	1	0	3	0	3	1	1	3	0	0	3	1	1	3	3	3	1	1
avgbs_112355	1	3	0	3	1	0	3	1	1	0	3	1	3	3	1	1	1	3	1	3	0	1	3	3	3	1	3	3	1	3	3	3	0	3	0	3	1	1	3	1	0	0	1	3	3	0	3	1	0
avgbs_112376	3	3	3	3	0	1	3	1	0	1	1	0	3	1	3	3	1	1	3	3	0	1	1	3	3	1	0	3	1	1	1	1	0	0	0	1	3	1	2	1	1	1	3	1	3	0	1	1	1
avgbs_112377	2	3	0	1	3	0	3	3	1	3	3	3	1	3	1	0	0	0	1	0	1	0	1	3	1	2	1	0	1	1	3	1	0	0	0	1	3	3	3	0	0	0	0	0	1	1	1	0	0
avgbs_11239	3	3	0	3	3	0	0	1	0	1	1	1	1	3	3	3	1	3	3	3	0	1	1	0	1	0	3	3	3	1	3	3	0	3	1	3	1	1	2	0	0	1	3	1	3	1	3	3	0
avgbs_112394	1	1	3	3	3	1	0	1	1	1	1	1	3	1	1	3	3	3	1	3	3	3	3	3	1	1	3	3	3	2	1	1	0	1	1	2	3	3	1	1	3	3	1	3	1	1	3	3	1
avgbs_112411	3	1	0	3	3	3	3	1	0	1	1	3	3	3	1	1	3	3	3	1	1	1	1	1	3	3	3	0	1	3	3	3	0	0	3	1	3	3	2	1	0	3	3	3	1	3	3	3	3
avgbs_112412	3	1	0	3	3	3	3	1	0	1	1	3	3	3	1	1	3	3	3	1	1	1	1	1	3	3	3	0	1	3	3	3	0	0	3	1	3	3	2	1	0	3	3	3	1	3	3	3	3
avgbs_112429	3	3	0	2	1	0	3	1	3	0	1	1	0	1	1	3	1	1	3	3	0	0	3	3	0	3	1	0	0	3	3	3	0	3	1	1	3	1	2	0	0	0	1	0	3	0	1	0	0
avgbs_112532	1	1	0	3	0	0	0	3	1	3	1	0	3	1	1	0	0	3	1	3	0	3	1	3	0	1	3	3	0	3	0	1	0	0	1	0	1	3	1	1	0	3	1	0	0	0	3	3	1
avgbs_112533	1	1	0	3	0	0	0	3	1	3	1	0	3	1	1	0	0	3	1	3	0	3	1	3	0	1	3	3	0	3	0	1	0	0	1	0	1	3	1	1	0	3	1	0	0	0	3	3	1
avgbs_112534	1	1	0	3	0	0	0	3	1	3	1	0	3	1	1	0	0	3	1	3	0	3	1	3	0	1	3	3	0	3	0	1	0	0	1	0	1	3	1	1	0	3	1	0	0	0	3	3	1
avgbs_112537	3	1	3	0	1	0	1	1	3	1	3	0	1	3	3	1	3	3	3	3	3	3	1	3	3	0	3	3	3	3	1	3	0	0	0	0	0	3	2	1	3	0	1	1	3	0	3	1	1
avgbs_112552	1	0	0	3	3	1	1	1	1	3	3	0	3	1	1	3	1	3	1	1	3	3	1	1	1	1	3	3	3	3	1	1	0	1	1	3	1	3	1	1	3	3	1	3	1	1	3	3	1
avgbs_112581	1	0	0	3	3	0	0	3	0	0	1	0	0	3	1	3	0	3	1	1	3	0	1	1	0	1	0	0	3	1	3	1	0	0	0	1	0	1	1	3	0	0	1	1	3	0	1	0	1
avgbs_112617	0	0	0	0	1	0	0	1	0	0	3	3	1	3	3	3	0	0	0	3	1	0	0	2	0	1	0	3	1	1	3	0	0	3	0	0	3	0	1	1	3	0	0	1	0	0	3	3	0
avgbs_11262	3	1	3	3	3	3	0	1	1	1	1	3	3	3	1	1	3	3	3	1	1	1	2	1	3	3	3	3	1	3	3	3	0	1	3	1	0	3	2	1	3	3	3	3	1	3	3	3	3
avgbs_112624	1	0	0	3	1	1	3	1	1	1	1	3	3	3	1	1	3	3	3	0	3	3	3	3	3	1	1	3	3	1	1	3	0	1	3	1	3	1	3	1	3	3	3	0	3	3	1	3	1
avgbs_112671	3	3	3	3	1	3	1	1	1	1	1	1	3	1	3	3	3	3	3	3	1	3	3	3	2	3	3	3	3	1	1	1	0	1	1	3	3	3	1	3	3	3	0	3	1	1	3	1	3
avgbs_112672	3	3	3	3	1	3	1	1	1	1	1	1	3	1	3	3	3	3	3	3	1	3	3	3	2	3	3	3	3	1	1	1	0	1	1	3	3	3	1	3	3	3	0	3	1	1	3	1	3
avgbs_112704	1	1	3	3	0	0	1	3	0	3	1	0	3	1	1	3	0	0	1	3	0	0	1	3	0	0	0	0	3	0	1	0	0	0	1	3	1	3	1	1	3	3	0	0	1	0	3	3	0
avgbs_112728	1	1	0	1	1	3	1	3	1	3	3	3	1	1	1	3	3	1	3	1	2	1	3	1	3	3	3	1	3	3	1	1	0	1	1	3	3	3	2	3	1	1	3	3	3	3	1	3	3
avgbs_112738	1	3	1	1	1	1	1	1	3	1	3	3	1	3	0	3	1	3	3	3	1	3	1	3	1	1	3	3	3	1	3	3	0	3	1	1	3	1	1	1	0	0	3	1	1	0	3	3	0
avgbs_112763	3	3	0	3	2	3	1	1	1	1	1	1	1	3	3	1	1	3	3	3	1	1	1	3	1	3	3	3	3	1	3	2	0	3	1	3	1	1	2	0	3	1	3	1	3	0	3	3	0
avgbs_112764	1	0	0	3	3	1	0	0	1	1	0	1	3	1	1	0	0	3	1	3	3	3	3	3	1	3	3	0	3	2	0	1	0	0	0	0	0	3	1	0	0	3	0	3	1	0	3	0	0
avgbs_112799	1	1	3	3	3	1	3	3	1	3	1	3	3	1	3	3	1	3	3	3	1	3	3	3	3	3	1	3	0	2	1	1	0	1	0	1	3	1	1	3	3	0	3	3	3	3	1	1	3
avgbs_112823	0	1	0	3	1	3	0	3	0	3	0	1	1	3	0	0	0	1	3	3	0	0	3	3	0	3	1	0	0	1	0	1	0	0	0	3	0	0	3	3	1	0	1	1	1	0	0	1	0
avgbs_11285	1	1	1	1	1	3	1	3	1	3	3	3	1	1	1	3	3	1	3	1	2	1	3	1	3	3	3	1	3	3	1	1	0	1	1	3	3	3	2	3	1	1	3	3	3	3	1	3	3
avgbs_112869	1	3	0	1	3	0	0	1	3	1	3	3	1	1	3	1	3	1	3	3	3	0	1	3	0	1	3	1	3	0	3	1	0	0	3	1	1	1	2	0	0	3	0	1	3	0	1	3	1
avgbs_11289	3	1	3	3	3	3	3	3	1	3	1	1	3	1	3	1	1	3	3	1	1	3	3	1	3	2	1	3	3	1	3	3	0	3	1	3	1	3	3	0	3	1	1	1	3	3	1	1	1
avgbs_112904	3	3	0	1	3	1	0	3	1	0	1	0	3	1	1	0	3	3	1	1	0	0	3	1	3	3	0	3	1	3	3	0	0	3	3	1	3	3	2	0	0	0	0	3	3	3	0	0	0
avgbs_112948	1	0	0	3	0	0	0	3	0	3	1	3	3	1	1	3	3	3	1	3	0	3	1	3	0	0	3	0	0	3	1	1	0	0	0	3	0	3	1	0	3	3	1	0	0	0	3	0	0
avgbs_112965	1	3	0	3	3	3	0	1	3	3	1	3	3	3	0	1	0	0	3	3	3	1	1	0	1	1	3	3	3	1	1	0	0	3	3	1	0	3	1	3	0	1	0	3	1	0	0	3	1
avgbs_112997	1	3	0	3	0	1	0	1	0	1	1	0	3	1	3	3	0	3	3	3	0	3	3	3	0	0	1	3	3	2	1	3	0	1	1	1	0	1	2	3	3	0	0	0	3	0	1	3	3
avgbs_113023	3	0	1	1	3	0	0	3	0	3	3	0	1	1	1	3	1	3	3	3	3	0	3	3	3	3	0	3	1	1	1	1	0	3	3	1	1	1	2	1	0	1	3	0	3	0	1	1	1
avgbs_113055	1	3	0	1	1	1	3	0	0	3	1	0	3	3	3	1	1	0	1	3	0	1	1	3	3	3	1	0	1	3	1	0	0	0	3	3	0	3	2	1	1	1	1	0	1	0	1	0	0
avgbs_113064	2	3	0	0	0	1	0	3	0	3	3	3	0	0	0	1	3	0	1	3	0	0	1	0	1	0	0	0	1	1	3	1	0	1	0	0	3	3	3	0	0	0	3	1	1	0	1	1	3
avgbs_113069	3	1	3	3	3	1	0	1	3	1	3	3	3	3	3	1	3	1	3	1	3	3	1	1	3	0	1	1	1	3	1	3	0	3	1	3	1	1	1	1	0	1	3	0	3	0	1	2	1
avgbs_113110	1	1	3	3	3	1	0	3	0	0	1	3	0	1	1	3	0	0	1	3	3	3	1	3	1	1	3	3	3	3	1	0	0	0	0	3	0	3	1	1	3	3	1	3	1	0	3	3	1
avgbs_113134	3	3	0	3	3	0	3	1	1	0	3	0	0	1	3	3	1	1	1	3	3	0	1	3	3	3	0	1	3	2	3	1	0	0	0	1	0	1	2	0	0	3	0	1	1	3	3	3	1
avgbs_11316	3	0	0	3	1	0	0	0	3	0	0	0	3	1	1	0	3	1	3	3	0	3	3	3	3	2	0	1	0	1	1	1	0	1	0	3	3	1	3	1	1	0	0	0	3	0	3	1	0
avgbs_113172	1	0	0	0	0	3	3	1	0	1	1	3	1	1	1	1	0	0	3	1	1	1	1	0	0	1	1	0	1	3	1	0	0	3	0	2	3	3	3	1	0	0	3	0	1	3	0	0	0
avgbs_113190	1	1	3	3	1	0	0	3	1	3	1	1	1	3	3	1	1	1	3	3	1	3	3	3	0	1	1	1	1	1	3	1	0	3	1	3	3	1	2	3	1	1	0	1	1	3	1	1	1
avgbs_113199	1	1	0	3	0	1	0	1	0	1	0	1	3	1	0	3	3	3	3	3	3	0	3	0	0	1	0	0	0	2	1	0	0	0	0	3	3	0	1	0	0	3	1	0	1	0	3	3	0
avgbs_113200	1	1	0	3	0	1	0	1	0	1	0	1	3	1	0	3	3	3	3	3	3	0	3	0	0	1	0	0	0	2	1	0	0	0	0	3	3	0	1	0	0	3	1	0	1	0	3	3	0
avgbs_113218	0	0	0	1	1	0	1	3	0	0	0	3	1	0	0	1	0	3	0	1	0	0	3	1	3	1	0	3	0	3	0	3	0	1	3	3	0	0	1	1	0	3	3	3	1	0	3	3	0
avgbs_113247	1	3	1	3	3	1	0	3	3	3	1	3	3	3	1	3	3	3	3	1	3	3	1	1	0	1	1	3	3	1	3	1	0	1	0	1	3	1	1	3	0	0	1	1	3	3	1	3	1
avgbs_113248	1	3	1	3	3	1	0	3	3	3	1	3	3	3	1	3	3	3	3	1	3	3	1	1	0	1	1	3	3	1	3	1	0	1	0	1	3	1	1	3	0	0	1	1	3	3	1	3	1
avgbs_113249	1	3	1	3	3	1	0	3	3	3	1	3	3	3	1	3	3	3	3	1	3	3	1	1	0	1	1	3	3	1	3	1	0	1	0	1	3	1	1	3	0	0	1	1	3	3	1	3	1
avgbs_113262	1	3	1	3	3	3	1	1	0	1	0	3	1	3	0	1	3	1	3	0	3	3	3	0	1	3	3	1	0	3	1	0	0	1	3	3	2	1	1	1	3	1	1	1	1	1	1	1	0
avgbs_113287	1	3	0	3	3	1	0	1	1	1	3	1	1	3	1	1	1	3	1	3	1	1	3	3	3	1	3	3	1	3	1	1	0	3	3	3	1	1	3	1	1	0	1	3	3	0	0	1	1
avgbs_11329	1	1	3	1	1	1	1	3	3	1	3	3	1	3	0	3	3	3	3	3	3	1	3	3	1	3	3	3	3	1	1	3	0	3	3	1	1	1	2	1	3	3	0	3	1	1	3	3	1
avgbs_113325	1	0	0	3	0	0	0	1	0	1	0	1	3	0	1	3	0	3	1	3	3	0	3	3	1	1	3	0	0	2	1	1	0	0	0	3	3	3	1	1	3	3	0	3	1	1	3	3	1
avgbs_113355	1	1	3	3	3	1	1	3	1	3	1	3	3	1	1	3	3	3	1	3	3	0	1	3	1	1	3	3	3	3	1	1	0	1	1	3	1	3	1	1	3	3	1	3	3	1	3	3	1
avgbs_113356	1	1	3	3	3	1	1	3	1	3	1	3	3	1	1	3	3	3	1	3	3	0	1	3	1	1	3	3	3	3	1	1	0	1	1	3	1	3	1	1	3	3	1	3	3	1	3	3	1
avgbs_113358	1	1	0	1	1	0	1	3	0	1	0	3	1	3	1	3	3	3	3	3	3	1	3	3	0	3	3	3	3	1	2	3	0	3	3	1	0	1	2	1	3	0	3	3	1	0	3	3	1
avgbs_113384	3	0	1	1	1	1	1	1	3	1	3	3	0	2	0	3	1	0	3	3	1	3	1	3	1	1	3	3	3	1	3	0	0	3	3	0	3	1	1	1	3	0	0	1	1	1	3	3	1
avgbs_113385	3	0	1	1	1	1	1	1	3	1	3	3	0	2	0	3	1	0	3	3	1	3	1	3	1	1	3	3	3	1	3	0	0	3	3	0	3	1	1	1	3	0	0	1	1	1	3	3	1
avgbs_113386	3	0	1	1	1	1	1	1	3	1	3	3	0	2	0	3	1	0	3	3	1	3	1	3	1	1	3	3	3	1	3	0	0	3	3	0	3	1	1	1	3	0	0	1	1	1	3	3	1
avgbs_113398	0	3	0	3	3	3	0	1	3	0	1	3	1	3	1	1	3	0	3	3	3	3	3	3	1	0	3	1	3	3	1	3	0	1	3	3	1	1	1	0	0	1	0	1	1	0	1	1	0
avgbs_11346	3	1	0	1	3	3	1	0	0	3	0	0	1	1	1	1	0	1	1	3	0	0	1	3	0	0	1	1	1	3	1	1	0	1	0	3	0	3	1	0	0	0	0	0	3	0	0	1	0
avgbs_11347	3	1	0	1	3	3	1	0	0	3	0	0	1	1	1	1	0	1	1	3	0	0	1	3	0	0	1	1	1	3	1	1	0	1	0	3	0	3	1	0	0	0	0	0	3	0	0	1	0
avgbs_113474	1	1	3	0	0	1	0	3	0	0	0	1	1	3	1	3	3	1	1	3	0	0	1	3	1	0	0	0	0	3	1	1	0	0	3	1	0	1	3	0	1	0	3	0	3	0	3	0	0
avgbs_113541	0	0	3	3	0	0	1	3	0	3	1	1	3	1	1	3	3	3	1	3	0	3	3	3	1	1	0	3	3	1	1	1	0	1	0	3	3	3	1	1	3	0	0	0	1	0	0	3	0
avgbs_113542	0	0	3	3	0	0	1	3	0	3	1	1	3	1	1	3	3	3	1	3	0	3	3	3	1	1	0	3	3	1	1	1	0	1	0	3	3	3	1	1	3	0	0	0	1	0	0	3	0
avgbs_113553	0	3	3	3	3	1	1	1	0	1	1	1	1	3	3	1	1	3	3	3	1	3	3	3	1	3	1	3	3	3	3	3	0	0	0	3	3	3	2	1	0	3	1	0	3	0	1	3	0
avgbs_113589	1	3	0	1	3	0	0	1	1	0	0	0	1	1	0	1	0	0	0	1	3	0	1	1	3	3	1	0	1	0	3	1	0	3	0	0	0	1	2	1	1	0	0	3	1	0	3	0	0
avgbs_113594	3	3	0	3	1	3	3	1	3	1	1	1	3	1	0	3	1	1	1	3	1	1	3	3	3	3	1	1	1	1	3	3	0	3	3	1	3	3	2	3	0	3	1	1	3	0	1	1	0
avgbs_113604	1	3	0	3	3	1	1	3	3	3	0	3	3	3	1	0	0	3	1	1	0	0	1	1	3	0	1	3	3	1	0	0	0	1	0	0	3	1	1	3	3	0	0	1	3	0	0	3	3
avgbs_113634	1	3	3	1	3	1	3	1	0	1	1	3	0	1	0	1	0	3	3	1	3	3	1	1	3	3	1	1	1	3	3	1	0	3	3	3	1	1	3	1	1	0	0	0	1	0	3	3	0
avgbs_113640	3	3	3	3	1	0	1	1	1	1	1	3	3	3	3	3	1	1	3	3	3	1	3	3	0	3	0	0	1	1	1	1	0	0	0	1	0	1	2	1	1	3	0	1	3	3	3	1	3
avgbs_113641	3	3	3	3	1	0	1	1	1	1	1	3	3	3	3	3	1	1	3	3	3	1	3	3	0	3	0	0	1	1	1	1	0	0	0	1	0	1	2	1	1	3	0	1	3	3	3	1	3
avgbs_113664	3	2	0	1	1	3	1	3	1	3	1	1	3	1	1	3	1	1	1	3	3	3	3	3	1	3	3	1	3	3	3	3	0	1	3	1	1	1	2	1	1	1	1	3	3	1	3	3	1
avgbs_113704	1	3	0	3	3	0	1	0	0	0	0	0	3	3	1	3	3	3	2	1	3	0	1	1	0	0	1	3	3	1	3	1	0	1	3	1	3	0	1	0	0	3	0	0	3	0	1	3	1
avgbs_113724	3	1	1	3	0	1	0	1	3	1	3	3	3	1	1	1	3	1	2	3	3	1	1	3	3	1	0	1	3	3	1	1	0	1	0	3	3	1	1	0	0	0	0	0	1	3	3	3	1
avgbs_113766	1	1	3	3	3	0	1	3	1	3	1	3	3	1	1	3	3	3	1	3	3	3	1	3	1	1	0	3	3	3	1	1	0	1	1	3	1	3	2	1	3	3	0	3	1	0	3	3	1
avgbs_113778	1	3	0	0	0	1	0	3	0	3	0	3	3	0	1	3	1	3	1	2	3	3	3	1	3	1	3	0	1	1	1	1	0	0	1	1	0	3	2	1	3	0	0	0	3	0	0	0	1
avgbs_113802	1	2	0	3	3	1	0	1	1	1	1	1	3	1	1	3	3	3	1	3	3	3	3	3	1	1	3	3	3	1	1	1	0	1	1	3	3	3	1	1	3	3	1	3	1	1	3	0	1
avgbs_113828	1	1	0	3	3	0	1	3	1	0	1	0	3	1	1	0	3	3	1	3	0	0	1	3	1	0	0	3	3	3	1	1	0	1	1	3	1	3	1	0	0	0	0	3	1	1	3	3	0
avgbs_113829	1	1	0	3	0	0	1	1	0	1	1	1	3	1	1	3	3	0	1	0	3	3	3	3	0	1	3	3	3	2	1	1	0	0	1	3	0	3	1	1	0	0	1	3	1	0	3	3	1
avgbs_113869	0	0	1	3	3	0	0	1	0	0	0	0	3	1	1	3	3	1	3	3	0	3	3	0	3	3	3	0	0	1	1	1	0	0	0	1	0	1	2	0	0	0	3	1	3	0	3	0	0
avgbs_113883	3	3	1	3	3	0	0	1	3	1	0	0	3	1	0	1	3	1	1	1	0	3	3	1	3	0	1	1	1	1	1	1	0	0	3	1	3	3	3	3	0	3	3	3	3	0	3	1	0
avgbs_113884	3	3	1	3	3	0	0	1	3	1	0	0	3	1	0	1	3	1	1	1	0	3	3	1	3	0	1	1	1	1	1	1	0	0	3	1	3	3	3	3	0	3	3	3	3	0	3	1	0
avgbs_113906	1	3	1	3	1	1	3	3	3	0	3	3	0	1	1	3	1	3	1	1	3	3	3	1	3	1	3	3	1	1	1	1	0	1	1	1	3	3	2	1	3	3	1	2	3	2	1	3	1
avgbs_113908	3	0	1	3	3	0	0	1	0	1	3	3	3	1	3	1	3	1	1	1	0	0	3	1	3	1	1	1	1	1	1	1	0	0	0	0	3	3	3	3	1	3	3	3	3	3	3	1	3
avgbs_113929	3	0	0	3	1	1	1	1	1	1	1	1	3	1	1	3	0	3	3	3	3	3	3	3	1	0	3	3	3	1	1	1	0	1	1	0	3	3	1	0	3	3	1	3	1	0	3	3	0
avgbs_113931	3	3	1	1	3	0	3	3	3	3	3	3	1	1	1	3	1	3	3	3	3	1	3	3	3	3	3	3	1	1	1	1	0	3	3	1	1	1	2	1	1	1	3	1	3	3	1	1	1
avgbs_113932	3	3	1	1	3	0	3	3	3	3	3	3	1	1	1	3	1	3	3	3	3	1	3	3	3	3	3	3	1	1	1	1	0	3	3	1	1	1	2	1	1	1	3	1	3	3	1	1	1
avgbs_113943	3	3	0	1	3	1	0	3	1	0	1	0	3	1	1	0	3	3	1	1	0	0	3	1	3	3	0	3	1	3	3	0	0	3	3	1	3	3	2	0	0	0	0	3	3	3	0	0	0
avgbs_113959	1	1	3	3	3	1	3	1	3	1	3	3	1	3	1	1	3	1	1	3	1	3	3	3	3	3	3	1	3	3	3	1	0	3	1	3	1	1	3	1	3	3	3	1	1	3	3	1	0
avgbs_113995	1	1	3	1	3	0	3	1	1	1	0	3	3	1	1	3	1	3	1	1	1	0	1	1	1	3	3	3	0	1	3	1	0	1	3	1	3	3	2	0	3	0	0	3	1	0	3	1	3
avgbs_11400	1	3	0	3	0	0	1	1	3	0	1	3	1	3	1	1	3	1	3	0	3	3	3	3	1	3	3	1	3	3	1	3	0	1	3	3	0	1	1	1	3	1	0	1	1	1	1	1	1
avgbs_114028	1	3	0	3	3	3	1	1	3	0	1	3	3	3	0	1	3	3	3	3	3	1	1	3	1	1	3	3	3	1	3	3	0	3	3	1	1	3	1	3	3	1	3	3	1	1	3	3	1
avgbs_114042	1	0	1	0	1	1	0	1	1	1	0	3	3	1	3	1	0	3	3	3	3	3	3	3	3	3	1	3	3	1	1	3	0	1	0	1	3	3	2	0	3	0	3	3	3	0	1	3	3
avgbs_114053	3	1	3	3	3	3	3	1	1	1	1	3	3	3	1	1	3	3	3	1	1	1	1	1	3	3	3	3	1	3	3	3	0	1	3	1	3	3	2	0	0	3	3	3	1	3	3	3	0
avgbs_114084	0	3	0	0	0	0	0	3	3	0	3	3	0	1	3	1	0	3	3	3	0	0	1	0	0	3	1	3	3	1	3	1	0	1	0	3	1	0	1	1	0	0	0	1	0	0	1	3	3
avgbs_114119	1	3	0	0	2	1	3	1	3	1	3	0	1	3	1	1	0	3	1	3	1	1	3	0	3	1	0	0	1	0	1	1	0	3	0	0	1	1	3	1	1	0	0	3	3	0	0	0	1
avgbs_114120	1	3	0	0	2	1	3	1	3	1	3	0	1	3	1	1	0	3	1	3	1	1	3	0	3	1	0	0	1	0	1	1	0	3	0	0	1	1	3	1	1	0	0	3	3	0	0	0	1
avgbs_114121	1	3	0	0	2	1	3	1	3	1	3	0	1	3	1	1	0	3	1	3	1	1	3	0	3	1	0	0	1	0	1	1	0	3	0	0	1	1	3	1	1	0	0	3	3	0	0	0	1
avgbs_114134	0	1	0	3	0	0	1	3	1	3	0	3	3	1	1	3	0	3	1	0	0	3	1	0	1	0	3	0	3	3	1	1	0	0	0	3	1	3	1	0	3	0	0	0	1	0	3	0	1
avgbs_114170	3	3	3	3	1	1	0	1	1	1	1	3	3	3	3	3	1	1	3	3	3	1	3	0	3	3	0	3	1	1	1	1	0	0	3	1	3	1	1	1	0	0	3	1	3	0	3	1	0
avgbs_114175	1	2	1	3	3	1	0	3	3	0	1	3	3	3	0	3	0	3	2	1	3	0	1	0	3	0	0	3	3	1	3	0	0	1	3	0	0	0	1	0	0	3	0	1	3	0	1	0	3
avgbs_114176	1	1	0	0	3	1	0	1	1	1	1	1	3	1	1	3	0	3	1	3	3	3	3	3	1	1	0	0	3	2	1	0	0	1	0	3	0	0	1	1	0	0	0	3	1	0	0	0	1
avgbs_114177	1	1	0	0	3	1	0	1	1	1	1	1	3	1	1	3	0	3	1	3	3	3	3	3	1	1	0	0	3	2	1	0	0	1	0	3	0	0	1	1	0	0	0	3	1	0	0	0	1
avgbs_11422	0	1	1	2	1	1	0	3	0	3	3	3	3	1	1	1	1	1	1	1	1	1	1	1	3	1	1	1	1	0	3	1	0	3	3	1	0	3	2	1	3	0	3	1	3	3	1	1	0
avgbs_114232	1	1	3	3	0	1	0	3	0	3	0	1	1	3	0	3	3	0	1	3	1	0	1	3	1	3	0	1	1	3	1	1	0	1	3	1	0	1	3	3	1	0	0	0	3	1	3	0	1
avgbs_114245	1	1	0	1	3	3	0	0	1	0	0	3	1	3	1	1	3	1	1	3	3	3	1	3	0	1	1	1	1	1	3	3	0	3	1	1	0	3	3	1	3	3	0	1	1	0	1	1	0
avgbs_114246	1	3	0	1	1	1	3	0	3	3	1	0	3	3	3	0	0	3	0	3	1	0	1	3	3	3	1	3	0	0	1	3	0	0	3	3	0	3	2	1	1	1	1	3	1	3	1	3	0
avgbs_114250	3	0	1	3	0	0	1	1	0	1	1	1	0	1	3	3	1	1	3	3	3	3	3	3	3	3	3	1	1	3	1	0	0	0	0	1	3	1	1	0	1	0	0	1	1	3	3	1	0
avgbs_114255	1	1	0	1	1	0	0	3	0	0	3	0	0	3	0	0	0	0	0	0	0	1	3	0	0	3	3	3	3	1	0	3	0	0	0	1	1	1	3	0	3	0	0	3	1	0	3	0	1
avgbs_114294	0	3	0	3	1	0	3	0	0	3	3	3	3	1	1	0	3	0	3	0	3	0	3	3	0	0	0	1	1	1	1	1	0	0	3	0	0	0	1	0	1	3	3	1	0	0	3	1	0
avgbs_114307	0	1	3	3	3	1	1	1	1	1	1	1	3	1	1	3	3	3	1	3	3	0	3	3	1	1	3	3	3	2	1	1	0	1	1	3	3	3	1	1	3	3	1	3	1	1	3	3	1
avgbs_114309	3	3	1	3	3	1	3	1	3	1	3	3	3	2	3	3	0	1	1	1	3	3	3	1	3	2	1	1	1	1	1	1	0	0	3	1	3	3	3	3	1	3	3	3	3	3	3	1	3
avgbs_114310	3	3	1	3	3	1	3	1	3	1	3	3	3	2	3	3	0	1	1	1	3	3	3	1	3	2	1	1	1	1	1	1	0	0	3	1	3	3	3	3	1	3	3	3	3	3	3	1	3
avgbs_11435	3	0	1	1	0	1	0	3	0	3	0	0	3	1	1	1	0	1	0	1	0	0	1	1	0	1	0	1	1	0	3	1	0	3	3	0	3	3	2	0	3	0	0	0	3	3	0	1	0
avgbs_114373	3	0	3	3	3	3	1	1	3	1	1	0	3	1	0	3	0	1	3	0	1	1	3	3	3	0	0	0	0	3	0	0	0	0	1	3	3	1	2	3	0	1	0	0	3	0	1	0	0
avgbs_114399	3	1	0	1	3	3	3	1	1	1	1	3	3	3	1	1	3	3	1	1	1	1	1	1	3	3	0	3	1	3	3	3	0	1	0	0	3	3	2	1	3	3	3	3	1	0	3	3	3
avgbs_114489	1	1	0	3	0	0	1	3	0	3	1	0	3	1	1	3	3	3	1	3	3	3	1	3	0	1	0	0	3	3	1	0	0	1	1	3	0	3	1	0	0	0	0	3	0	0	3	3	0
avgbs_11449	1	1	3	2	3	1	1	3	1	3	1	3	3	1	1	3	3	3	1	3	3	3	1	3	1	1	3	3	3	3	1	1	0	0	1	3	1	3	1	1	3	3	1	3	1	0	3	3	0
avgbs_114525	3	3	3	3	3	1	1	1	0	1	3	0	1	3	1	1	3	1	1	1	1	3	3	1	1	3	3	0	1	1	3	1	0	1	3	3	1	3	1	3	3	3	0	1	3	1	3	3	1
avgbs_114537	3	0	0	3	0	1	3	1	1	1	1	1	1	1	1	3	1	1	1	3	3	3	3	3	3	1	0	1	3	3	1	1	0	0	0	1	1	3	3	3	1	3	1	1	3	0	3	3	0
avgbs_114541	3	3	0	3	3	1	0	1	0	1	1	0	1	3	0	1	1	3	3	3	1	0	3	3	1	3	0	3	3	1	3	3	0	0	3	3	1	3	2	1	0	0	3	1	3	1	1	0	0
avgbs_114542	0	3	1	1	3	1	3	3	0	3	3	3	1	1	1	3	1	3	3	0	3	0	3	3	3	0	3	3	1	1	1	1	0	3	3	1	1	1	1	1	1	0	0	1	3	0	0	1	0
avgbs_114543	0	3	1	1	3	1	3	3	0	3	3	3	1	1	1	3	1	3	3	0	3	0	3	3	3	0	3	3	1	1	1	1	0	3	3	1	1	1	1	1	1	0	0	1	3	0	0	1	0
avgbs_114564	0	3	0	1	0	0	0	1	1	1	1	0	1	1	0	1	0	3	3	1	3	3	1	0	0	3	1	1	0	3	2	1	0	0	3	3	0	1	2	1	0	0	3	3	1	0	3	0	0
avgbs_114630	1	3	3	0	1	0	0	3	3	3	0	0	0	1	3	3	0	0	1	3	1	0	1	3	1	3	0	1	3	1	0	3	0	0	1	3	0	3	1	1	0	1	0	0	1	0	0	0	0
avgbs_114633	0	0	0	1	1	0	0	3	0	3	1	0	3	3	3	1	1	0	1	3	1	0	1	3	0	3	0	3	1	0	1	3	0	0	0	3	0	3	1	0	0	1	1	3	1	0	0	3	1
avgbs_114653	1	3	1	3	3	1	0	3	3	3	0	3	3	3	1	3	3	3	2	1	3	3	1	1	3	3	1	3	3	1	3	1	0	1	3	1	3	1	1	0	0	3	0	1	3	3	1	3	0
avgbs_114666	1	1	3	3	3	3	1	1	1	1	1	3	1	1	3	1	1	1	3	1	3	1	1	1	3	1	1	1	1	3	1	1	0	3	3	1	1	3	2	1	1	0	3	3	1	0	3	3	3
avgbs_114676	2	0	0	3	1	3	1	1	0	1	3	0	0	3	0	1	0	3	3	3	0	0	1	3	3	3	3	3	3	3	1	3	0	0	0	0	0	3	2	0	3	0	0	1	3	0	0	1	0
avgbs_114685	1	0	0	3	1	0	1	3	0	3	1	1	1	3	3	1	0	1	3	3	1	0	3	3	3	1	1	1	1	1	0	1	0	0	1	3	3	1	2	3	0	0	0	1	1	3	1	1	1
avgbs_114691	1	3	0	1	3	3	0	1	3	0	0	3	0	1	3	1	0	1	0	3	0	0	1	3	1	1	3	1	0	1	3	1	0	0	1	1	1	1	2	1	1	0	3	0	3	1	1	0	0
avgbs_114714	3	3	0	3	3	0	1	1	1	1	1	1	1	3	3	1	1	3	3	3	0	3	3	3	1	3	1	3	2	1	3	3	0	3	3	3	1	3	2	1	3	0	3	1	3	0	1	3	3
avgbs_114722	1	0	1	3	3	3	1	1	0	1	1	3	0	3	0	1	3	1	3	3	3	0	3	3	1	3	0	1	3	3	1	3	0	0	0	0	1	0	1	0	0	0	1	1	1	0	1	1	0
avgbs_11475	3	3	1	3	0	1	3	0	3	1	3	3	0	1	0	3	3	1	1	1	0	0	3	0	3	1	3	0	1	1	0	1	0	0	0	3	0	0	3	0	0	0	0	3	3	0	0	1	0
avgbs_114759	3	0	1	0	3	1	0	1	1	0	3	1	1	3	1	3	0	0	1	3	3	3	3	3	0	1	0	1	3	3	1	1	0	3	0	3	0	1	3	3	1	1	1	0	3	0	3	0	0
avgbs_114760	3	0	1	0	3	1	0	1	1	0	3	1	1	3	1	3	0	0	1	3	3	3	3	3	0	1	0	1	3	3	1	1	0	3	0	3	0	1	3	3	1	1	1	0	3	0	3	0	0
avgbs_114761	3	0	1	0	3	1	0	1	1	0	3	1	1	3	1	3	0	0	1	3	3	3	3	3	0	1	0	1	3	3	1	1	0	3	0	3	0	1	3	3	1	1	1	0	3	0	3	0	0
avgbs_114766	1	3	3	1	1	1	3	3	0	3	1	3	3	3	3	1	1	3	3	3	1	1	1	3	3	3	1	3	1	3	1	3	0	3	3	3	3	3	2	3	1	1	0	3	1	3	1	3	1
avgbs_114784	0	1	0	3	3	3	3	1	1	1	1	3	3	3	1	1	0	3	3	0	1	1	1	1	3	3	3	3	1	3	3	3	0	0	3	0	3	3	2	0	3	3	3	3	1	0	3	3	3
avgbs_11480	1	1	3	1	1	0	1	3	1	1	3	3	1	3	1	3	3	3	3	3	3	1	3	3	1	3	3	3	0	1	1	3	0	3	3	1	1	1	2	1	3	3	3	3	1	1	3	2	1
avgbs_114866	1	1	3	3	1	1	3	3	1	3	1	1	1	3	1	3	3	1	1	3	1	1	1	3	1	3	3	1	1	3	1	1	0	1	3	1	1	1	3	0	1	3	3	1	3	1	3	1	1
avgbs_114867	1	1	3	3	1	1	3	3	1	3	1	1	1	3	1	3	3	1	1	3	1	1	1	3	1	0	3	1	1	3	1	1	0	1	3	1	1	1	3	0	1	3	3	1	3	1	3	1	0
avgbs_114884	1	0	0	3	3	1	0	1	1	1	0	0	0	1	1	0	0	3	1	3	3	3	3	3	0	1	0	0	3	1	1	0	0	0	0	3	0	0	1	0	0	0	1	3	1	0	3	0	1
avgbs_114921	0	3	1	1	3	0	3	3	3	3	1	1	1	3	3	1	1	1	1	3	1	3	1	3	1	3	1	0	1	3	1	0	0	3	3	3	3	3	3	1	1	1	1	0	1	0	1	3	0
avgbs_114923	3	3	0	0	0	0	0	1	3	0	0	3	1	1	3	1	0	0	1	1	3	3	3	1	0	0	1	0	3	3	0	1	0	0	3	0	0	3	2	0	0	0	3	3	3	0	1	0	0
avgbs_114943	1	1	3	1	3	3	0	3	1	3	3	3	1	3	1	1	3	3	1	3	3	3	1	3	0	1	1	3	1	1	3	3	0	3	1	1	3	3	3	1	3	3	3	1	1	3	1	1	0
avgbs_114987	1	3	3	3	3	1	0	1	0	1	3	3	1	1	0	3	0	1	1	1	3	1	1	0	0	1	3	1	1	3	0	3	0	0	1	1	0	0	2	0	0	3	1	1	1	0	0	3	1
avgbs_115005	1	1	0	1	1	3	3	3	1	3	3	3	1	3	1	3	3	1	3	1	1	3	1	1	1	1	3	1	1	3	1	3	0	1	1	1	3	3	2	1	1	1	3	1	1	1	3	1	1
avgbs_115010	1	3	3	1	3	3	3	3	1	3	3	3	1	3	1	1	3	3	1	3	1	3	1	3	3	1	0	3	0	1	3	3	0	3	1	1	3	3	3	1	0	3	3	1	1	3	0	0	0
avgbs_11502	3	3	1	1	1	1	1	1	3	1	3	3	1	3	3	3	1	3	3	3	1	3	1	3	1	1	3	3	3	1	3	1	0	3	3	1	0	1	1	0	3	1	3	1	1	1	3	3	0
avgbs_115070	1	3	1	3	3	1	1	1	3	1	1	3	3	3	1	3	3	1	1	3	3	3	1	3	3	1	1	1	3	1	3	1	0	1	3	1	0	1	1	3	3	3	1	1	3	3	1	3	1
avgbs_115081	0	1	3	3	3	1	1	3	0	0	1	3	3	1	1	3	0	3	1	3	3	3	1	0	0	1	3	0	3	3	1	1	0	0	0	3	1	3	1	0	0	0	0	0	0	1	3	3	1
avgbs_115092	0	3	0	1	3	1	1	3	1	3	3	0	0	1	3	3	1	0	0	3	3	0	1	0	3	0	3	0	0	1	1	3	0	1	0	0	1	1	1	0	0	0	0	1	1	3	3	0	0
avgbs_115104	3	1	1	3	3	0	0	1	3	1	3	3	3	1	1	0	0	0	2	0	1	1	1	3	3	0	1	1	3	3	1	1	0	1	1	3	3	1	1	1	1	0	0	0	1	3	3	3	1
avgbs_115111	3	3	3	3	0	1	0	1	1	1	1	3	3	1	3	3	1	1	3	3	3	1	3	3	3	3	3	3	1	1	1	1	0	3	3	1	3	1	2	1	1	1	3	1	3	0	1	1	3
avgbs_115112	1	3	0	1	3	1	3	3	0	3	1	1	1	3	2	1	1	3	1	3	1	3	1	3	1	3	1	1	1	3	1	0	0	0	3	0	1	3	3	1	0	0	1	1	1	0	1	3	0
avgbs_115131	1	1	3	3	3	1	1	1	1	1	1	1	3	1	1	3	3	3	3	3	3	3	3	3	1	1	3	3	3	3	1	1	0	1	1	3	3	3	1	1	3	3	0	3	1	1	3	3	0
avgbs_115138	1	3	0	1	1	1	3	3	1	3	0	3	0	3	3	1	0	0	3	3	3	3	3	3	1	3	1	0	1	1	1	3	0	3	1	3	1	0	1	3	1	3	3	0	1	0	0	1	3
avgbs_115141	3	1	1	2	1	1	3	3	3	3	3	3	3	1	1	1	1	1	1	1	3	0	1	1	3	3	1	1	1	1	3	1	0	0	3	1	0	3	2	1	3	3	0	3	3	3	0	3	1
avgbs_115147	3	1	0	3	3	3	0	3	1	3	3	3	3	1	1	3	1	3	1	3	0	1	3	3	3	3	1	3	3	1	1	1	0	3	3	1	3	3	3	3	3	3	3	1	1	0	1	3	3
avgbs_115169	3	0	0	3	0	3	0	1	0	0	0	1	0	1	1	3	1	1	1	3	0	1	3	2	0	3	1	0	1	0	3	3	0	0	0	1	3	3	1	0	1	3	0	0	3	0	1	1	0
avgbs_115170	3	0	0	3	0	3	0	1	0	0	0	1	0	1	1	3	1	1	1	3	0	1	3	2	0	3	1	0	1	0	3	3	0	0	0	1	3	3	1	0	1	3	0	0	3	0	1	1	0
avgbs_115171	3	0	0	3	0	3	0	1	0	0	0	1	0	1	1	3	1	1	1	3	0	1	3	2	0	3	1	0	1	0	3	3	0	0	0	1	3	3	1	0	1	3	0	0	3	0	1	1	0
avgbs_115175	1	3	1	1	1	1	1	1	3	1	3	3	1	3	3	3	1	3	3	3	1	3	1	3	1	0	3	3	3	1	0	3	0	3	1	1	3	1	1	1	0	1	0	1	1	1	3	3	2
avgbs_115178	2	0	3	1	3	0	3	3	0	3	0	3	1	3	0	1	3	3	1	3	0	0	1	3	0	0	1	0	1	1	0	1	0	0	0	0	0	3	3	0	3	0	0	0	1	1	0	1	3
avgbs_115193	1	0	0	3	0	3	1	1	3	0	1	3	1	3	1	0	3	0	3	3	0	0	3	0	0	0	0	1	0	3	1	3	0	0	0	3	0	1	1	1	0	0	0	1	1	0	1	0	0
avgbs_115219	0	0	3	3	3	0	1	3	0	3	0	3	3	2	1	3	3	0	1	3	0	3	1	3	1	1	3	3	3	3	1	1	0	1	1	3	1	3	1	0	3	0	0	0	1	0	0	3	0
avgbs_115220	0	0	3	3	3	0	1	3	0	3	0	3	3	2	1	3	3	0	1	3	0	3	1	3	1	1	3	3	3	3	1	1	0	1	1	3	1	3	1	0	3	0	0	0	1	0	0	3	0
avgbs_115221	0	0	3	3	3	0	1	3	0	3	0	3	3	2	1	3	3	0	1	3	0	3	1	3	1	1	3	3	3	3	1	1	0	1	1	3	1	3	1	0	3	0	0	0	1	0	0	3	0
avgbs_115228	3	3	0	1	3	1	3	3	1	3	1	3	3	1	0	0	0	3	1	1	3	0	3	1	0	0	0	3	1	3	3	3	0	3	0	1	3	3	1	1	3	3	0	0	0	3	3	3	0
avgbs_115229	3	3	0	1	3	1	3	3	1	3	1	3	3	1	0	0	0	3	1	1	3	0	3	1	0	0	0	3	1	3	3	3	0	3	0	1	3	3	1	1	3	3	0	0	0	3	3	3	0
avgbs_11523	1	0	0	0	3	1	1	3	0	0	1	1	3	1	0	3	0	3	1	3	3	3	3	3	0	0	3	3	3	1	0	1	0	1	1	3	0	3	1	0	0	0	0	3	1	1	3	3	0
avgbs_115262	1	0	0	3	1	1	3	1	1	1	3	1	3	3	1	0	1	3	1	3	1	1	3	0	3	1	3	3	1	3	3	3	0	3	1	0	0	1	3	1	1	3	0	3	3	3	3	1	0
avgbs_115311	0	3	0	0	0	3	0	1	0	1	3	1	1	3	3	3	3	0	1	3	1	0	3	3	0	3	0	0	0	1	0	1	0	0	0	3	0	3	2	0	0	0	1	1	3	0	3	1	0
avgbs_115359	1	1	3	1	1	1	3	3	3	1	3	3	1	3	1	3	3	3	3	3	0	1	3	3	3	3	3	3	3	1	3	3	0	3	1	1	1	1	3	0	3	3	3	3	1	3	3	3	1
avgbs_115378	1	3	0	3	3	1	1	3	3	3	1	3	3	3	1	3	3	3	2	1	3	0	1	1	0	1	1	3	3	1	3	1	0	1	3	1	3	1	1	3	3	3	1	1	3	3	1	3	0
avgbs_115387	3	3	0	1	3	1	0	3	1	3	3	3	1	1	1	3	1	3	3	3	0	0	3	3	3	3	0	3	1	1	1	1	0	0	0	0	1	1	3	0	1	0	0	0	3	0	1	1	1
avgbs_11541	1	0	1	1	1	1	1	1	0	1	3	3	0	3	3	3	1	3	3	3	1	3	1	3	0	1	3	3	3	1	3	3	0	1	1	1	3	1	1	1	0	0	0	1	1	1	3	3	1
avgbs_115450	3	3	0	0	1	1	3	3	1	0	3	3	0	1	1	3	3	1	3	3	0	0	3	3	3	0	0	1	1	1	1	1	0	0	3	1	0	1	2	1	1	0	3	0	3	0	3	0	0
avgbs_115490	1	3	1	1	3	3	3	1	1	1	1	1	1	3	1	3	1	1	1	3	1	1	1	3	1	3	3	1	3	1	3	1	0	3	1	1	1	1	2	1	1	0	0	3	3	1	3	3	3
avgbs_115498	3	1	3	1	3	3	1	3	3	3	3	1	1	1	1	1	3	1	1	3	1	3	1	3	1	1	1	1	1	3	1	1	0	1	1	3	3	3	1	1	3	1	1	3	3	3	1	1	3
avgbs_115514	1	0	3	3	1	1	3	1	1	1	0	3	3	3	1	1	1	3	0	3	0	1	3	3	1	1	1	0	0	3	3	3	0	3	0	0	1	1	2	0	3	3	3	0	3	1	3	1	0
avgbs_115515	1	0	3	3	1	1	3	1	1	1	0	3	3	3	1	1	1	3	0	3	0	1	3	3	1	1	1	0	0	3	3	3	0	3	0	0	1	1	2	0	3	3	3	0	3	1	3	1	0
avgbs_115516	1	0	3	3	1	1	3	1	1	1	0	3	3	3	1	1	1	3	0	3	0	1	3	3	1	1	1	0	0	3	3	3	0	3	0	0	1	1	2	0	3	3	3	0	3	1	3	1	0
avgbs_115522	1	1	0	1	1	1	0	3	1	1	3	3	1	3	1	3	3	3	3	3	3	1	3	3	1	2	3	3	3	1	1	3	0	3	3	1	1	1	2	1	3	3	3	3	1	1	3	3	1
avgbs_115605	1	1	3	3	3	0	0	3	1	3	1	0	3	1	1	3	3	3	1	3	0	3	2	3	1	1	3	3	3	3	1	1	0	1	1	3	1	3	1	1	0	0	0	3	1	0	3	3	1
avgbs_115614	1	1	3	3	3	1	1	1	1	1	1	1	3	2	1	3	3	3	3	3	3	3	3	3	1	1	3	3	3	3	1	1	0	1	1	3	3	3	1	1	3	3	1	3	1	1	3	3	1
avgbs_115620	1	1	0	0	3	1	0	1	1	0	1	1	3	0	0	3	3	0	3	3	0	0	3	3	1	1	0	0	0	0	1	1	0	1	1	0	3	0	1	0	3	0	1	0	1	1	0	3	0
avgbs_11563	1	1	3	1	1	1	3	3	3	1	3	3	1	3	0	3	3	3	2	3	3	1	3	3	3	3	3	0	3	1	3	3	0	3	1	1	1	1	3	1	3	0	3	3	1	0	3	3	1
avgbs_115659	1	3	0	1	3	0	0	3	0	3	0	1	0	3	3	0	1	1	1	3	0	3	1	3	1	3	1	1	1	3	1	3	0	0	3	3	3	3	3	0	1	0	1	1	1	1	1	3	0
avgbs_115666	3	0	3	0	0	1	0	1	1	1	1	1	3	1	1	3	3	0	1	3	3	0	3	0	1	3	3	0	0	1	1	1	0	0	0	3	0	3	1	3	3	0	0	0	1	1	3	0	0
avgbs_115667	3	0	3	0	0	1	0	1	1	1	1	1	3	1	1	3	3	0	1	3	3	0	3	0	1	3	3	0	0	1	1	1	0	0	0	3	0	3	1	3	3	0	0	0	1	1	3	0	0
avgbs_115668	3	0	3	0	0	1	0	1	1	1	1	1	3	1	1	3	3	0	1	3	3	0	3	0	1	3	3	0	0	1	1	1	0	0	0	3	0	3	1	3	3	0	0	0	1	1	3	0	0
avgbs_115678	1	0	0	1	3	0	1	1	0	0	0	3	1	0	3	1	1	3	3	1	3	0	2	1	3	3	1	1	0	0	3	1	0	0	3	0	0	1	2	1	0	0	0	0	0	0	3	0	3
avgbs_115687	1	3	3	0	3	1	3	0	0	0	0	3	3	1	0	0	0	3	3	0	0	0	3	3	3	3	0	0	3	1	1	1	0	1	1	1	3	1	1	0	0	0	3	0	3	0	1	1	0
avgbs_115704	1	0	3	0	1	0	1	3	0	3	1	1	0	3	0	1	1	1	3	0	1	0	3	0	3	1	0	0	1	1	3	1	0	0	0	3	3	1	2	0	0	0	0	0	1	0	1	0	0
avgbs_115734	1	3	3	1	1	1	3	3	3	3	1	3	3	3	3	1	1	3	1	3	1	0	1	3	3	3	1	3	1	3	1	3	0	3	3	3	3	3	2	1	1	1	1	3	1	0	1	3	1
avgbs_115758	0	0	0	3	0	3	0	1	0	1	0	0	0	3	1	1	3	3	0	1	1	1	1	1	0	3	3	3	1	3	3	3	0	1	0	1	3	3	1	0	0	0	0	3	0	0	0	3	0
avgbs_115760	1	0	0	3	0	1	0	3	1	0	1	3	3	1	0	3	0	0	3	3	1	3	3	3	3	3	0	3	0	0	3	1	0	0	0	1	0	1	2	3	3	3	0	0	0	0	1	0	0
avgbs_115769	1	0	3	3	1	0	0	3	1	3	0	1	1	3	2	3	0	1	1	3	0	1	1	3	0	3	3	1	1	3	1	1	0	1	0	0	1	0	3	0	1	3	3	0	3	0	3	1	0
avgbs_11577	0	3	0	3	0	0	0	1	1	0	0	1	1	0	3	1	0	3	3	3	1	0	1	0	1	3	0	0	1	1	3	3	0	3	0	3	1	1	0	1	0	1	0	0	3	0	0	0	0
avgbs_11578	0	3	0	3	0	0	0	1	1	0	0	1	1	0	3	1	0	3	3	3	1	0	1	0	1	3	0	0	1	1	3	3	0	3	0	3	1	1	0	1	0	1	0	0	3	0	0	0	0
avgbs_115789	0	3	0	1	3	1	3	3	3	3	0	3	1	1	3	3	1	3	3	3	0	1	1	3	3	3	3	0	1	1	1	1	0	3	0	1	3	1	1	0	1	0	0	1	3	0	1	1	1
avgbs_115802	1	3	0	3	3	0	1	0	0	0	1	1	3	1	1	3	3	3	1	3	3	3	3	3	1	1	3	0	0	0	0	1	0	1	1	3	0	3	1	0	3	0	0	0	1	1	3	3	0
avgbs_115803	1	3	0	3	3	0	1	0	0	0	1	1	3	1	1	3	3	3	1	3	3	3	3	3	1	1	3	0	0	0	0	1	0	1	1	3	0	3	1	0	3	0	0	0	1	1	3	3	0
avgbs_115847	0	3	0	1	0	0	0	1	0	1	3	3	1	0	3	0	0	0	3	3	1	0	1	3	1	1	3	3	0	1	0	3	0	3	0	1	0	0	1	0	3	1	3	0	1	0	3	0	1
avgbs_115964	0	1	0	3	1	0	0	3	0	0	0	1	1	0	3	1	1	1	3	3	0	3	3	0	3	1	1	1	1	1	3	1	0	0	0	3	3	1	2	0	1	0	1	1	1	0	0	0	0
avgbs_116017	3	3	0	3	0	0	0	3	0	1	1	3	3	3	1	1	3	0	1	0	3	0	3	1	0	1	0	0	0	3	3	0	0	3	3	0	1	3	3	1	1	3	1	0	3	3	1	0	0
avgbs_116018	3	3	0	3	3	0	0	3	0	0	1	3	3	3	1	1	3	1	1	1	3	0	3	1	3	1	3	1	1	3	3	3	0	3	3	1	1	0	2	1	1	3	1	3	3	0	1	1	0
avgbs_116045	3	3	3	3	1	1	1	1	1	0	1	3	3	3	3	3	1	1	3	3	3	1	3	3	3	3	3	0	1	1	1	1	0	3	3	1	3	1	2	1	1	3	3	1	3	3	3	1	3
avgbs_116046	3	0	0	1	3	0	1	3	3	3	3	1	0	1	1	1	3	1	1	3	1	3	1	3	1	1	1	1	1	3	1	1	0	1	1	3	3	3	1	1	3	3	1	0	3	3	1	1	0
avgbs_116055	1	0	3	3	3	3	1	1	0	0	0	3	0	1	1	0	0	1	3	1	1	0	1	1	0	1	0	3	1	3	0	0	0	3	3	1	0	3	3	0	3	0	0	3	1	3	3	3	3
avgbs_116056	1	0	3	3	3	3	1	1	0	0	0	3	0	1	1	0	0	1	3	1	1	0	1	1	0	1	0	3	1	3	0	0	0	3	3	1	0	3	3	0	3	0	0	3	1	3	3	3	3
avgbs_116059	0	1	3	3	3	3	0	1	1	1	1	3	1	1	0	1	1	1	3	1	1	1	1	1	0	1	1	3	1	3	1	1	0	3	3	1	0	3	2	1	3	0	0	3	1	3	3	3	3
avgbs_116068	3	3	1	1	3	3	1	1	3	1	3	3	3	1	3	3	1	1	1	3	3	3	3	3	3	1	1	1	1	3	1	1	0	3	3	1	0	3	1	3	1	0	3	1	1	3	3	1	1
avgbs_116102	3	3	3	3	1	1	1	1	1	1	1	1	3	1	1	3	3	3	3	3	3	3	3	3	1	3	3	3	3	1	1	1	0	1	0	3	3	3	1	3	3	3	1	3	1	1	3	3	3
avgbs_116176	0	3	0	3	1	1	3	1	0	1	0	3	3	3	1	1	1	3	1	3	0	0	3	3	1	1	0	3	1	3	3	3	0	3	1	3	1	1	1	3	0	0	3	3	3	1	3	1	1
avgbs_11625	3	1	0	1	3	3	3	3	1	3	1	3	3	3	1	1	3	3	1	1	0	1	0	1	3	0	1	0	0	3	3	3	0	1	3	1	3	3	2	1	3	3	0	3	1	0	0	3	0
avgbs_116255	3	0	0	3	0	0	0	1	0	1	1	1	3	1	1	3	0	1	3	3	1	2	3	3	0	3	1	1	1	2	3	3	0	3	1	1	3	1	1	3	1	1	0	1	3	0	1	1	1
avgbs_11626	3	1	0	1	3	3	3	3	1	3	1	3	3	3	1	1	3	3	1	1	0	1	0	1	3	0	1	0	0	3	3	3	0	1	3	1	3	3	2	1	3	3	0	3	1	0	0	3	0
avgbs_11627	3	1	0	3	1	3	1	3	1	3	1	1	3	1	2	1	1	3	1	3	3	1	1	3	3	1	1	3	1	3	3	3	0	3	3	3	1	3	3	3	3	3	1	1	1	3	3	3	3
avgbs_116273	0	3	3	3	1	0	0	1	1	1	1	3	3	3	3	3	1	1	3	3	3	1	3	3	3	3	3	3	0	1	1	1	0	0	3	1	3	1	2	1	1	3	3	1	3	3	3	1	3
avgbs_11629	3	0	0	3	1	1	1	1	1	1	1	1	2	1	1	3	3	3	3	3	3	3	3	3	1	3	3	3	3	1	1	1	0	1	1	3	3	3	1	3	3	3	1	3	1	1	3	1	3
avgbs_116322	1	3	0	1	1	1	0	3	3	3	1	3	3	3	3	1	1	3	1	3	1	1	1	3	3	3	1	3	1	3	1	3	0	3	3	3	3	3	1	0	1	1	1	3	1	3	1	3	1
avgbs_11633	1	3	1	3	1	3	1	1	0	1	1	3	1	3	1	1	3	1	3	3	3	3	3	3	1	3	3	1	3	3	1	3	0	0	3	3	1	1	2	1	3	1	0	1	1	1	1	1	0
avgbs_116355	1	0	3	3	0	3	1	0	0	3	0	0	3	3	0	0	1	1	1	3	3	0	1	0	1	1	0	0	3	1	1	0	0	1	1	1	0	0	1	0	0	0	1	0	1	0	3	0	1
avgbs_116356	1	0	3	3	0	3	1	0	0	3	0	0	3	3	0	0	1	1	1	3	3	0	1	0	1	1	0	0	3	1	1	0	0	1	1	1	0	0	1	0	0	0	1	0	1	0	3	0	1
avgbs_116364	0	3	0	0	0	0	1	3	3	3	0	3	0	0	3	3	3	0	1	3	3	0	3	3	3	0	0	0	0	3	0	3	0	1	1	0	1	0	2	1	0	0	0	1	1	0	3	1	0
avgbs_116421	1	3	3	3	3	1	1	3	0	3	3	1	0	1	3	3	1	1	1	3	0	0	1	3	1	1	0	0	1	1	1	3	0	0	1	1	1	1	1	0	3	3	0	1	1	1	3	3	0
avgbs_116424	3	3	1	3	3	1	3	1	0	1	1	1	1	1	1	3	1	1	1	3	3	3	3	3	3	1	1	1	3	3	1	1	0	3	3	3	1	3	3	3	1	2	1	1	3	3	3	3	1
avgbs_116425	3	3	1	3	3	1	3	1	0	1	1	1	1	1	1	3	1	1	1	3	3	3	3	3	3	1	1	1	3	3	1	1	0	3	3	3	1	3	3	3	1	2	1	1	3	3	3	3	1
avgbs_116457	0	1	0	1	1	1	1	0	0	1	3	0	1	0	1	3	0	0	3	3	0	0	3	3	1	3	3	0	3	1	2	3	0	0	3	1	0	1	2	1	3	0	3	3	1	0	0	0	1
avgbs_116510	3	0	0	3	3	1	0	3	1	3	3	0	0	1	1	3	3	1	3	3	0	3	3	3	3	3	0	0	1	1	1	1	0	3	0	1	3	1	2	1	1	0	3	1	3	3	3	1	0
avgbs_116511	1	3	0	1	0	3	3	3	1	0	0	3	1	0	1	1	3	1	1	0	3	3	1	3	0	1	1	0	1	1	3	3	0	3	1	1	0	3	3	1	0	3	0	1	1	3	1	1	0
avgbs_116512	1	3	0	1	0	3	3	3	1	0	0	3	1	0	1	1	3	1	1	0	3	3	1	3	0	1	1	0	1	1	3	3	0	3	1	1	0	3	3	1	0	3	0	1	1	3	1	1	0
avgbs_116517	3	3	0	3	1	3	1	1	0	0	3	3	1	0	3	1	1	1	1	0	3	3	3	1	3	1	1	1	3	3	1	1	0	1	3	1	3	3	2	1	3	3	3	3	3	3	1	0	1
avgbs_116520	1	0	0	0	3	0	0	1	0	1	0	3	1	1	3	1	0	1	3	3	3	3	1	3	0	1	3	1	0	1	3	1	0	3	0	0	0	1	2	0	0	3	0	0	3	0	1	0	0
avgbs_116521	1	0	0	0	3	0	0	1	0	1	0	3	1	1	3	1	0	1	3	3	3	3	1	3	0	1	3	1	0	1	3	1	0	3	0	0	0	1	2	0	0	3	0	0	3	0	1	0	0
avgbs_11655	1	3	3	3	3	1	1	3	3	3	3	3	1	2	3	3	3	3	1	3	3	3	3	3	3	3	3	0	3	3	2	3	0	1	1	1	1	3	2	1	1	3	3	1	1	3	3	1	3
avgbs_116551	3	3	0	1	1	0	1	1	0	1	3	3	1	3	3	3	1	3	3	3	1	3	1	3	0	1	3	3	3	1	3	1	0	0	3	1	3	1	1	1	0	1	3	1	1	0	3	0	0
avgbs_116552	3	3	0	1	1	0	1	1	0	1	3	3	1	3	3	3	1	3	3	3	1	3	1	3	0	1	3	3	3	1	3	1	0	0	3	1	3	1	1	1	0	1	3	1	1	0	3	0	0
avgbs_116558	0	3	0	3	3	1	3	0	1	1	1	3	3	1	0	1	1	3	3	0	3	3	3	3	3	3	1	0	3	2	1	3	0	1	0	1	3	3	2	0	3	0	3	3	1	3	1	3	3
avgbs_116559	0	1	0	1	0	0	3	1	0	3	3	1	0	1	0	1	1	1	1	0	1	0	3	3	3	1	0	1	3	1	0	1	0	0	0	1	3	1	2	0	0	3	0	0	1	3	1	0	0
avgbs_116560	0	1	0	1	0	0	3	1	0	3	3	1	0	1	0	1	1	1	1	0	1	0	3	3	3	1	0	1	3	1	0	1	0	0	0	1	3	1	2	0	0	3	0	0	1	3	1	0	0
avgbs_116572	1	0	0	1	1	1	1	3	0	3	3	3	3	1	3	3	0	0	3	1	1	1	3	1	1	1	3	3	3	1	1	0	0	3	1	3	3	1	2	1	3	0	3	1	3	0	3	1	1
avgbs_116573	1	0	0	1	1	1	1	3	0	3	3	3	3	1	3	3	0	0	3	1	1	1	3	1	1	1	3	3	3	1	1	0	0	3	1	3	3	1	2	1	3	0	3	1	3	0	3	1	1
avgbs_116591	3	3	0	1	1	0	1	1	0	1	3	3	1	3	3	3	1	3	3	3	1	3	1	3	0	1	3	3	3	1	3	1	0	0	3	1	3	1	1	1	0	1	3	1	1	0	3	0	0
avgbs_116592	3	3	0	1	1	0	1	1	0	1	3	3	1	3	3	3	1	3	3	3	1	3	1	3	0	1	3	3	3	1	3	1	0	0	3	1	3	1	1	1	0	1	3	1	1	0	3	0	0
avgbs_116605	3	0	1	3	1	1	0	1	0	1	1	1	3	1	3	3	0	1	3	3	3	3	3	3	3	3	3	1	1	3	1	1	0	3	3	1	3	1	2	0	0	0	1	0	3	3	3	1	0
avgbs_116606	3	0	1	3	1	1	0	1	0	1	1	1	3	1	3	3	0	1	3	3	3	3	3	3	3	3	3	1	1	3	1	1	0	3	3	1	3	1	2	0	0	0	1	0	3	3	3	1	0
avgbs_116663	1	3	0	3	3	1	0	3	3	3	1	3	3	3	1	3	3	3	2	1	3	3	1	1	0	1	1	3	3	1	3	1	0	1	3	1	3	2	1	3	3	3	1	1	3	3	1	3	0
avgbs_116683	3	3	1	0	3	1	0	1	1	1	1	1	0	1	3	3	3	1	3	3	0	3	3	0	0	3	0	1	1	3	0	1	0	3	0	1	3	0	1	0	1	0	1	1	1	3	0	1	0
avgbs_116806	0	0	0	3	0	0	1	3	0	3	0	0	1	1	0	3	0	0	1	3	3	1	1	3	1	0	1	1	3	1	1	0	0	0	1	3	0	3	1	1	1	0	0	1	1	0	1	1	0
avgbs_116834	3	3	1	3	3	1	0	2	0	0	3	3	3	1	1	0	0	1	1	1	3	3	3	1	3	2	0	1	1	1	1	1	0	0	0	3	3	1	3	0	1	3	3	3	3	3	3	1	3
avgbs_116895	1	3	1	1	1	3	3	1	3	1	3	3	3	1	3	1	1	3	1	1	3	3	3	1	0	3	3	3	1	1	3	3	0	1	3	1	3	3	2	1	1	0	3	1	3	0	1	3	3
avgbs_116898	1	3	1	1	1	3	3	1	3	1	3	3	3	1	3	1	1	3	1	1	3	3	3	1	0	3	3	3	1	1	3	3	0	1	3	1	3	3	2	1	1	0	3	1	3	0	1	3	3
avgbs_117004	3	0	0	3	3	0	1	3	1	3	1	1	3	1	1	3	3	3	1	0	3	3	3	3	0	1	3	3	3	1	1	1	0	1	1	3	1	3	1	1	3	3	1	3	1	1	3	3	1
avgbs_117005	3	0	0	3	3	0	1	3	1	3	1	1	3	1	1	3	3	3	1	0	3	3	3	3	0	1	3	3	3	1	1	1	0	1	1	3	1	3	1	1	3	3	1	3	1	1	3	3	1
avgbs_117009	3	3	3	3	0	1	0	3	1	3	0	3	3	1	1	0	3	1	3	3	3	3	3	3	0	3	0	1	1	0	1	1	0	0	0	3	3	1	1	0	0	0	0	1	3	3	3	1	3
avgbs_117057	1	1	0	3	3	1	0	0	1	3	0	3	3	1	1	3	3	3	1	3	3	3	1	3	1	1	3	3	3	3	0	1	0	0	1	3	1	3	1	1	3	0	0	0	1	1	3	3	0
avgbs_117066	3	3	3	3	3	1	0	3	0	3	0	3	3	1	3	1	3	1	1	1	3	3	3	1	3	1	1	1	1	3	3	1	0	3	1	1	3	3	3	1	3	3	1	1	3	3	3	1	0
avgbs_117101	1	3	0	3	3	3	1	1	3	1	1	3	1	3	1	1	3	1	3	3	0	3	3	3	0	3	3	1	3	3	1	3	0	1	3	3	1	1	1	0	3	1	0	1	1	1	1	1	0
avgbs_11714	1	1	0	0	0	0	1	3	1	3	1	3	0	1	1	3	0	3	1	0	3	0	1	3	1	1	3	0	3	3	1	1	0	1	1	3	1	3	1	1	0	3	1	0	3	1	0	3	1
avgbs_117142	3	3	0	0	3	1	0	3	0	3	1	1	0	1	0	1	0	0	1	1	0	3	3	1	0	0	0	1	1	3	0	1	0	1	0	1	1	0	3	0	0	3	3	0	3	0	3	3	0
avgbs_11715	2	1	0	0	0	0	1	3	1	3	1	3	0	1	1	3	0	3	1	0	3	0	1	3	1	1	3	0	3	3	1	1	0	1	1	3	1	3	1	1	0	3	1	0	3	1	0	3	1
avgbs_117153	3	1	0	0	1	0	0	3	3	0	0	3	3	1	1	1	0	0	1	0	1	0	1	0	0	0	0	1	1	1	0	1	0	3	3	0	3	0	1	1	0	3	0	3	3	0	1	1	0
avgbs_117162	3	0	0	1	0	3	3	3	0	3	3	3	0	3	0	1	3	3	1	3	1	3	1	3	1	1	1	0	1	1	3	1	0	1	1	1	0	3	3	0	0	3	0	1	1	0	1	0	3
avgbs_117163	0	3	0	3	3	3	1	1	3	1	1	3	0	3	0	0	3	1	3	3	0	0	3	3	0	3	3	1	0	3	1	0	0	0	3	0	1	0	1	0	0	0	1	1	0	0	0	0	0
avgbs_117177	0	0	3	3	3	1	1	1	0	1	0	1	3	1	1	3	3	3	1	3	0	3	3	3	1	0	3	3	0	1	1	1	0	0	1	3	3	3	1	0	3	0	1	0	1	1	3	3	1
avgbs_117180	3	3	0	3	1	3	1	1	3	1	3	3	1	1	3	3	1	1	1	1	3	1	2	1	3	1	1	1	3	3	1	3	0	1	3	1	3	3	2	1	1	3	3	3	3	0	1	1	1
avgbs_117182	3	3	0	3	3	1	1	1	1	1	3	3	1	3	1	0	3	1	1	1	0	0	3	1	3	3	0	0	1	1	3	1	0	0	3	3	1	3	1	3	0	0	0	0	3	0	3	3	1
avgbs_117186	1	0	0	3	3	0	0	3	3	3	1	3	3	0	1	3	3	3	2	1	0	3	1	1	0	3	1	3	3	1	3	0	0	0	0	1	3	1	1	3	0	3	0	0	3	0	1	3	0
avgbs_11721	1	3	0	1	1	1	1	1	3	0	3	3	1	3	3	3	1	3	3	3	0	3	1	3	1	1	3	3	3	1	0	3	0	0	1	0	3	1	1	0	3	1	3	1	1	1	3	3	0
avgbs_117224	0	3	0	3	3	1	1	1	1	1	1	1	3	1	3	3	3	1	3	3	3	0	3	3	3	3	0	1	1	3	1	1	0	0	3	1	3	0	1	0	0	3	1	0	1	0	3	1	0
avgbs_117225	0	3	0	3	3	1	1	1	1	1	1	1	3	1	3	3	3	1	3	3	3	0	3	3	3	3	0	1	1	3	1	1	0	0	3	1	3	0	1	0	0	3	1	0	1	0	3	1	0
avgbs_117232	1	1	3	3	2	0	0	3	0	3	1	1	1	3	3	1	1	1	3	3	0	3	3	3	3	1	1	1	1	1	3	1	0	3	1	3	3	1	2	3	1	0	1	1	1	0	1	1	0
avgbs_117248	1	1	3	0	3	1	1	3	0	3	1	3	3	3	1	3	3	3	1	3	3	3	1	3	0	1	3	0	3	3	1	1	0	1	1	3	1	3	1	0	0	0	1	3	1	1	0	3	1
avgbs_117254	0	3	1	3	3	3	0	1	2	1	3	0	3	1	0	1	3	1	1	1	0	0	3	1	3	2	1	0	0	3	1	0	0	0	0	0	0	0	3	0	1	0	0	0	3	0	3	0	0
avgbs_117318	1	0	0	3	0	1	0	3	0	0	0	0	1	0	1	1	1	0	3	3	0	1	1	3	0	3	0	3	0	3	1	3	0	1	3	0	3	3	2	1	1	0	1	0	3	3	3	1	3
avgbs_117327	3	3	1	3	1	3	1	1	3	1	3	3	3	1	0	1	1	1	1	1	0	3	3	1	3	1	1	1	3	3	1	1	0	1	3	1	3	3	2	1	3	3	3	3	3	0	1	1	0
avgbs_117329	1	1	0	3	0	3	0	3	0	0	1	0	0	3	3	1	1	1	3	3	1	3	3	3	3	1	0	1	1	1	3	1	0	0	0	3	3	1	2	0	0	1	0	0	1	3	1	1	1
avgbs_11733	3	3	3	1	3	0	1	1	1	1	3	1	1	3	1	3	2	1	1	3	1	1	3	3	3	3	3	1	3	1	1	1	0	1	3	3	0	3	2	1	3	3	1	3	3	0	3	3	1
avgbs_117339	3	0	0	3	3	0	0	1	1	0	3	3	1	3	0	1	3	1	0	1	1	0	3	1	1	3	0	0	0	1	3	1	0	1	0	0	1	3	1	3	3	3	0	1	3	0	3	3	0
avgbs_117340	3	0	0	3	3	0	0	1	1	0	3	3	1	3	0	1	3	1	0	1	1	0	3	1	1	3	0	0	0	1	3	1	0	1	0	0	1	3	1	3	3	3	0	1	3	0	3	3	0
avgbs_117341	3	0	0	3	3	0	3	1	0	1	1	1	1	1	0	3	1	1	1	3	3	0	3	3	3	1	1	1	3	3	1	1	0	0	3	3	1	3	3	3	1	0	0	1	3	0	0	2	1
avgbs_117374	1	1	0	3	3	1	1	1	0	3	1	3	3	1	0	3	3	0	1	3	3	3	1	3	1	1	0	3	3	3	1	1	0	1	0	0	3	3	2	0	0	0	0	3	1	0	3	3	1
avgbs_117394	1	0	0	3	1	1	0	3	3	0	3	3	1	3	0	3	0	0	3	3	3	1	0	0	1	0	3	0	3	1	3	3	0	0	0	1	0	0	3	0	3	0	0	0	1	1	3	0	0
avgbs_1174	3	0	0	1	3	0	3	3	0	3	0	3	0	0	0	1	3	0	0	0	0	0	1	3	1	1	0	3	1	1	3	1	0	0	0	1	3	3	3	0	0	3	0	1	1	1	1	0	0
avgbs_117426	3	1	1	3	3	0	3	1	3	1	3	3	2	1	1	1	3	1	2	3	1	1	1	3	3	1	1	1	3	3	1	1	0	1	1	3	3	1	2	1	1	1	3	1	1	3	3	3	1
avgbs_117436	1	1	3	3	0	0	1	3	1	3	1	1	0	3	3	1	1	1	3	3	1	3	3	3	0	1	1	0	0	1	3	1	0	3	0	3	3	1	3	3	1	0	0	0	1	3	1	1	0
avgbs_117450	1	3	0	3	3	0	0	1	0	1	1	1	3	1	1	0	3	3	1	3	3	3	3	3	1	0	0	0	3	1	1	1	0	1	1	3	1	3	1	0	3	3	0	0	1	0	3	0	1
avgbs_117481	1	1	0	1	1	1	1	3	1	1	3	3	1	3	1	3	3	3	3	3	3	1	3	3	1	3	3	3	3	1	1	3	0	3	3	1	1	1	2	1	3	3	3	3	1	0	3	3	1
avgbs_117482	1	1	0	1	1	1	1	3	1	1	3	3	1	3	1	3	3	3	3	3	3	1	3	3	1	3	3	3	3	1	1	3	0	3	3	1	1	1	2	1	3	3	3	3	1	0	3	3	1
avgbs_117522	1	3	0	3	2	1	0	1	0	0	3	1	1	3	1	1	1	3	1	3	1	1	3	3	3	1	3	3	1	3	1	1	0	3	0	3	0	1	3	1	1	0	1	1	3	3	3	1	1
avgbs_11754	0	3	1	1	3	0	0	3	0	3	1	1	1	0	3	0	0	0	1	3	0	3	1	0	0	3	1	1	1	3	1	3	0	3	3	3	1	3	3	0	0	0	1	1	1	1	1	3	0
avgbs_117542	3	3	0	1	3	1	0	3	1	3	3	3	1	3	1	1	0	3	1	3	0	3	1	3	1	2	1	3	1	1	3	1	0	1	1	1	3	3	3	1	3	0	0	0	1	1	0	1	0
avgbs_117548	1	1	3	1	3	3	3	3	0	0	3	3	1	3	1	1	3	3	1	3	3	0	1	3	3	1	1	3	1	1	3	3	0	3	1	1	3	3	2	1	3	0	3	1	1	0	1	1	1
avgbs_117554	1	3	0	3	2	0	3	0	3	1	3	1	1	3	1	1	1	3	1	3	0	1	3	3	3	1	3	3	1	3	1	1	0	3	0	3	0	1	3	0	0	0	0	3	3	3	3	0	0
avgbs_117555	1	3	0	3	2	0	3	0	3	1	3	1	1	3	1	1	1	3	1	3	0	1	3	3	3	1	3	3	1	3	1	1	0	3	0	3	0	1	3	0	0	0	0	3	3	3	3	0	0
avgbs_117556	1	3	0	3	2	0	3	0	3	1	3	1	1	3	1	1	1	3	1	3	0	1	3	3	3	1	3	3	1	3	1	1	0	3	0	3	0	1	3	0	0	0	0	3	3	3	3	0	0
avgbs_117559	1	1	3	0	1	0	0	3	0	0	1	1	0	3	0	3	3	1	1	0	0	0	1	3	0	3	0	0	1	3	1	1	0	1	3	0	1	1	3	0	0	0	0	1	3	0	3	1	1
avgbs_117591	1	1	0	1	3	0	0	1	0	1	0	0	0	3	0	0	1	3	0	1	1	0	3	0	3	3	0	3	0	3	1	3	0	0	3	0	1	1	3	1	0	0	0	0	3	0	3	0	0
avgbs_117659	1	3	0	3	1	1	0	1	1	1	0	3	0	1	3	1	1	3	3	3	3	3	3	3	3	3	1	3	3	1	1	3	0	1	3	1	3	0	1	3	3	0	3	3	3	0	0	3	0
avgbs_117660	1	3	0	3	1	1	0	1	1	1	0	3	0	1	3	1	1	3	3	3	3	3	3	3	3	3	1	3	3	1	1	3	0	1	3	1	3	0	1	3	3	0	3	3	3	0	0	3	0
avgbs_117661	3	0	3	3	3	0	1	1	1	1	1	1	3	1	1	3	3	3	1	3	3	3	3	3	1	3	3	0	3	2	1	1	0	0	1	3	3	3	2	1	0	0	0	3	1	1	3	1	3
avgbs_117747	3	3	3	3	0	1	2	1	0	1	1	0	3	0	3	3	1	0	3	3	0	0	3	0	0	3	0	3	0	1	1	1	0	3	0	1	3	0	1	0	0	3	3	1	3	0	3	1	0
avgbs_117786	1	1	3	3	0	1	3	3	0	3	1	0	1	3	1	3	0	1	1	3	1	0	1	3	1	0	3	1	1	3	1	1	0	1	3	1	0	1	3	0	1	0	3	1	3	1	3	1	1
avgbs_117798	1	0	0	3	3	1	0	0	0	0	1	3	0	1	1	3	0	0	1	3	0	0	1	3	0	0	3	0	0	3	1	0	0	0	1	3	1	3	1	1	3	0	1	0	1	0	3	3	1
avgbs_117835	1	1	0	3	3	0	0	3	1	3	1	3	3	1	0	3	3	3	1	3	3	3	1	3	1	1	3	3	3	3	1	1	0	1	0	3	1	3	1	0	3	0	1	3	1	1	3	3	1
avgbs_117841	3	3	3	1	3	1	3	3	3	3	1	1	1	1	3	1	0	1	1	0	1	3	2	1	0	1	3	1	0	3	3	1	0	0	3	1	1	1	3	3	3	0	3	3	3	1	3	3	0
avgbs_117855	3	3	1	3	3	1	3	2	3	2	3	3	3	1	1	3	3	2	1	3	3	3	3	3	3	2	3	0	1	1	1	1	0	1	3	3	3	1	3	1	1	3	3	3	3	3	0	1	3
avgbs_117886	0	0	0	3	3	0	1	3	0	0	0	3	3	3	0	1	3	0	3	1	3	0	1	0	0	3	1	3	3	1	3	1	0	1	3	1	1	0	1	0	0	0	0	0	3	0	1	3	0
avgbs_117888	0	0	0	3	3	0	1	3	0	0	0	3	3	3	0	1	3	0	3	1	3	0	1	0	0	3	1	3	3	1	3	1	0	1	3	1	1	0	1	0	0	0	0	0	3	0	1	3	0
avgbs_117947	3	1	0	1	3	3	3	1	1	1	1	3	3	3	0	1	3	3	1	1	0	1	1	1	3	3	0	3	1	3	3	3	0	1	3	1	3	3	2	1	0	0	0	3	1	3	3	3	3
avgbs_117954	3	3	0	1	1	1	3	1	1	1	3	1	3	3	1	1	1	1	1	3	1	1	1	3	1	3	0	1	1	3	1	1	0	1	3	1	1	1	3	3	3	3	1	1	2	1	1	1	3
avgbs_117997	3	0	0	1	0	3	1	1	1	1	3	1	1	3	3	3	0	0	1	3	3	1	2	0	3	3	1	3	3	1	3	1	0	1	3	3	3	3	2	1	0	3	0	1	3	0	1	1	0
avgbs_117998	3	0	0	1	0	3	1	1	1	1	3	1	1	3	3	3	0	0	1	3	3	1	2	0	3	3	1	3	3	1	3	1	0	1	3	3	3	3	2	1	0	3	0	1	3	0	1	1	0
avgbs_118005	1	3	0	3	2	1	3	1	3	1	3	1	1	3	1	1	1	3	1	3	1	0	3	3	3	1	3	3	1	3	1	1	0	3	3	3	1	1	3	1	0	3	1	3	3	0	3	1	1
avgbs_118082	3	0	1	3	3	0	0	3	0	1	3	3	3	1	1	0	0	1	1	1	3	3	3	1	0	2	0	1	0	1	1	1	0	0	3	3	0	3	3	0	1	0	0	3	3	0	0	1	3
avgbs_118092	1	1	3	1	3	0	3	3	1	3	3	3	1	3	1	1	3	3	1	3	3	3	1	3	3	1	1	3	1	1	3	3	0	3	1	1	3	3	3	1	3	3	3	1	1	3	1	1	1
avgbs_118104	3	1	0	1	3	3	1	3	3	3	3	1	1	1	1	1	3	1	1	3	1	3	1	3	1	1	1	1	1	3	1	1	0	1	1	3	3	3	1	1	3	3	1	3	1	3	1	1	3
avgbs_118122	1	0	0	3	3	0	0	1	3	1	3	3	3	1	1	1	3	1	2	3	3	0	1	3	3	1	0	0	3	3	0	1	0	0	0	3	3	1	3	1	0	3	3	0	1	3	3	3	0
avgbs_118123	1	0	0	3	3	0	0	1	3	1	3	3	3	1	1	1	3	1	2	3	3	0	1	3	3	1	0	0	3	3	0	1	0	0	0	3	3	1	3	1	0	3	3	0	1	3	3	3	0
avgbs_118124	1	0	0	3	3	0	0	1	3	1	3	3	3	1	1	1	3	1	2	3	3	0	1	3	3	1	0	0	3	3	0	1	0	0	0	3	3	1	3	1	0	3	3	0	1	3	3	3	0
avgbs_118134	3	0	3	3	1	3	1	1	3	1	1	1	3	1	3	2	3	1	3	3	1	0	3	3	3	3	1	1	1	3	3	3	0	1	1	0	3	1	1	3	1	1	1	1	3	3	1	1	1
avgbs_118143	3	3	1	1	3	1	0	3	1	3	3	3	1	1	1	3	1	3	3	3	3	1	3	3	3	3	0	3	1	1	1	1	0	3	3	1	1	1	2	0	1	1	3	1	3	0	1	1	1
avgbs_118144	1	1	0	3	1	1	3	1	1	1	3	1	1	3	1	3	3	1	1	3	1	1	1	3	1	3	3	1	1	3	1	1	0	1	3	1	1	1	3	0	1	3	3	1	3	0	3	1	1
avgbs_118145	1	1	0	3	1	1	3	1	1	1	3	1	1	3	1	3	3	1	1	3	1	1	1	3	1	3	3	1	1	3	1	1	0	1	3	1	1	1	3	0	1	3	3	1	3	0	3	1	1
avgbs_118146	1	1	0	3	1	1	3	1	1	1	3	1	1	3	1	3	3	1	1	3	1	1	1	3	1	3	3	1	1	3	1	1	0	1	3	1	1	1	3	0	1	3	3	1	3	0	3	1	1
avgbs_118151	1	3	3	0	1	0	1	3	3	3	1	1	1	1	3	3	1	1	1	3	1	1	1	3	1	3	1	0	3	1	1	3	0	0	1	3	0	3	1	1	0	1	1	0	1	1	1	1	0
avgbs_118152	1	3	3	0	1	0	1	3	3	3	1	1	1	1	3	3	1	1	1	3	1	1	1	3	1	3	1	0	3	1	1	3	0	0	1	3	0	3	1	1	0	1	1	0	1	1	1	1	0
avgbs_118289	1	1	0	1	0	1	3	1	0	3	3	1	3	1	3	1	1	1	1	3	1	1	3	3	3	1	0	1	3	1	1	2	0	3	3	1	3	1	1	3	1	3	1	1	1	3	1	3	1
avgbs_118291	1	3	1	3	1	0	0	1	3	1	1	0	0	3	1	0	0	0	3	3	3	0	3	3	1	3	0	1	3	3	1	3	0	1	3	3	1	1	1	0	3	1	0	1	1	0	1	0	1
avgbs_118312	0	0	1	1	0	1	0	0	3	3	1	1	1	1	3	1	3	0	1	0	1	3	3	1	1	3	3	0	1	0	3	1	0	1	0	1	0	1	3	3	0	3	0	3	3	0	3	0	0
avgbs_118313	0	0	1	1	0	1	0	0	3	3	1	1	1	1	3	1	3	0	1	0	1	3	3	1	1	3	3	0	1	0	3	1	0	1	0	1	0	1	3	3	0	3	0	3	3	0	3	0	0
avgbs_118327	1	1	0	0	0	0	0	1	0	1	3	0	1	3	1	1	0	1	1	0	1	0	3	0	1	3	0	1	0	0	3	1	0	0	1	3	1	3	3	1	0	0	0	1	2	0	1	3	0
avgbs_118384	1	3	0	3	3	3	0	2	0	3	3	0	0	2	3	3	3	3	1	3	3	0	3	3	3	3	3	0	3	3	1	3	0	1	0	1	1	3	3	1	0	0	0	1	1	0	3	1	0
avgbs_118398	1	3	1	3	1	1	0	1	0	0	1	0	3	1	3	1	1	0	3	3	3	3	3	0	3	3	1	3	3	1	0	3	0	1	3	0	3	3	2	0	3	3	0	0	3	0	1	3	3
avgbs_11840	1	1	0	3	3	0	1	1	0	1	1	1	3	1	1	3	0	3	1	3	3	3	3	3	1	1	3	3	3	3	1	1	0	1	0	3	3	3	1	1	3	3	1	3	1	0	0	3	1
avgbs_11841	1	1	0	3	3	0	1	1	0	1	1	1	3	1	1	3	0	3	1	3	3	3	3	3	1	1	3	3	3	3	1	1	0	1	0	3	3	3	1	1	3	3	1	3	1	0	0	3	1
avgbs_118413	3	0	0	3	3	1	0	1	3	1	3	3	1	1	1	1	0	1	1	3	1	1	1	3	3	1	1	1	3	0	1	1	0	1	0	3	3	1	2	1	1	1	3	1	1	0	3	3	1
avgbs_118417	1	3	0	3	1	3	1	1	3	1	3	3	1	3	1	1	1	3	1	1	3	1	3	1	1	3	1	3	3	3	1	3	0	3	3	1	1	3	2	0	2	1	3	3	3	1	1	3	0
avgbs_118448	1	0	0	3	3	0	1	1	3	1	1	3	1	3	1	1	3	1	3	3	3	3	3	3	1	0	3	1	3	3	1	3	0	1	0	3	1	1	1	0	3	1	1	0	1	1	1	1	0
avgbs_11845	1	1	3	3	3	0	0	1	1	1	1	1	3	1	1	3	0	3	1	3	3	3	3	3	1	3	3	3	3	2	1	1	0	0	1	3	3	3	1	0	0	3	1	3	1	0	3	1	3
avgbs_118450	3	3	1	1	3	0	3	3	3	3	1	0	1	1	3	1	3	1	1	1	1	0	3	1	1	3	3	1	3	3	3	1	0	1	0	1	3	1	3	3	3	0	3	3	3	0	3	3	1
avgbs_11846	3	0	1	3	3	0	3	0	0	1	3	3	3	1	0	1	0	0	1	1	0	3	3	1	0	2	0	1	1	1	1	1	0	1	3	1	3	3	3	3	0	3	3	3	3	3	0	1	0
avgbs_118489	1	1	3	3	3	1	1	3	1	3	1	3	2	2	1	3	3	3	1	3	0	0	1	3	1	1	3	3	3	3	1	1	0	1	1	3	1	3	1	1	3	0	1	3	1	0	3	3	0
avgbs_118507	3	0	0	1	3	1	1	0	3	3	1	0	1	1	1	0	3	3	2	1	1	3	3	1	1	1	1	3	1	3	1	1	0	1	1	2	3	1	1	3	3	1	3	3	1	1	3	3	1
avgbs_118540	0	0	1	3	3	3	0	0	0	1	1	0	1	3	1	1	3	1	3	3	3	3	3	3	1	3	0	1	3	3	1	0	0	1	3	3	1	1	1	1	3	0	1	0	1	0	1	1	1
avgbs_118605	3	0	0	0	3	1	0	1	0	1	3	3	0	1	3	3	0	1	0	1	0	0	3	0	0	2	1	0	1	1	1	1	0	0	0	1	3	3	3	0	1	3	0	0	3	0	3	0	3
avgbs_118606	3	0	0	0	3	1	0	1	0	1	3	3	0	1	3	3	0	1	0	1	0	0	3	0	0	2	1	0	1	1	1	1	0	0	0	1	3	3	3	0	1	3	0	0	3	0	3	0	3
avgbs_118607	3	0	0	0	3	1	0	1	0	1	3	3	0	1	3	3	0	1	0	1	0	0	3	0	0	2	1	0	1	1	1	1	0	0	0	1	3	3	3	0	1	3	0	0	3	0	3	0	3
avgbs_118608	3	0	0	0	3	1	0	1	0	1	3	3	0	1	3	3	0	1	0	1	0	0	3	0	0	2	1	0	1	1	1	1	0	0	0	1	3	3	3	0	1	3	0	0	3	0	3	0	3
avgbs_118615	1	3	0	0	0	0	0	1	1	0	0	0	1	1	0	1	1	0	3	1	3	0	1	0	3	0	0	1	1	3	3	1	0	3	0	0	1	1	3	0	0	0	3	3	2	0	3	3	3
avgbs_118635	0	1	3	3	1	0	1	3	1	3	1	0	1	3	3	1	0	0	3	3	1	3	3	3	3	1	1	1	1	1	3	1	0	0	1	3	0	1	2	0	0	1	1	1	1	3	1	1	0
avgbs_118636	0	1	3	3	1	0	1	3	1	3	1	0	1	3	3	1	0	0	3	3	1	3	3	3	3	1	1	1	1	1	3	1	0	0	1	3	0	1	2	0	0	1	1	1	1	3	1	1	0
avgbs_118662	1	1	0	3	3	1	1	3	0	3	1	3	3	1	1	3	3	3	1	3	3	3	2	3	1	1	3	3	3	3	1	1	0	1	1	3	1	3	1	1	3	0	0	0	1	1	3	3	1
avgbs_118663	3	0	0	1	0	3	1	3	3	3	1	3	1	1	1	1	3	3	2	1	0	0	3	1	0	1	1	3	1	3	0	1	0	1	1	1	3	1	1	0	3	1	3	3	1	0	3	3	0
avgbs_118675	3	1	3	3	3	0	0	1	1	1	3	3	3	3	3	1	3	1	3	1	3	3	1	1	3	3	1	1	1	3	1	3	0	3	1	3	1	1	1	1	3	1	0	1	3	3	1	2	1
avgbs_11870	3	3	1	3	3	1	3	1	1	1	1	1	1	1	1	3	1	1	1	3	3	3	3	3	3	1	1	1	3	3	1	1	0	3	3	1	0	3	3	3	1	3	1	0	3	3	3	3	0
avgbs_11871	3	3	1	3	3	1	3	1	1	1	1	1	1	1	1	3	1	1	1	3	3	3	3	3	3	1	1	1	3	3	1	1	0	3	3	1	0	3	3	3	1	3	1	0	3	3	3	3	0
avgbs_11872	3	3	1	3	3	1	3	1	1	1	1	1	1	1	1	3	1	1	1	3	3	3	3	3	3	1	1	1	3	3	1	1	0	3	3	1	0	3	3	3	1	3	1	0	3	3	3	3	0
avgbs_11875	1	3	0	1	1	1	0	1	3	0	0	3	1	3	0	3	0	3	3	3	1	3	1	3	1	1	3	3	0	1	3	3	0	3	1	1	3	1	1	0	3	1	3	1	1	1	3	3	0
avgbs_118767	2	3	0	0	3	0	3	1	1	3	3	3	1	3	1	1	3	0	1	3	1	0	1	3	1	1	3	3	1	1	3	1	0	0	3	1	0	3	2	1	3	3	3	1	1	0	1	1	3
avgbs_118790	1	3	0	3	3	1	1	1	1	1	3	3	1	1	3	3	1	1	1	1	3	1	1	1	3	1	3	1	1	3	1	3	0	1	1	1	1	1	2	3	3	0	1	1	1	3	3	3	1
avgbs_118853	1	1	3	1	1	1	3	3	3	1	3	3	1	3	1	3	3	3	3	3	3	1	3	3	3	3	3	3	3	1	3	3	0	3	1	1	1	1	3	1	3	3	0	3	1	3	3	2	1
avgbs_118867	1	1	3	3	3	1	0	3	1	3	1	3	3	1	1	3	3	3	1	3	3	0	1	3	1	1	0	3	3	3	1	1	0	1	1	3	0	3	1	0	3	3	1	3	1	0	3	3	0
avgbs_11887	0	3	1	1	0	3	3	1	3	1	0	3	1	1	0	1	0	0	3	3	0	3	1	0	3	1	3	0	0	0	3	0	0	0	3	1	0	1	2	0	0	0	3	1	3	0	1	3	1
avgbs_118878	0	0	0	1	0	1	1	1	0	0	3	0	1	3	3	3	1	0	0	0	0	0	1	3	1	1	3	3	3	1	3	3	0	3	1	0	3	1	1	0	0	1	0	1	1	0	3	0	1
avgbs_118916	3	1	0	2	1	3	3	3	3	3	1	3	3	1	1	1	1	1	1	1	2	0	1	1	3	3	1	1	1	1	3	1	0	3	3	1	3	3	2	1	3	3	1	3	3	0	1	3	1
avgbs_118958	1	3	0	3	3	0	0	3	3	3	1	3	3	3	1	3	3	3	2	1	3	3	1	0	3	1	1	3	3	1	3	1	0	0	3	1	3	1	1	3	3	3	1	1	3	3	1	3	0
avgbs_118994	1	1	0	0	0	0	1	0	3	3	3	0	0	1	3	0	3	0	3	0	1	3	3	3	1	1	0	3	0	1	3	1	0	1	3	0	3	3	2	3	3	0	0	3	3	1	0	1	1
avgbs_118995	1	1	0	0	0	0	1	0	3	3	3	0	0	1	3	0	3	0	3	0	1	3	3	3	1	1	0	3	0	1	3	1	0	1	3	0	3	3	2	3	3	0	0	3	3	1	0	1	1
avgbs_118996	1	1	0	0	0	0	1	0	3	3	3	0	0	1	3	0	3	0	3	0	1	3	3	3	1	1	0	3	0	1	3	1	0	1	3	0	3	3	2	3	3	0	0	3	3	1	0	1	1
avgbs_119007	1	3	0	1	1	0	0	3	3	3	0	3	3	3	3	1	0	3	1	3	1	0	1	3	0	3	0	0	1	0	1	3	0	3	3	3	0	3	2	1	1	0	1	3	1	0	1	3	0
avgbs_119029	1	1	3	3	3	0	1	3	1	3	0	0	3	1	0	3	0	0	1	0	0	3	1	3	1	1	0	3	0	0	1	1	0	1	1	0	1	3	1	1	0	0	0	0	1	1	0	0	0
avgbs_119046	0	0	0	3	0	0	0	1	1	1	1	1	0	1	1	3	3	3	0	3	0	0	3	0	1	1	3	0	0	2	1	1	0	1	0	0	3	3	1	0	0	0	1	0	1	0	3	0	1
avgbs_119048	1	0	1	1	3	3	3	1	1	1	1	1	3	1	3	3	1	3	2	3	1	1	1	3	1	1	1	3	3	3	1	1	0	1	3	3	1	3	3	1	1	1	1	3	3	0	3	1	1
avgbs_119051	1	0	0	3	3	1	1	3	1	3	1	3	3	1	1	3	3	3	1	2	3	0	1	3	1	1	3	0	3	3	1	1	0	1	1	3	1	3	1	1	3	3	1	3	1	0	3	3	1
avgbs_119071	3	3	0	3	3	3	1	3	1	0	3	2	3	1	1	1	1	3	1	3	1	3	3	3	1	1	3	1	3	1	1	3	0	0	3	3	1	1	2	0	3	1	1	3	1	1	3	1	3
avgbs_119075	1	3	1	3	3	0	1	1	3	1	1	3	0	3	1	1	0	1	3	3	0	3	3	3	1	3	3	1	0	3	1	3	0	1	3	0	1	1	1	0	3	1	1	1	1	1	1	1	1
avgbs_119085	1	1	0	3	1	1	3	0	1	3	0	0	1	3	1	3	3	1	1	3	0	1	1	3	0	3	3	0	1	3	1	1	0	0	0	1	0	1	3	3	1	0	0	1	3	0	3	1	0
avgbs_119094	1	1	0	3	3	0	3	3	1	3	1	3	3	1	3	3	1	3	3	3	1	0	3	3	3	3	0	3	3	2	1	1	0	1	0	0	3	1	2	3	3	3	3	3	3	0	1	1	0
avgbs_119095	1	1	0	3	3	0	3	3	1	3	1	3	3	1	3	3	1	3	3	3	1	0	3	3	3	3	0	3	3	2	1	1	0	1	0	0	3	1	2	3	3	3	3	3	3	0	1	1	0
avgbs_119096	3	1	1	3	3	1	1	3	1	3	0	3	1	3	0	3	1	1	3	3	0	0	3	3	3	1	0	0	3	3	1	1	0	3	3	3	1	1	1	1	1	3	3	0	3	3	1	1	1
avgbs_119115	1	3	1	3	3	3	1	1	3	1	1	3	1	3	0	1	3	1	3	3	3	3	3	3	0	3	3	1	3	3	1	3	0	1	3	3	1	1	1	0	3	1	1	1	1	1	1	1	0
avgbs_119137	1	0	0	3	1	0	1	3	1	3	0	0	1	3	3	1	0	1	3	3	0	3	3	0	3	1	0	0	1	1	3	0	0	0	1	3	0	0	3	0	0	0	1	0	0	0	1	1	1
avgbs_119147	1	1	0	3	3	0	1	3	1	3	1	3	3	1	1	3	3	3	1	3	3	3	1	3	1	1	3	3	3	3	1	1	0	1	1	3	1	3	1	1	3	3	1	0	3	0	3	3	1
avgbs_119184	1	1	0	3	1	1	3	3	3	3	3	3	1	3	1	3	3	3	3	3	3	1	3	3	1	3	3	3	3	1	3	3	0	1	3	1	1	1	3	1	3	3	3	3	1	0	3	3	1
avgbs_119185	1	1	0	3	1	1	3	3	3	3	3	3	1	3	1	3	3	3	3	3	3	1	3	3	1	3	3	3	3	1	3	3	0	1	3	1	1	1	3	1	3	3	3	3	1	0	3	3	1
avgbs_119214	1	3	3	1	1	1	3	3	0	3	1	3	0	3	3	1	1	3	1	3	1	0	1	3	3	3	1	3	1	3	1	0	0	0	3	3	3	3	2	0	0	0	1	3	1	3	1	3	1
avgbs_119238	1	0	1	3	1	3	1	1	0	1	2	3	1	3	1	1	2	1	3	3	3	3	3	3	1	3	3	1	3	3	1	3	0	1	3	3	1	1	1	1	3	1	1	1	1	1	1	1	1
avgbs_119251	0	3	0	1	0	3	0	1	0	1	3	3	1	3	3	0	0	0	1	3	1	3	3	3	1	3	3	0	0	1	3	3	0	3	0	1	0	0	1	3	0	1	3	0	1	1	0	3	0
avgbs_119259	1	0	3	0	0	0	1	1	3	1	3	3	0	3	3	3	1	3	1	3	1	0	3	0	1	3	3	3	0	0	3	3	0	3	1	1	3	3	2	3	0	0	0	1	1	0	3	3	3
avgbs_119260	1	0	3	0	0	0	1	1	3	1	3	3	0	3	3	3	1	3	1	3	1	0	3	0	1	3	3	3	0	0	3	3	0	3	1	1	3	3	2	3	0	0	0	1	1	0	3	3	3
avgbs_119268	1	1	0	3	0	1	3	1	0	1	3	3	1	3	1	1	3	1	1	3	0	0	3	3	1	3	3	0	3	3	3	1	0	3	1	3	0	3	3	0	3	0	3	1	2	3	0	1	3
avgbs_119319	1	3	3	3	1	0	0	1	0	1	0	0	3	3	1	1	0	3	0	3	0	0	1	3	0	0	0	3	0	3	3	3	0	3	1	0	1	0	2	3	0	0	0	0	0	0	0	1	1
avgbs_119328	2	1	3	3	1	3	1	1	3	1	3	2	1	3	3	1	3	3	3	3	3	3	1	3	3	3	3	3	0	3	1	3	0	3	1	3	1	0	2	0	3	3	1	1	3	0	3	1	1
avgbs_119347	0	3	3	0	3	0	1	3	1	3	1	1	0	1	1	0	0	3	1	0	3	0	3	3	1	1	0	0	3	1	0	1	0	1	1	0	0	0	1	1	3	3	1	3	0	1	3	3	1
avgbs_119348	0	3	3	0	3	0	1	3	1	3	1	1	0	1	1	0	0	3	1	0	3	0	3	3	1	1	0	0	3	1	0	1	0	1	1	0	0	0	1	1	3	3	1	3	0	1	3	3	1
avgbs_119349	0	3	3	0	3	0	1	3	1	3	1	1	0	1	1	0	0	3	1	0	3	0	3	3	1	1	0	0	3	1	0	1	0	1	1	0	0	0	1	1	3	3	1	3	0	1	3	3	1
avgbs_119356	3	0	3	1	3	3	1	1	3	1	1	3	3	1	1	3	1	0	1	1	3	2	3	1	1	1	3	1	1	1	3	3	0	1	3	1	1	3	2	0	0	3	3	1	1	1	1	1	1
avgbs_119357	3	0	0	1	0	0	0	3	0	0	3	0	3	1	0	1	0	1	0	3	1	0	3	0	1	1	0	0	0	3	0	1	0	1	0	1	0	1	3	0	1	0	0	1	1	0	1	3	1
avgbs_119358	3	0	0	1	0	0	0	3	0	0	3	0	3	1	0	1	0	1	0	3	1	0	3	0	1	1	0	0	0	3	0	1	0	1	0	1	0	1	3	0	1	0	0	1	1	0	1	3	1
avgbs_119382	3	0	1	3	1	3	1	1	3	1	3	3	0	1	3	1	1	1	1	1	3	1	3	1	3	1	1	1	3	3	1	1	0	1	3	1	0	3	2	1	1	3	3	3	3	3	1	0	0
avgbs_119414	1	3	3	3	3	1	0	3	1	0	3	3	1	1	0	3	1	1	0	1	0	1	1	1	3	0	3	1	0	3	1	3	0	0	0	0	0	0	2	3	0	3	0	0	1	0	3	3	0
avgbs_119415	1	3	3	3	3	1	0	3	1	0	3	3	1	1	0	3	1	1	0	1	0	1	1	1	3	0	3	1	0	3	1	3	0	0	0	0	0	0	2	3	0	3	0	0	1	0	3	3	0
avgbs_11942	3	3	0	1	1	1	1	3	1	3	3	3	1	1	0	1	0	3	1	0	3	0	1	1	1	1	3	3	0	3	1	3	0	1	0	1	0	1	1	0	0	3	0	3	1	0	3	1	0
avgbs_119439	3	0	0	3	3	1	0	3	0	0	3	3	3	1	1	3	0	1	3	3	3	0	3	3	3	0	0	1	1	1	1	1	0	0	3	1	0	0	1	1	1	0	0	0	0	0	0	1	3
avgbs_119525	1	3	0	1	3	0	0	3	1	0	0	1	3	1	3	0	1	0	1	0	3	0	1	3	3	1	3	1	1	1	0	3	0	0	1	1	0	1	1	3	3	0	0	1	1	0	3	3	0
avgbs_11953	1	3	0	3	3	1	0	3	1	3	3	3	3	1	3	0	1	1	1	3	0	1	1	3	3	1	0	1	1	1	1	3	0	1	1	1	1	1	3	0	3	0	0	1	1	0	3	0	1
avgbs_119539	1	1	0	3	3	1	1	3	1	3	1	3	3	2	1	3	3	3	1	3	3	3	1	3	1	1	3	3	0	3	1	1	0	1	1	0	1	3	1	1	0	3	1	3	1	0	3	0	1
avgbs_11954	1	3	0	3	3	1	0	3	1	3	3	3	3	1	3	0	1	1	1	3	0	1	1	3	3	1	0	1	1	1	1	3	0	1	1	1	1	1	3	0	3	0	0	1	1	0	3	0	1
avgbs_119540	1	1	0	3	3	1	1	3	1	3	1	3	3	2	1	3	3	3	1	3	3	3	1	3	1	1	3	3	0	3	1	1	0	1	1	0	1	3	1	1	0	3	1	3	1	0	3	0	1
avgbs_119541	1	1	0	3	3	1	1	3	1	3	1	3	3	2	1	3	3	3	1	3	3	3	1	3	1	1	3	3	0	3	1	1	0	1	1	0	1	3	1	1	0	3	1	3	1	0	3	0	1
avgbs_11956	3	3	0	3	3	0	1	1	0	1	1	0	0	1	0	3	1	1	3	3	3	3	3	3	3	0	3	1	0	3	1	1	0	3	0	1	0	1	2	1	0	0	0	1	1	3	3	0	3
avgbs_119584	1	0	0	3	3	0	1	3	0	3	1	0	3	1	1	3	0	3	1	3	3	0	1	3	0	1	3	3	3	3	1	1	0	0	1	3	1	3	1	1	0	0	0	0	1	1	0	3	1
avgbs_119586	1	0	0	1	3	1	1	3	1	3	1	1	3	1	3	3	1	3	1	3	1	1	3	3	3	3	1	3	3	1	1	3	0	3	0	1	3	1	1	3	3	3	3	3	3	3	1	1	3
avgbs_119619	1	1	0	3	3	1	1	3	1	3	1	3	3	1	1	3	3	3	1	3	3	3	1	3	1	1	3	3	3	3	1	1	0	1	1	3	0	3	1	1	3	0	1	3	1	1	3	3	1
avgbs_119649	1	0	0	3	3	3	0	1	3	0	0	0	0	3	0	1	0	1	3	3	3	3	3	3	1	3	3	1	3	3	1	3	0	1	3	3	0	1	1	1	3	0	0	1	0	0	1	1	0
avgbs_119658	0	1	0	3	3	3	0	1	1	1	0	3	0	3	0	0	3	3	3	1	0	0	1	0	3	0	0	3	1	3	3	0	0	1	3	1	0	3	1	1	3	0	3	3	1	0	3	3	0
avgbs_119671	1	1	3	3	3	1	0	3	0	0	0	3	0	1	1	0	0	3	1	3	3	3	1	3	0	1	3	0	3	0	1	1	0	0	0	3	1	3	1	1	3	0	1	3	0	1	3	3	0
avgbs_119672	3	3	1	1	0	0	0	1	3	1	3	0	0	3	0	3	0	0	1	3	1	0	3	3	0	3	0	0	3	1	1	1	0	0	0	3	3	3	2	0	0	0	0	0	3	0	3	1	0
avgbs_119673	1	3	1	3	3	1	1	3	3	3	1	3	3	3	1	3	3	3	2	1	3	3	1	1	3	3	1	0	3	1	3	1	0	1	0	1	3	1	1	3	3	0	1	1	3	3	1	2	1
avgbs_119712	0	0	0	3	3	1	0	3	1	1	0	3	0	1	3	1	2	1	1	1	0	0	3	1	3	1	3	1	1	3	3	2	0	3	3	1	3	3	3	1	0	3	0	1	3	0	0	1	0
avgbs_119714	1	1	0	3	3	1	1	1	1	1	1	1	3	1	1	3	3	3	1	3	3	3	3	0	1	1	3	3	0	2	1	1	0	0	1	3	3	3	1	1	0	3	0	3	1	1	3	0	1
avgbs_119715	1	1	0	3	3	1	1	1	1	1	1	1	3	1	1	3	3	3	1	3	3	3	3	0	1	1	3	3	0	2	1	1	0	0	1	3	3	3	1	1	0	3	0	3	1	1	3	0	1
avgbs_119716	1	1	0	3	3	1	1	1	1	1	1	1	3	1	1	3	3	3	1	3	3	3	3	0	1	1	3	3	0	2	1	1	0	0	1	3	3	3	1	1	0	3	0	3	1	1	3	0	1
avgbs_119723	1	3	0	3	3	3	1	1	3	1	1	3	1	3	1	1	3	1	3	3	3	3	3	3	1	3	3	1	3	3	1	3	0	1	3	3	1	1	1	0	3	1	0	1	1	1	1	1	1
avgbs_119764	1	0	0	1	3	0	3	1	0	1	3	0	1	1	3	1	3	0	3	3	0	3	1	3	1	1	3	1	3	1	3	1	0	3	3	1	1	1	2	0	0	3	0	1	3	1	1	3	1
avgbs_119768	0	3	0	1	3	1	3	3	0	0	1	1	1	1	3	1	3	1	1	1	1	3	3	1	1	1	3	1	1	3	3	1	0	1	0	1	0	1	3	3	3	3	3	0	3	1	3	3	1
avgbs_119792	1	0	0	3	3	0	0	1	0	1	1	1	3	1	1	3	3	3	0	0	3	3	3	3	1	0	3	3	3	3	0	0	0	0	0	3	3	3	1	1	3	0	0	3	1	1	3	3	1
avgbs_119793	1	0	0	3	3	0	0	1	0	1	1	1	3	1	1	3	3	3	0	0	3	3	3	3	1	0	3	3	3	3	0	1	0	0	0	3	3	3	1	1	3	0	0	3	1	0	3	3	0
avgbs_119802	1	3	0	0	3	3	0	1	3	1	0	3	0	0	3	1	0	0	0	3	0	3	1	3	1	1	0	1	0	1	3	1	0	0	0	1	1	1	1	1	0	3	3	1	3	1	1	3	1
avgbs_119891	1	0	0	3	1	1	0	3	3	3	3	0	3	1	1	3	1	3	1	0	0	0	3	0	3	3	3	3	0	1	1	1	0	1	0	1	3	3	1	1	0	0	1	1	3	0	1	3	3
avgbs_119896	1	1	0	3	3	1	1	3	0	3	1	3	0	1	1	3	3	3	1	3	3	3	1	3	1	1	3	3	3	3	1	1	0	1	1	3	1	3	1	1	3	3	1	3	1	0	3	3	1
avgbs_11991	0	0	0	3	1	1	0	1	1	1	1	0	0	3	3	3	1	1	3	3	3	1	3	3	0	3	3	0	1	1	1	1	0	3	3	1	3	1	2	0	0	0	0	0	3	0	1	1	0
avgbs_119918	1	3	0	3	3	1	0	3	1	3	1	3	3	1	3	3	1	3	0	3	0	3	3	3	3	3	1	0	3	1	3	1	0	1	1	1	3	1	2	3	0	0	0	0	3	3	1	1	3
avgbs_119933	3	1	3	1	3	3	1	3	0	3	3	1	1	1	1	1	3	1	1	3	1	3	1	3	1	1	0	1	1	3	1	1	0	1	1	3	3	3	1	0	3	0	1	3	3	0	1	0	3
avgbs_119945	0	0	0	3	0	3	3	3	3	3	3	3	0	1	3	1	3	1	3	3	0	0	1	3	3	0	1	1	3	1	3	1	0	1	0	3	0	3	2	1	3	1	0	1	1	0	1	3	0
avgbs_119947	0	0	3	0	0	3	1	3	0	3	0	1	1	3	3	1	1	1	3	3	0	3	3	0	0	0	1	0	1	0	3	1	0	3	1	3	0	0	3	0	1	1	0	1	1	0	0	0	0
avgbs_119966	3	0	1	3	3	0	1	1	1	1	1	1	1	3	3	1	1	2	3	3	1	1	1	3	1	3	0	0	3	1	3	3	0	3	1	3	0	1	2	1	0	0	0	1	3	1	3	3	3
avgbs_119987	3	3	0	3	3	0	0	1	0	1	1	1	0	1	3	0	0	1	3	3	0	3	3	3	3	0	0	1	0	3	1	1	0	3	0	0	0	1	1	1	0	0	0	1	0	3	0	1	0
avgbs_119988	3	3	0	3	3	0	0	1	0	1	1	1	0	1	3	0	0	1	3	3	0	3	3	3	3	0	0	1	0	3	1	1	0	3	0	0	0	1	1	1	0	0	0	1	0	3	0	1	0
avgbs_119989	3	3	0	3	3	0	0	1	0	1	1	1	0	1	3	0	0	1	3	3	0	3	3	3	3	0	0	1	0	3	1	1	0	3	0	0	0	1	1	1	0	0	0	1	0	3	0	1	0
avgbs_119990	3	3	0	3	3	0	0	1	0	1	1	1	0	1	3	0	0	1	3	3	0	3	3	3	3	0	0	1	0	3	1	1	0	3	0	0	0	1	1	1	0	0	0	1	0	3	0	1	0
avgbs_119997	3	3	1	0	3	3	0	1	1	1	3	1	1	3	1	3	0	1	1	3	1	1	3	3	0	3	0	0	3	1	1	1	0	0	3	0	3	3	2	0	0	0	0	3	0	3	0	0	0
avgbs_120004	1	0	0	3	1	0	3	0	0	0	0	1	1	3	1	3	3	1	1	3	1	0	1	3	1	3	3	0	1	3	0	1	0	1	3	0	1	1	3	0	0	3	0	0	3	0	3	1	0
avgbs_120017	3	0	1	1	3	3	0	1	3	1	3	1	1	3	0	3	3	3	1	3	1	0	3	3	3	0	1	3	3	1	1	1	0	1	3	3	3	3	3	0	0	0	1	1	3	0	0	1	1
avgbs_120047	3	3	3	3	1	1	3	3	1	3	3	3	3	1	1	2	3	1	3	3	3	3	3	3	3	3	3	1	1	1	1	1	0	1	3	3	3	1	2	1	1	3	3	1	3	3	3	1	3
avgbs_120049	1	3	3	3	3	0	0	3	0	3	3	3	1	1	3	3	1	0	1	3	3	0	1	3	3	0	0	0	0	1	0	3	0	1	1	1	1	1	2	3	3	0	1	1	1	0	0	3	0
avgbs_120104	1	3	0	1	3	1	1	1	1	1	1	3	1	1	3	1	1	3	3	1	3	3	1	1	3	3	1	1	1	3	3	1	0	3	0	3	1	1	3	1	0	0	3	3	1	0	3	3	3
avgbs_12012	3	0	1	3	3	0	0	1	1	1	1	3	3	1	1	3	3	1	3	3	3	3	3	3	3	3	0	1	1	1	1	0	0	3	3	1	3	1	1	1	3	3	0	1	3	3	3	1	0
avgbs_120124	3	3	1	3	3	1	3	2	3	1	3	3	3	1	1	3	3	1	3	0	3	3	3	3	3	2	3	1	1	1	1	1	0	1	3	3	3	1	3	1	1	0	0	3	3	3	3	1	3
avgbs_120130	3	1	0	1	1	0	0	3	0	0	3	3	3	1	1	1	0	1	1	1	1	1	1	1	0	3	0	0	1	1	3	0	0	0	3	1	0	3	1	1	0	0	0	3	3	3	1	1	0
avgbs_120192	3	3	3	0	3	3	1	3	3	3	3	1	3	3	3	1	1	1	3	3	3	1	3	3	1	3	1	1	3	3	1	3	0	1	3	1	3	1	1	3	0	3	1	1	1	0	3	1	3
avgbs_120215	1	1	3	0	1	1	0	3	0	1	3	3	0	3	1	3	0	3	3	3	3	1	3	0	1	3	0	3	3	1	1	3	0	3	3	0	1	1	3	1	3	3	0	3	1	0	0	3	0
avgbs_120216	1	1	3	0	1	1	0	3	0	1	3	3	0	3	1	3	0	3	3	3	3	1	3	0	1	3	0	3	3	1	1	3	0	3	3	0	1	1	3	1	3	3	0	3	1	0	0	3	0
avgbs_120222	1	1	0	3	1	3	1	3	1	3	0	0	1	3	3	1	1	1	3	3	1	0	3	3	3	1	1	0	1	1	3	1	0	3	1	0	3	1	2	3	1	0	1	1	1	3	0	1	1
avgbs_120224	1	0	0	3	1	3	0	3	0	3	1	1	1	3	3	1	1	0	3	3	1	3	3	3	3	0	1	0	1	1	3	1	0	0	1	3	3	1	2	3	0	0	1	0	1	3	1	0	0
avgbs_120232	1	1	0	0	0	0	3	3	1	0	1	1	0	1	0	0	1	0	3	0	1	1	3	3	0	3	1	0	0	1	1	1	0	1	1	1	0	1	2	0	0	0	0	3	3	3	1	1	3
avgbs_120255	0	3	0	3	1	3	0	3	3	3	1	3	0	3	3	1	0	3	1	3	0	1	3	3	0	3	1	3	1	3	1	3	0	3	1	3	1	0	2	0	0	1	1	3	1	3	1	3	0
avgbs_120260	3	3	0	3	3	0	1	1	0	0	1	1	1	1	0	1	1	3	3	1	1	0	1	1	1	1	3	0	1	1	3	1	0	0	0	3	1	1	2	3	0	3	1	3	1	0	1	1	0
avgbs_120262	1	3	3	3	1	1	0	1	1	0	3	1	3	3	1	1	1	3	1	3	1	1	3	3	3	1	0	3	1	3	3	0	0	3	1	3	1	1	3	1	0	0	0	3	3	3	3	1	0
avgbs_120264	1	0	1	1	1	0	0	1	0	1	3	0	1	3	0	3	1	3	3	0	1	3	1	0	0	1	0	0	3	1	3	3	0	1	0	1	3	0	1	1	3	0	3	1	1	0	3	3	0
avgbs_120270	1	0	3	3	1	0	1	3	1	3	1	1	1	3	3	1	1	1	3	3	1	0	3	3	3	1	1	1	1	1	3	1	0	3	1	3	3	1	2	3	0	0	1	1	1	3	1	1	1
avgbs_120271	1	1	0	3	0	0	3	3	1	0	1	3	3	0	3	3	1	0	3	0	0	3	3	0	0	3	1	0	3	1	0	1	0	1	1	0	0	1	1	0	0	3	3	3	3	0	1	0	3
avgbs_120275	1	3	0	1	3	1	0	1	1	1	1	0	1	1	3	1	0	3	3	1	0	0	1	1	0	3	0	1	1	3	3	1	0	0	3	0	1	0	3	0	1	1	0	3	1	0	3	3	3
avgbs_120277	1	0	0	1	3	0	0	1	1	0	1	3	1	1	0	1	1	3	3	1	0	3	1	1	3	0	1	0	1	3	0	0	0	3	0	3	1	1	3	1	1	0	3	3	1	0	0	3	0
avgbs_120278	1	0	0	1	3	0	0	1	1	0	1	3	1	1	0	1	1	3	3	1	0	3	1	1	3	0	1	0	1	3	0	0	0	3	0	3	1	1	3	1	1	0	3	3	1	0	0	3	0
avgbs_120283	1	3	3	3	1	1	0	1	1	0	3	1	3	3	1	1	1	3	1	3	1	1	3	3	3	1	0	3	1	3	3	0	0	3	1	3	1	1	3	1	0	0	0	3	3	3	3	1	0
avgbs_120291	1	1	0	3	3	0	3	3	0	3	1	3	3	1	3	0	1	0	3	3	1	3	3	2	3	3	1	0	3	3	0	1	0	0	1	0	0	1	2	3	3	3	3	3	0	3	1	1	3
avgbs_120302	3	0	0	1	0	0	0	3	3	0	1	3	1	1	1	1	3	3	2	1	1	3	3	0	0	1	1	3	1	0	1	0	0	0	0	3	0	0	1	0	0	0	0	3	0	3	0	0	1
avgbs_12031	1	1	3	3	3	1	1	1	1	3	2	3	3	1	1	3	3	3	1	3	3	3	1	3	1	1	3	3	3	3	1	1	0	1	1	3	3	3	1	1	3	3	1	3	1	1	3	3	0
avgbs_120312	0	0	0	1	1	0	0	3	0	3	1	1	2	3	3	3	0	3	1	0	3	0	3	1	3	3	0	3	3	1	3	3	0	3	0	3	1	0	1	3	1	0	0	0	3	0	1	3	3
avgbs_120322	0	3	0	3	0	0	0	1	0	1	1	1	0	1	0	3	1	1	0	0	3	0	3	3	3	1	1	1	3	3	1	1	0	3	3	1	0	3	3	3	0	1	1	0	3	3	3	3	0
avgbs_120342	0	0	3	3	1	3	0	3	0	3	1	1	1	3	3	0	0	1	3	3	3	3	3	3	0	1	0	0	1	1	3	1	0	3	1	3	3	0	2	3	1	0	0	0	1	0	1	1	0
avgbs_120347	1	3	0	1	1	0	3	1	1	3	1	3	0	3	3	1	1	1	3	3	0	3	3	3	1	3	1	0	1	1	0	3	0	3	0	3	1	1	1	3	1	0	0	1	1	0	1	1	0
avgbs_12037	3	0	0	0	1	1	0	3	0	0	0	0	3	1	1	3	0	0	3	3	0	0	0	3	0	0	0	1	1	1	1	1	0	1	3	1	0	1	1	1	1	0	3	1	3	0	0	1	0
avgbs_12041	1	1	0	3	2	3	1	3	3	3	1	3	1	1	1	1	1	3	2	3	1	3	1	3	3	1	1	3	1	3	1	1	0	1	3	1	1	3	2	1	1	1	3	1	1	0	1	1	1
avgbs_12044	3	0	0	1	0	3	1	1	3	1	3	1	1	3	3	3	0	3	1	3	1	1	3	3	3	3	1	3	3	1	1	1	0	1	3	0	3	3	2	1	1	3	1	1	3	3	3	1	1
avgbs_120446	3	1	0	3	1	3	1	1	3	1	3	3	1	1	3	1	3	3	0	3	3	3	1	3	3	3	0	3	3	3	1	3	0	0	1	3	1	3	2	0	3	3	0	1	3	0	3	0	1
avgbs_120457	3	0	3	1	1	1	1	0	0	1	0	1	0	1	1	1	0	1	3	3	0	1	1	0	1	3	0	1	3	3	1	1	0	0	0	1	3	0	3	3	0	0	3	1	3	1	3	3	0
avgbs_120489	3	3	1	3	1	3	3	1	3	1	1	1	3	1	1	3	1	1	1	3	1	2	3	3	3	3	1	1	1	3	3	3	0	3	1	1	3	1	2	3	1	1	1	1	3	3	1	1	1
avgbs_120492	1	2	0	3	3	0	1	1	1	1	1	1	3	1	1	3	3	3	1	3	3	3	3	3	1	1	0	3	3	1	1	1	0	1	1	3	3	3	1	1	3	0	1	3	1	1	3	3	1
avgbs_120530	1	1	0	3	3	0	0	1	1	0	0	1	3	1	1	3	3	0	1	3	0	0	0	3	1	1	3	0	0	2	1	1	0	1	0	3	3	3	1	1	3	0	0	3	1	1	3	0	0
avgbs_120545	1	0	0	0	3	0	1	3	3	0	3	3	0	1	3	0	3	3	3	0	0	0	3	3	1	0	1	0	3	1	3	1	0	0	3	3	0	0	3	0	3	3	0	0	3	0	3	1	1
avgbs_120546	1	0	0	0	3	0	1	3	3	0	3	3	0	1	3	0	3	3	3	0	0	0	3	3	1	0	1	0	3	1	3	1	0	0	3	3	0	0	3	0	3	3	0	0	3	0	3	1	1
avgbs_120560	3	0	1	3	1	3	3	1	3	1	3	3	3	1	3	1	3	1	1	1	3	3	3	1	3	2	1	1	1	3	1	1	0	1	0	1	3	3	3	3	0	3	3	3	3	0	3	1	3
avgbs_120590	1	3	3	1	3	0	0	1	1	1	3	3	1	1	3	1	0	0	0	1	0	3	3	1	3	3	1	0	3	3	1	1	0	3	3	1	1	0	3	0	0	3	3	0	1	0	1	3	0
avgbs_120592	1	0	0	1	0	0	3	3	0	0	3	3	1	3	1	0	3	0	0	1	1	3	1	1	1	1	0	1	1	3	1	3	0	0	1	1	3	3	1	0	1	0	0	0	1	0	3	1	0
avgbs_120593	1	0	0	1	0	0	3	3	0	0	3	3	1	3	1	0	3	0	0	1	1	3	1	1	1	1	0	1	1	3	1	3	0	0	1	1	3	3	1	0	1	0	0	0	1	0	3	1	0
avgbs_120597	1	3	0	3	3	0	0	3	0	0	0	0	0	3	1	0	0	0	1	1	3	0	1	1	0	0	0	3	3	1	3	1	0	1	3	1	0	1	1	0	3	0	0	1	3	0	0	3	1
avgbs_120603	1	3	3	3	3	1	1	3	1	3	3	0	1	1	3	3	1	1	1	3	3	1	1	3	3	1	3	1	1	1	1	3	0	1	1	1	1	2	2	3	3	3	1	1	1	3	3	3	0
avgbs_120604	1	3	3	3	3	1	1	3	1	3	3	0	1	1	3	3	1	1	1	3	3	1	1	3	3	1	3	1	1	1	1	3	0	1	1	1	1	2	2	3	3	3	1	1	1	3	3	3	0
avgbs_120609	1	1	3	3	3	1	1	3	1	3	1	3	3	1	1	3	3	3	1	3	3	3	1	3	1	1	3	3	3	3	1	1	0	0	1	3	1	3	2	1	3	3	1	3	1	0	3	3	1
avgbs_120620	1	0	0	0	1	1	3	3	0	1	3	3	1	3	1	3	3	3	3	3	0	1	3	3	3	3	0	3	0	1	3	0	0	0	1	1	1	1	3	0	3	3	3	3	3	3	3	3	0
avgbs_120649	1	0	1	3	3	0	3	3	3	3	3	3	3	1	3	1	3	3	3	3	1	3	1	3	3	3	1	3	3	1	3	1	0	1	0	1	1	3	2	1	3	1	3	1	3	3	1	3	3
avgbs_120650	1	0	1	3	3	0	3	3	3	3	3	3	3	1	3	1	3	3	3	3	1	3	1	3	3	3	1	3	3	1	3	1	0	1	0	1	1	3	2	1	3	1	3	1	3	3	1	3	3
avgbs_120651	1	0	1	3	3	0	3	3	3	3	3	3	3	1	3	1	3	3	3	3	1	3	1	3	3	3	1	3	3	1	3	1	0	1	0	1	1	3	2	1	3	1	3	1	2	3	1	3	3
avgbs_120661	0	0	0	3	3	1	3	1	0	1	1	0	3	0	3	0	0	1	0	3	3	0	3	3	2	3	3	0	0	3	1	1	0	0	3	1	3	0	1	0	0	0	0	0	1	0	0	1	3
avgbs_120692	1	1	0	3	3	1	3	1	3	1	3	3	1	3	2	1	3	1	1	3	1	3	3	3	3	0	3	1	3	3	3	1	0	3	1	3	1	3	3	1	3	0	3	1	2	3	1	1	3
avgbs_120693	1	1	3	3	1	1	0	3	1	3	1	1	1	3	1	3	3	1	0	3	1	0	1	0	0	3	3	0	1	3	1	1	0	1	0	1	0	1	3	0	1	0	0	0	3	0	3	1	0
avgbs_120699	1	3	3	1	3	1	3	2	0	3	3	0	1	0	0	1	3	3	1	3	1	3	1	3	1	3	0	3	0	1	3	1	0	1	1	0	3	0	3	1	3	3	0	1	1	0	1	1	3
avgbs_12070	0	0	3	0	3	1	3	1	0	0	3	1	1	3	1	1	0	3	1	0	1	0	3	3	3	0	3	0	3	3	3	0	0	1	0	3	0	0	3	1	0	0	0	0	1	0	3	3	3
avgbs_12071	0	0	3	0	3	1	3	1	0	0	3	1	1	3	1	1	0	3	1	0	1	0	3	3	3	0	3	0	3	3	3	0	0	1	0	3	0	0	3	1	0	0	0	0	1	0	3	3	3
avgbs_12072	0	0	3	0	3	1	3	1	0	0	3	1	1	3	1	1	0	3	1	0	1	0	3	3	3	0	3	0	3	3	3	0	0	1	0	3	0	0	3	1	0	0	0	0	1	0	3	3	3
avgbs_120742	0	3	0	3	2	1	3	1	3	0	3	1	0	3	1	1	1	3	1	3	1	1	3	3	3	1	0	3	1	3	1	1	0	0	3	0	0	1	3	1	1	0	1	3	3	0	3	1	0
avgbs_120751	3	1	3	3	3	3	3	1	1	0	1	0	3	3	1	1	3	3	1	1	1	1	1	1	0	3	1	0	0	3	3	3	0	0	0	1	3	3	2	0	3	0	3	3	1	3	3	3	3
avgbs_120768	1	3	3	1	1	1	1	1	1	1	1	3	1	1	3	3	1	3	1	1	3	1	3	1	3	1	3	3	1	3	1	3	0	1	1	3	3	1	2	3	3	1	3	1	1	0	3	1	0
avgbs_120777	0	1	0	3	3	1	1	1	1	0	1	1	3	1	1	3	3	3	3	3	3	3	3	3	1	1	3	3	3	2	1	1	0	1	1	0	0	3	1	1	3	0	0	3	1	1	3	3	1
avgbs_120814	0	1	0	3	0	1	1	1	1	1	0	1	0	1	0	3	0	3	0	0	0	0	3	3	1	0	0	0	3	3	1	1	0	0	1	3	3	3	1	1	0	0	1	0	1	0	3	3	0
avgbs_120815	0	1	0	3	0	1	1	1	1	1	0	1	0	1	0	3	0	3	0	0	0	0	3	3	1	0	0	0	3	3	1	1	0	0	1	3	3	3	1	1	0	0	1	0	1	0	3	3	0
avgbs_12082	1	3	0	1	1	3	3	1	0	1	3	3	3	1	3	1	0	3	1	1	3	3	3	1	3	3	3	3	1	1	3	3	0	1	3	1	3	3	2	1	1	3	3	1	3	0	1	3	3
avgbs_120820	3	1	3	1	1	3	3	3	1	3	1	1	3	3	3	3	1	3	1	1	1	1	3	1	3	3	3	3	3	1	3	3	0	3	1	1	1	1	2	3	1	1	3	1	3	0	1	3	3
avgbs_120822	3	1	0	3	3	1	0	1	1	1	3	3	3	3	3	1	0	1	3	1	3	3	1	1	3	3	1	0	1	3	1	3	0	0	1	3	0	1	1	0	3	1	3	1	3	0	1	2	0
avgbs_120830	3	3	0	3	3	3	1	1	0	1	1	1	1	3	3	1	1	3	1	3	1	3	1	3	0	3	3	3	3	1	3	3	0	3	0	3	1	1	2	1	3	1	0	1	2	1	3	3	3
avgbs_120870	0	3	1	3	3	1	0	1	0	1	1	1	0	1	0	0	0	1	3	0	3	0	0	0	3	0	3	1	1	3	1	1	0	0	3	1	0	0	2	0	1	0	0	0	1	3	3	1	0
avgbs_120871	3	3	0	3	1	0	0	0	3	1	3	3	1	1	3	3	0	1	1	1	0	1	3	1	0	1	0	0	0	3	1	1	0	0	3	1	3	3	2	0	0	0	3	3	3	0	1	1	1
avgbs_120879	1	1	3	3	3	1	0	1	1	1	1	1	3	1	1	3	3	3	3	3	3	3	3	3	0	1	3	3	3	2	1	1	0	1	1	3	3	3	1	1	3	0	1	3	1	1	3	3	0
avgbs_120890	0	0	0	0	0	0	0	1	1	1	0	1	0	1	1	3	3	3	1	3	3	0	3	3	1	1	3	3	3	2	1	1	0	0	1	3	3	3	1	0	0	0	0	3	1	1	0	0	0
avgbs_120924	1	3	0	3	3	0	0	1	0	1	1	3	0	3	1	0	0	1	3	0	0	3	0	3	0	3	3	0	3	3	1	3	0	0	0	3	0	0	1	0	3	1	1	0	1	0	1	1	0
avgbs_120950	1	3	0	3	2	0	3	1	3	1	3	1	1	3	1	1	1	3	1	3	1	1	3	3	3	1	3	3	1	3	1	1	0	3	3	3	1	1	3	1	1	3	0	3	3	3	3	1	1
avgbs_12097	3	0	1	1	3	1	3	3	3	3	1	1	1	1	3	1	3	1	1	1	1	3	3	1	1	3	3	1	3	3	3	1	0	1	3	1	3	1	3	3	3	0	3	3	3	1	3	3	1
avgbs_120970	3	0	0	0	1	0	1	1	0	1	0	0	0	1	3	3	3	0	3	3	0	3	3	3	3	0	1	1	1	0	3	0	0	3	1	0	3	1	2	0	0	0	0	0	3	0	0	0	1
avgbs_120971	3	0	0	0	1	0	1	1	0	1	0	0	0	1	3	3	3	0	3	3	0	3	3	3	3	0	1	1	1	0	3	0	0	3	1	0	3	1	2	0	0	0	0	0	3	0	0	0	1
avgbs_120972	3	0	0	0	1	0	1	1	0	1	0	0	0	1	3	3	3	0	3	3	0	3	3	3	3	0	1	1	1	0	3	0	0	3	1	0	3	1	2	0	0	0	0	0	3	0	0	0	1
avgbs_12102	3	3	1	3	3	0	3	1	1	1	1	1	1	1	1	3	1	1	1	3	3	3	2	3	3	1	1	1	3	3	1	1	0	0	3	3	1	3	3	3	1	2	1	1	3	3	3	3	1
avgbs_121039	1	1	3	3	1	3	0	3	0	3	1	1	1	3	3	1	1	1	3	3	1	3	3	3	0	1	1	1	1	1	3	1	0	3	1	3	3	1	2	3	1	1	0	1	1	3	1	0	1
avgbs_121040	1	1	3	3	1	3	0	3	0	3	1	1	1	3	3	1	1	1	3	3	1	3	3	3	0	1	1	1	1	1	3	1	0	3	1	3	3	1	2	3	1	1	0	1	1	3	1	0	1
avgbs_121076	0	0	0	1	1	0	0	3	3	0	1	3	3	3	0	0	0	0	3	3	1	1	1	0	3	3	0	3	1	3	1	3	0	0	0	3	3	3	2	0	0	0	1	0	1	0	0	3	1
avgbs_121077	0	0	0	1	1	0	0	3	3	0	1	3	3	3	0	0	0	0	3	0	1	1	1	0	3	3	0	3	0	3	1	3	0	0	0	3	3	3	2	0	0	0	1	0	1	0	0	3	1
avgbs_121083	3	3	0	3	0	0	3	1	1	1	0	3	3	0	3	3	0	0	0	3	3	1	3	3	0	3	0	0	1	0	0	1	0	0	0	1	3	0	2	1	1	0	3	0	3	0	0	0	0
avgbs_121090	0	0	0	3	0	1	0	3	0	0	0	1	0	3	0	3	3	1	1	3	0	0	1	3	1	3	0	1	1	3	1	1	0	0	0	1	0	1	3	0	0	3	0	1	3	0	3	1	1
avgbs_121092	1	0	1	1	1	3	0	3	1	3	3	0	1	1	1	3	0	1	3	1	2	1	3	0	3	3	3	1	3	3	1	1	0	0	1	3	3	3	2	3	1	1	3	3	3	0	1	3	3
avgbs_121144	1	3	3	1	3	1	0	3	1	3	0	0	0	3	1	1	3	3	1	3	1	0	1	3	1	2	1	3	1	1	3	1	0	1	1	1	0	3	3	0	0	0	3	1	1	1	1	0	3
avgbs_121145	1	3	3	1	3	1	0	3	1	3	0	0	0	3	1	1	3	3	1	3	1	0	1	3	1	2	1	3	1	1	3	1	0	1	1	1	0	3	3	0	0	0	3	1	1	1	1	0	3
avgbs_121155	3	1	0	1	0	3	3	3	0	3	1	1	3	3	3	3	0	3	1	1	0	0	3	1	3	3	0	0	3	1	0	0	0	3	3	3	1	1	1	0	0	0	0	1	3	3	1	3	3
avgbs_121192	3	3	0	1	1	3	0	1	1	1	1	3	1	1	3	3	1	3	1	1	3	1	3	1	1	1	3	3	1	3	1	3	0	1	1	3	3	1	2	1	3	0	3	3	1	1	2	3	1
avgbs_121201	3	0	0	3	3	3	0	0	0	1	1	3	3	3	1	0	0	3	3	1	1	0	1	1	3	3	3	0	1	0	3	3	0	1	3	1	3	3	2	1	3	3	0	0	1	0	3	3	3
avgbs_121271	1	3	1	1	1	1	3	3	3	0	3	3	3	1	1	3	1	3	1	1	1	3	3	1	3	3	3	3	1	1	1	1	0	1	1	1	3	3	2	3	3	3	1	1	3	0	1	3	3
avgbs_12128	0	0	0	0	0	1	1	3	1	0	3	0	1	1	3	3	1	0	1	1	0	1	1	0	3	0	0	0	1	0	1	3	0	1	1	1	1	0	2	0	0	3	0	0	1	0	3	3	1
avgbs_121312	1	3	0	3	3	1	1	3	3	3	1	3	3	3	1	3	3	3	2	1	3	3	1	1	3	1	1	3	3	1	3	1	0	1	3	1	3	1	1	0	3	0	1	1	3	3	1	3	1
avgbs_121326	0	3	1	3	1	3	3	1	3	1	3	3	3	1	3	1	3	1	2	1	3	0	3	1	3	2	1	1	0	3	1	1	0	1	3	1	3	3	3	0	1	3	0	3	3	3	3	1	0
avgbs_121335	1	3	0	3	3	1	1	3	3	3	1	0	3	3	1	3	3	3	2	1	3	3	1	1	3	1	1	3	0	1	0	1	0	1	0	1	3	1	1	3	3	0	1	1	3	0	1	3	1
avgbs_12135	3	3	1	3	1	1	3	1	1	1	1	0	3	1	3	3	1	1	3	3	3	3	3	3	3	3	3	1	1	3	1	1	0	0	3	1	0	1	2	1	1	3	1	1	3	3	3	1	3
avgbs_121351	0	3	3	3	3	1	0	3	0	0	1	1	3	1	1	3	3	3	1	3	0	0	1	3	0	1	0	3	3	0	1	1	0	1	1	3	0	0	1	1	0	3	0	0	1	0	1	3	0
avgbs_121352	0	3	3	3	3	1	0	3	0	0	1	1	3	1	1	3	3	3	1	3	0	0	1	3	0	1	0	3	3	0	1	1	0	1	1	3	0	0	1	1	0	3	0	0	1	0	1	3	0
avgbs_121392	3	1	0	1	3	3	1	3	3	3	3	1	1	1	1	1	3	1	1	3	1	0	1	3	1	1	1	1	1	3	1	1	0	1	1	3	3	3	1	1	3	1	1	3	3	3	1	1	0
avgbs_121496	3	1	1	2	1	1	3	3	0	3	3	3	3	1	1	1	2	1	1	1	3	1	1	1	3	1	1	1	1	1	3	1	0	3	3	1	3	3	2	1	3	1	3	1	3	3	1	1	1
avgbs_121549	1	3	0	1	3	1	3	1	0	3	3	3	1	3	1	1	3	1	1	1	1	3	1	1	1	1	3	1	1	1	3	1	0	1	3	1	3	3	2	0	0	3	3	1	3	1	1	3	1
avgbs_121550	1	3	0	1	3	1	3	1	0	3	3	3	1	3	1	1	3	1	1	1	1	3	1	1	1	1	3	1	1	1	3	1	0	1	3	1	3	3	2	0	0	3	3	1	3	1	1	3	1
avgbs_121552	1	0	0	1	3	3	0	3	1	3	3	3	1	3	1	0	3	3	1	3	1	3	1	3	3	2	1	3	1	1	3	3	0	0	1	1	3	3	3	0	0	0	3	0	1	0	1	1	3
avgbs_12156	1	0	3	3	1	1	0	1	1	1	3	1	1	3	1	3	3	1	1	3	1	1	1	3	1	0	3	1	1	3	1	1	0	1	3	1	1	1	3	3	1	0	3	1	3	1	3	1	1
avgbs_12158	1	1	3	3	3	0	0	1	3	1	3	3	1	3	1	1	3	1	1	3	1	3	3	3	1	3	3	1	3	3	3	1	0	3	1	3	1	3	2	0	3	0	0	1	2	3	1	1	3
avgbs_12159	1	1	3	3	1	3	1	3	1	0	1	1	1	3	3	1	1	1	3	0	1	3	3	0	3	1	1	0	0	1	3	1	0	0	1	3	1	1	2	3	1	0	0	1	1	3	1	1	0
avgbs_121642	1	0	1	1	1	1	0	1	3	0	3	0	0	0	0	0	1	3	0	3	0	3	1	3	0	1	3	3	0	1	0	3	0	3	1	0	3	0	1	1	0	0	0	0	1	0	3	3	0
avgbs_121669	1	0	3	1	1	1	3	3	3	3	1	3	3	3	3	1	1	3	1	3	1	1	1	3	0	3	0	1	1	3	1	3	0	0	3	3	3	3	2	0	1	1	1	0	1	0	1	3	0
avgbs_121670	1	0	3	1	1	1	3	3	3	3	1	3	3	3	3	1	1	3	1	3	1	1	1	3	0	3	0	1	1	3	1	3	0	0	3	3	3	3	2	0	1	1	1	0	1	0	1	3	0
avgbs_121727	1	3	3	3	3	1	1	3	1	3	3	3	3	1	3	3	1	1	1	3	3	1	1	3	3	1	3	1	1	1	1	3	0	1	1	1	1	1	1	3	3	3	0	1	1	3	3	3	1
avgbs_12174	1	3	1	3	1	3	1	1	3	1	3	3	1	1	3	2	1	1	1	1	3	1	2	1	3	1	1	1	3	1	1	3	0	1	3	1	3	3	2	1	1	0	3	3	3	3	1	1	1
avgbs_121755	3	0	1	3	3	0	0	1	1	0	0	1	1	3	3	1	0	0	3	3	0	0	1	3	0	3	3	0	0	1	0	3	0	0	0	0	0	1	3	0	0	1	3	0	3	1	3	0	0
avgbs_12177	3	0	3	3	3	0	1	3	0	3	1	3	3	1	3	1	0	1	1	1	3	0	3	1	3	1	1	0	1	3	3	1	0	3	1	1	3	3	2	1	3	3	0	1	3	0	3	0	3
avgbs_121838	1	0	0	3	0	1	1	1	1	1	1	1	3	1	1	3	3	0	1	3	3	3	3	3	1	3	3	3	3	2	1	1	0	1	1	3	3	3	1	1	3	3	0	3	1	1	3	1	3
avgbs_121839	1	3	1	3	3	1	0	3	0	3	1	3	3	3	1	3	3	1	1	1	0	3	1	1	3	1	1	1	3	1	3	1	0	1	3	1	3	0	1	3	0	0	1	1	3	3	1	3	1
avgbs_121874	1	1	0	3	3	1	1	3	0	3	1	3	3	1	1	3	3	0	1	3	0	3	1	3	1	1	3	0	3	3	1	1	0	1	1	3	1	3	1	0	3	3	0	0	1	0	3	3	0
avgbs_12192	1	1	0	0	0	0	3	3	1	0	0	1	1	3	0	3	3	0	1	0	1	0	1	3	0	0	3	0	1	3	1	1	0	0	0	1	0	1	3	0	1	0	3	0	3	0	0	1	0
avgbs_12193	1	1	0	0	0	0	3	3	1	0	0	1	1	3	0	3	3	0	1	0	1	0	1	3	0	0	3	0	1	3	1	1	0	0	0	1	0	1	3	0	1	0	3	0	3	0	0	1	0
avgbs_121957	0	1	0	3	0	3	0	1	1	1	1	3	3	3	1	1	3	3	1	1	0	0	1	1	3	3	1	3	1	3	3	3	0	1	0	1	3	0	1	0	3	0	3	3	1	3	3	3	3
avgbs_121984	0	0	0	1	0	3	3	3	0	3	1	1	0	3	3	3	1	3	1	1	1	1	3	0	0	3	0	0	0	0	3	3	0	0	1	1	1	0	1	3	1	1	0	0	3	3	1	3	0
avgbs_121985	1	3	3	3	0	1	3	3	1	3	1	3	0	1	0	3	0	3	3	3	1	3	3	3	3	3	1	0	3	3	1	1	0	0	0	1	3	1	2	3	0	3	3	3	3	0	1	1	0
avgbs_122024	0	0	0	3	3	0	1	1	3	1	1	3	3	3	1	3	0	0	1	0	3	0	1	3	3	1	1	1	3	1	0	1	0	1	0	1	0	0	1	3	0	0	1	0	3	0	0	3	0
avgbs_122026	1	1	0	3	3	1	1	3	1	3	1	3	3	1	1	3	3	3	1	3	3	3	1	3	1	1	3	0	3	3	1	1	0	1	0	3	1	3	1	1	3	0	1	3	1	1	3	3	1
avgbs_122027	1	3	0	3	3	3	1	1	3	1	1	3	1	3	1	1	3	1	3	3	3	3	3	3	1	3	3	1	3	3	1	3	0	1	3	3	1	1	1	1	3	1	1	1	1	1	1	1	1
avgbs_122038	1	3	0	3	0	3	1	3	3	3	3	3	2	1	1	3	0	3	1	1	3	3	3	1	0	1	0	3	1	1	1	1	0	1	1	1	3	0	2	1	1	3	0	1	3	3	0	2	0
avgbs_122051	1	3	1	3	3	1	1	3	3	0	1	0	3	3	1	3	3	3	3	1	0	3	1	1	3	1	0	3	3	1	3	1	0	0	3	1	3	1	1	0	3	3	0	1	3	0	1	3	1
avgbs_122080	1	1	1	3	3	3	3	1	3	1	3	0	1	1	1	2	3	1	1	3	3	1	1	3	0	1	1	1	3	3	1	1	0	1	0	3	1	1	2	1	1	3	0	1	1	1	1	3	1
avgbs_122081	1	1	1	3	3	3	3	1	3	1	3	0	1	1	1	2	3	1	1	3	3	1	1	3	0	1	1	1	3	3	1	1	0	1	0	3	1	1	2	1	1	3	0	1	1	1	1	3	1
avgbs_12209	1	1	3	3	3	0	0	1	3	1	3	3	1	3	1	1	3	1	1	3	1	3	3	3	1	3	3	1	3	3	3	1	0	3	1	3	1	3	2	0	3	0	0	1	2	3	1	1	3
avgbs_122103	1	0	3	3	0	0	0	3	1	3	0	3	1	1	3	3	1	1	1	3	3	1	1	3	0	1	3	1	0	1	1	3	0	0	0	0	1	0	3	0	3	0	1	1	1	3	3	3	0
avgbs_122105	1	3	1	3	3	0	1	1	0	1	1	3	3	3	1	3	3	1	1	3	3	3	1	3	3	1	1	1	3	1	3	1	0	1	3	1	3	1	2	0	3	0	1	1	3	0	1	3	1
avgbs_122128	1	1	3	1	1	3	3	3	1	3	3	3	1	3	1	3	3	1	3	1	1	3	1	1	1	1	0	1	1	3	1	3	0	1	1	1	3	3	2	1	0	1	3	1	1	0	3	1	1
avgbs_122155	1	3	0	3	2	1	3	1	3	1	3	1	1	3	1	1	1	3	1	3	1	1	3	3	3	1	3	3	1	3	1	1	0	3	3	3	1	1	3	1	1	3	1	3	3	3	3	1	1
avgbs_122156	1	3	0	3	2	1	3	1	3	1	3	1	1	3	1	1	1	3	1	3	1	1	3	3	3	1	3	3	1	3	1	1	0	3	3	3	1	1	3	1	1	3	1	3	3	3	3	1	1
avgbs_122163	1	3	0	1	1	0	3	3	0	0	0	0	0	3	0	1	1	0	1	3	1	0	1	3	3	3	0	0	0	3	1	3	0	3	0	1	3	0	2	0	0	1	1	3	0	3	0	0	1
avgbs_122179	3	3	0	3	1	3	0	1	0	1	0	3	3	1	3	1	3	1	1	1	3	0	3	1	3	3	1	1	1	3	1	1	0	1	3	1	0	3	3	0	0	3	3	3	3	0	3	1	3
avgbs_122182	1	3	0	1	0	0	0	3	0	0	0	0	0	3	3	1	1	3	3	0	1	1	1	3	3	0	1	3	0	3	1	0	0	0	0	1	0	3	1	3	1	0	0	3	1	0	0	3	1
avgbs_122190	0	0	3	3	3	0	1	1	0	1	0	1	3	1	0	3	3	3	3	3	3	3	3	0	1	1	3	3	3	2	1	1	0	0	1	3	3	0	1	1	3	0	1	3	1	1	3	3	1
avgbs_122204	1	1	0	0	1	0	0	3	0	3	0	1	0	3	3	1	0	1	3	3	0	3	0	3	0	0	0	1	1	1	3	1	0	0	0	3	3	0	2	0	0	0	0	1	1	0	1	1	1
avgbs_122213	1	1	0	1	0	1	1	3	3	0	3	0	0	3	0	3	0	0	3	3	3	0	3	3	0	0	3	0	3	0	3	3	0	3	0	1	1	1	2	1	3	0	0	3	1	1	0	3	0
avgbs_122219	1	3	0	3	3	1	0	3	1	0	3	3	1	1	3	0	0	0	1	3	0	0	1	3	0	0	3	1	1	1	1	3	0	0	1	1	1	3	3	0	0	0	0	0	1	0	3	3	1
avgbs_122228	1	3	0	3	3	0	1	1	3	0	1	3	3	3	1	1	3	3	3	3	3	1	1	3	1	1	3	3	3	1	3	3	0	0	3	1	1	3	1	3	0	1	3	3	1	1	3	3	1
avgbs_122269	1	1	0	3	3	1	1	3	1	3	1	0	3	1	1	3	3	3	1	3	3	0	0	3	1	1	3	3	3	3	1	1	0	1	0	3	1	3	1	0	2	0	1	3	1	1	3	3	0
avgbs_12227	1	0	0	3	1	0	3	3	0	0	1	1	0	0	1	0	3	1	1	0	1	0	1	0	0	3	0	0	0	3	0	1	0	1	3	1	0	1	3	3	1	0	0	1	3	1	0	0	0
avgbs_122367	0	0	0	3	3	0	3	0	3	0	0	0	1	0	0	0	0	0	1	0	1	1	3	3	0	0	0	3	1	3	1	1	0	3	0	0	1	1	3	1	1	0	0	0	3	3	3	1	0
avgbs_12238	3	0	0	1	1	0	3	3	1	3	1	1	3	3	3	3	3	3	1	1	2	0	3	1	3	3	3	3	3	1	3	3	0	0	3	3	1	1	1	3	1	1	3	1	3	0	1	3	3
avgbs_122389	1	3	0	1	0	3	0	1	0	1	3	0	0	1	3	1	3	0	3	3	3	3	2	3	0	1	3	1	3	1	3	1	0	0	1	1	1	1	1	1	1	0	0	1	3	1	1	0	1
avgbs_122390	1	3	0	1	0	3	0	1	0	1	3	0	0	1	3	1	3	0	3	3	3	3	2	3	0	1	3	1	3	1	3	1	0	0	1	1	1	1	1	1	1	0	0	1	3	1	1	0	1
avgbs_122437	3	3	3	3	3	0	0	0	1	3	1	1	3	1	1	3	3	3	1	3	3	3	3	3	1	1	3	3	3	1	1	1	0	1	1	3	0	3	1	1	0	0	1	3	1	0	1	3	0
avgbs_122443	0	0	0	3	3	0	1	1	1	1	0	1	3	1	1	0	3	0	0	0	3	0	3	3	0	1	0	3	3	3	1	1	0	1	1	3	3	3	1	1	3	3	0	0	1	0	3	0	1
avgbs_122490	1	1	3	1	3	3	3	3	0	3	3	3	1	3	1	1	3	3	1	3	0	3	1	3	3	1	1	3	1	1	3	3	0	3	1	1	3	3	3	1	3	3	3	0	1	3	1	1	3
avgbs_122491	1	1	3	1	3	3	3	3	0	3	3	3	1	3	1	1	3	3	1	3	0	3	1	3	3	1	1	3	1	1	3	3	0	3	1	1	3	3	3	1	3	3	3	0	1	3	1	1	3
avgbs_122517	0	1	3	0	3	1	1	0	1	1	1	1	3	1	0	0	3	3	3	3	3	3	3	3	1	1	3	3	3	3	1	1	0	0	1	3	3	3	1	0	3	0	0	3	1	0	3	3	0
avgbs_122567	3	3	0	3	1	0	0	1	1	1	1	3	3	3	0	3	1	0	3	0	3	1	3	3	0	3	3	0	1	1	1	1	0	3	0	1	3	1	1	0	1	3	0	1	3	3	3	1	3
avgbs_122570	1	1	0	0	3	0	1	1	1	0	1	1	0	1	0	3	0	3	3	3	3	3	3	0	0	1	0	0	3	3	0	1	0	0	1	3	3	3	1	0	3	0	0	0	0	0	3	3	0
avgbs_122571	3	0	0	3	1	1	3	3	1	3	3	0	3	1	1	3	3	1	3	0	0	0	3	3	0	0	3	1	0	1	1	1	0	0	0	3	0	1	2	0	0	0	3	1	3	0	3	0	0
avgbs_122581	1	1	0	1	1	1	3	3	3	1	3	3	1	3	1	3	0	3	3	3	3	1	3	3	3	3	3	3	3	1	3	3	0	0	1	1	1	1	3	1	3	0	3	3	3	3	3	3	0
avgbs_122582	1	1	0	1	1	1	3	3	3	1	3	3	1	3	1	3	0	3	3	3	3	1	3	3	3	3	3	3	3	1	3	3	0	0	1	1	1	1	3	1	3	0	3	3	3	3	3	3	0
avgbs_12260	3	3	0	2	1	2	0	3	1	3	3	3	1	1	3	1	3	3	1	1	0	3	1	1	1	1	3	3	1	3	1	3	0	1	3	1	3	1	2	1	3	3	3	3	1	1	3	1	1
avgbs_122617	3	1	1	2	0	0	0	3	3	3	3	3	3	1	1	0	1	1	1	1	1	1	1	1	3	3	1	1	1	1	3	1	0	3	0	1	3	3	1	1	3	3	0	3	3	0	1	0	0
avgbs_122622	1	3	1	1	3	3	0	1	1	1	1	1	0	1	3	3	1	3	2	3	1	1	1	3	0	1	0	3	3	3	1	1	0	1	3	3	1	3	2	1	1	1	1	3	3	0	3	1	1
avgbs_12263	1	0	0	3	3	1	1	1	1	1	1	1	3	1	0	3	3	3	3	3	3	3	3	3	1	1	3	3	3	3	1	1	0	1	1	3	3	3	1	1	3	3	1	3	1	1	3	3	1
avgbs_122635	3	3	3	3	3	3	1	1	3	1	1	1	3	1	3	3	3	0	3	3	1	3	3	3	3	3	1	1	1	3	3	3	0	3	1	3	3	1	2	3	3	1	0	1	3	0	1	1	1
avgbs_12272	1	1	0	3	0	1	3	3	1	0	1	1	1	3	1	3	3	1	1	3	1	1	1	0	1	3	3	1	1	3	1	1	0	1	3	1	1	1	3	3	0	3	3	1	3	1	3	1	1
avgbs_12274	3	0	3	1	3	3	0	1	1	1	1	0	3	3	1	1	3	3	1	0	1	0	1	1	0	3	0	3	1	3	3	3	0	1	3	1	3	3	2	1	3	0	0	3	1	3	3	3	0
avgbs_122759	1	1	0	3	3	1	3	1	3	0	3	3	1	3	1	1	3	1	1	3	1	3	3	3	1	3	3	1	3	3	3	1	0	0	0	3	1	3	3	1	3	3	3	1	2	3	1	1	0
avgbs_122760	3	3	3	3	1	1	3	3	1	3	3	3	3	1	1	3	3	1	3	3	3	3	3	3	3	3	3	1	1	1	1	1	0	1	3	3	3	1	2	1	0	0	3	1	3	3	3	1	3
avgbs_12278	1	3	0	3	0	1	0	3	1	3	3	3	1	1	3	3	1	1	1	1	3	1	1	1	3	1	3	1	1	3	1	3	0	1	1	1	1	1	2	3	0	3	1	1	1	3	3	3	1
avgbs_122785	1	1	3	3	0	0	0	3	0	0	1	3	3	1	3	3	0	0	3	3	0	3	3	3	1	1	1	0	0	0	0	1	0	0	3	3	1	0	3	0	0	0	0	3	3	1	3	0	0
avgbs_122786	1	1	3	3	0	0	0	3	0	0	1	0	3	1	3	3	0	0	3	3	0	3	3	3	1	1	1	0	0	0	0	1	0	0	3	3	1	0	3	0	0	0	0	3	3	1	3	0	0
avgbs_1228	1	3	0	1	0	0	0	1	0	1	1	0	3	1	0	0	0	3	1	0	1	1	1	3	1	1	0	3	3	3	1	1	0	1	0	0	0	3	3	0	0	1	1	3	3	0	3	0	0
avgbs_122809	3	0	3	3	3	1	0	3	0	0	1	3	0	3	1	0	3	1	1	1	0	0	3	0	3	1	3	1	1	3	3	3	0	3	0	1	0	3	2	1	0	0	1	3	3	3	1	1	0
avgbs_122811	1	1	3	3	1	3	1	3	1	3	1	1	1	3	0	1	1	1	3	3	1	0	3	3	0	1	1	1	1	1	3	1	0	3	1	3	3	1	2	3	1	1	0	1	1	0	1	1	1
avgbs_122833	1	1	0	3	3	0	1	0	1	3	0	3	0	1	1	3	3	3	1	3	3	3	1	3	0	1	3	3	0	3	1	1	0	0	1	3	0	3	1	0	0	0	1	0	1	1	3	3	0
avgbs_122834	3	1	3	1	3	3	1	3	3	3	3	1	1	1	1	1	3	1	1	3	1	3	1	3	1	1	1	1	1	3	1	1	0	1	1	3	3	3	1	1	3	3	1	3	3	3	1	1	3
avgbs_122858	1	1	1	3	3	3	3	3	3	3	1	3	1	1	1	1	0	1	1	1	3	3	3	1	3	0	3	1	0	1	3	1	0	1	0	1	3	3	2	1	3	1	3	1	1	3	1	1	1
avgbs_122873	3	1	1	2	1	1	3	3	3	3	3	3	3	1	1	1	1	1	1	1	2	1	1	1	3	1	1	1	1	1	3	2	0	3	3	1	3	3	2	1	3	3	3	1	3	3	1	1	1
avgbs_122879	1	1	3	1	1	3	3	3	1	3	1	1	3	3	3	3	1	3	1	1	1	1	3	1	3	2	3	3	3	1	3	3	0	3	1	1	1	1	2	3	1	1	3	1	3	3	1	3	3
avgbs_122886	1	0	0	1	0	1	3	1	0	1	0	0	1	1	3	1	1	0	0	1	3	0	1	1	0	3	0	1	1	3	3	1	0	3	3	0	0	0	3	0	0	0	0	0	1	0	3	3	0
avgbs_122901	0	1	0	0	3	3	0	3	3	0	1	3	1	1	1	1	0	1	3	0	1	0	3	1	3	1	3	0	1	1	3	1	0	1	0	1	3	3	2	0	0	1	0	0	1	0	1	1	0
avgbs_122911	3	0	0	3	1	3	1	1	0	0	3	3	0	1	3	1	0	1	1	1	3	0	3	1	0	1	1	1	0	0	1	1	0	0	0	1	0	3	2	0	0	0	3	3	3	0	0	1	0
avgbs_122918	1	3	3	1	3	1	1	3	1	3	3	1	3	1	3	3	1	1	1	3	3	1	1	3	1	1	3	1	1	1	1	3	0	1	1	1	1	1	2	3	3	3	1	1	1	1	3	3	1
avgbs_122935	1	3	1	3	1	1	0	1	3	1	0	1	1	3	1	1	1	0	1	3	1	1	3	3	0	1	3	3	1	3	1	1	0	3	3	3	1	1	3	0	1	0	1	3	3	0	0	1	1
avgbs_122936	1	3	1	3	1	1	0	1	3	1	0	1	1	3	1	1	1	0	1	3	1	1	3	3	0	1	3	3	1	3	1	1	0	3	3	3	1	1	3	0	1	0	1	3	3	0	0	1	1
avgbs_122937	3	0	0	0	3	1	0	1	0	1	1	0	3	1	0	3	3	3	1	0	0	3	3	0	1	0	0	3	3	1	0	0	0	0	1	3	0	3	1	0	3	3	1	3	1	0	3	0	0
avgbs_12294	3	3	0	3	0	1	2	1	1	1	1	3	3	1	1	3	3	0	3	3	3	3	3	3	3	3	3	1	1	1	1	1	0	3	3	1	3	1	2	1	3	3	3	1	2	3	3	1	3
avgbs_122972	1	3	0	3	3	3	1	1	3	1	2	3	1	3	1	1	3	1	3	3	3	3	3	3	1	3	3	1	2	3	1	3	0	1	3	3	1	1	2	1	3	1	1	1	1	1	1	1	1
avgbs_122977	3	3	3	3	1	3	1	1	3	1	1	1	3	1	3	2	3	1	3	3	1	2	3	3	3	3	1	1	1	3	3	3	0	1	1	3	3	1	2	3	3	1	1	1	3	3	1	1	1
avgbs_122982	1	0	1	0	3	0	1	1	3	3	1	3	3	3	1	1	3	3	3	3	3	1	1	0	1	1	3	0	3	1	1	3	0	3	3	1	1	3	1	3	3	1	3	3	1	0	3	3	1
avgbs_122986	1	3	1	1	1	1	3	3	0	0	3	3	0	1	1	0	1	3	1	1	1	3	3	1	3	3	3	3	1	1	1	0	0	1	1	1	3	3	2	3	3	3	0	1	3	3	1	3	3
avgbs_122987	1	3	1	1	1	1	3	3	0	0	3	3	0	1	1	0	1	3	1	1	1	3	3	1	3	3	3	3	1	1	1	0	0	1	1	1	3	3	2	3	3	3	0	1	3	3	1	3	3
avgbs_122993	1	0	3	3	3	1	0	1	1	3	1	3	0	1	1	3	3	3	1	3	3	3	1	3	0	1	3	2	3	3	1	1	0	1	0	0	3	3	1	0	0	3	1	3	1	1	3	3	1
avgbs_123004	1	0	1	3	0	1	0	1	0	1	1	3	3	1	0	0	1	0	0	3	3	3	3	3	0	3	0	0	0	0	1	3	0	1	0	1	0	3	2	1	0	0	3	3	3	0	1	3	3
avgbs_123005	1	0	1	3	0	1	0	1	0	1	1	3	3	1	0	0	1	0	0	3	3	3	3	3	0	3	0	0	0	0	1	3	0	1	0	1	0	3	2	1	0	0	3	3	3	0	1	3	3
avgbs_123016	1	3	0	3	3	3	3	3	3	3	3	0	3	1	3	1	3	3	3	3	0	3	2	3	0	3	1	3	0	1	3	1	0	0	0	0	1	3	2	0	0	1	0	0	1	3	1	3	0
avgbs_123018	1	1	1	1	3	3	3	3	1	3	3	3	1	3	1	1	3	1	1	3	3	3	1	3	3	1	1	1	1	1	3	3	0	3	1	1	3	3	3	1	3	0	3	1	1	3	1	1	1
avgbs_123036	2	1	3	3	1	1	0	1	3	1	3	3	1	1	3	1	3	3	3	3	3	3	1	3	3	3	3	3	3	3	1	3	0	3	1	3	1	3	2	3	3	3	1	1	3	0	3	1	1
avgbs_123037	2	1	3	3	1	1	0	1	3	1	3	3	1	1	3	1	3	3	3	3	3	3	1	3	3	3	3	3	3	3	1	3	0	3	1	3	1	3	2	3	3	3	1	1	3	0	3	1	1
avgbs_123040	1	0	0	3	3	1	1	1	0	1	1	1	3	1	1	3	3	3	3	3	3	3	3	3	1	1	3	3	3	2	1	1	0	0	1	0	3	3	1	0	3	3	1	3	1	1	3	3	0
avgbs_123045	3	3	1	3	3	3	1	1	1	1	1	1	0	3	3	1	1	3	3	3	1	1	1	2	1	3	3	3	3	1	3	3	0	3	0	3	1	1	2	1	0	0	0	1	3	0	3	3	3
avgbs_123048	3	3	1	1	0	1	3	3	3	3	1	1	1	1	3	1	3	1	1	1	1	3	3	1	1	3	3	1	3	0	3	1	0	0	3	1	3	1	2	0	3	3	3	3	3	0	3	3	1
avgbs_123049	3	3	1	1	0	1	3	3	3	3	1	1	1	1	3	1	3	1	1	1	1	3	3	1	1	3	3	1	3	0	3	1	0	0	3	1	3	1	2	0	3	3	3	3	3	0	3	3	1
avgbs_123050	3	3	1	1	0	1	3	3	3	3	1	1	1	1	3	1	3	1	1	1	1	3	3	1	1	3	3	1	3	0	3	1	0	0	3	1	3	1	2	0	3	3	3	3	3	0	3	3	1
avgbs_123051	1	0	3	1	1	1	1	1	0	1	1	3	0	1	0	0	1	3	1	1	3	1	3	1	3	0	3	3	1	0	1	0	0	1	1	3	3	1	3	3	0	0	0	1	1	0	3	1	0
avgbs_123079	0	0	0	3	3	0	0	3	3	3	1	0	0	1	1	1	1	0	3	1	1	3	1	1	0	0	1	0	1	3	0	1	0	0	3	1	1	3	3	0	3	1	0	0	1	0	1	0	0
avgbs_123082	3	3	3	3	1	1	1	1	1	1	1	3	3	3	3	3	1	1	3	3	3	1	3	3	3	3	3	3	1	1	1	1	0	0	3	1	0	1	1	1	1	3	3	1	3	3	3	1	3
avgbs_123083	3	3	3	3	1	1	1	1	1	1	1	3	3	3	3	3	1	1	3	3	3	1	3	3	3	3	3	3	1	1	1	1	0	0	3	1	0	1	1	1	1	3	3	1	3	3	3	1	3
avgbs_123096	1	3	3	3	1	1	1	3	1	3	1	2	1	3	1	1	1	3	3	3	1	1	1	3	3	3	3	0	3	3	1	3	0	1	0	1	3	3	2	1	3	3	1	3	3	0	3	1	0
avgbs_123117	3	0	1	3	0	1	0	1	3	1	3	3	3	1	0	0	0	1	0	3	0	1	1	0	3	1	1	1	3	3	0	1	0	1	0	3	3	1	2	0	1	0	0	1	1	3	3	3	1
avgbs_12313	3	3	1	1	3	0	3	3	0	0	1	1	1	1	3	1	3	1	1	1	0	3	3	1	1	3	3	1	1	3	3	1	0	1	0	1	1	0	3	3	3	3	3	3	3	0	3	3	3
avgbs_123131	1	3	1	3	3	0	0	1	1	1	1	0	0	1	0	3	0	3	3	3	3	0	3	3	1	3	0	3	0	1	1	3	0	0	0	0	3	0	2	0	3	3	3	0	3	0	1	3	0
avgbs_123145	1	3	1	3	3	3	1	1	3	0	1	3	1	3	1	1	3	1	3	3	3	3	3	3	1	3	3	1	3	3	1	3	0	1	3	3	1	1	1	1	3	0	1	1	1	0	1	1	1
avgbs_123169	1	3	0	1	3	3	0	1	1	1	3	1	3	3	3	3	1	3	3	3	1	0	1	3	0	0	0	0	3	0	1	1	0	0	3	3	1	3	3	0	1	1	1	0	3	1	3	0	1
avgbs_123172	3	3	0	1	3	0	0	1	0	1	3	3	3	1	3	3	1	1	1	3	0	3	3	3	3	0	1	0	1	3	1	1	0	3	3	3	3	3	1	0	1	0	0	0	1	0	3	1	1
avgbs_123173	3	3	0	1	3	0	0	1	0	1	3	3	3	1	3	3	1	1	1	3	0	3	3	3	3	0	1	0	1	3	1	1	0	3	3	3	3	3	1	0	1	0	0	0	1	0	3	1	1
avgbs_123174	1	3	1	3	3	3	1	1	3	0	1	3	1	3	1	1	3	1	3	3	3	3	3	3	1	3	3	1	3	3	1	3	0	1	3	3	1	1	1	1	3	0	1	1	1	0	1	1	1
avgbs_123178	1	0	0	0	3	0	1	1	0	3	3	3	1	1	0	3	0	3	0	1	0	0	1	1	0	1	3	3	3	3	0	1	0	1	1	0	0	3	1	1	0	3	1	1	1	0	3	0	0
avgbs_12318	1	3	3	3	1	1	1	3	1	3	1	2	1	3	1	1	1	3	3	3	1	1	1	3	3	3	3	3	3	3	1	3	0	1	3	1	3	3	2	1	3	3	1	3	3	2	3	1	1
avgbs_123215	1	3	0	3	0	0	0	0	3	3	0	3	3	0	0	3	0	0	3	1	0	3	1	1	0	3	1	0	0	1	3	1	0	0	3	0	3	1	1	0	0	3	1	0	3	0	1	0	0
avgbs_123216	3	3	0	3	3	0	3	1	1	1	3	1	0	2	1	3	1	0	0	3	3	3	3	3	3	1	1	1	3	3	1	1	0	3	3	3	1	3	3	3	0	1	0	1	3	0	3	3	1
avgbs_123217	3	3	0	3	3	0	3	1	1	1	3	1	0	2	1	3	1	0	0	3	3	3	3	3	3	1	1	1	3	3	1	1	0	3	3	3	1	3	3	3	0	1	0	1	3	0	3	3	1
avgbs_123235	1	0	3	1	3	1	0	1	0	0	0	3	1	1	3	0	1	3	3	1	3	3	1	1	3	3	0	1	1	3	3	1	0	0	3	3	1	1	3	1	1	0	0	3	1	0	3	3	0
avgbs_123249	0	0	0	3	0	0	1	1	1	1	1	1	0	3	3	1	0	0	0	3	0	1	1	0	0	0	3	0	0	1	3	0	0	3	1	0	1	1	3	1	3	0	0	0	3	0	3	3	0
avgbs_123254	0	3	0	3	1	0	0	1	0	0	3	1	0	3	0	1	1	3	0	0	0	0	0	3	3	1	0	3	1	3	3	1	0	0	1	0	1	0	3	1	1	3	0	3	3	3	0	1	0
avgbs_123255	0	3	0	3	1	0	0	1	0	0	3	1	0	3	0	1	1	3	0	0	0	0	0	3	3	1	0	3	1	3	3	1	0	0	1	0	1	0	3	1	1	3	0	3	3	3	0	1	0
avgbs_123273	3	0	0	3	1	0	0	1	0	1	1	1	3	1	3	2	3	1	3	3	1	2	3	3	3	3	1	1	1	3	3	3	0	0	1	3	3	1	2	0	3	1	1	1	3	3	1	0	0
avgbs_123327	1	0	0	3	3	0	0	1	1	1	1	1	0	1	1	3	3	3	3	3	0	3	3	3	1	1	3	3	3	3	1	1	0	0	1	3	3	3	1	1	0	0	1	3	1	0	3	3	0
avgbs_123329	1	3	0	0	3	0	0	1	1	0	2	3	1	1	3	3	1	1	1	1	0	1	2	2	3	1	3	1	1	3	1	3	0	1	1	3	1	1	3	3	3	3	0	1	1	0	3	3	0
avgbs_123333	3	3	3	3	1	0	1	1	3	1	1	1	3	1	3	2	3	1	3	3	1	1	3	3	3	3	1	1	1	3	3	3	0	1	1	3	3	1	1	3	3	1	1	1	3	0	1	1	1
avgbs_12334	1	0	1	3	1	1	0	1	3	1	3	1	1	3	1	1	0	3	1	3	1	1	3	3	3	1	3	3	1	3	1	1	0	3	3	3	1	1	3	1	1	3	1	3	3	0	3	1	1
avgbs_123375	1	3	3	3	1	1	1	1	1	1	1	3	1	1	3	3	1	1	1	1	3	1	3	1	3	1	3	1	2	3	1	3	0	1	1	3	3	1	2	0	3	3	1	1	1	3	3	3	1
avgbs_123414	3	0	3	1	0	0	1	3	0	3	1	3	1	1	1	1	3	3	2	1	1	3	3	1	1	1	1	0	1	3	0	0	0	1	0	2	3	1	1	3	3	1	0	3	1	1	3	0	0
avgbs_123430	3	3	3	3	3	0	1	1	1	1	1	1	1	3	3	1	1	3	3	3	1	3	3	3	1	3	1	3	3	3	3	0	0	3	3	3	3	3	2	1	3	0	1	1	3	0	1	3	0
avgbs_123436	3	3	3	3	3	3	0	1	1	1	1	1	1	3	3	1	1	3	3	3	3	3	3	3	1	3	1	3	3	1	3	3	0	3	3	3	3	3	3	1	3	3	1	1	3	1	1	3	0
avgbs_12351	0	3	0	3	1	0	1	0	3	1	3	3	0	1	0	1	0	0	1	1	3	0	3	1	3	1	1	0	0	3	0	1	0	1	0	0	3	3	2	1	0	0	0	3	3	3	1	1	1
avgbs_123530	1	1	0	3	0	1	0	1	1	1	1	1	3	1	1	3	3	3	3	3	3	0	3	3	1	1	3	3	3	2	1	1	0	1	1	3	3	3	1	0	3	0	1	1	1	1	3	2	1
avgbs_12359	0	0	3	1	3	0	3	0	1	1	0	3	1	1	0	1	1	3	3	1	3	0	1	1	0	0	0	0	0	3	3	0	0	3	0	3	0	3	3	1	0	0	0	0	1	0	0	3	3
avgbs_123609	1	0	0	1	1	0	3	3	3	1	0	3	0	3	1	3	3	3	3	3	3	1	3	0	0	0	3	0	3	1	3	3	0	0	1	1	1	1	3	0	3	0	0	3	3	0	3	3	0
avgbs_123638	0	1	3	3	0	0	1	3	0	3	0	0	1	0	3	1	1	1	3	3	1	3	3	3	0	1	1	1	1	1	3	1	0	0	0	3	1	1	2	3	3	0	0	1	1	0	1	0	0
avgbs_123678	1	0	0	3	3	0	0	3	1	0	0	3	3	1	3	3	0	0	3	3	1	0	3	3	0	3	0	0	3	2	0	1	0	1	0	1	0	0	2	3	3	3	3	0	3	0	1	1	3
avgbs_123730	0	3	0	0	3	1	0	1	0	1	0	1	1	2	3	3	1	0	3	3	0	0	3	0	0	3	1	3	3	0	3	0	0	3	3	3	3	0	2	1	3	1	1	0	0	0	3	3	0
avgbs_123742	1	0	0	0	0	0	0	1	1	0	3	0	0	3	1	1	1	3	1	0	1	1	3	3	3	1	0	3	0	3	3	3	0	3	1	3	0	0	3	0	0	0	0	3	0	0	3	0	0
avgbs_123750	1	0	0	1	3	1	1	1	0	1	3	3	0	3	3	3	1	0	0	3	1	3	1	3	1	3	0	3	0	1	0	3	0	3	1	1	3	3	1	3	3	3	3	0	1	0	3	3	3
avgbs_123751	1	0	0	1	3	1	1	1	0	1	3	3	0	3	3	3	1	0	0	3	1	3	1	3	1	3	0	3	0	1	0	3	0	3	1	1	3	3	1	3	3	3	3	0	1	0	3	3	3
avgbs_123763	1	3	1	3	0	1	0	3	3	3	1	3	3	3	1	3	3	3	2	1	3	3	1	1	3	3	1	0	3	1	3	1	0	0	3	0	3	1	1	3	3	0	1	1	3	0	1	3	0
avgbs_123766	1	1	0	3	1	1	3	3	1	3	1	1	1	3	1	3	3	1	1	3	1	1	1	3	1	3	3	1	1	3	1	1	0	1	3	1	1	1	3	0	1	0	3	1	3	0	3	1	1
avgbs_123813	1	0	0	3	0	0	1	3	0	3	1	3	0	3	1	3	0	0	1	1	0	3	0	1	0	1	0	0	3	1	3	1	0	1	0	1	3	1	1	0	0	3	1	0	0	0	1	0	0
avgbs_123846	1	3	3	3	0	3	1	3	0	3	0	0	0	1	0	3	1	1	1	1	3	0	1	1	0	3	1	1	3	1	1	3	0	1	1	3	0	3	1	0	0	0	1	0	1	1	1	1	3
avgbs_123860	1	1	0	3	0	3	3	1	0	1	0	3	1	1	1	2	0	1	3	3	0	0	1	3	0	1	0	1	3	3	1	1	0	0	1	3	1	1	2	0	0	3	0	1	1	1	1	3	1
avgbs_123869	3	3	0	3	0	0	1	0	0	1	1	0	3	3	3	3	1	0	3	2	0	1	3	0	0	0	0	0	1	1	1	1	0	3	0	1	3	1	1	0	0	0	0	0	3	0	0	1	3
avgbs_123891	1	0	0	3	3	3	0	3	0	3	3	0	1	2	0	3	0	0	1	3	3	0	3	3	0	3	3	3	3	3	2	3	0	1	1	1	1	3	2	1	1	3	3	1	1	0	3	1	3
avgbs_123936	3	3	0	3	3	0	3	1	1	1	1	3	3	1	3	3	1	1	3	0	3	1	3	3	0	3	0	3	1	1	1	1	0	0	3	1	0	0	1	1	0	1	0	1	2	0	1	0	0
avgbs_123978	1	1	0	3	0	1	3	1	1	3	3	1	3	1	3	1	0	1	1	0	1	1	3	3	1	1	1	1	3	1	1	1	0	0	3	0	1	3	2	3	3	3	1	1	1	1	3	3	0
avgbs_124011	1	3	0	1	3	1	0	1	1	1	1	0	1	1	3	1	1	0	3	1	3	3	1	1	3	3	1	0	1	3	3	1	0	0	3	3	0	2	2	0	1	0	3	3	1	3	0	0	3
avgbs_124048	1	1	3	0	3	1	0	3	0	3	1	3	3	1	3	3	0	0	3	3	0	3	3	3	3	0	1	0	0	2	1	1	0	1	1	1	3	1	2	0	3	0	3	3	3	3	1	1	3
avgbs_124122	0	0	3	3	1	3	1	1	0	1	1	1	3	1	3	3	3	1	3	3	0	3	3	0	3	3	1	1	0	3	3	3	0	0	0	3	3	1	1	3	0	0	0	1	3	0	1	0	1
avgbs_124137	3	3	3	3	3	1	1	3	1	1	1	3	3	2	1	1	3	1	1	1	3	3	3	1	3	1	3	1	1	3	3	3	0	3	3	1	1	3	2	1	1	2	1	3	3	3	1	1	0
avgbs_124153	0	0	0	3	3	0	1	3	3	3	0	0	3	1	3	1	3	3	0	0	0	0	0	1	3	0	0	3	0	1	0	0	0	1	0	1	1	3	1	0	0	3	0	0	3	0	0	3	3
avgbs_124172	1	3	3	3	1	1	3	1	1	1	3	1	3	3	1	1	0	3	1	3	1	1	3	3	3	1	3	3	1	3	3	3	0	3	1	3	1	1	3	1	0	0	1	3	3	3	3	1	1
avgbs_124187	3	0	0	1	3	1	3	3	0	3	1	0	1	1	0	1	0	1	1	1	1	3	3	1	1	3	3	1	0	3	3	1	0	0	0	1	2	1	3	0	0	0	3	3	3	0	3	0	0
avgbs_124224	1	3	3	3	1	1	0	3	0	3	1	1	0	3	1	1	1	3	3	3	1	1	1	3	0	3	3	3	3	3	1	3	0	0	3	1	3	3	2	1	3	3	1	3	3	0	3	1	0
avgbs_124230	3	0	0	3	1	1	3	1	1	1	1	3	3	3	3	3	1	1	3	3	3	1	3	3	3	3	3	3	1	1	1	1	0	3	3	1	3	1	1	1	1	3	3	1	3	0	3	1	3
avgbs_124246	0	3	0	3	1	0	3	1	1	1	1	3	3	3	3	3	1	1	3	3	0	1	3	3	3	3	3	0	1	1	1	1	0	3	3	1	3	1	1	1	1	0	3	1	3	3	3	1	3
avgbs_124250	1	1	3	3	1	3	0	3	1	3	1	0	1	2	3	1	1	1	3	3	1	3	3	3	3	1	1	1	1	1	3	1	0	3	1	3	1	1	2	3	3	1	1	1	1	3	1	1	0
avgbs_124261	3	1	0	1	1	3	3	3	1	3	1	1	3	3	3	3	3	3	1	1	2	1	2	1	3	3	3	3	3	1	3	3	0	3	3	3	1	1	1	3	1	1	3	1	3	3	1	3	3
avgbs_124270	3	1	1	3	3	1	3	3	1	3	1	1	3	1	1	3	1	1	1	3	3	3	3	3	0	1	1	1	3	3	1	1	0	0	3	1	1	3	3	3	1	3	1	1	3	0	0	3	1
avgbs_124273	3	0	0	1	3	3	1	1	0	1	3	1	1	3	1	3	3	1	1	3	1	1	3	3	3	3	0	0	3	1	1	1	0	1	0	3	3	3	2	1	3	3	1	3	3	0	3	3	1
avgbs_124292	1	0	0	3	3	0	1	1	0	1	0	1	3	1	0	3	0	3	3	3	0	3	3	3	1	1	3	0	3	1	1	1	0	0	0	3	0	3	1	0	3	0	1	0	0	0	3	3	0
avgbs_124295	3	3	1	3	1	3	1	1	3	1	3	3	3	1	3	1	3	2	1	1	3	0	3	1	0	2	1	1	1	3	1	1	0	1	3	1	3	3	2	0	1	3	0	3	3	0	3	1	3
avgbs_124298	3	3	3	3	3	1	1	0	0	1	0	0	3	1	1	3	0	0	0	3	0	3	3	3	0	0	3	3	3	2	1	1	0	0	0	3	0	0	1	1	3	0	0	0	1	0	0	0	3
avgbs_124306	1	3	0	1	3	3	3	1	3	1	3	3	1	1	3	1	3	1	3	3	3	3	1	3	1	1	3	0	3	1	3	1	0	3	3	1	1	1	2	1	1	3	3	1	3	1	1	3	1
avgbs_12436	1	3	0	1	1	1	3	3	3	3	0	3	3	3	3	1	1	3	1	3	1	0	1	3	3	3	0	0	1	3	1	3	0	3	3	3	3	3	1	1	1	1	1	3	1	3	1	3	1
avgbs_124366	2	3	3	3	1	0	2	1	1	1	1	3	3	3	3	3	0	1	3	3	3	1	3	3	3	3	3	3	0	1	1	1	0	3	3	1	3	1	2	1	1	0	3	1	3	3	3	1	3
avgbs_12437	1	3	0	1	1	1	3	3	3	3	0	3	3	3	3	1	1	3	1	3	1	0	1	3	3	3	0	0	1	3	1	3	0	3	3	3	3	3	1	1	1	1	1	3	1	3	1	3	1
avgbs_12438	3	1	3	3	3	0	3	1	1	0	1	3	3	3	1	1	3	3	3	1	0	1	1	1	3	3	3	3	1	3	3	3	0	1	3	1	3	2	2	1	3	3	3	3	1	3	3	3	3
avgbs_124388	3	0	1	3	0	0	1	1	3	0	3	3	0	1	3	0	0	1	1	0	3	0	3	1	0	1	1	0	3	3	1	1	0	1	3	1	3	3	3	0	0	0	0	3	0	0	1	1	1
avgbs_124397	0	1	0	3	3	1	1	1	1	0	1	0	3	1	1	0	3	3	3	3	3	0	3	3	0	1	3	3	0	3	1	0	0	0	1	3	3	3	1	1	0	0	0	3	1	1	0	3	1
avgbs_124411	1	1	0	3	1	1	3	3	3	3	3	3	1	3	1	3	3	3	3	3	3	1	3	3	1	3	3	3	3	1	3	3	0	1	3	1	1	1	3	1	0	3	0	3	2	1	3	3	0
avgbs_124412	1	1	0	3	1	1	3	3	3	3	3	3	1	3	1	3	3	3	3	3	3	1	3	3	1	3	3	3	3	1	3	3	0	1	3	1	1	1	3	1	0	3	0	3	2	1	3	3	0
avgbs_124422	1	3	0	1	1	3	3	1	1	1	1	1	1	3	1	1	1	1	3	3	1	1	1	3	1	3	3	1	3	1	3	1	0	3	1	1	0	1	2	1	1	3	3	3	3	0	1	3	3
avgbs_12445	3	3	3	3	3	1	1	1	1	1	1	1	2	3	3	1	1	3	3	3	3	3	3	3	1	3	1	3	3	3	3	1	0	3	3	3	3	3	2	1	3	1	1	1	3	1	0	3	3
avgbs_12448	3	3	3	3	3	1	1	1	1	1	1	1	2	3	3	1	1	3	3	3	3	3	3	3	1	3	1	3	3	3	3	1	0	3	3	3	3	3	2	1	3	1	1	1	3	1	0	3	3
avgbs_124480	1	1	0	3	3	3	0	1	1	3	3	3	1	1	1	3	1	0	0	1	3	3	1	0	1	1	3	0	3	3	1	1	0	0	1	0	0	3	1	0	3	0	1	0	1	0	3	3	1
avgbs_1245	1	1	3	3	1	1	3	3	3	3	3	3	1	3	1	3	3	3	3	3	3	1	3	3	1	3	3	3	3	1	3	3	0	1	3	1	1	1	3	1	3	3	0	3	1	0	3	3	1
avgbs_124511	1	1	0	3	3	0	0	1	1	1	1	0	0	0	0	3	3	3	3	3	3	0	3	0	1	1	0	3	0	2	1	0	0	0	0	3	3	3	1	1	0	0	0	1	1	0	3	3	1
avgbs_124562	3	3	0	3	1	3	1	1	1	1	1	1	3	1	3	3	3	3	3	3	1	3	3	3	1	3	3	3	3	1	1	1	0	1	1	3	3	3	1	3	3	0	1	3	1	1	3	1	3
avgbs_124568	3	3	0	3	3	1	1	3	1	1	1	3	3	3	1	1	3	1	1	1	3	3	3	1	3	1	3	1	1	3	3	3	0	3	3	1	2	3	2	1	1	0	1	3	3	3	1	1	0
avgbs_124569	1	1	0	3	0	0	0	3	0	3	1	1	1	3	3	1	1	0	3	3	0	3	3	0	0	1	1	1	1	0	3	1	0	0	0	3	0	1	2	3	1	0	1	1	1	0	1	1	0
avgbs_124571	0	3	3	3	1	0	0	3	0	3	1	1	1	1	3	3	1	1	1	1	3	1	1	1	1	3	1	1	3	1	1	3	0	1	1	3	1	3	1	0	0	0	1	1	1	1	1	1	3
avgbs_124581	1	3	3	1	1	1	3	3	3	0	1	0	3	3	0	1	0	3	1	3	1	1	1	3	3	3	0	3	0	3	0	3	0	0	3	3	3	3	2	0	1	0	1	0	1	3	1	3	1
avgbs_124598	0	0	0	3	0	0	3	3	1	3	0	1	3	1	1	3	1	1	1	0	3	0	0	0	3	1	1	1	3	3	0	0	0	0	0	0	1	3	3	0	0	0	1	1	0	0	0	3	0
avgbs_124599	0	0	0	3	0	0	3	3	1	3	0	1	3	1	1	3	1	1	1	0	3	0	0	0	3	1	1	1	3	3	0	0	0	0	0	0	1	3	3	0	0	0	1	1	0	0	0	3	0
avgbs_1246	1	1	3	3	1	1	3	3	3	3	3	3	1	3	1	3	3	3	3	3	3	1	3	3	1	3	3	3	3	1	3	3	0	1	3	1	1	1	3	1	3	3	0	3	1	0	3	3	1
avgbs_124600	0	0	0	3	0	0	3	3	1	3	0	1	3	1	1	3	1	1	1	0	3	0	0	0	3	1	1	1	3	3	0	0	0	0	0	0	1	3	3	0	0	0	1	1	0	0	0	3	0
avgbs_124656	0	0	0	1	1	0	0	3	0	3	3	3	3	1	1	0	0	1	1	1	0	1	1	0	3	3	1	1	0	1	3	1	0	0	0	0	3	3	1	1	0	0	1	0	3	0	1	1	0
avgbs_12466	1	3	0	3	1	3	0	3	0	3	1	0	1	1	3	3	0	1	1	1	3	0	1	1	1	3	0	1	3	1	1	3	0	0	1	3	0	3	1	1	0	0	0	1	0	1	1	1	0
avgbs_124664	3	3	1	3	1	1	3	0	1	1	1	1	3	1	0	3	0	0	3	0	3	0	1	3	0	0	0	0	1	3	1	1	0	3	3	1	3	1	1	0	1	3	0	1	3	3	0	1	0
avgbs_124679	1	1	0	3	3	1	1	1	1	0	1	1	3	1	1	3	3	3	0	3	3	3	3	3	1	3	3	3	3	2	1	1	0	1	1	3	3	3	1	1	0	3	1	0	1	0	0	1	3
avgbs_124685	1	3	0	3	3	0	2	1	3	1	1	3	1	3	0	0	3	1	3	3	3	3	3	3	1	3	3	1	3	3	1	3	0	1	3	3	1	1	1	1	3	1	0	0	1	0	1	1	0
avgbs_124686	1	3	0	3	3	0	2	1	3	1	1	3	1	3	0	0	3	1	3	3	3	3	3	3	1	3	3	1	3	3	1	3	0	1	3	3	1	1	1	1	3	1	0	0	1	0	1	1	0
avgbs_124732	1	3	0	1	1	1	0	1	3	0	3	3	1	3	0	3	1	3	0	3	1	3	1	3	1	1	0	0	3	1	3	3	0	3	1	1	3	1	1	1	0	1	0	0	1	0	3	3	3
avgbs_124753	1	3	3	1	3	1	1	1	1	1	1	3	1	1	3	1	1	3	3	1	3	3	1	1	3	3	1	0	1	3	3	1	0	3	3	3	1	1	2	1	1	1	3	3	1	3	3	3	3
avgbs_124770	2	0	0	1	3	1	3	1	1	3	3	0	1	3	0	1	3	3	1	3	0	3	1	3	1	1	3	3	1	1	3	1	0	1	3	1	3	3	2	1	3	3	3	1	1	0	1	1	3
avgbs_124778	3	1	0	3	1	3	3	0	3	0	1	0	3	1	1	0	1	1	1	1	3	1	3	1	3	3	0	1	0	1	3	3	0	3	0	1	3	0	1	0	1	3	0	3	0	0	0	1	1
avgbs_124847	1	3	3	0	0	0	1	1	0	1	0	0	1	1	0	3	1	3	1	0	3	1	3	1	3	1	3	3	0	3	1	3	0	0	1	0	3	1	3	3	3	0	0	1	1	0	0	1	0
avgbs_124862	3	3	3	3	3	1	1	1	1	1	2	1	3	1	1	3	3	3	1	3	0	3	3	3	1	3	0	3	3	1	1	1	0	1	1	3	3	3	1	3	3	0	1	3	1	0	3	3	3
avgbs_124894	1	3	1	1	1	1	1	1	3	1	3	2	0	3	3	3	1	2	3	3	1	3	1	3	1	1	2	3	3	1	2	3	0	3	1	1	3	1	1	1	3	1	3	1	1	1	3	3	1
avgbs_124929	0	3	0	1	0	0	1	1	1	0	1	0	1	1	0	1	0	0	3	1	0	0	1	1	3	3	0	1	0	0	3	0	0	0	3	3	1	1	2	0	1	0	3	3	1	0	3	0	0
avgbs_124930	0	3	0	1	0	0	1	1	1	0	1	0	1	1	0	1	0	0	3	1	0	0	1	1	3	3	0	1	0	0	3	0	0	0	3	3	1	1	2	0	1	0	3	3	1	0	3	0	0
avgbs_124931	1	0	3	0	1	0	0	1	1	1	1	1	3	1	1	0	3	0	0	1	0	2	3	1	0	0	0	2	0	3	0	1	0	1	1	3	3	1	1	0	0	3	0	0	1	0	3	3	0
avgbs_124983	0	0	0	3	3	0	0	3	3	3	1	3	3	3	1	3	3	3	2	0	3	3	2	1	3	1	1	3	3	1	3	1	0	1	3	1	3	1	1	3	3	0	0	1	3	0	0	3	0
avgbs_125087	3	3	1	0	0	0	1	1	3	0	3	3	0	1	0	3	1	1	0	3	3	3	3	3	0	0	0	1	1	3	0	1	0	0	3	3	3	3	1	0	0	1	0	1	1	3	0	1	0
avgbs_125093	3	3	3	1	1	1	3	1	1	1	3	1	3	3	1	1	1	3	1	3	1	1	3	3	3	1	3	3	1	3	3	3	0	3	1	3	1	1	3	0	1	3	1	3	3	0	3	1	0
avgbs_125094	3	3	3	1	1	1	3	1	1	1	3	1	3	3	1	1	1	3	1	3	1	1	3	3	3	1	3	3	1	3	3	3	0	3	1	3	1	1	3	0	1	3	1	3	3	0	3	1	0
avgbs_12510	1	0	0	3	1	3	1	1	3	1	3	3	0	1	3	1	1	1	1	1	3	1	2	1	1	3	1	1	3	1	1	3	0	1	0	1	3	3	2	1	1	1	3	3	3	1	1	1	0
avgbs_125102	1	3	3	3	1	1	3	1	1	1	3	1	3	3	1	1	1	3	1	3	1	1	3	3	3	0	3	3	1	3	3	1	0	3	1	3	1	1	3	1	1	3	1	3	3	3	3	1	1
avgbs_125117	1	0	0	3	3	1	1	3	0	3	1	3	3	1	1	3	3	3	1	3	3	3	1	3	1	1	3	3	3	3	1	1	0	1	1	3	1	3	1	1	3	3	1	3	1	1	3	3	1
avgbs_125149	0	3	0	1	3	0	3	3	3	3	1	1	0	1	3	1	3	1	1	0	1	0	3	1	1	3	3	1	1	3	0	1	0	0	0	0	1	2	3	0	3	3	0	3	3	1	3	3	0
avgbs_12516	0	0	0	3	1	1	0	0	3	1	3	3	0	1	1	0	0	1	3	3	0	0	3	3	0	1	3	1	1	1	1	0	0	0	0	3	3	0	3	0	0	0	0	3	3	0	3	1	3
avgbs_125160	3	3	3	3	3	1	1	1	1	1	1	1	2	3	3	1	1	3	3	3	0	3	3	0	1	3	1	3	3	1	3	3	0	3	3	3	3	3	2	1	3	0	1	1	3	1	1	3	3
avgbs_125161	3	3	3	3	3	1	1	1	1	1	1	1	2	3	3	1	1	3	3	3	0	3	3	0	1	3	1	3	3	1	3	3	0	3	3	3	3	3	2	1	3	0	1	1	3	1	1	3	3
avgbs_125179	1	1	0	3	1	0	3	3	1	3	1	1	1	3	1	3	1	1	1	3	1	1	1	3	1	3	3	1	1	3	1	1	0	1	1	1	1	3	2	3	1	1	3	3	1	1	3	1	1
avgbs_125199	1	1	0	3	1	1	3	2	0	3	1	1	1	3	1	3	3	1	1	3	0	0	1	3	1	3	0	1	1	3	1	1	0	1	0	1	0	1	3	0	0	0	0	1	0	0	3	1	0
avgbs_125200	1	1	3	3	3	0	0	3	1	3	1	3	3	1	3	3	1	3	3	3	1	3	3	3	3	3	1	3	3	2	1	1	0	1	1	1	0	1	2	3	3	3	3	3	3	3	1	1	3
avgbs_125211	1	1	1	1	1	0	0	0	1	0	3	3	0	1	0	3	3	1	3	1	3	1	3	1	3	3	3	1	3	3	1	1	0	1	1	3	0	3	2	3	1	1	0	3	3	0	1	3	3
avgbs_125230	3	3	0	1	3	3	1	3	3	3	1	3	1	1	1	1	3	3	2	1	1	3	3	1	1	1	1	3	1	3	1	1	0	0	1	1	3	0	1	3	0	1	3	3	1	0	3	3	1
avgbs_125231	3	3	0	1	3	3	1	3	3	3	1	3	1	1	1	1	3	3	2	1	1	3	3	1	1	1	1	3	1	3	1	1	0	0	1	1	3	0	1	3	0	1	3	3	1	0	3	3	1
avgbs_125234	0	1	0	3	3	0	1	1	3	0	3	3	1	3	3	0	3	1	3	1	3	0	3	1	0	1	1	1	0	3	1	3	0	0	1	0	0	1	1	0	0	1	0	1	3	0	1	0	1
avgbs_125237	3	1	3	0	0	0	0	3	0	3	0	1	0	1	0	1	1	0	3	0	1	0	3	1	3	3	0	3	3	0	3	0	0	3	1	3	1	3	3	3	0	1	1	0	3	3	1	1	1
avgbs_125240	1	3	1	3	1	3	1	1	3	1	3	3	1	1	3	2	1	1	1	1	3	1	2	1	3	1	1	1	3	1	1	3	0	1	0	0	3	3	2	1	1	3	0	3	3	0	1	1	0
avgbs_125261	3	0	0	1	3	1	3	3	3	3	1	1	1	1	3	1	3	1	1	1	1	3	3	1	1	3	0	1	3	3	3	1	0	1	0	1	3	1	3	3	0	3	3	3	3	1	3	3	1
avgbs_125262	3	0	0	1	3	1	3	3	3	3	1	1	1	1	3	1	3	1	1	1	1	3	3	1	1	3	0	1	3	3	3	1	0	1	0	1	3	1	3	3	0	3	3	3	3	1	3	3	1
avgbs_125263	3	0	0	1	3	1	3	3	3	3	1	1	1	1	3	1	3	1	1	1	1	3	3	1	1	3	0	1	3	3	3	1	0	1	0	1	3	1	3	3	0	3	3	3	3	1	3	3	1
avgbs_125281	3	1	3	0	0	0	0	3	0	3	0	1	0	1	0	1	1	0	3	0	1	0	3	1	3	3	0	3	3	0	3	0	0	3	1	3	1	3	3	3	0	1	1	0	3	3	1	1	1
avgbs_125306	3	1	3	1	3	1	3	3	1	3	3	1	0	1	1	1	1	1	1	3	1	1	3	3	1	1	1	1	1	3	1	1	0	0	3	1	3	1	3	0	0	3	1	1	1	1	1	3	1
avgbs_125322	3	0	0	0	3	0	0	0	1	1	1	0	3	1	3	1	1	1	0	0	0	0	3	1	1	1	0	0	1	1	3	0	0	0	1	1	3	0	2	1	0	0	0	0	3	1	0	1	0
avgbs_125325	1	3	3	3	3	1	1	1	0	1	1	1	0	1	1	3	3	3	1	3	3	3	3	3	1	1	3	0	3	1	1	1	0	0	0	3	3	3	1	1	3	3	1	3	1	0	3	3	0
avgbs_125337	1	3	0	3	3	1	1	3	0	3	1	3	3	3	3	1	3	3	3	1	0	0	1	1	3	3	1	0	3	1	3	1	0	1	3	1	1	3	1	1	0	0	1	1	3	0	1	3	1
avgbs_125355	0	0	0	0	3	0	0	3	0	3	3	0	1	1	1	1	0	0	0	3	0	0	1	3	1	1	0	0	1	3	1	0	0	0	0	3	3	3	1	0	3	0	0	0	3	3	1	1	3
avgbs_125356	0	0	0	0	3	0	0	3	0	3	3	0	1	1	1	1	0	0	0	3	0	0	1	3	1	1	0	0	1	3	1	0	0	0	0	3	3	3	1	0	3	0	0	0	3	3	1	1	3
avgbs_125361	3	1	1	3	3	0	3	1	3	1	0	0	2	1	0	1	3	0	2	3	0	0	1	3	3	1	1	0	3	3	1	0	0	1	1	3	3	1	2	1	1	3	0	1	1	3	3	3	0
avgbs_1254	3	1	0	3	3	1	0	3	1	3	1	1	1	1	3	1	1	0	3	3	1	3	1	3	1	1	3	3	3	1	3	1	0	0	3	3	1	1	2	3	1	0	0	3	1	1	0	0	1
avgbs_125417	3	1	3	1	3	3	1	3	3	2	3	1	1	1	1	1	3	1	1	3	1	3	1	3	1	1	1	1	1	3	1	1	0	1	1	3	3	3	1	1	3	1	1	3	3	0	1	1	3
avgbs_125418	0	1	3	3	3	1	1	1	1	0	1	3	3	1	1	3	3	0	1	3	3	0	1	3	1	1	3	3	3	3	1	1	0	1	1	3	0	3	1	0	3	3	1	3	1	1	0	3	0
avgbs_125423	3	3	1	3	3	1	3	3	1	3	3	3	3	1	0	3	0	1	3	3	3	3	3	3	3	3	3	1	1	1	1	1	0	3	3	1	3	1	2	1	3	3	3	1	3	3	3	1	0
avgbs_125452	1	0	0	3	3	1	1	3	3	0	1	3	0	3	0	0	0	3	0	1	0	0	1	1	0	1	1	3	3	1	3	0	0	0	0	1	0	1	1	0	0	0	1	1	2	0	1	0	0
avgbs_125453	1	0	0	3	3	1	1	3	3	0	1	3	0	3	0	0	0	3	0	1	0	0	1	1	0	1	1	3	3	1	3	0	0	0	0	1	0	1	1	0	0	0	1	1	2	0	1	0	0
avgbs_125455	1	1	0	3	0	0	0	3	1	3	1	1	1	3	3	1	1	1	0	0	1	0	3	0	3	1	0	1	1	1	3	1	0	0	0	3	1	1	3	3	0	1	0	0	1	3	1	0	0
avgbs_125456	1	1	0	3	0	0	0	3	1	3	1	1	1	3	3	1	1	1	0	0	1	0	3	0	3	1	0	1	1	1	3	1	0	0	0	3	1	1	3	3	0	1	0	0	1	3	1	0	0
avgbs_12547	0	0	0	3	0	0	0	1	3	1	3	3	3	1	1	3	3	1	1	1	3	0	3	0	3	1	3	1	1	1	1	1	0	1	3	3	0	3	3	3	0	0	0	0	3	0	3	1	0
avgbs_125473	0	3	0	1	0	0	1	1	0	1	0	0	1	0	0	3	1	0	3	0	1	0	1	0	1	1	0	3	3	1	3	0	0	3	0	0	3	1	1	0	3	1	3	1	1	0	3	3	3
avgbs_125474	0	3	0	1	0	0	1	1	0	1	0	0	1	0	0	3	1	0	3	0	1	0	1	0	1	1	0	3	3	1	3	0	0	3	0	0	3	1	1	0	3	1	3	1	1	0	3	3	3
avgbs_125487	3	3	0	1	1	1	0	3	1	3	3	0	1	1	3	1	3	3	1	1	3	3	1	1	1	1	0	3	1	3	1	3	0	0	3	1	3	1	1	1	3	0	0	3	1	1	3	1	1
avgbs_125518	1	0	1	1	3	0	1	3	0	0	0	3	1	1	1	0	3	1	1	1	0	1	3	1	0	3	0	1	3	3	0	0	0	0	1	0	0	2	3	0	3	0	3	1	3	0	0	0	0
avgbs_125519	1	1	3	3	3	1	1	3	1	3	1	3	3	2	1	3	3	3	1	3	3	3	1	3	1	1	0	3	0	3	1	1	0	1	1	3	1	3	1	1	3	3	1	3	1	0	3	3	0
avgbs_125553	1	3	0	3	3	1	1	3	3	3	1	3	3	3	1	3	3	0	2	1	3	3	1	1	3	3	1	3	3	1	3	1	0	1	0	1	3	1	1	3	3	3	0	1	3	3	1	3	0
avgbs_125667	3	0	0	3	0	1	0	1	0	0	1	1	0	1	1	3	0	0	1	0	3	3	3	0	1	3	0	3	2	2	1	1	0	0	1	3	0	0	1	0	0	0	0	0	0	1	3	3	0
avgbs_125668	1	0	0	3	3	1	3	1	3	1	3	3	3	1	1	2	3	1	2	3	3	1	1	3	0	1	1	1	3	3	1	1	0	0	1	3	3	1	2	1	1	3	3	1	1	0	3	3	1
avgbs_12570	1	0	0	3	0	1	3	3	0	3	1	3	3	0	3	3	1	0	3	3	0	3	3	3	0	3	1	3	3	2	3	1	0	1	1	1	0	1	2	0	0	3	0	0	3	0	1	1	3
avgbs_125730	1	0	0	1	3	0	1	1	1	0	0	3	0	1	3	1	1	3	3	1	0	0	1	1	0	3	0	0	1	3	3	1	0	3	0	0	1	1	3	1	0	0	0	3	1	3	3	3	3
avgbs_125748	1	1	3	3	3	1	0	1	1	3	1	0	3	1	1	3	0	3	1	3	3	3	1	3	1	1	3	0	0	3	1	1	0	0	0	3	3	3	1	0	0	0	1	3	1	0	3	0	1
avgbs_125767	1	0	0	0	1	0	0	3	3	3	0	3	0	3	3	1	1	3	3	3	1	0	1	3	3	3	0	3	1	3	0	3	0	3	3	3	0	3	1	0	0	1	1	3	0	0	1	3	0
avgbs_125773	1	3	3	3	3	0	0	1	0	1	0	0	3	1	0	3	3	3	1	3	3	3	3	3	1	1	2	2	3	0	1	1	0	1	1	3	3	3	1	0	3	3	0	3	1	0	2	3	0
avgbs_125774	1	0	0	3	3	0	1	1	0	1	3	3	1	1	3	3	1	1	1	1	3	0	1	1	0	1	3	1	1	3	1	0	0	1	1	1	1	1	2	3	3	0	0	1	1	3	3	3	0
avgbs_1258	3	3	3	3	3	1	3	3	3	0	1	1	3	1	0	1	3	1	1	3	0	1	1	3	3	3	1	0	0	3	3	1	0	3	1	0	0	0	3	0	0	3	3	1	3	3	3	3	3
avgbs_125865	1	0	0	0	3	0	0	1	1	1	0	3	1	1	3	1	1	3	3	1	3	0	1	0	0	0	1	0	1	3	0	1	0	0	3	0	3	1	3	1	1	1	3	0	1	3	3	3	0
avgbs_125874	3	3	0	1	3	0	3	3	3	3	1	1	1	1	3	1	3	1	1	1	1	3	3	1	0	3	3	1	3	3	3	1	0	1	3	1	3	1	3	3	3	3	0	3	3	1	3	3	0
avgbs_125881	1	1	3	3	1	3	1	3	0	3	1	1	1	3	3	1	1	1	3	3	1	3	3	3	3	1	1	0	1	1	3	1	0	3	1	3	3	1	2	3	1	1	0	0	1	0	1	1	1
avgbs_125911	1	0	0	0	3	0	0	3	0	3	1	3	3	1	0	3	0	3	1	3	0	3	1	3	0	0	3	3	3	3	1	1	0	1	1	3	1	3	1	1	0	0	0	3	1	0	0	3	0
avgbs_125921	3	0	3	1	1	1	1	3	1	3	3	3	1	1	1	1	3	3	2	1	3	3	3	1	3	1	3	3	1	3	1	3	0	1	3	3	3	1	1	1	3	3	0	3	1	3	3	3	0
avgbs_125943	1	3	1	3	1	1	3	1	1	1	1	3	3	1	0	1	3	3	3	3	3	3	3	3	3	1	1	3	3	1	1	3	0	1	3	1	3	1	3	1	3	3	3	3	3	3	1	3	0
avgbs_125970	0	3	3	1	1	1	3	3	3	3	1	3	3	3	3	1	1	3	3	3	1	1	1	3	3	2	1	3	0	3	1	3	0	3	3	3	3	3	1	3	1	1	1	3	2	0	1	3	1
avgbs_126053	1	1	3	1	1	1	1	3	3	1	3	3	1	3	1	3	3	3	3	3	3	1	3	3	1	3	3	3	3	1	2	3	0	3	3	1	2	2	2	1	3	0	3	3	1	1	3	3	0
avgbs_126061	1	3	0	1	0	1	3	1	1	3	3	3	1	3	1	1	3	0	1	1	1	3	1	1	0	1	3	0	1	1	3	1	0	1	0	1	3	3	2	0	3	0	0	0	1	1	0	3	0
avgbs_126078	1	3	3	3	0	3	0	1	3	1	3	3	1	1	3	3	1	1	1	1	3	0	2	1	3	3	0	1	3	1	1	3	0	1	3	1	0	3	2	1	0	1	3	3	3	3	0	1	3
avgbs_126105	3	3	0	3	1	0	1	1	3	1	3	3	3	1	3	1	1	1	1	1	3	3	3	1	3	1	1	0	3	3	1	1	0	1	0	1	3	3	2	0	3	0	0	3	3	3	1	1	1
avgbs_126133	1	3	3	3	1	0	1	1	3	0	1	3	1	1	3	3	1	1	1	3	1	1	1	3	1	3	1	1	3	1	1	3	0	0	0	3	0	3	1	1	1	1	0	3	1	0	1	1	3
avgbs_126146	1	3	3	3	1	1	3	1	1	1	3	1	0	3	1	1	1	3	1	3	1	1	3	3	3	1	3	3	1	3	3	3	0	0	1	3	1	1	3	1	1	3	1	3	3	0	3	1	0
avgbs_126157	0	0	3	3	1	0	0	3	1	0	1	1	1	3	1	3	0	1	1	3	0	0	1	3	1	3	3	0	1	3	1	0	0	0	3	1	1	0	3	3	0	0	0	0	3	0	3	1	0
avgbs_12619	0	3	0	1	3	0	0	1	0	1	3	0	3	3	3	3	0	3	0	3	1	0	1	3	1	0	0	3	3	3	1	1	0	1	3	0	0	3	3	1	0	0	1	0	3	0	0	0	0
avgbs_126202	0	3	0	1	0	0	0	3	0	3	0	0	3	3	3	0	1	0	3	3	1	0	1	3	3	0	1	3	1	0	1	3	0	0	2	3	0	0	1	0	1	1	1	3	1	0	1	0	1
avgbs_126266	0	0	0	3	3	0	0	3	0	3	1	3	3	1	1	3	3	3	1	3	0	3	1	3	1	1	0	0	3	0	1	1	0	1	0	3	0	3	1	0	3	3	1	3	1	0	3	3	1
avgbs_126273	1	3	0	0	0	1	0	1	1	0	1	3	3	1	0	1	1	3	0	0	0	0	3	3	0	3	1	0	3	1	1	3	0	1	0	1	0	3	2	1	0	0	3	3	3	0	1	3	3
avgbs_126301	3	3	0	3	3	0	0	1	3	1	1	1	3	1	3	2	3	0	3	3	1	0	3	3	3	3	1	1	1	3	3	3	0	3	1	3	0	1	3	3	0	1	1	1	3	3	0	0	1
avgbs_126325	1	1	3	3	0	1	3	3	0	3	1	1	1	3	1	3	3	1	1	3	0	1	1	0	1	3	3	1	1	3	0	1	0	1	3	1	1	0	3	3	1	0	0	0	3	0	3	1	1
avgbs_12738	1	1	1	3	3	1	1	1	1	3	3	3	3	1	1	3	1	3	1	1	3	3	1	1	1	1	3	3	3	3	1	1	0	1	1	3	1	3	1	1	3	0	1	3	1	1	3	3	0
avgbs_1274	3	3	1	3	0	3	1	1	1	1	1	0	1	3	3	1	1	3	3	3	1	1	1	3	1	0	3	3	3	1	3	0	0	0	1	3	1	1	2	1	0	0	0	1	3	0	3	3	3
avgbs_12754	1	3	3	3	3	1	1	3	1	3	1	1	3	1	1	3	3	3	1	3	3	3	3	3	1	1	3	3	3	1	1	1	0	1	1	3	3	3	1	1	3	3	1	3	1	1	3	3	1
avgbs_12755	1	3	3	3	3	1	1	3	1	3	1	1	3	1	1	3	3	3	1	3	3	3	3	3	1	1	3	3	3	1	1	1	0	1	1	3	3	3	1	1	3	3	1	3	1	1	3	3	1
avgbs_12767	1	1	0	1	1	0	3	2	3	1	3	3	1	3	1	3	0	3	3	3	3	1	3	3	3	3	3	3	3	1	3	3	0	3	1	1	1	1	3	1	3	0	3	3	1	3	3	3	1
avgbs_12812	0	0	3	1	1	0	3	3	3	0	0	0	3	0	3	1	1	3	1	0	0	0	1	0	0	3	1	0	0	3	1	3	0	3	3	3	3	3	1	1	0	1	0	3	1	0	1	0	1
avgbs_12862	1	3	3	0	3	0	0	3	1	3	0	3	1	1	3	0	0	1	1	3	3	1	0	3	3	1	0	1	1	1	1	3	0	1	0	1	1	2	3	0	0	3	0	0	1	3	3	3	0
avgbs_12872	3	3	1	3	1	1	0	2	3	1	3	3	3	1	1	3	3	1	3	3	3	3	3	3	3	2	3	1	1	1	1	1	0	1	2	3	3	1	3	0	1	0	3	3	3	3	3	1	3
avgbs_12880	1	3	3	1	3	1	3	3	3	3	1	1	1	3	3	1	1	3	1	3	1	3	1	3	1	3	0	1	1	3	1	3	0	3	3	3	1	3	3	1	0	1	0	0	1	1	1	3	0
avgbs_12881	1	3	3	1	3	1	3	3	3	3	1	1	1	3	3	1	1	3	1	3	1	3	1	3	1	3	0	1	1	3	1	3	0	3	3	3	1	3	3	1	0	1	0	0	1	1	1	3	0
avgbs_12905	3	0	0	0	1	0	1	1	1	0	1	3	1	1	3	3	0	3	3	0	0	3	3	3	1	1	0	0	1	1	3	0	0	3	1	3	3	1	1	0	0	0	0	0	1	1	1	3	0
avgbs_12921	1	1	3	3	3	1	1	3	1	3	1	3	3	1	1	3	3	3	1	3	3	3	1	3	1	1	3	3	3	3	1	1	0	1	1	3	1	3	1	1	3	3	1	3	1	1	3	3	1
avgbs_1297	1	3	3	3	3	1	1	3	0	0	3	0	1	1	3	0	1	1	1	1	3	1	1	1	3	1	0	1	1	3	1	3	0	0	0	1	0	1	3	0	3	3	1	0	1	0	3	0	0
avgbs_12976	0	3	0	3	1	1	3	1	1	2	3	3	0	3	1	2	1	3	1	3	1	1	3	3	1	1	1	3	1	3	3	3	0	0	1	3	1	1	2	3	3	3	0	3	3	1	3	1	1
avgbs_12999	0	1	0	1	1	1	1	3	0	3	3	1	3	1	3	1	3	1	3	1	1	1	3	1	1	1	3	3	3	1	1	1	0	3	1	3	3	1	3	0	3	3	0	1	3	1	3	1	1
avgbs_13024	3	0	0	0	3	1	3	1	1	1	1	3	3	0	3	3	1	1	3	3	3	1	0	3	3	3	3	3	0	1	1	0	0	3	0	0	3	1	1	0	0	0	0	1	3	0	1	1	0
avgbs_13033	0	1	3	3	3	0	1	3	0	3	1	0	0	1	0	3	3	3	1	3	3	3	0	3	1	1	3	0	0	3	1	0	0	1	1	3	0	3	1	1	3	0	0	0	3	0	3	0	1
avgbs_13034	0	1	3	3	3	0	1	3	0	3	1	0	0	1	0	3	3	3	1	3	3	3	0	3	1	1	3	0	0	3	1	0	0	1	1	3	0	3	1	1	3	0	0	0	3	0	3	0	1
avgbs_13057	1	0	0	3	3	0	0	3	0	0	0	3	3	1	1	3	3	0	1	3	3	3	1	3	1	1	3	3	3	3	0	0	0	1	0	3	1	3	1	1	3	3	0	3	1	0	3	3	1
avgbs_13084	3	3	1	3	0	0	0	1	3	0	1	1	0	1	1	3	0	1	0	0	1	1	3	0	3	3	0	0	1	3	0	3	0	0	0	0	3	1	1	0	0	0	1	0	3	3	1	1	0
avgbs_13085	3	3	1	3	0	0	0	1	3	0	1	1	0	1	1	3	0	1	0	0	1	1	3	0	3	3	0	0	1	3	0	3	0	0	0	0	3	1	1	0	0	0	1	0	3	3	1	1	0
avgbs_13100	1	3	0	1	1	1	1	1	3	1	3	0	0	3	3	3	1	3	3	3	1	3	1	3	1	1	3	0	3	1	3	3	0	3	1	1	0	1	1	0	3	0	0	1	1	0	3	3	0
avgbs_13109	3	3	3	3	3	3	1	3	3	3	3	1	3	3	3	3	1	2	3	3	3	1	3	3	1	3	1	1	3	1	1	3	0	1	3	1	3	1	1	3	1	3	1	1	1	1	3	3	3
avgbs_13114	1	3	0	3	1	0	3	3	0	3	3	3	3	1	0	3	1	3	1	0	0	3	3	1	3	1	3	3	1	1	1	0	0	0	1	1	3	3	2	1	0	3	0	0	0	3	1	0	0
avgbs_13115	1	3	0	3	1	0	3	3	0	3	3	3	3	1	0	3	1	3	1	0	0	3	3	1	3	1	3	3	1	1	1	0	0	0	1	1	3	3	2	1	0	3	0	0	0	3	1	0	0
avgbs_13142	0	3	1	3	2	1	3	1	3	1	3	1	1	3	1	1	1	3	1	3	1	1	3	3	3	1	3	3	1	3	1	1	0	0	3	3	1	1	3	1	1	0	0	3	3	0	3	1	1
avgbs_1315	0	0	0	0	0	0	3	3	1	3	1	3	0	1	0	0	3	3	1	1	1	0	1	1	0	3	0	0	0	2	3	3	0	1	0	1	3	3	2	1	0	0	3	3	1	3	3	0	3
avgbs_13155	1	3	0	3	3	0	0	3	3	3	1	3	3	3	0	3	3	3	2	1	3	3	1	1	3	1	1	3	3	1	3	1	0	0	3	1	0	1	1	3	0	3	1	1	3	0	1	3	0
avgbs_13188	0	1	0	1	1	1	0	3	0	1	3	3	1	3	1	3	3	3	3	3	3	1	3	3	1	3	3	3	3	1	2	3	0	3	3	1	1	1	2	1	0	0	3	3	1	1	3	3	0
avgbs_13198	3	3	0	3	1	0	1	1	3	1	3	3	3	1	3	1	1	1	1	1	3	3	3	1	3	1	1	1	3	3	1	1	0	1	3	1	3	3	2	1	3	3	3	3	3	0	1	1	0
avgbs_13199	3	3	0	3	1	0	1	1	3	1	3	3	3	1	3	1	1	1	1	1	3	3	3	1	3	1	1	1	3	3	1	1	0	1	3	1	3	3	2	1	3	3	3	3	3	0	1	1	0
avgbs_1321	3	1	3	1	3	3	1	3	3	3	3	1	1	1	1	1	3	1	1	3	1	3	1	3	1	1	1	1	1	3	1	1	0	1	1	3	3	3	2	1	3	2	1	3	3	3	1	1	3
avgbs_13223	3	3	3	3	3	1	1	1	1	1	3	3	0	3	1	1	3	1	1	1	1	3	3	1	3	3	3	1	1	1	3	1	0	1	3	3	1	3	1	3	3	3	0	1	3	3	3	3	1
avgbs_13227	1	0	1	3	0	1	1	1	3	1	1	3	3	3	1	3	3	1	1	2	3	0	1	3	3	1	1	1	3	1	3	1	0	1	3	1	0	0	1	3	0	0	0	1	3	3	1	0	0
avgbs_13228	1	0	0	3	3	0	1	1	0	1	0	1	3	1	0	3	3	3	3	3	3	3	3	3	1	1	0	3	3	2	1	1	0	0	1	3	3	3	1	0	3	0	1	3	1	1	3	3	0
avgbs_13229	1	3	0	3	3	3	0	1	3	1	1	3	3	3	1	1	0	3	3	3	3	1	1	3	1	1	3	3	3	1	1	3	0	3	3	1	1	3	1	3	3	1	3	3	1	1	3	3	1
avgbs_13230	1	3	0	3	3	3	0	1	3	1	1	3	3	3	1	1	0	3	3	3	3	1	1	3	1	1	3	3	3	1	1	3	0	3	3	1	1	3	1	3	3	1	3	3	1	1	3	3	1
avgbs_13231	1	3	0	3	3	3	0	1	3	1	1	3	3	3	1	1	0	3	3	3	3	1	1	3	1	1	3	3	3	1	1	3	0	3	3	1	1	3	1	3	3	1	3	3	1	1	3	3	1
avgbs_13232	1	0	1	3	0	0	3	1	3	0	3	3	1	1	0	2	3	0	3	3	0	1	1	0	0	1	1	0	3	3	1	0	0	0	0	3	0	0	2	0	0	0	3	0	1	0	3	0	1
avgbs_13244	3	3	1	3	1	3	0	1	3	1	3	3	1	1	3	1	1	1	1	1	3	0	3	1	3	1	1	1	3	3	1	1	0	1	3	1	3	3	3	1	3	3	3	3	3	0	1	1	1
avgbs_13245	3	3	1	3	1	3	0	1	3	1	3	3	1	1	3	1	1	1	1	1	3	0	3	1	3	1	1	1	3	3	1	1	0	1	3	1	3	3	3	1	3	3	3	3	3	0	1	1	1
avgbs_13246	3	3	1	3	1	3	0	1	3	1	3	3	1	1	3	1	1	1	1	1	3	0	3	1	3	1	1	1	3	3	1	1	0	1	3	1	3	3	3	1	3	3	3	3	3	0	1	1	1
avgbs_13252	1	3	3	3	3	1	1	1	1	1	1	1	3	1	1	3	3	3	1	3	3	3	3	3	1	1	0	3	3	1	1	1	0	0	1	3	3	3	1	1	0	3	1	3	1	1	3	3	1
avgbs_13265	3	0	0	3	3	0	0	3	1	3	3	0	3	1	1	0	3	1	0	3	0	0	3	3	0	0	3	0	1	1	0	0	0	0	0	1	3	0	1	1	1	0	3	0	3	0	3	0	3
avgbs_13276	0	3	3	3	1	1	0	1	0	1	2	1	3	1	3	1	3	1	3	3	1	0	3	3	3	3	1	1	1	3	3	3	0	1	1	0	3	1	2	3	0	1	1	1	3	0	1	1	1
avgbs_1329	1	0	0	3	1	1	3	3	1	3	0	1	1	3	1	3	0	0	1	0	1	1	1	3	1	3	0	1	1	3	1	1	0	1	0	1	1	1	3	3	1	3	0	1	3	1	3	1	0
avgbs_13292	0	3	1	3	3	0	1	1	1	0	0	0	0	3	3	1	1	3	3	3	0	0	3	0	0	3	0	0	0	1	3	0	0	0	3	3	1	3	3	0	0	0	3	1	3	1	3	0	3
avgbs_13296	3	3	3	3	3	1	1	3	1	3	1	1	3	1	1	3	3	0	1	3	3	3	3	3	1	2	3	3	3	1	1	1	0	1	2	3	1	3	2	1	3	3	1	3	1	0	1	3	1
avgbs_13325	1	0	0	1	1	1	3	1	1	1	3	1	3	3	1	1	1	3	1	0	0	1	3	3	0	1	3	0	1	3	3	3	0	3	1	1	1	1	3	0	1	0	2	3	3	0	3	1	0
avgbs_13335	1	0	0	0	3	1	3	1	1	0	3	0	3	1	3	0	1	1	0	3	1	0	0	0	3	1	1	0	0	1	1	0	0	3	3	0	0	1	1	0	0	0	0	0	1	0	1	3	0
avgbs_13341	0	3	0	3	0	3	1	0	0	0	0	3	1	2	3	3	0	3	1	3	3	0	3	3	0	3	0	3	0	3	1	3	0	1	1	1	1	3	3	0	0	0	0	0	1	0	3	1	0
avgbs_1337	0	0	0	3	3	0	0	3	1	1	1	3	3	3	1	1	3	1	0	1	0	0	3	1	3	1	3	0	0	3	3	3	0	0	3	1	1	3	2	1	0	0	0	3	3	0	1	0	1
avgbs_1338	0	0	0	3	3	0	0	3	1	1	1	3	3	3	1	1	3	1	0	1	0	0	3	1	3	1	3	0	0	3	3	3	0	0	3	1	1	3	2	1	0	0	0	3	3	0	1	0	1
avgbs_13381	1	1	3	3	3	1	1	3	1	3	1	3	3	1	1	2	3	3	1	3	3	3	1	3	0	1	3	3	3	3	1	1	0	1	1	3	1	3	1	1	3	3	1	0	1	1	3	3	1
avgbs_13382	1	1	3	3	3	1	1	3	1	3	1	3	3	1	1	2	3	3	1	3	3	3	1	3	0	1	3	3	3	3	1	1	0	1	1	3	1	3	1	1	3	3	1	0	1	1	3	3	1
avgbs_13383	3	3	0	3	1	1	2	1	1	1	1	3	3	3	3	3	1	1	3	3	3	1	3	3	3	3	3	3	1	1	1	1	0	3	3	1	0	1	2	1	1	3	3	1	3	3	3	1	3
avgbs_13394	0	0	0	3	1	3	1	3	1	3	1	1	1	3	0	1	1	1	3	0	1	3	3	3	3	1	1	1	1	1	3	1	0	3	1	3	3	1	2	0	0	1	0	1	1	0	1	0	0
avgbs_13396	3	3	0	1	3	1	0	3	0	0	1	1	1	0	0	0	0	0	1	1	1	3	3	0	1	2	3	0	1	3	0	1	0	0	1	1	3	0	3	3	0	3	0	3	3	0	3	0	0
avgbs_13402	3	3	1	3	1	3	0	2	0	1	1	1	3	1	1	3	1	1	1	3	1	2	3	3	3	3	1	1	1	3	3	3	0	3	1	1	3	1	2	3	1	1	1	1	2	3	1	1	1
avgbs_13430	3	3	0	3	1	1	3	1	3	1	1	3	3	3	1	3	3	1	1	3	3	0	1	3	3	1	1	2	3	3	3	1	0	3	3	1	3	3	2	3	3	3	1	1	3	3	3	3	0
avgbs_13431	0	0	1	3	3	1	1	1	1	1	1	1	1	3	3	1	1	3	3	0	1	3	3	3	1	3	3	0	2	1	3	3	0	0	3	3	1	3	2	1	3	3	0	1	3	0	3	3	3
avgbs_1344	1	1	0	3	1	3	0	3	0	3	0	1	1	3	3	1	1	1	3	3	0	3	3	3	3	1	1	1	1	1	3	1	0	0	0	3	1	1	2	0	3	0	1	1	1	0	1	0	0
avgbs_13444	0	3	1	0	1	0	0	1	0	1	0	3	3	1	1	0	0	1	3	0	0	0	0	0	0	3	0	0	1	1	1	1	0	1	3	3	0	1	3	1	1	0	0	0	3	0	3	1	0
avgbs_13445	1	1	0	3	3	3	3	1	3	0	3	3	3	1	3	3	3	1	3	3	1	3	1	3	3	1	3	1	1	1	3	1	0	3	1	3	1	3	3	1	0	1	3	3	1	3	1	3	1
avgbs_13466	1	0	1	3	3	3	1	1	3	1	1	3	1	3	1	1	3	1	3	3	0	3	3	3	1	3	3	0	3	3	1	3	0	1	3	3	1	1	1	1	0	1	0	1	1	0	1	1	1
avgbs_13471	1	1	0	0	3	1	0	3	1	3	0	3	0	1	1	3	3	0	1	3	3	0	1	3	1	1	0	0	0	3	1	1	0	1	0	3	1	3	1	0	3	3	0	3	1	0	0	3	1
avgbs_13496	1	1	3	3	3	3	0	3	3	3	1	3	1	1	1	1	1	3	3	3	1	3	1	3	3	1	1	0	1	3	1	1	0	1	0	1	1	3	2	1	3	0	3	1	1	3	1	1	1
avgbs_13497	1	1	3	3	3	3	0	3	3	3	1	3	1	1	1	1	1	3	3	3	1	3	1	3	3	1	1	0	1	3	1	1	0	1	0	1	1	3	2	1	3	0	3	1	1	3	1	1	1
avgbs_1351	1	3	3	1	3	1	0	1	1	0	1	3	1	1	3	1	0	3	3	1	3	3	1	1	0	3	0	1	1	3	3	1	0	0	0	3	0	1	3	0	1	1	0	3	1	0	3	3	3
avgbs_13605	0	3	0	3	3	0	1	1	1	1	3	3	0	3	1	1	3	1	1	1	1	3	3	1	0	1	3	0	3	1	3	1	0	3	3	1	0	1	1	0	0	0	1	1	3	0	3	3	1
avgbs_13610	1	0	0	3	3	0	3	1	1	0	3	1	1	3	1	1	1	0	1	3	1	0	3	3	0	0	0	3	0	3	1	1	0	0	0	3	1	1	3	0	1	0	0	1	3	3	3	1	1
avgbs_13611	1	0	0	3	3	0	3	1	1	0	3	1	1	3	1	1	1	0	1	3	1	0	3	3	0	0	0	3	0	3	1	1	0	0	0	3	1	1	3	0	1	0	0	1	3	3	3	1	1
avgbs_13620	3	1	0	1	3	0	0	3	3	3	3	1	1	1	0	1	3	1	1	3	0	3	1	3	1	1	1	1	1	3	1	1	0	1	1	3	0	3	1	0	3	3	1	3	3	3	1	1	3
avgbs_13622	1	3	3	1	3	1	3	1	1	1	3	3	1	1	3	1	1	3	3	1	1	3	3	1	3	3	1	3	3	3	1	1	0	3	3	1	1	1	3	1	3	3	3	3	1	3	1	3	3
avgbs_13636	1	3	0	3	3	3	1	1	3	1	1	3	1	3	1	1	3	1	3	3	3	3	3	3	1	3	3	1	3	3	1	3	0	1	3	3	1	1	1	1	0	0	1	1	1	0	1	1	1
avgbs_1364	1	1	0	3	1	1	0	0	1	3	1	1	1	3	1	3	3	1	1	3	1	1	1	0	1	3	3	1	1	3	1	1	0	1	3	1	1	1	3	0	1	3	3	0	3	1	3	1	1
avgbs_13642	3	3	0	3	3	1	0	1	3	0	0	0	3	1	0	3	3	1	1	1	0	0	3	1	0	0	3	0	1	1	1	1	0	0	0	3	3	0	3	3	0	3	3	0	3	0	3	1	3
avgbs_13673	1	3	3	1	3	1	3	1	1	3	3	3	1	3	1	1	3	1	1	3	1	0	1	3	1	2	3	1	1	1	3	1	0	1	3	1	3	3	2	1	3	2	3	1	1	1	1	1	0
avgbs_13677	1	3	3	1	3	1	3	1	1	3	3	3	1	3	1	1	3	1	1	1	1	3	1	1	1	1	3	0	1	1	3	1	0	1	0	1	3	3	2	3	3	3	3	1	3	0	1	3	0
avgbs_13678	1	3	3	1	3	1	3	1	1	3	3	3	1	3	1	1	3	1	1	1	1	3	1	1	1	1	3	0	1	1	3	1	0	1	0	1	3	3	2	3	3	3	3	1	3	0	1	3	0
avgbs_1368	1	0	3	1	3	1	3	1	1	1	0	0	1	1	3	1	1	0	0	1	3	3	1	0	3	3	0	0	1	3	3	0	0	3	3	3	1	0	3	0	1	0	0	0	1	0	3	0	0
avgbs_13683	1	1	0	3	3	1	1	3	1	3	1	3	3	1	1	3	0	3	1	3	3	3	1	3	1	1	3	3	3	3	1	1	0	1	1	3	1	3	1	1	3	3	1	3	1	0	0	3	1
avgbs_13799	3	3	1	1	3	1	3	3	1	3	3	3	1	1	1	3	1	3	3	3	3	1	2	3	3	3	3	3	0	1	1	1	0	3	3	1	1	1	1	0	1	0	0	1	3	3	1	1	1
avgbs_13800	3	3	1	1	3	1	3	3	1	3	3	3	1	1	1	3	1	3	3	3	3	1	2	3	3	2	3	3	0	1	1	1	0	3	3	1	1	1	1	0	1	0	0	1	3	3	1	1	1
avgbs_1382	3	3	3	1	3	1	3	3	1	3	0	3	1	3	1	1	0	0	1	3	1	0	1	3	1	2	0	3	0	1	3	1	0	1	1	0	3	3	3	1	3	3	0	0	1	0	1	1	0
avgbs_13844	3	0	1	1	3	1	0	3	0	0	0	0	1	1	3	1	0	1	1	1	1	3	3	0	1	3	3	0	3	3	3	1	0	0	3	1	0	0	3	3	3	0	3	3	3	0	3	3	1
avgbs_13894	1	3	1	0	3	0	0	3	0	3	1	0	0	3	1	3	0	3	2	1	3	3	1	1	3	3	1	3	3	1	3	1	0	1	0	1	0	1	1	3	3	3	0	1	3	0	1	3	0
avgbs_13895	1	1	0	3	1	3	1	3	1	3	1	1	1	3	3	1	1	1	3	3	1	2	3	3	3	1	1	1	1	1	3	1	0	3	0	3	3	1	3	3	1	1	1	1	1	3	1	1	1
avgbs_13960	3	3	3	1	1	1	1	3	1	3	3	3	1	1	3	1	3	3	1	1	3	3	1	1	1	1	3	3	1	3	1	3	0	0	3	1	3	1	1	1	0	3	3	3	1	0	3	1	1
avgbs_13963	1	1	0	3	3	1	3	1	1	3	3	1	3	1	3	1	1	1	1	3	0	1	3	3	3	1	1	1	3	1	1	1	0	3	3	1	0	1	2	3	1	3	1	1	1	3	1	0	1
avgbs_13965	1	1	0	1	3	3	0	3	1	3	3	3	1	0	1	1	0	3	1	3	0	0	1	0	3	1	1	3	1	1	0	0	0	3	0	1	3	3	3	1	0	0	0	1	1	0	1	1	0
avgbs_13966	1	1	0	1	3	3	0	3	1	3	3	3	1	0	1	1	0	3	1	3	0	0	1	0	3	1	1	3	1	1	0	0	0	3	0	1	3	3	3	1	0	0	0	1	1	0	1	1	0
avgbs_14031	1	0	0	3	3	1	1	3	0	3	1	3	0	1	0	3	0	0	1	3	0	0	1	3	1	1	0	0	0	3	1	1	0	1	0	3	1	0	1	0	3	0	1	0	1	0	0	3	1
avgbs_14039	3	3	1	1	3	1	3	3	3	3	1	1	1	1	3	1	3	1	1	1	1	3	2	1	1	3	3	1	3	3	3	1	0	1	3	1	3	1	3	3	3	3	3	3	3	0	3	3	1
avgbs_14040	0	3	1	1	0	0	0	1	0	0	0	0	3	3	3	3	0	3	2	3	1	1	1	3	0	1	0	0	0	3	1	1	0	0	3	3	1	3	3	0	0	0	0	0	3	0	3	1	0
avgbs_14041	0	3	1	1	0	0	0	1	0	0	0	0	3	3	3	3	0	3	2	3	1	1	1	3	0	1	0	0	0	3	1	1	0	0	3	3	1	3	3	0	0	0	0	0	3	0	3	1	0
avgbs_14042	0	3	1	1	0	0	0	1	0	0	0	0	3	3	3	3	0	3	2	3	1	1	1	3	0	1	0	0	0	3	1	1	0	0	3	3	1	3	3	0	0	0	0	0	3	0	3	1	0
avgbs_14059	3	3	0	3	3	1	0	1	1	0	1	1	3	1	3	3	1	0	3	3	0	0	3	3	0	3	0	2	1	3	1	1	0	0	0	0	3	1	2	1	1	3	0	1	0	3	3	0	0
avgbs_14075	3	0	0	1	3	1	3	3	3	3	0	1	0	1	3	1	3	0	1	1	0	3	3	1	0	3	3	1	3	3	0	0	0	1	0	1	3	1	3	0	3	3	3	3	3	0	3	3	1
avgbs_14102	1	1	0	3	1	3	1	3	0	3	1	1	1	3	3	1	1	1	3	3	1	3	3	3	3	1	1	1	1	1	3	1	0	3	1	3	3	1	3	0	1	1	0	1	1	3	1	1	1
avgbs_14103	3	3	1	3	3	3	0	1	3	1	3	3	3	1	3	1	3	1	1	1	0	3	3	1	3	3	1	0	1	0	1	1	0	1	0	1	3	3	3	3	1	3	3	3	3	3	0	1	3
avgbs_14149	3	0	0	3	0	2	0	3	3	0	3	3	3	1	1	3	0	1	3	0	3	3	3	0	3	3	0	0	1	1	1	1	0	0	0	0	0	1	2	0	0	0	3	0	3	0	0	1	3
avgbs_14150	1	0	1	1	1	3	0	3	1	3	3	3	1	1	1	3	3	1	3	1	1	1	3	1	3	3	3	1	3	3	1	1	0	1	1	3	3	3	2	3	1	1	3	3	3	3	1	3	3
avgbs_14156	3	3	3	3	3	1	1	1	0	1	1	1	3	1	1	3	3	0	1	3	3	0	3	3	1	3	3	3	3	2	1	1	0	0	1	3	3	3	1	3	3	0	0	3	1	0	3	3	3
avgbs_14188	1	0	0	3	3	3	1	1	0	1	1	3	1	1	1	1	1	1	3	1	1	1	1	1	3	1	1	0	1	3	1	1	0	3	0	1	3	3	2	1	3	1	3	3	1	0	3	3	3
avgbs_14190	3	3	0	3	1	0	3	1	0	1	0	3	3	3	1	3	3	1	1	3	0	1	0	3	3	1	1	0	3	3	3	1	0	1	0	3	3	1	1	0	1	1	0	1	1	0	3	3	1
avgbs_14208	0	3	0	0	3	1	0	3	3	0	1	0	3	3	0	3	0	3	3	1	0	0	1	1	3	0	1	3	3	1	3	0	0	0	3	0	0	1	1	0	3	0	0	1	3	0	0	3	0
avgbs_14210	0	0	0	3	1	0	0	3	0	0	1	1	1	3	0	1	1	1	3	3	1	0	3	0	3	0	1	0	1	1	3	1	0	3	0	3	3	1	2	0	1	1	0	0	0	3	1	0	0
avgbs_1422	1	3	0	1	3	3	3	3	1	3	3	3	1	3	1	1	3	3	1	3	1	3	1	3	3	1	1	3	1	1	3	3	0	3	0	1	3	3	3	1	3	0	3	1	1	3	1	1	3
avgbs_14271	1	0	3	3	3	1	1	1	1	1	3	3	1	1	3	3	1	1	1	1	3	0	1	1	3	1	3	1	1	3	1	3	0	1	1	1	0	1	2	0	3	3	1	1	1	3	3	3	0
avgbs_14274	3	3	1	1	1	3	1	1	1	1	1	0	1	1	3	3	0	3	1	1	3	1	3	1	1	1	3	3	1	3	1	3	0	0	1	3	3	0	2	1	3	3	0	0	1	0	1	3	0
avgbs_14275	3	3	1	1	1	3	1	1	1	1	1	0	1	1	3	3	0	3	1	1	3	1	3	1	1	1	3	3	1	3	1	3	0	0	1	3	3	0	2	1	3	3	0	0	1	0	1	3	0
avgbs_14408	1	0	0	1	0	0	0	0	1	0	0	0	1	3	1	1	3	1	1	3	3	0	1	3	0	0	1	0	1	1	0	3	0	3	0	1	0	3	3	0	0	0	3	1	1	0	1	0	0
avgbs_1443	0	0	3	1	3	1	0	3	1	3	0	3	1	3	0	1	0	3	1	3	0	3	1	3	1	3	0	3	0	1	3	1	0	1	1	0	0	3	3	0	3	0	0	1	1	0	0	1	3
avgbs_14438	3	3	1	3	3	1	1	1	1	1	1	1	1	3	3	1	1	3	3	3	1	3	3	3	1	3	1	3	2	1	3	3	0	3	3	3	1	3	2	1	3	3	3	2	3	1	1	3	3
avgbs_1444	0	3	0	1	3	3	3	3	1	0	3	3	0	3	1	1	3	3	0	3	1	3	1	0	1	3	1	3	1	1	3	1	0	0	0	1	3	3	2	0	0	0	3	1	1	0	0	1	3
avgbs_1445	0	3	0	1	3	3	3	3	1	0	3	3	0	3	1	1	3	3	0	3	1	3	1	0	1	3	2	3	1	1	3	1	0	0	0	1	3	3	3	0	0	0	3	1	1	0	0	1	3
avgbs_14451	1	0	0	1	0	1	0	1	0	0	1	3	1	1	0	3	1	0	1	1	3	0	3	1	3	1	0	0	1	3	1	3	0	0	1	0	0	1	2	0	0	0	3	0	1	0	3	1	0
avgbs_14475	3	3	1	3	3	3	3	1	0	1	3	3	3	1	0	1	3	1	1	1	0	3	3	1	3	2	1	1	1	3	0	1	0	0	3	1	3	0	3	0	1	0	0	3	3	0	3	1	0
avgbs_1448	0	3	3	3	3	1	0	3	1	0	0	3	3	1	3	3	1	1	0	3	3	1	1	3	3	1	3	0	0	1	1	3	0	0	0	1	0	1	1	3	0	0	0	0	1	3	0	0	0
avgbs_1449	0	3	3	3	3	1	0	3	1	0	0	3	3	1	3	3	1	1	0	3	3	1	1	3	3	1	3	0	0	1	1	3	0	0	0	1	0	1	1	3	0	0	0	0	1	3	0	0	0
avgbs_14500	1	1	0	0	0	0	3	3	1	3	1	3	0	1	3	3	0	0	0	0	1	3	3	0	0	0	1	0	0	1	1	1	0	0	1	1	3	0	2	0	0	3	3	0	3	0	1	1	3
avgbs_1452	1	1	3	3	3	1	0	3	1	3	1	0	3	1	1	3	3	0	1	0	3	0	1	0	1	0	3	0	3	3	1	1	0	1	1	3	2	3	2	1	3	0	0	0	1	1	3	0	1
avgbs_14541	1	1	3	3	3	0	0	1	0	1	0	1	1	3	1	1	0	1	1	0	0	1	3	0	0	3	0	0	3	3	3	1	0	0	0	0	0	0	3	1	0	3	1	0	1	0	3	0	0
avgbs_14544	1	0	0	3	3	1	1	3	0	3	0	0	3	1	1	3	3	3	1	3	3	0	1	3	1	0	3	0	3	3	1	1	0	1	1	3	0	3	1	0	3	3	0	3	1	0	3	3	1
avgbs_14553	1	0	0	3	1	1	3	1	2	1	3	1	0	3	1	3	3	1	2	3	1	2	1	3	1	3	3	1	1	3	1	1	0	0	3	1	1	1	3	0	1	0	0	1	3	1	3	1	1
avgbs_14556	1	1	0	3	3	0	0	1	3	1	3	3	1	3	1	1	3	1	1	3	1	1	3	3	3	3	3	2	3	3	3	1	0	1	1	3	1	2	3	1	3	3	1	1	1	3	3	3	0
avgbs_14568	1	3	3	0	0	0	0	3	0	3	0	3	3	0	0	1	0	0	1	3	1	0	1	0	3	3	1	1	1	3	1	0	0	3	0	3	3	3	1	0	0	0	0	0	1	0	1	3	0
avgbs_14608	0	1	3	0	3	0	1	3	0	0	1	0	0	1	1	3	0	3	1	3	3	3	1	0	0	1	0	3	3	3	1	0	0	0	1	3	0	0	1	1	3	0	1	3	0	0	3	3	1
avgbs_14652	2	1	3	3	1	1	1	1	3	1	3	3	1	1	3	1	3	3	3	3	3	3	1	3	3	3	3	3	3	3	1	3	0	3	1	3	1	3	2	3	3	0	1	1	3	3	3	1	1
avgbs_1468	3	3	0	1	0	1	0	1	0	0	0	3	1	0	0	3	1	3	3	3	0	3	1	3	1	1	3	3	3	1	3	1	0	3	0	1	3	1	1	0	3	0	3	1	1	0	3	3	0
avgbs_1469	3	3	0	1	0	1	0	1	0	0	0	3	1	0	0	3	1	3	3	3	0	3	1	3	1	1	3	3	3	1	3	1	0	3	0	1	3	1	1	0	3	0	3	1	1	0	3	3	0
avgbs_14699	3	1	0	2	0	0	0	1	3	1	1	1	3	1	1	3	1	1	1	1	3	1	3	1	3	3	1	1	1	1	3	3	0	0	0	1	3	3	2	3	1	0	1	3	3	3	1	1	2
avgbs_1470	3	3	0	1	0	1	0	1	0	0	0	3	1	0	0	3	1	3	3	3	0	3	1	3	1	1	3	3	3	1	3	1	0	3	0	1	3	1	1	0	3	0	3	1	1	0	3	3	0
avgbs_14706	1	3	0	1	3	1	1	1	0	1	0	3	1	1	3	1	1	3	3	1	3	3	1	1	3	3	1	1	1	2	3	1	0	3	0	3	1	1	2	1	1	1	0	3	1	0	3	3	3
avgbs_14708	1	3	3	3	0	0	0	3	1	3	3	3	1	1	0	3	1	1	1	3	3	1	1	3	3	1	3	1	1	1	1	3	0	1	1	1	1	2	3	3	3	0	1	0	1	0	0	3	0
avgbs_14727	3	0	0	1	3	1	0	3	0	0	1	0	1	0	3	1	3	1	1	0	1	3	3	0	1	3	3	0	3	3	3	1	0	1	3	1	3	1	3	0	3	0	3	3	3	0	3	3	1
avgbs_14728	3	0	0	1	3	1	0	3	0	0	1	0	1	0	3	1	3	1	1	0	1	3	3	0	1	3	3	0	3	3	3	1	0	1	3	1	3	1	3	0	3	0	3	3	3	0	3	3	1
avgbs_14749	1	1	3	3	3	1	1	3	1	3	1	3	3	3	1	3	3	3	1	3	0	3	1	3	1	1	3	3	3	3	1	1	0	1	1	3	1	3	1	1	3	0	1	3	1	1	3	3	1
avgbs_14804	3	3	1	3	3	1	1	1	1	1	3	1	1	3	1	3	1	1	1	3	3	3	3	3	3	1	1	1	3	3	1	1	0	3	3	3	1	1	1	3	0	3	1	1	3	3	3	1	3
avgbs_14807	3	3	0	3	3	3	0	1	3	0	3	3	3	1	3	1	3	1	1	1	0	3	3	1	3	2	1	1	1	3	1	1	0	1	3	1	3	3	3	3	1	3	3	3	3	3	0	1	3
avgbs_14808	3	3	0	3	3	3	0	1	3	0	3	3	3	1	3	1	3	1	1	1	0	3	3	1	3	2	1	1	1	3	1	1	0	1	3	1	3	3	3	3	1	3	3	3	3	3	0	1	3
avgbs_14821	1	1	0	3	3	1	1	3	1	3	0	3	3	1	1	3	3	3	1	3	3	3	1	3	1	1	3	3	3	3	1	1	0	1	1	3	1	3	1	1	3	3	1	3	1	1	3	3	1
avgbs_14837	1	1	0	3	3	1	1	3	1	3	1	3	3	1	1	3	3	3	1	3	0	3	1	3	1	1	3	3	3	3	1	1	0	1	1	3	1	3	1	1	0	3	0	3	1	1	3	3	0
avgbs_14915	1	1	3	3	3	1	3	3	0	3	1	3	3	1	3	3	1	3	3	3	1	0	3	3	3	3	1	3	3	2	1	1	0	1	1	1	3	1	2	3	0	0	3	3	3	3	1	1	3
avgbs_14924	1	1	0	3	1	3	0	3	1	0	0	1	1	3	3	1	1	0	3	3	0	3	3	3	3	1	0	0	0	0	0	1	0	0	0	3	0	1	2	3	1	0	0	1	0	0	0	0	0
avgbs_14925	1	1	0	3	1	3	0	3	1	0	0	1	1	3	3	1	1	0	3	3	0	3	3	3	3	1	0	0	0	0	0	1	0	0	0	3	0	1	2	3	1	0	0	1	0	0	0	0	0
avgbs_14942	3	3	3	1	1	0	1	3	3	3	3	3	1	2	1	1	3	3	2	1	3	0	3	1	3	1	3	0	1	3	1	3	0	1	3	3	0	1	1	1	3	3	0	3	1	3	3	3	1
avgbs_14948	1	0	3	0	3	0	0	3	0	3	1	1	0	3	3	1	1	0	1	3	0	3	1	0	1	3	1	1	1	3	1	3	0	3	0	3	1	3	3	0	1	0	0	0	1	1	1	3	0
avgbs_14949	1	0	3	0	3	0	0	3	0	3	1	1	0	3	3	1	1	0	1	3	0	3	1	0	1	3	1	1	1	3	1	3	0	3	0	3	1	3	3	0	1	0	0	0	1	1	1	3	0
avgbs_14950	1	0	3	0	3	0	0	3	0	3	1	1	0	3	3	1	1	0	1	3	0	3	1	0	1	3	1	1	1	3	1	3	0	3	0	3	1	3	3	0	1	0	0	0	1	1	1	3	0
avgbs_14982	0	3	1	3	1	3	0	3	3	0	3	3	3	1	0	3	0	3	1	1	3	0	3	0	3	1	3	0	1	1	1	1	0	1	1	0	3	3	2	0	3	3	0	3	3	0	0	0	1
avgbs_14991	3	3	3	3	3	1	1	3	0	1	1	0	3	3	1	1	3	1	1	1	3	0	3	1	3	1	3	0	1	3	3	3	0	3	0	1	0	3	2	1	0	0	0	3	3	0	1	1	1
avgbs_15000	3	1	0	3	3	0	0	3	1	3	1	1	0	1	3	1	1	3	3	1	1	3	3	1	3	2	0	0	3	1	3	3	0	3	0	3	0	3	3	3	3	0	1	1	3	3	0	1	1
avgbs_15039	0	3	0	3	3	1	0	3	0	3	1	0	0	1	3	0	0	3	0	1	0	3	0	1	3	3	0	3	3	1	3	0	0	0	0	1	0	3	1	0	3	3	1	1	3	0	0	3	3
avgbs_15070	1	1	0	1	1	0	1	3	3	3	3	3	3	1	3	1	0	1	3	1	1	1	3	0	1	1	3	0	3	1	1	1	0	3	0	3	0	1	2	1	0	3	0	0	3	1	3	0	0
avgbs_15071	1	1	0	1	1	0	1	3	3	3	3	3	3	1	3	1	0	1	3	1	1	1	3	0	1	1	3	0	3	1	1	1	0	3	0	3	0	1	2	1	0	3	0	0	3	1	3	0	0
avgbs_15073	3	3	3	1	3	3	0	3	0	3	1	3	1	1	0	1	3	3	1	1	1	3	3	1	1	1	1	3	1	3	1	1	0	1	1	2	3	1	1	3	0	1	3	3	1	1	3	3	1
avgbs_15078	1	3	0	3	3	1	0	3	1	3	1	1	3	1	1	3	3	3	1	3	3	3	3	3	1	1	3	3	3	1	1	1	0	1	0	3	3	3	1	1	0	0	1	3	1	1	3	3	1
avgbs_15079	1	3	0	3	3	1	0	3	1	3	1	1	3	1	1	3	3	3	1	3	3	3	3	3	1	1	3	3	3	1	1	1	0	1	0	3	3	3	1	1	0	0	1	3	1	1	3	3	1
avgbs_15082	3	1	0	3	3	0	3	1	3	1	0	0	3	1	1	1	3	1	3	3	3	0	1	3	3	1	0	0	3	3	1	1	0	0	0	3	0	1	2	1	1	0	3	0	1	0	3	3	1
avgbs_15090	3	3	0	3	3	3	1	3	1	3	3	0	1	1	1	1	0	3	3	3	1	3	1	0	1	1	0	3	3	1	1	3	0	1	3	3	1	3	3	1	1	1	1	3	3	1	3	1	1
avgbs_15094	1	0	0	3	0	1	0	3	1	0	0	3	0	1	0	0	3	0	1	3	3	0	1	3	0	0	3	3	3	3	1	1	0	0	1	3	0	3	1	0	3	0	0	0	1	1	0	3	0
avgbs_15095	1	0	0	3	0	1	0	3	1	0	0	3	0	1	0	0	3	0	1	3	3	0	1	3	0	0	3	3	3	3	1	1	0	0	1	3	0	3	1	0	3	0	0	0	1	1	0	3	0
avgbs_15096	1	0	0	3	0	1	0	3	1	0	0	3	0	1	0	0	3	0	1	3	3	0	1	3	0	0	3	3	3	3	1	1	0	0	1	3	0	3	1	0	3	0	0	0	1	1	0	3	0
avgbs_15097	1	0	0	3	0	1	0	3	1	0	0	3	0	1	0	0	3	0	1	3	3	0	1	3	0	0	3	3	3	3	1	1	0	0	1	3	0	3	1	0	3	0	0	0	1	1	0	3	0
avgbs_151	3	3	1	3	0	3	0	1	0	1	1	1	1	3	3	1	1	3	3	3	0	3	3	3	1	3	1	0	2	1	3	3	0	0	0	0	1	3	2	1	3	0	3	1	3	1	1	3	0
avgbs_15135	1	3	0	1	1	1	3	3	3	3	1	0	3	3	0	1	1	3	1	3	1	3	1	3	0	3	1	1	1	3	1	0	0	3	3	3	3	3	1	1	1	1	1	0	1	0	1	3	1
avgbs_15136	1	3	0	1	0	1	3	1	1	1	0	3	1	1	3	1	1	3	3	1	0	3	3	1	0	3	1	1	0	3	3	1	0	0	3	3	1	3	3	1	0	0	0	3	1	3	1	3	3
avgbs_15178	1	3	0	1	3	1	0	1	0	0	0	0	1	3	3	3	0	0	0	3	0	1	1	3	0	1	3	3	0	0	1	0	0	0	3	0	1	3	3	0	1	0	0	1	3	0	0	1	1
avgbs_1520	0	0	0	1	0	0	3	3	0	3	1	1	3	3	3	3	0	0	0	1	0	1	3	1	3	3	3	3	0	1	3	3	0	0	0	0	1	1	1	0	0	0	0	1	3	3	0	0	0
avgbs_15236	1	0	3	3	0	1	0	3	1	0	1	3	0	1	0	3	1	3	3	3	1	3	3	3	3	3	1	0	0	3	1	1	0	0	1	1	3	1	2	0	0	3	0	0	0	3	1	1	3
avgbs_15264	0	3	3	3	1	3	1	3	3	3	0	1	1	1	3	3	0	1	1	3	0	0	1	3	1	3	0	1	3	1	1	3	0	1	0	3	1	3	1	0	1	0	0	1	1	1	1	0	0
avgbs_15265	0	3	3	3	1	3	1	3	3	3	0	1	1	1	3	3	0	1	1	3	0	0	1	3	1	3	0	1	3	1	1	3	0	1	0	3	1	3	1	0	1	0	0	1	1	1	1	0	0
avgbs_15288	3	0	3	3	1	1	3	3	0	3	3	3	3	1	1	3	3	1	3	3	3	3	3	3	0	3	3	1	1	1	1	1	0	1	3	3	3	1	2	1	1	3	0	1	3	3	3	1	3
avgbs_15316	1	0	0	1	3	0	1	1	1	1	1	3	1	1	3	1	1	0	0	1	3	3	1	1	0	3	0	0	0	3	3	1	0	0	0	3	0	0	3	0	1	0	0	3	0	0	0	3	0
avgbs_15317	0	1	0	3	0	3	1	3	1	3	1	1	0	3	3	1	0	1	3	3	0	0	3	3	0	1	1	1	0	1	0	1	0	0	0	3	3	1	3	0	1	0	0	1	0	0	1	0	0
avgbs_15332	1	3	1	1	1	3	3	1	3	1	3	3	3	1	3	1	1	3	1	1	3	3	3	1	3	3	0	3	1	1	3	3	0	1	3	1	3	3	2	1	1	0	3	1	3	0	1	3	3
avgbs_15359	1	3	0	1	3	1	0	3	1	3	3	1	3	1	3	3	1	1	1	3	3	1	1	3	0	1	3	1	1	1	1	3	0	0	1	1	1	1	1	3	0	3	1	0	1	0	3	3	0
avgbs_15361	0	3	0	3	1	1	3	1	1	1	3	1	3	3	1	1	1	0	1	3	1	0	3	3	3	1	3	3	1	3	3	3	0	3	0	3	1	1	3	1	1	0	1	3	3	3	3	1	1
avgbs_15369	0	0	3	3	1	1	3	3	3	3	3	3	1	3	1	3	0	3	3	3	3	1	3	0	1	3	3	3	0	1	0	3	0	1	3	1	0	1	3	0	3	3	0	3	1	1	0	0	1
avgbs_15413	1	3	0	3	0	3	0	1	3	3	1	3	3	3	0	1	3	3	3	3	3	1	1	3	1	0	3	3	3	1	1	3	0	3	3	1	1	3	1	3	3	1	3	3	1	1	3	3	0
avgbs_15414	1	3	0	3	0	3	0	1	3	3	1	3	3	3	0	1	3	3	3	3	3	1	1	3	1	0	3	3	3	1	1	3	0	3	3	1	1	3	1	3	3	1	3	3	1	1	3	3	0
avgbs_15443	0	1	3	0	3	3	3	1	0	1	1	3	1	1	1	1	0	3	3	3	1	3	1	3	3	1	0	3	1	3	2	1	0	1	3	1	1	3	2	1	2	0	3	1	1	0	1	1	3
avgbs_15449	1	1	3	1	1	1	3	3	3	1	3	3	1	3	1	3	3	3	3	3	3	1	3	3	3	0	3	3	3	1	3	3	0	3	1	1	1	1	3	1	3	0	0	3	1	3	3	3	0
avgbs_15480	3	3	1	3	1	3	1	1	0	1	3	3	1	1	3	1	1	1	1	1	3	3	3	1	3	1	1	1	3	3	1	1	0	1	0	1	3	3	2	0	3	3	0	3	3	0	1	1	1
avgbs_15488	1	0	3	3	3	0	1	3	1	3	1	3	3	1	1	3	3	3	1	3	3	3	1	3	1	1	3	3	3	3	1	1	0	1	0	3	1	3	1	1	3	3	0	3	1	1	3	3	1
avgbs_15489	1	0	3	3	3	0	1	3	1	3	1	3	3	1	1	3	3	3	1	3	3	3	1	3	1	1	3	3	3	3	1	1	0	1	0	3	1	3	1	1	3	3	0	3	1	1	3	3	1
avgbs_15498	3	3	3	3	3	0	1	1	1	1	3	0	1	3	1	1	0	1	1	1	1	3	3	1	1	1	3	1	3	1	3	1	0	1	3	3	1	1	2	3	3	3	1	1	3	1	3	3	1
avgbs_15499	0	0	0	0	0	1	0	1	1	1	1	3	3	1	1	0	3	1	3	3	0	3	3	0	3	0	0	0	0	1	1	1	0	0	0	1	3	0	1	0	0	0	0	1	3	0	3	1	0
avgbs_15501	1	3	0	3	3	0	0	3	1	3	3	3	3	1	3	3	1	1	0	3	3	0	1	3	3	1	3	1	1	1	1	3	0	1	1	1	1	1	1	3	3	0	1	1	1	3	3	3	1
avgbs_1556	1	1	0	3	1	1	3	3	1	3	1	1	1	3	1	3	3	1	1	3	1	1	1	3	1	3	3	1	1	3	1	1	0	1	0	1	1	1	3	3	1	3	3	1	3	0	3	1	1
avgbs_15583	1	1	0	3	1	1	0	0	1	3	0	1	1	3	1	3	0	0	1	3	0	0	1	3	0	3	0	1	1	3	1	1	0	0	0	1	1	0	3	3	1	0	3	0	0	1	3	1	0
avgbs_15593	1	0	0	1	3	1	1	1	1	1	1	3	0	1	3	1	1	3	3	1	3	0	1	1	3	3	1	0	1	3	3	0	0	3	3	0	0	1	2	1	1	1	3	0	1	3	3	3	3
avgbs_15611	3	1	0	3	3	3	3	1	1	1	3	3	3	1	1	3	1	3	1	3	3	1	1	3	3	3	0	0	3	1	1	1	0	3	3	1	3	3	3	3	3	3	3	1	1	0	1	3	0
avgbs_15613	1	3	0	1	1	1	3	1	0	3	1	3	2	3	3	1	1	0	3	1	3	3	3	1	1	3	0	1	3	1	1	3	0	3	0	3	1	1	3	1	0	1	0	1	1	0	3	1	0
avgbs_15648	3	3	0	3	1	0	0	1	3	1	3	3	3	1	3	1	1	1	1	1	3	3	3	1	3	1	1	1	3	0	1	1	0	1	3	0	3	3	3	1	0	3	3	3	3	3	1	1	0
avgbs_15653	0	0	0	3	3	1	0	3	1	1	1	0	3	1	0	3	3	2	1	3	3	3	1	3	1	0	0	0	0	3	1	1	0	1	0	3	1	2	1	1	0	3	1	3	1	0	3	3	0
avgbs_15678	3	0	1	2	0	0	3	3	0	0	3	3	0	1	0	1	1	1	1	1	1	0	1	1	3	3	1	1	1	1	0	1	0	3	3	0	3	3	1	1	3	0	0	3	3	0	0	1	0
avgbs_15695	3	0	1	3	3	1	2	1	1	1	1	0	3	1	3	0	0	1	3	0	0	3	3	3	0	3	3	1	1	3	1	1	0	3	0	0	3	1	1	0	0	0	1	0	1	0	0	1	0
avgbs_15696	3	0	1	3	3	1	2	1	1	1	1	0	3	1	3	0	0	1	3	0	0	3	3	3	0	3	3	1	1	3	1	1	0	3	0	0	3	1	1	0	0	0	1	0	1	0	0	1	0
avgbs_15781	3	3	1	1	3	1	3	3	3	3	1	1	1	1	3	1	3	1	1	1	1	3	3	1	1	3	3	1	2	3	3	1	0	1	3	1	1	1	3	3	3	0	3	3	3	0	3	3	3
avgbs_15832	1	1	0	3	3	1	0	3	1	3	1	0	0	1	0	3	3	3	1	3	3	3	1	3	1	0	0	0	3	3	1	1	0	1	0	0	0	0	1	0	0	3	0	3	1	0	3	0	0
avgbs_15870	1	0	3	3	1	0	0	3	0	3	1	1	0	3	0	0	0	1	1	0	0	0	1	3	1	3	3	1	0	3	0	1	0	1	0	1	1	1	3	0	1	3	0	0	3	0	3	0	1
avgbs_15892	1	0	0	3	0	0	1	3	1	3	1	3	3	1	1	3	3	3	1	0	3	3	1	3	1	1	0	3	3	3	1	1	0	1	1	0	0	3	1	0	0	3	0	3	0	0	0	3	1
avgbs_15924	0	3	0	1	3	0	1	3	0	0	0	3	3	1	3	3	1	0	1	3	0	0	1	3	0	1	0	1	0	0	0	3	0	0	1	1	1	1	1	0	0	0	1	0	1	0	0	3	0
avgbs_15953	3	3	1	3	1	3	3	1	3	0	1	1	3	1	1	3	1	1	1	3	1	1	3	3	3	3	0	1	1	3	2	3	0	3	1	1	3	1	2	3	1	1	0	1	3	3	1	1	1
avgbs_15954	3	3	1	3	1	3	3	1	3	0	1	1	3	1	1	3	1	1	1	3	1	1	3	3	3	3	0	1	1	3	2	3	0	3	1	1	3	1	2	3	1	1	0	1	3	3	1	1	1
avgbs_16018	1	1	3	3	3	1	3	1	0	1	3	3	0	3	1	1	3	1	1	3	1	0	3	3	1	3	3	1	0	3	3	1	0	3	1	3	1	3	3	1	3	3	3	1	2	0	1	1	3
avgbs_16034	1	3	1	3	3	1	0	1	0	1	1	3	3	1	3	3	1	0	3	3	3	0	3	3	1	3	1	3	3	2	1	3	0	1	0	1	3	3	1	0	3	0	0	3	1	0	0	3	0
avgbs_16069	3	0	0	3	3	3	0	1	1	1	3	3	3	1	1	3	1	3	1	3	3	1	1	3	3	3	1	3	3	1	1	1	0	3	3	1	3	3	3	3	3	3	3	1	1	3	1	3	3
avgbs_16072	0	1	0	1	3	0	0	3	0	3	3	3	1	3	1	1	0	3	1	3	3	0	1	3	0	1	0	0	1	1	3	3	0	3	1	1	3	3	3	1	0	0	3	0	1	0	1	1	1
avgbs_16073	0	1	0	1	3	0	0	3	0	3	3	3	1	3	1	1	0	3	1	3	3	0	1	3	0	1	0	0	1	1	3	3	0	3	1	1	3	3	3	1	0	0	3	0	1	0	1	1	1
avgbs_16085	1	1	1	3	3	3	1	1	1	3	3	3	1	1	1	3	1	3	1	1	3	3	1	1	1	1	0	3	3	3	1	1	0	1	1	3	1	3	1	1	3	3	1	1	1	1	3	3	1
avgbs_16086	1	1	1	3	3	3	1	1	1	3	3	3	1	1	1	3	1	3	1	1	3	3	1	1	1	1	0	3	3	3	1	1	0	1	1	3	1	3	1	1	3	3	1	1	1	1	3	3	1
avgbs_16090	1	0	0	3	1	1	0	1	1	1	0	3	0	1	1	1	0	3	3	3	3	0	3	3	3	1	1	0	3	1	0	3	0	0	3	1	0	1	2	0	0	0	0	3	3	3	1	3	0
avgbs_16091	1	0	0	3	1	1	0	1	1	1	0	3	0	1	1	1	0	3	3	3	3	0	3	3	3	1	1	0	3	1	0	3	0	0	3	1	0	1	2	0	0	0	0	3	3	3	1	3	0
avgbs_16092	1	0	0	3	1	1	0	1	1	1	0	3	0	1	1	1	0	3	3	3	3	0	3	3	3	1	1	0	3	1	0	3	0	0	3	1	0	1	2	0	0	0	0	3	3	3	1	3	0
avgbs_16137	3	3	0	3	3	1	1	1	1	1	3	3	1	3	1	1	3	1	1	1	1	3	3	1	3	3	3	1	1	1	3	1	0	1	3	3	1	3	1	3	3	3	1	1	3	3	3	3	1
avgbs_16138	1	0	0	3	3	0	3	1	0	1	1	3	3	1	3	0	1	3	3	3	3	3	3	3	3	3	1	3	3	1	1	3	0	0	1	1	3	3	2	1	3	3	3	3	1	0	1	3	0
avgbs_16146	3	3	1	3	0	0	1	1	3	1	3	3	1	1	3	1	1	1	2	1	3	3	3	1	3	1	1	0	3	3	1	1	0	1	0	1	3	3	3	1	3	3	0	3	3	3	1	1	1
avgbs_16203	1	0	0	3	0	0	3	3	0	0	1	3	3	1	3	3	0	0	0	3	1	0	0	0	0	0	0	0	3	0	1	1	0	1	1	1	3	0	2	3	0	0	3	3	3	0	1	1	3
[truncated: 6,328 more rows]
[truncated: 4 more columns]
