# Supplementary material for: Using Genotyping-By-Sequencing (GBS) for Genomic Discovery in Cultivated Oat
Source: PLoS One. 2014 Jul 21;9(7):e102448. doi: 10.1371/journal.pone.0102448 (PMC4105502; doi:10.1371/journal.pone.0102448)
Supplement: Table S1 — GBS mapping data for the six bi-parental populations used to update the oat consensus map (Oliver et al ., 2013). (ZIP) [file pone.0102448.s018.zip › Table_S1_HxZ.txt]

# Array-based SNP markers (prefixed "BA" or "GMI") are from dataset S2 of Oliver et al., 2013 PLoS ONE 8: e58068. GBS markers (prefixed "avgbs") are from this work.
# Markers were filtered using the following criteria: completeness = 50%, MAF = 35, heterozygosity = 8.
# Marker phases have been checked: "1" represents the female parent's genotype, "3" the male parent's genotype, "2" a heterozygote and "0" missing data.
Locus	HZ.001	HZ.002	HZ.003	HZ.004	HZ.005	HZ.006	HZ.007	HZ.008	HZ.009	HZ.010	HZ.011	HZ.012	HZ.013	HZ.014	HZ.015	HZ.016	HZ.017	HZ.018	HZ.019	HZ.020	HZ.021	HZ.022	HZ.023	HZ.024	HZ.025	HZ.026	HZ.027	HZ.028	HZ.029	HZ.030	HZ.031	HZ.032	HZ.033	HZ.034	HZ.035	HZ.036	HZ.037	HZ.038	HZ.039	HZ.040	HZ.041	HZ.042	HZ.043	HZ.044	HZ.045	HZ.047	HZ.048	HZ.049	HZ.050
GMI_DS_A3_227_89	3	0	3	3	1	1	3	1	1	3	3	3	3	1	3	3	3	1	1	3	1	3	3	3	1	1	1	1	1	1	3	3	3	3	3	0	1	1	3	1	3	3	1	1	1	1	1	3	1
GMI_DS_CC10009_162	1	0	3	3	3	1	3	1	1	1	1	1	1	1	1	3	1	3	1	3	3	1	1	1	3	1	3	1	3	1	1	1	1	1	1	3	3	3	1	3	3	1	3	3	3	3	1	1	3
GMI_DS_CC10034_60	3	0	0	3	3	3	3	3	3	3	1	1	1	1	3	1	1	1	3	1	1	3	3	1	1	3	3	3	1	1	3	3	3	1	3	3	3	3	1	1	3	1	1	2	3	1	3	3	1
GMI_DS_CC1149_344	1	0	1	1	1	3	3	3	3	3	1	3	3	1	1	1	1	1	1	1	1	1	1	1	3	1	1	1	1	1	1	3	3	3	1	1	1	3	3	3	1	1	3	3	3	3	1	1	1
GMI_DS_CC3048_64	1	0	3	3	1	3	1	3	3	3	3	1	3	1	1	3	1	1	1	1	3	3	3	3	1	3	3	1	1	3	1	1	3	1	1	3	3	3	1	1	1	1	2	1	1	1	3	1	3
GMI_DS_CC4006_319	3	0	3	3	3	3	1	1	1	1	1	1	1	1	3	3	3	1	1	3	1	3	1	3	3	3	3	3	3	3	1	1	3	1	1	3	3	3	3	3	1	1	3	1	1	3	1	1	3
GMI_DS_CC5134_229	1	0	1	1	1	3	1	1	3	3	1	1	3	1	1	1	1	1	3	1	1	1	1	1	3	1	1	1	1	3	1	3	3	3	1	1	1	3	3	3	1	1	3	3	3	3	1	1	1
GMI_DS_CC7482_102	1	0	3	3	3	1	1	1	1	1	1	3	1	1	1	3	3	3	3	3	1	3	3	1	3	3	3	1	1	1	1	3	1	1	1	1	1	3	1	3	1	1	3	3	3	3	3	1	3
GMI_DS_CC9187_141	3	0	3	3	1	3	3	1	3	3	1	1	3	3	3	3	3	3	1	3	3	1	3	3	3	3	1	3	1	3	1	3	3	1	1	3	3	3	3	1	1	3	1	1	1	3	1	1	3
GMI_DS_CC9295_235	1	0	3	3	3	1	1	1	1	1	1	3	1	1	1	3	3	3	3	3	1	3	3	1	3	1	3	1	1	1	1	3	1	1	1	1	1	3	1	3	1	1	3	3	3	3	3	1	3
GMI_DS_oPt-16541_253	1	0	1	3	3	3	1	3	1	3	1	1	1	3	1	3	1	1	3	1	3	3	3	3	1	1	3	3	3	1	3	3	1	3	1	0	3	3	3	3	1	1	1	1	1	1	1	1	3
GMI_DS_oPt-2653_332	3	0	3	3	3	1	1	3	1	3	1	1	1	3	3	1	1	1	1	1	1	3	2	3	1	3	1	1	1	3	3	3	3	1	3	0	1	3	1	1	3	3	3	1	1	1	1	1	1
GMI_ES_CC11019_290	3	0	3	3	3	3	1	1	1	1	1	1	1	1	3	3	3	3	1	3	1	3	1	3	1	3	3	3	1	3	3	1	1	1	1	1	1	1	3	3	1	3	3	1	1	1	1	1	3
GMI_ES_CC11253_379	1	0	1	1	3	1	3	1	3	1	3	3	1	1	1	3	3	1	1	1	3	1	1	3	3	1	3	1	3	1	3	1	3	1	1	3	3	1	3	3	1	3	1	1	1	3	3	1	1
GMI_ES_CC11621_230	1	0	3	1	3	3	1	3	3	3	3	3	1	1	1	3	3	1	1	3	3	1	1	1	3	3	3	1	3	1	1	1	1	1	3	1	1	3	3	3	1	3	1	1	1	3	1	3	1
GMI_ES_CC11649_76	1	0	3	3	3	1	3	1	1	1	1	1	1	1	1	3	1	3	1	3	3	1	1	1	3	1	3	1	3	1	1	1	1	1	1	3	3	3	1	3	3	1	3	3	3	3	1	2	3
GMI_ES_CC11933_314	1	0	1	1	3	1	3	1	3	1	3	3	1	1	1	3	3	1	1	1	3	1	1	3	3	1	3	1	3	1	3	1	3	1	1	3	3	1	3	3	1	3	1	1	1	3	1	1	1
GMI_ES_CC12360_189	3	0	3	3	1	3	3	1	3	3	1	1	3	3	3	3	3	3	1	3	3	1	3	3	3	3	1	3	1	3	1	3	3	1	1	3	3	3	3	1	1	3	1	1	1	3	1	1	3
GMI_ES_CC13854_225	3	0	3	3	3	2	1	1	1	1	1	1	1	1	3	3	3	3	1	3	1	3	1	1	3	3	3	3	1	3	1	1	3	1	1	1	1	3	3	3	1	3	3	1	1	3	1	1	3
GMI_ES_CC14616_68	1	0	3	3	3	3	1	1	3	1	1	1	3	1	1	1	3	3	1	3	1	3	1	3	1	3	3	3	1	3	3	1	1	1	1	3	2	1	3	3	1	3	3	3	3	1	1	1	3
GMI_ES_CC17647_179	3	0	3	3	3	3	1	1	1	1	1	1	1	1	3	3	3	1	1	3	1	3	1	3	3	3	3	3	3	3	1	1	3	1	1	3	3	3	3	3	1	1	3	1	1	3	1	1	3
GMI_ES_CC3491_422	1	0	1	1	1	3	1	1	3	3	1	1	3	1	1	1	1	1	3	1	1	1	1	1	3	1	1	1	1	3	1	3	3	3	1	1	1	3	3	3	1	1	3	3	3	3	1	1	1
GMI_ES_CC6279_474	3	0	3	3	3	1	1	3	1	3	3	1	1	1	3	1	1	1	1	1	1	3	3	3	1	3	1	1	1	3	3	3	3	1	3	1	1	3	1	1	3	3	3	1	1	1	1	1	1
GMI_ES_CC6557_563	1	0	3	1	3	3	1	3	1	3	1	1	1	3	1	1	3	3	3	3	3	1	3	3	1	1	1	2	3	1	1	3	3	1	3	1	2	3	3	3	1	3	3	3	3	1	3	3	3
GMI_ES_CC7433_103	1	0	3	1	3	3	1	3	3	3	3	3	1	1	1	3	3	1	1	1	3	1	1	1	1	1	3	1	3	1	1	2	1	1	3	1	1	3	3	3	1	3	1	1	1	1	1	3	1
GMI_ES_CC9362_188	1	0	3	3	3	1	1	3	3	3	3	1	3	1	1	3	1	3	1	3	3	3	3	3	2	1	3	3	1	1	1	1	1	3	3	3	3	1	1	1	3	3	1	3	3	1	3	3	1
GMI_ES01_c11420_274	3	0	3	1	3	1	1	3	3	3	1	1	3	3	3	3	3	3	1	3	3	1	3	1	3	1	1	3	1	3	1	3	1	1	3	0	3	3	3	3	3	3	1	3	3	3	3	3	1
GMI_ES01_c13467_233	3	0	0	3	1	3	1	1	1	1	1	1	1	1	3	3	3	1	1	3	1	3	1	3	3	3	3	3	3	3	1	1	3	1	1	0	3	3	3	3	1	1	3	1	1	3	1	1	3
GMI_ES01_c22619_143	3	0	3	3	3	1	1	3	1	3	1	1	1	3	3	1	1	1	1	1	1	3	3	3	1	3	1	1	1	3	3	3	3	1	3	1	1	3	1	1	3	3	3	1	1	1	1	1	1
GMI_ES01_c2338_213	3	0	3	3	3	3	1	1	1	1	1	1	1	1	3	3	3	1	1	3	1	3	1	3	3	3	3	3	0	3	1	1	3	1	1	0	2	3	3	3	1	1	3	1	1	3	1	1	3
GMI_ES01_c25788_216	3	0	3	1	3	1	1	3	3	3	1	1	3	3	3	3	3	3	1	3	3	1	3	1	3	1	1	3	1	3	1	3	1	1	3	0	3	3	3	3	3	3	1	3	3	3	3	3	1
GMI_ES01_c26749_466	1	0	3	1	1	1	3	1	3	1	3	3	3	1	1	3	3	1	1	1	3	1	1	3	3	1	3	1	3	1	1	3	3	1	3	0	3	1	1	3	1	1	1	1	1	3	3	3	1
GMI_ES01_c3178_185	3	0	0	3	3	3	1	1	1	1	1	1	1	1	3	3	3	1	1	3	1	3	1	3	3	3	3	3	3	3	1	1	3	1	1	0	3	3	3	3	1	1	3	1	1	3	1	1	3
GMI_ES01_c4288_461	3	0	3	1	3	3	1	3	1	3	1	1	1	3	3	1	3	3	3	3	3	1	3	3	1	1	1	2	3	1	1	3	3	1	3	0	0	3	3	3	1	3	3	3	3	1	3	3	3
GMI_ES01_c4452_325	1	0	2	3	3	3	3	3	1	1	1	3	1	1	1	1	3	1	1	1	3	3	3	3	1	1	3	3	3	1	3	3	1	3	1	0	3	3	3	3	1	1	1	1	1	1	2	2	3
GMI_ES01_c461_1288	1	0	1	1	1	3	1	1	3	3	1	1	3	1	1	1	1	1	3	1	1	1	1	1	3	1	1	1	1	3	1	3	3	3	1	0	1	3	3	3	1	1	3	3	3	3	1	1	1
GMI_ES01_c5419_407	1	0	0	3	3	1	1	1	1	1	1	3	1	1	1	3	3	3	3	3	1	3	3	1	3	3	3	1	1	1	1	3	1	1	1	0	1	3	1	1	1	1	3	3	3	3	3	1	3
GMI_ES01_c8527_320	3	0	0	3	3	3	3	3	3	3	1	1	1	1	3	1	1	1	3	1	1	3	3	1	1	3	3	1	0	1	3	3	3	1	3	0	3	3	1	1	3	1	1	2	3	1	3	3	1
GMI_ES01_c9159_455	3	0	3	3	3	1	1	3	1	3	1	1	3	3	3	1	1	1	1	1	1	3	1	3	1	1	1	1	1	3	3	3	3	1	2	0	1	3	1	1	3	3	3	1	1	1	1	1	1
GMI_ES01_c9241_407	3	0	3	3	3	3	3	3	3	3	1	1	1	1	3	1	1	1	3	1	1	3	3	1	1	3	3	1	1	1	3	3	3	1	3	3	3	3	1	1	3	1	2	3	3	1	3	3	1
GMI_ES01_c9910_138	3	0	3	1	3	3	1	3	1	3	1	1	1	3	3	1	1	3	3	3	3	1	1	3	1	1	1	2	3	1	1	3	3	1	3	1	0	3	3	3	1	3	3	3	3	1	3	3	3
GMI_ES01_lrc28828_382	1	0	0	3	1	3	1	3	3	3	3	1	3	1	1	3	1	1	1	1	3	3	3	3	1	3	3	1	1	3	1	1	3	1	1	0	3	3	1	1	1	1	1	1	1	1	3	1	3
GMI_ES02_c10381_213	3	0	1	1	3	3	3	3	3	1	3	3	3	1	3	3	3	1	3	1	1	1	3	1	1	3	3	1	1	1	1	3	3	1	3	0	3	1	1	1	1	3	1	3	3	1	1	1	1
GMI_ES02_c13596_178	1	0	0	1	3	3	1	3	3	3	3	3	1	1	1	3	3	1	1	3	3	1	1	1	3	3	1	1	3	1	1	1	3	1	3	0	1	3	3	3	1	3	1	1	1	3	1	3	1
GMI_ES02_c14404_450	1	0	1	1	3	1	3	1	3	1	3	3	1	1	1	3	3	1	1	1	3	1	1	3	3	1	3	1	3	1	3	1	3	1	1	0	3	1	3	3	1	3	1	1	1	3	1	1	1
GMI_ES02_c17110_444	3	0	1	1	3	3	3	3	3	1	3	3	3	1	3	3	3	1	3	1	1	1	3	1	1	3	3	1	1	1	1	3	3	1	3	3	3	1	1	1	1	3	1	3	3	1	1	1	1
GMI_ES02_c18621_282	3	0	0	3	3	3	1	3	3	3	1	1	1	1	3	1	1	1	3	1	1	3	3	1	1	1	3	3	1	1	3	3	3	1	3	0	3	3	1	1	3	1	1	3	3	1	3	3	1
GMI_ES02_c1946_224	3	0	3	1	3	1	1	3	1	3	3	1	3	1	3	1	1	3	1	1	1	1	3	3	1	3	1	1	1	3	3	3	3	3	1	0	1	3	1	1	1	3	3	3	3	1	1	1	1
GMI_ES02_c19995_299	1	0	0	3	3	1	3	0	3	3	3	1	3	1	1	3	1	3	1	1	3	3	3	1	1	1	3	3	1	3	1	1	3	3	1	0	3	3	1	1	3	3	1	3	3	1	3	3	1
GMI_ES02_c21486_395	3	0	3	3	1	3	1	1	1	1	1	1	1	1	3	3	3	1	1	3	1	3	1	3	3	3	3	3	3	3	1	1	3	1	1	0	3	3	3	3	1	1	3	1	1	3	1	1	3
GMI_ES02_c23179_274	3	0	1	3	1	3	1	1	1	1	1	1	3	1	3	3	3	1	1	3	1	3	1	3	3	3	3	3	3	3	1	1	3	1	1	3	3	3	3	3	1	1	3	1	1	3	1	1	3
GMI_ES02_c25461_277	3	0	1	3	1	3	1	1	1	1	1	1	1	1	3	3	3	1	1	3	1	3	1	3	3	3	3	3	3	3	1	1	3	1	1	3	3	3	3	3	1	1	3	1	1	3	1	1	3
GMI_ES02_c28832_308	3	0	3	3	3	3	1	1	1	1	1	1	1	1	3	3	3	1	1	3	1	3	1	3	3	3	3	3	3	3	1	1	3	1	1	0	3	3	3	3	1	1	3	1	1	3	1	1	3
GMI_ES02_c35031_175	1	0	3	3	1	3	1	3	3	3	3	1	3	1	1	3	1	1	1	1	3	3	3	3	1	1	3	1	1	3	1	1	3	1	1	0	3	3	1	1	1	1	1	1	1	1	3	1	3
GMI_ES02_c3604_154	3	0	3	3	3	3	1	1	1	1	1	1	1	1	3	3	3	1	1	3	1	3	1	3	3	3	3	3	3	3	1	1	3	1	1	3	3	3	3	3	1	1	3	1	1	3	1	1	3
GMI_ES02_c38800_418	3	0	0	1	3	3	3	3	1	1	3	1	3	3	3	3	3	1	3	1	1	1	1	1	1	3	3	1	1	1	3	3	1	3	3	0	1	1	1	1	1	1	1	1	1	1	1	3	1
GMI_ES02_c4132_326	3	0	3	1	3	1	1	3	3	3	1	1	3	3	3	3	3	3	1	3	3	1	3	1	3	1	1	3	1	3	1	3	1	1	3	0	3	3	3	3	3	3	1	3	3	3	3	3	1
GMI_ES02_c4268_604	1	0	3	3	3	1	3	0	3	3	3	1	3	1	1	3	1	3	1	3	3	3	3	1	2	1	3	3	1	1	1	1	3	3	3	0	3	1	1	1	3	3	1	3	3	1	3	3	1
GMI_ES02_c6368_605	3	0	1	3	1	3	1	1	1	1	1	1	3	1	3	3	3	1	1	3	1	3	1	3	3	3	3	3	3	3	1	1	3	1	1	3	3	2	3	3	1	1	2	1	1	3	1	1	3
GMI_ES02_c7461_275	1	0	2	3	3	3	3	2	3	1	1	3	1	1	1	1	1	1	3	3	3	3	3	3	1	1	3	1	1	3	1	3	1	1	3	1	1	3	3	3	1	1	3	1	1	1	1	3	1
GMI_ES02_c7694_423	1	0	1	1	3	1	3	1	3	1	3	3	1	1	1	3	3	1	1	1	3	1	1	3	3	1	3	1	3	1	3	1	3	1	1	0	3	1	3	3	1	3	1	1	1	3	1	1	1
GMI_ES02_c8186_443	3	0	3	1	3	1	1	3	3	3	3	1	3	1	3	1	1	3	3	1	1	1	3	3	1	3	1	1	1	3	3	3	3	3	1	0	1	3	1	1	1	3	3	3	3	1	1	1	1
GMI_ES02_lrc17781_234	3	0	3	3	1	3	1	1	1	1	1	1	1	1	3	3	3	1	1	3	1	3	1	3	3	3	3	3	3	3	1	1	3	1	1	0	3	3	3	3	1	1	3	1	1	3	1	1	3
GMI_ES15_c10106_179	3	0	3	3	3	0	1	1	1	1	1	1	1	1	3	3	3	3	1	3	1	3	1	3	1	3	3	3	1	3	3	1	1	1	1	1	1	1	3	3	1	3	0	1	1	1	1	1	3
GMI_ES15_c10680_325	1	0	3	3	3	1	1	3	3	3	3	1	3	1	1	3	1	3	1	3	3	3	3	3	2	2	3	3	1	1	1	1	3	3	3	3	3	1	1	1	3	3	1	3	3	1	3	3	1
GMI_ES15_c13434_347	3	0	1	3	3	3	3	3	3	3	1	1	1	1	3	1	1	1	3	1	1	3	3	1	1	3	3	3	1	1	3	3	3	1	3	0	3	3	1	1	3	1	1	3	3	1	3	3	1
GMI_ES15_c13519_202	3	0	1	3	1	1	1	3	1	2	1	1	3	1	3	1	1	1	1	3	3	3	1	3	1	1	1	1	3	1	3	1	1	3	3	0	3	1	3	1	1	1	3	3	3	1	1	1	1
GMI_ES15_c13526_397	3	0	3	3	1	3	1	1	1	1	1	1	1	1	3	3	3	1	1	3	1	3	1	3	3	3	3	3	3	3	1	1	3	1	1	0	3	3	3	3	1	1	3	1	1	3	1	1	3
GMI_ES15_c15766_421	3	0	1	1	3	1	1	1	3	3	1	3	1	1	3	3	3	3	1	1	1	1	3	3	1	1	1	1	1	1	1	3	1	1	3	1	1	3	3	1	1	1	3	3	3	1	1	1	3
GMI_ES15_c16679_330	3	0	3	3	3	3	1	1	1	1	1	1	1	1	3	3	3	3	1	3	1	3	1	1	1	3	3	3	0	3	3	1	3	1	1	0	1	3	3	3	1	3	3	1	1	1	1	1	3
GMI_ES15_c285_271	3	0	1	1	3	3	3	1	1	1	3	1	3	3	3	3	3	1	3	1	1	1	3	1	1	3	3	1	1	1	1	3	3	3	3	0	3	1	2	1	1	1	1	1	1	1	1	3	1
GMI_ES15_c3362_506	3	0	3	1	3	3	1	3	1	3	1	1	1	3	3	1	1	3	3	3	3	1	1	3	1	1	3	3	1	1	1	3	3	1	3	1	2	1	3	3	1	2	3	3	3	1	3	3	3
GMI_ES15_c3903_463	1	0	3	3	3	1	3	3	3	3	3	1	3	1	1	3	1	3	1	1	3	3	3	1	1	1	3	3	1	3	1	1	3	3	1	3	3	3	1	1	3	3	1	3	3	1	3	3	1
GMI_ES15_c4463_508	3	0	3	3	3	1	1	3	1	3	3	1	1	1	3	1	1	1	1	1	1	3	3	3	1	3	1	1	1	3	3	3	3	1	3	0	1	3	1	1	3	3	3	1	1	1	1	1	1
GMI_ES15_c5973_311	1	0	3	1	1	3	1	3	3	1	3	3	1	1	1	3	3	1	1	3	3	1	1	1	3	3	1	1	3	1	1	1	3	1	3	0	1	3	3	3	1	3	1	1	1	3	1	3	1
GMI_ES15_c6587_292	3	0	3	1	3	1	1	3	3	3	1	1	3	3	3	3	3	3	1	3	3	1	3	1	3	1	1	3	1	3	1	3	1	1	3	0	3	3	3	3	3	3	1	3	3	3	3	3	1
GMI_ES15_c7196_299	1	0	3	3	3	1	3	3	3	3	3	1	3	1	1	3	1	3	1	1	3	3	3	1	1	1	3	3	1	3	1	1	3	3	1	0	3	3	1	1	3	3	1	3	3	1	3	3	1
GMI_ES15_c7654_479	3	0	3	3	1	3	1	1	1	1	1	1	1	1	3	3	3	1	1	3	1	3	1	3	3	3	3	3	3	3	1	1	3	1	1	0	3	3	3	3	1	1	3	1	1	3	1	1	3
GMI_ES17_c10183_548	1	0	0	1	1	1	1	1	3	3	3	3	1	1	1	1	1	3	1	3	3	1	3	1	1	3	1	1	3	1	3	1	1	3	3	0	3	3	1	3	3	1	3	1	1	1	1	3	3
GMI_ES17_c10770_123	3	0	1	3	1	3	1	1	1	1	1	1	1	1	3	3	3	1	1	3	1	3	1	3	3	3	3	3	3	3	1	1	3	1	1	0	3	3	3	3	1	1	3	1	1	3	1	1	3
GMI_ES17_c10984_690	1	0	1	1	1	3	1	1	3	3	1	1	3	1	1	1	1	1	3	1	1	1	2	1	3	1	1	1	1	3	1	3	3	3	1	1	1	3	3	3	1	1	3	3	3	3	1	1	1
GMI_ES17_c11262_129	1	0	3	3	3	1	3	3	3	3	3	1	3	1	1	3	1	3	1	1	3	3	3	1	1	1	3	3	1	3	1	1	3	3	1	0	3	3	1	1	3	3	1	3	3	1	3	3	1
GMI_ES17_c11863_355	3	0	3	1	3	1	1	3	3	3	1	1	3	3	3	3	3	3	1	3	3	1	3	1	3	1	1	3	1	3	1	3	1	1	3	0	3	3	3	3	3	3	1	3	3	3	3	3	1
GMI_ES17_c11886_143	3	0	3	1	3	1	1	3	3	3	1	1	3	3	3	3	3	3	1	3	3	1	3	1	3	1	1	3	1	3	1	3	1	1	3	0	3	3	3	3	3	3	1	3	3	3	3	3	1
GMI_ES17_c1205_213	3	0	3	1	3	1	1	3	3	3	1	1	3	3	3	3	3	3	1	3	3	1	3	1	3	1	1	3	1	3	1	3	1	1	3	0	3	3	3	3	3	3	1	3	3	3	3	3	1
GMI_ES17_c12492_273	3	0	3	3	3	3	1	1	1	1	1	1	1	1	3	3	3	1	1	3	1	3	1	3	3	3	3	3	3	3	1	1	3	1	1	3	3	3	3	3	1	1	3	1	1	3	1	1	3
GMI_ES17_c12954_551	3	0	3	1	3	3	1	3	1	1	1	1	3	1	3	1	3	1	1	1	3	1	1	3	1	3	1	1	1	3	3	3	3	3	3	0	3	3	3	1	3	1	1	3	3	1	3	3	1
GMI_ES17_c13128_254	3	0	3	1	3	3	1	3	1	3	1	1	1	3	3	1	1	3	3	3	3	1	3	3	1	1	1	2	3	1	1	3	3	1	3	0	2	3	3	3	1	3	3	3	3	1	3	3	3
GMI_ES17_c13450_151	3	0	3	3	3	3	1	1	1	1	1	1	1	1	3	3	3	1	1	3	1	3	1	3	3	3	3	3	3	3	1	1	3	1	1	0	3	3	3	3	1	1	3	1	1	3	1	1	3
GMI_ES17_c14163_394	1	0	3	3	1	3	1	3	3	3	3	1	3	1	1	3	1	1	1	1	3	3	3	3	1	1	3	1	1	3	1	1	3	1	1	0	3	3	1	1	1	1	1	1	1	1	3	1	3
GMI_ES17_c1618_519	3	0	3	1	3	1	1	3	3	3	1	1	3	3	3	3	3	3	1	3	3	1	3	1	3	1	1	3	1	3	1	3	1	1	3	0	3	3	3	3	3	3	1	3	3	3	3	3	1
GMI_ES17_c17467_410	3	0	3	3	3	3	1	1	1	1	1	1	1	1	3	3	3	1	1	3	1	3	1	3	3	3	3	3	3	3	1	1	3	1	1	3	3	3	3	3	1	1	3	1	1	3	1	1	3
GMI_ES17_c17781_268	3	0	3	1	3	1	1	3	3	3	1	1	3	3	3	3	3	3	1	3	3	1	3	1	3	1	1	3	1	3	1	3	1	1	3	0	3	3	3	3	3	3	1	3	3	3	3	3	1
GMI_ES17_c18155_185	3	0	0	3	3	3	3	3	3	3	1	1	1	1	3	1	1	1	3	1	1	3	3	1	1	3	3	3	1	1	3	3	3	1	3	0	3	3	1	1	3	1	1	2	3	1	3	3	1
GMI_ES17_c20652_599	3	0	3	3	3	3	1	1	1	1	1	1	1	1	3	3	3	1	1	3	1	3	1	3	3	3	3	3	3	3	1	1	3	1	1	0	3	3	3	3	1	1	3	1	1	3	1	1	3
GMI_ES17_c20660_396	1	0	3	1	1	3	1	3	3	1	3	3	1	1	1	3	3	1	1	3	3	1	1	1	3	3	1	1	3	1	1	1	3	1	3	1	1	3	3	3	1	3	1	1	1	3	1	3	1
GMI_ES17_c2137_336	3	0	2	1	3	1	1	3	3	3	1	1	3	3	3	3	3	3	1	3	3	1	3	1	3	1	1	3	1	3	1	3	1	1	3	0	3	3	3	3	3	3	1	3	3	3	3	3	1
GMI_ES17_c2398_610	1	0	1	1	1	3	1	1	3	3	1	1	3	1	1	1	1	1	3	1	1	1	1	1	3	1	1	1	1	3	1	3	3	3	1	1	1	3	3	3	1	1	3	3	3	3	1	1	1
GMI_ES17_c2669_776	3	0	0	1	3	1	1	3	3	3	1	1	3	3	3	3	3	3	1	3	3	1	3	1	3	1	1	3	1	3	1	3	1	1	3	0	3	3	3	3	3	3	1	3	3	3	3	3	1
GMI_ES17_c2766_159	3	0	3	1	3	1	1	3	3	3	1	1	3	1	3	1	3	3	1	1	3	1	3	1	3	1	1	3	1	3	1	3	1	1	3	0	3	3	3	3	3	3	1	3	3	3	3	3	1
GMI_ES17_c3218_276	3	0	0	1	3	1	1	3	3	3	1	1	3	3	3	3	3	3	1	3	3	1	3	1	3	1	1	3	1	3	1	3	1	1	3	0	3	3	3	3	3	3	1	3	3	3	3	3	1
GMI_ES17_c3807_825	3	0	0	3	3	3	3	3	3	3	1	1	1	1	3	1	1	1	3	1	1	3	3	1	1	3	3	3	1	1	3	3	3	1	3	0	3	3	1	1	3	1	1	2	3	1	3	3	1
GMI_ES17_c3855_760	3	0	1	1	3	3	3	3	3	1	3	3	3	1	3	3	1	1	3	1	3	1	3	1	1	3	3	1	1	3	1	3	3	1	3	1	1	1	1	1	1	3	1	1	1	1	1	1	1
GMI_ES17_c4223_141	3	0	0	1	3	1	1	3	3	3	1	1	3	3	3	3	3	3	1	1	3	1	3	1	3	1	1	3	1	3	1	3	1	1	3	0	3	3	3	3	3	3	1	3	3	3	3	3	1
GMI_ES17_c4498_222	1	0	3	3	1	3	1	3	3	3	3	1	3	1	1	3	1	1	0	1	3	3	3	3	1	3	3	1	1	3	1	1	3	1	1	0	3	3	1	1	1	1	1	1	1	1	3	1	3
GMI_ES17_c4663_648	3	0	0	3	3	3	3	3	3	3	1	1	1	1	3	1	1	1	3	1	1	3	3	1	1	3	3	3	1	1	3	3	3	1	3	3	3	3	1	1	3	1	1	2	3	1	3	3	1
GMI_ES17_c467_205	3	0	0	1	3	3	1	3	1	1	1	1	3	1	3	1	3	1	1	1	3	1	1	3	1	3	1	1	1	3	1	3	3	3	3	0	3	3	3	1	3	1	1	3	3	1	3	3	1
GMI_ES17_c4730_358	3	0	3	3	3	3	1	1	1	1	1	1	1	1	3	3	3	1	1	3	1	3	1	3	3	3	3	3	3	3	1	1	3	1	1	3	3	3	3	3	1	1	3	1	1	3	1	1	3
GMI_ES17_c4863_294	1	0	0	3	3	1	3	3	3	3	3	1	3	1	1	3	1	3	1	1	3	3	3	1	1	1	3	3	1	3	1	1	3	3	1	0	3	3	1	1	3	3	1	3	3	1	3	3	1
GMI_ES17_c5049_177	3	0	3	1	3	3	1	3	1	1	1	1	3	1	3	1	3	1	1	1	3	1	1	3	1	3	1	1	1	3	3	3	3	3	3	3	3	3	3	1	3	1	1	3	3	1	3	3	1
GMI_ES17_c5162_445	3	0	3	1	3	3	1	3	1	3	1	1	1	3	3	1	3	3	3	3	3	1	3	3	1	1	1	2	3	1	1	3	3	1	3	1	2	3	3	3	1	3	3	3	3	1	3	3	3
GMI_ES17_c6299_272	3	0	3	3	3	3	1	3	1	1	1	1	1	1	3	3	3	1	1	3	1	3	1	3	3	3	3	3	3	3	1	1	3	1	1	0	3	3	3	3	1	1	3	1	1	3	1	1	3
GMI_ES17_c655_891	3	0	3	3	3	1	1	3	1	3	3	1	1	1	3	1	1	1	1	1	1	3	3	3	1	3	1	1	1	3	3	3	3	3	3	0	1	3	1	1	3	3	3	1	1	1	1	1	1
GMI_ES17_c7387_367	3	0	3	1	3	1	1	3	3	3	1	1	3	3	3	3	3	3	1	3	3	1	3	1	3	1	1	3	1	3	1	3	1	1	3	0	3	3	3	3	3	3	1	3	3	3	3	3	1
GMI_ES17_c766_770	1	0	3	3	3	1	3	3	3	3	3	1	3	1	1	3	1	3	1	1	3	3	3	1	0	1	3	3	1	3	1	1	3	3	1	3	3	3	1	1	3	3	2	3	3	1	3	3	1
GMI_ES17_c7736_565	3	0	3	3	1	3	1	1	1	1	1	1	1	1	3	3	3	1	1	3	1	3	1	3	3	3	3	3	3	3	1	1	3	1	1	3	3	3	3	3	1	1	2	1	1	3	1	1	3
GMI_ES17_c793_567	1	0	1	1	1	1	1	1	3	3	3	3	1	1	1	1	1	3	1	3	3	1	3	1	1	3	1	1	3	1	3	1	1	3	3	0	3	3	1	3	3	1	3	1	1	1	1	3	3
GMI_ES17_c7984_356	1	0	0	1	3	3	1	0	1	3	1	1	1	3	1	1	3	3	3	3	3	1	3	3	1	1	1	0	3	1	1	3	3	1	3	0	1	3	3	3	1	3	3	3	3	1	3	3	3
GMI_ES17_c8741_79	3	0	1	2	1	3	3	3	3	1	3	1	1	3	3	1	1	3	3	3	3	2	3	3	1	3	1	3	3	3	3	3	1	1	1	0	1	3	3	3	1	3	3	3	3	1	1	1	1
GMI_ES17_c8906_512	1	0	3	1	3	3	1	3	1	3	1	1	1	3	1	1	3	3	3	3	3	1	3	3	1	1	1	2	3	1	1	3	3	1	3	1	2	3	3	3	1	3	3	3	3	1	3	3	3
GMI_ES17_c9448_286	3	0	3	1	3	1	1	3	3	3	1	1	3	3	3	3	3	3	1	1	3	1	3	1	3	1	1	3	1	3	1	3	1	1	3	0	3	3	3	3	3	3	1	3	3	3	3	3	1
avgbs_10001	0	1	3	0	3	1	1	3	1	0	3	0	3	1	3	1	1	3	1	1	1	1	3	3	1	3	1	1	0	3	3	3	0	3	0	1	0	3	1	0	0	3	3	0	3	1	1	1	1
avgbs_100027	3	3	0	3	0	3	1	1	1	0	1	1	0	1	3	3	3	3	1	3	0	3	1	0	1	3	0	0	1	3	3	0	3	1	1	1	0	0	0	3	1	3	0	0	0	1	0	0	3
avgbs_100098	0	0	1	3	3	1	1	0	1	0	1	3	1	3	3	1	0	3	1	1	1	0	0	3	0	0	0	1	0	3	3	0	0	3	3	3	3	3	1	1	3	1	0	3	0	1	3	0	3
avgbs_100179	3	3	0	3	3	3	3	0	3	3	1	0	1	1	3	0	1	1	3	0	1	3	3	0	1	3	3	3	1	1	3	3	3	1	3	3	3	3	1	1	3	1	1	2	3	1	3	3	1
avgbs_100243	0	0	0	1	0	0	0	3	3	3	3	1	0	1	3	1	1	3	3	0	3	1	0	0	0	0	1	0	1	3	3	0	0	0	3	1	0	3	0	0	0	3	0	0	3	0	1	0	0
avgbs_100344	1	3	1	3	3	3	3	3	1	0	3	3	1	3	0	0	0	3	3	1	0	0	1	0	1	3	0	0	3	1	3	0	0	1	0	3	0	0	0	1	3	0	3	1	0	1	3	1	1
avgbs_100609	3	3	0	3	3	0	1	1	0	0	1	1	0	0	3	3	0	1	1	3	1	0	0	3	0	3	0	3	0	0	0	1	3	1	0	3	0	0	0	0	1	1	0	0	0	3	1	1	3
avgbs_10064	3	3	0	3	3	3	3	3	3	0	1	1	1	1	3	1	1	1	3	0	1	3	3	1	1	3	3	1	1	1	3	3	2	1	0	3	3	3	1	1	3	1	1	1	3	1	3	3	1
avgbs_100671	3	1	1	3	0	1	1	3	1	1	3	1	1	3	3	3	3	1	3	0	1	0	1	3	3	3	0	1	3	0	0	0	3	1	0	3	3	3	3	3	3	1	0	3	3	3	1	0	3
avgbs_100672	3	1	1	3	0	1	1	3	1	1	3	1	1	3	3	3	3	1	3	0	1	0	1	3	3	3	0	1	3	0	0	0	3	1	0	3	3	3	3	3	3	1	0	3	3	3	1	0	3
avgbs_100692	1	3	3	1	3	3	1	3	1	0	1	0	1	3	1	1	3	3	3	3	3	1	3	3	1	1	0	2	3	1	1	3	3	1	3	1	0	3	3	3	1	3	3	3	0	1	3	3	3
avgbs_100701	3	3	0	1	3	3	0	0	0	0	3	0	3	1	3	3	1	1	0	0	0	0	0	0	0	3	0	1	1	0	0	0	3	0	0	1	0	1	0	1	1	3	1	0	3	0	0	1	1
avgbs_100734	0	0	3	3	3	3	1	0	0	0	1	0	1	1	3	3	3	3	0	3	1	3	1	0	1	3	3	3	1	0	3	0	3	1	1	1	1	1	3	3	1	3	3	1	1	1	1	1	3
avgbs_100770	3	3	1	0	0	3	3	0	0	1	3	3	0	1	3	3	0	1	3	0	3	1	3	0	1	3	0	0	0	1	0	3	3	1	3	0	0	1	0	0	0	3	1	1	0	1	1	0	1
avgbs_100801	3	3	3	3	3	3	1	0	1	1	1	1	1	1	3	3	3	1	1	3	0	3	0	3	3	3	3	3	3	3	1	1	3	1	1	3	0	3	3	3	1	1	3	0	1	3	1	0	3
avgbs_100897	1	3	0	0	1	3	1	1	3	0	1	1	3	1	1	1	1	1	3	1	1	1	0	0	3	1	1	1	1	3	0	3	3	3	1	0	0	0	0	0	1	0	3	0	0	0	1	0	1
avgbs_100907	3	3	3	1	3	3	1	3	1	0	1	1	1	3	3	1	1	3	3	0	3	1	1	3	0	1	1	1	0	1	1	3	3	1	3	1	0	3	3	3	1	3	3	3	3	1	3	3	3
avgbs_100908	3	3	3	1	3	3	1	3	1	0	1	1	1	3	3	1	1	3	3	0	3	1	1	3	0	1	1	1	0	1	1	3	3	1	3	1	0	3	3	3	1	3	3	3	3	1	3	3	3
avgbs_100914	3	3	0	3	3	3	3	3	3	3	1	1	1	1	3	1	1	1	3	1	1	3	3	1	1	3	3	0	1	1	3	3	3	1	3	3	3	3	1	0	3	1	1	2	3	1	3	0	1
avgbs_100932	3	3	3	3	3	3	1	1	1	0	1	1	1	1	3	3	3	1	1	3	0	0	1	3	3	3	3	3	3	3	1	1	3	1	1	3	0	3	3	3	1	0	3	0	1	0	1	1	3
avgbs_101004	1	0	3	3	3	1	3	3	3	3	3	1	3	1	1	3	1	3	1	1	3	3	3	1	0	1	3	3	0	3	1	1	3	3	0	3	3	3	0	1	3	3	1	3	3	1	3	3	1
avgbs_101007	1	0	1	1	3	3	1	0	0	0	0	3	1	0	1	0	0	3	3	1	3	1	0	3	1	0	0	1	0	0	1	0	0	3	0	1	0	1	0	3	0	3	0	0	0	1	3	0	3
avgbs_101066	3	3	0	3	1	0	1	1	1	0	1	1	1	1	3	0	3	1	1	0	1	3	1	0	3	3	3	3	3	3	1	1	3	1	1	3	3	3	3	0	1	1	3	1	1	3	1	2	3
avgbs_101067	3	3	0	3	1	0	1	1	1	0	1	1	1	1	3	0	3	1	1	0	1	3	1	0	3	3	3	3	3	3	1	1	3	1	1	3	3	3	3	0	1	1	3	1	1	3	1	2	3
avgbs_101068	3	3	0	3	1	0	1	1	1	0	1	1	1	1	3	0	3	1	1	0	1	3	1	0	3	3	3	3	3	3	1	1	3	1	1	3	3	3	3	0	1	1	3	1	1	3	1	2	3
avgbs_101153	3	3	1	3	3	3	1	3	3	0	1	3	3	1	3	3	3	3	1	1	1	3	3	3	3	3	1	1	0	3	3	3	0	3	0	1	1	1	0	1	1	3	3	3	3	3	1	3	3
avgbs_101210	1	0	0	3	3	1	3	0	0	0	0	3	0	1	1	3	0	3	0	0	3	3	1	1	3	1	0	0	0	1	1	0	0	1	0	3	3	3	1	3	0	0	3	0	3	0	0	1	3
avgbs_101251	3	3	3	3	0	3	1	1	1	0	1	0	1	1	3	3	3	1	1	3	2	0	1	3	0	3	3	0	3	3	1	1	3	1	0	0	3	0	0	0	0	0	3	0	0	0	1	1	0
avgbs_101254	3	3	3	3	0	3	1	1	1	1	1	1	1	1	3	3	3	1	1	0	1	3	1	3	3	3	3	0	0	3	1	0	0	1	1	3	0	3	3	0	1	1	3	1	0	0	1	1	3
avgbs_101269	0	0	3	3	3	0	1	0	1	0	1	1	1	1	0	3	0	2	1	0	1	3	1	3	3	3	3	3	0	3	0	1	3	1	1	3	3	0	3	3	1	1	3	0	1	3	1	1	3
avgbs_10127	1	3	3	3	3	1	3	1	1	0	1	1	0	1	1	3	1	3	3	3	3	1	1	1	0	1	3	1	3	1	1	1	1	1	1	3	3	3	1	0	3	1	3	3	0	3	1	1	3
avgbs_10128	1	3	3	3	3	1	3	1	1	0	1	1	0	1	1	3	1	3	3	3	3	1	1	1	0	1	3	1	3	1	1	1	1	1	1	3	3	3	1	0	3	1	3	3	0	3	1	1	3
avgbs_101328	3	1	3	1	1	1	1	3	1	0	1	1	3	0	3	1	3	1	3	0	3	0	3	1	3	3	1	0	3	3	3	3	1	3	0	0	0	3	1	3	1	0	1	3	3	3	1	3	1
avgbs_101339	3	1	3	1	1	1	1	3	1	0	1	1	3	0	3	1	3	1	3	0	3	0	3	1	3	3	1	0	3	3	3	3	1	3	0	0	0	3	1	3	1	0	1	3	3	3	1	3	1
avgbs_101448	3	3	1	0	3	3	3	3	3	0	3	3	3	1	3	3	0	1	3	1	3	1	0	1	1	3	3	1	1	1	1	3	3	1	3	1	1	1	1	1	0	3	1	0	3	1	1	0	1
avgbs_101493	3	1	1	3	3	1	3	3	1	1	1	1	3	1	3	1	3	1	1	1	0	3	0	0	0	1	1	0	3	1	1	3	1	3	3	3	0	1	1	1	1	1	3	3	3	1	1	0	3
avgbs_101494	3	1	1	3	3	1	3	3	1	1	1	1	3	1	3	1	3	1	1	1	0	3	0	0	0	1	1	0	3	1	1	3	1	3	3	3	0	1	1	1	1	1	3	3	3	1	1	0	3
avgbs_101573	3	0	0	3	3	3	1	3	3	0	1	1	1	1	3	1	0	1	3	0	1	3	3	0	1	1	3	3	0	1	0	3	3	1	3	3	3	3	1	0	0	1	1	0	3	1	3	0	0
avgbs_101742	3	0	0	3	3	1	3	1	3	0	1	0	3	3	3	0	1	3	1	0	3	3	3	0	0	3	1	0	3	3	3	0	1	1	0	3	3	1	3	1	3	3	1	0	0	3	1	1	3
avgbs_101788	0	3	1	0	3	0	1	0	0	0	1	0	0	1	3	3	3	1	0	0	0	3	0	0	0	3	0	0	1	0	0	0	3	3	0	1	1	3	1	1	1	0	3	3	3	3	1	3	3
avgbs_101851	3	3	3	3	1	1	1	3	1	3	3	3	3	3	0	1	3	3	1	0	3	3	3	1	3	3	3	3	3	1	3	0	1	3	3	1	1	1	3	3	3	3	0	0	1	3	1	3	3
avgbs_102126	3	3	3	3	1	0	0	1	0	0	1	0	1	1	3	3	0	1	1	0	0	0	1	0	3	3	3	0	0	3	0	0	3	1	0	3	0	3	0	0	0	1	3	0	0	0	0	0	3
avgbs_102127	3	3	3	3	1	0	0	1	0	0	1	0	1	1	3	3	0	1	1	0	0	0	1	0	3	3	3	0	0	3	0	0	3	1	0	3	0	3	0	0	0	1	3	0	0	0	0	0	3
avgbs_10234	3	3	3	3	1	3	1	1	1	1	1	1	1	1	3	3	3	1	1	3	1	3	1	3	3	3	3	3	3	3	1	1	3	1	1	3	3	3	3	3	1	1	3	0	1	3	1	1	3
avgbs_102446	1	0	3	3	3	1	1	1	1	0	1	0	1	1	1	3	3	3	0	0	1	3	3	1	0	0	3	0	1	1	0	0	1	1	1	1	1	3	1	3	1	0	3	0	0	0	3	1	3
avgbs_102562	0	0	1	3	0	0	1	3	3	0	1	0	0	1	3	0	0	1	1	0	1	3	0	0	3	0	1	1	1	3	0	0	0	3	3	1	1	0	1	1	1	1	0	0	0	0	3	0	3
avgbs_102612	0	0	0	3	3	3	3	3	3	0	1	1	0	0	3	0	1	1	0	0	1	3	3	1	0	3	3	1	0	1	0	3	3	1	0	3	0	3	1	1	0	1	1	1	0	1	0	3	1
avgbs_102617	3	3	3	3	3	3	1	1	1	0	1	1	1	1	3	3	3	3	1	3	1	0	1	1	1	3	0	0	0	0	0	1	3	1	1	1	1	3	3	0	1	3	3	0	1	1	1	1	3
avgbs_102618	3	3	3	3	3	3	1	1	1	0	1	1	1	1	3	3	3	3	1	3	1	0	1	1	1	3	0	0	0	0	0	1	3	1	1	1	1	3	3	0	1	3	3	0	1	1	1	1	3
avgbs_102716	3	0	3	3	3	1	1	0	0	0	3	0	1	1	3	1	1	1	1	0	1	3	3	3	1	3	1	1	1	3	0	0	3	3	3	0	1	3	1	0	1	3	3	0	1	0	1	1	1
avgbs_102749	0	3	3	3	1	1	1	3	1	0	3	3	0	3	3	1	3	3	1	0	3	3	3	1	3	3	3	3	3	1	0	1	1	3	3	1	1	1	3	3	3	3	3	1	1	3	1	3	3
avgbs_102757	3	0	0	1	3	3	2	3	1	0	1	0	0	3	0	0	0	3	0	3	0	0	3	0	1	1	1	1	0	0	0	0	3	1	3	0	3	0	3	0	1	0	3	0	3	1	3	0	3
avgbs_1028	1	1	3	1	3	3	1	0	3	3	3	3	1	1	1	3	3	3	1	0	3	1	1	0	1	0	0	1	3	1	1	3	1	1	3	0	1	3	3	3	1	3	1	1	1	1	1	3	1
avgbs_102864	0	3	1	1	3	3	3	3	3	0	3	0	3	1	3	3	1	1	0	0	0	1	3	0	1	0	3	0	0	1	1	0	3	1	3	0	0	1	1	1	1	3	1	1	3	1	1	1	1
avgbs_10292	1	0	0	1	1	3	1	3	0	0	0	0	0	1	1	3	0	1	3	0	0	1	1	0	3	3	0	1	0	0	0	1	0	1	3	1	0	2	3	3	0	3	1	0	1	3	1	3	0
avgbs_102977	1	0	3	3	3	1	3	0	3	3	3	1	3	1	1	3	1	3	1	1	3	3	3	1	1	1	3	3	1	3	1	1	0	3	1	3	3	3	1	1	3	3	1	3	3	1	3	3	1
avgbs_103002	0	3	3	3	0	1	1	1	0	0	1	1	1	1	3	3	3	3	1	3	1	3	0	0	1	3	0	3	0	3	0	1	0	1	0	1	0	3	3	3	1	3	3	0	0	1	1	0	3
avgbs_103006	0	0	1	3	3	1	1	0	1	1	1	0	1	0	0	1	3	3	1	0	0	3	0	0	1	0	1	1	1	0	3	3	3	3	3	3	3	3	1	0	3	0	3	0	0	1	3	3	3
avgbs_103085	3	3	0	3	3	3	3	0	3	0	1	0	1	0	3	1	1	1	3	1	1	0	0	1	0	3	3	1	1	1	3	0	0	1	3	3	3	3	1	0	3	1	0	0	3	1	3	3	1
avgbs_103133	3	1	3	3	3	1	1	3	1	0	3	1	1	1	3	1	1	1	1	1	1	0	0	3	1	3	0	1	0	3	3	3	3	3	0	1	1	3	1	0	1	3	0	0	1	0	1	0	0
avgbs_103155	3	3	1	3	3	1	1	1	1	0	1	1	3	3	3	1	3	3	1	3	3	3	3	3	3	3	3	3	3	1	0	1	1	3	1	1	1	1	3	0	3	1	3	1	1	3	1	3	1
avgbs_103156	3	3	1	3	3	1	1	1	1	0	1	1	3	3	3	1	3	3	1	3	3	3	3	3	3	3	3	3	3	1	0	1	1	3	1	1	1	1	3	0	3	1	3	1	1	3	1	3	1
avgbs_103177	3	0	3	1	3	1	1	3	1	0	3	1	3	1	3	1	1	3	1	0	1	1	0	0	0	3	0	1	0	3	3	3	3	3	1	1	0	3	1	0	0	0	3	3	0	1	1	1	1
avgbs_103178	3	0	3	1	3	1	1	3	1	0	3	1	3	1	3	1	1	3	1	0	1	1	0	0	0	3	0	1	0	3	3	3	3	3	1	1	0	3	1	0	0	0	3	3	0	1	1	1	1
avgbs_103335	3	3	0	3	3	1	1	3	1	1	0	3	1	3	0	1	3	3	1	0	1	0	0	3	0	0	0	1	0	3	3	0	0	3	3	3	0	0	1	0	0	0	3	0	3	1	0	3	3
avgbs_103351	3	0	0	1	3	3	3	3	3	1	1	1	3	1	3	1	0	1	1	0	1	1	3	0	1	3	3	0	0	1	3	0	3	1	3	3	0	3	0	0	3	1	1	3	3	0	3	3	1
avgbs_103352	3	0	0	1	3	3	3	3	3	1	1	1	3	1	3	1	0	1	1	0	1	1	3	0	1	3	3	0	0	1	3	0	3	1	3	3	0	3	0	0	3	1	1	3	3	0	3	3	1
avgbs_103360	1	0	3	3	0	1	3	1	1	0	1	1	0	1	1	0	1	3	3	3	3	0	1	0	0	0	3	1	3	1	1	0	1	1	1	3	0	3	1	0	3	1	3	3	3	3	1	0	3
avgbs_103428	0	3	1	0	3	0	3	0	0	0	3	0	3	3	3	0	3	1	3	0	0	1	0	0	1	3	3	0	0	1	3	3	0	3	0	1	0	1	1	0	1	1	0	0	1	0	0	3	1
avgbs_103429	3	0	1	3	3	1	0	0	1	0	1	3	1	3	3	1	3	3	1	0	1	3	1	0	1	1	0	1	0	3	0	3	3	3	0	3	0	3	1	1	0	1	3	3	3	1	0	3	3
avgbs_103430	3	0	1	3	3	1	0	0	1	0	1	3	1	3	3	1	3	3	1	0	1	3	1	0	1	1	0	1	0	3	0	3	3	3	0	3	0	3	1	1	0	1	3	3	3	1	0	3	3
avgbs_103570	3	3	3	3	3	3	1	1	1	0	1	1	1	1	3	0	3	1	1	3	1	3	1	3	3	3	3	3	3	3	1	1	3	1	1	3	0	3	3	0	1	1	3	1	0	3	1	1	3
avgbs_10361	3	0	1	1	3	3	3	3	3	0	3	0	3	1	3	3	0	1	0	0	1	1	0	0	1	3	3	1	0	1	1	3	3	1	3	3	3	1	1	1	1	3	1	0	3	1	1	1	1
avgbs_10362	3	0	1	1	3	3	3	3	3	0	3	0	3	1	3	3	0	1	0	0	1	1	0	0	1	3	3	1	0	1	1	3	3	1	3	3	3	1	1	1	1	3	1	0	3	1	1	1	1
avgbs_103657	1	3	0	1	1	3	1	1	3	0	1	3	1	2	1	1	1	3	3	1	3	1	1	3	1	3	3	1	2	1	1	1	1	1	3	1	0	1	0	3	3	3	3	0	0	1	3	3	3
avgbs_103666	3	0	3	3	3	1	1	3	1	3	0	0	1	0	3	1	0	1	3	0	1	3	3	3	1	3	0	0	0	0	3	0	0	3	1	1	1	3	1	1	1	3	3	1	1	1	1	0	1
avgbs_103699	3	0	1	3	0	1	3	0	1	1	1	0	3	1	3	3	3	1	0	3	0	3	0	0	0	1	0	0	3	1	0	0	0	3	0	0	3	0	3	1	0	0	3	0	1	1	0	3	1
avgbs_10371	0	1	3	1	1	1	0	0	3	0	1	1	3	3	3	1	0	1	1	0	3	1	0	1	3	3	1	3	3	0	0	0	0	3	0	3	3	3	3	0	1	3	1	3	3	0	0	0	1
avgbs_103801	3	0	0	3	0	3	0	1	0	0	1	1	0	1	3	3	0	1	1	3	1	3	1	0	3	0	0	3	0	0	1	1	0	1	0	0	0	3	0	0	1	1	0	0	0	0	1	1	0
avgbs_103923	3	3	1	3	3	3	1	3	3	3	1	3	3	1	3	3	3	3	1	1	1	3	3	3	3	3	1	1	1	3	3	3	3	3	1	1	1	1	1	0	1	3	3	0	3	3	1	3	3
avgbs_103988	1	1	3	1	1	3	1	3	1	0	3	0	3	3	3	3	3	1	3	1	1	1	1	3	1	3	3	3	1	1	3	1	3	3	1	1	0	1	3	0	3	1	3	3	3	1	3	1	1
avgbs_103990	3	3	3	1	1	1	1	3	1	0	3	0	3	3	3	1	3	3	1	3	3	1	3	0	3	3	3	3	3	0	3	1	1	3	3	1	1	1	3	0	0	3	3	0	0	3	1	3	3
avgbs_1040	1	3	0	1	0	0	1	0	0	0	1	0	0	1	0	1	1	1	3	1	1	1	1	0	0	0	0	0	0	3	0	3	3	3	0	1	1	3	3	0	0	0	3	3	3	3	1	1	1
avgbs_104026	3	3	0	3	3	3	0	3	3	0	1	1	1	1	3	1	1	1	3	0	0	3	3	0	0	3	3	1	1	1	0	3	3	1	3	3	0	3	1	1	3	1	1	0	3	1	3	0	1
avgbs_10406	1	3	3	1	0	0	0	3	0	0	1	0	1	0	1	0	1	1	3	0	1	1	0	0	0	0	0	0	1	0	0	3	3	3	0	0	1	0	3	1	1	0	3	1	1	3	0	1	0
avgbs_104212	3	0	3	3	3	3	3	0	1	0	3	0	3	3	3	1	1	3	0	1	1	0	1	0	1	0	0	3	1	3	0	3	3	3	1	1	1	3	0	0	3	3	1	1	0	0	1	0	3
avgbs_104240	1	3	1	1	1	3	1	1	3	0	1	3	1	2	1	3	0	3	3	0	3	1	1	3	1	3	3	0	2	1	1	1	1	1	3	1	1	1	3	3	3	3	3	3	3	1	3	3	3
avgbs_104301	1	1	3	1	1	3	1	3	1	0	3	1	0	1	3	1	3	1	3	1	1	1	0	0	1	3	0	3	1	1	3	1	3	3	1	1	1	1	1	0	3	1	3	3	3	1	1	1	1
avgbs_104327	3	3	1	3	3	1	1	3	1	0	1	3	1	3	3	1	3	3	1	1	1	3	1	3	1	3	1	1	1	3	3	3	3	3	3	3	3	3	1	0	0	1	3	0	3	1	3	3	3
avgbs_104364	0	0	1	3	0	1	1	0	0	0	1	0	1	1	3	1	0	3	1	0	1	3	0	0	1	1	1	1	0	0	1	3	0	3	3	3	0	3	1	1	3	1	3	0	3	1	1	3	3
avgbs_104389	3	0	3	1	3	1	1	3	3	0	3	1	3	1	3	0	0	3	3	1	3	1	3	3	1	3	1	1	1	3	3	3	3	3	3	0	1	3	1	0	1	3	3	3	2	1	1	3	3
avgbs_104400	1	1	3	2	3	3	1	3	2	3	3	3	0	1	1	3	3	2	1	0	3	1	1	1	1	1	3	0	3	1	1	3	1	1	3	1	1	3	3	3	1	3	1	1	1	1	1	3	1
avgbs_10441	3	1	3	2	1	1	1	3	1	0	1	0	3	3	3	1	3	1	3	0	3	1	0	0	3	3	1	3	3	3	3	3	1	3	3	3	3	3	1	3	1	3	1	3	0	3	1	3	1
avgbs_104477	3	0	1	3	3	1	1	3	1	0	1	3	1	3	3	1	3	3	1	1	1	3	1	3	1	3	1	1	1	3	3	0	3	3	3	0	3	3	1	1	3	1	3	3	3	1	3	3	3
avgbs_104478	3	0	1	3	3	1	1	3	1	0	1	3	1	3	3	1	3	3	1	1	1	3	1	3	1	3	1	1	1	3	3	0	3	3	3	0	3	3	1	1	3	1	3	3	3	1	3	3	3
avgbs_104481	3	3	1	1	3	3	3	3	3	0	3	3	3	1	3	3	1	1	3	1	3	1	3	0	1	3	3	1	1	1	1	3	3	1	3	1	1	1	1	1	1	3	1	0	2	1	1	1	1
avgbs_10449	3	1	1	3	0	1	1	0	1	1	1	0	1	3	3	1	0	3	1	1	1	3	1	3	0	1	1	0	3	0	1	0	0	0	3	0	3	3	1	1	0	1	0	3	0	1	1	0	0
avgbs_104509	1	0	0	3	0	1	1	0	0	0	1	3	1	1	1	0	3	3	0	0	0	3	0	0	0	1	3	1	0	1	0	1	1	1	1	1	0	0	1	0	1	0	3	3	0	3	0	0	3
avgbs_104519	3	3	0	3	1	3	0	0	1	0	1	0	0	1	0	3	0	1	1	3	0	3	1	3	3	3	0	3	0	3	0	0	0	1	0	3	0	3	0	3	1	0	3	0	0	0	1	1	3
avgbs_104579	0	1	1	3	3	1	0	0	0	0	1	0	0	0	3	1	3	1	0	0	1	0	0	0	1	1	1	3	3	1	3	0	0	3	3	0	3	1	1	1	0	0	0	0	0	0	1	3	1
avgbs_104785	3	0	0	3	3	3	0	3	3	0	1	1	3	0	3	1	0	1	0	1	1	3	3	0	1	3	3	1	0	1	0	3	3	1	3	3	0	3	1	0	0	1	0	0	0	1	3	3	1
avgbs_104786	3	0	0	3	3	3	0	3	3	0	1	1	3	0	3	1	0	1	0	1	1	3	3	0	1	3	3	1	0	1	0	3	3	1	3	3	0	3	1	0	0	1	0	0	0	1	3	3	1
avgbs_104962	3	3	1	3	0	3	1	1	1	0	1	0	3	1	3	3	0	1	0	3	1	3	0	3	0	3	0	0	3	3	0	1	0	1	0	3	0	3	0	3	1	1	3	1	0	0	1	1	3
avgbs_104964	3	3	1	3	0	3	1	1	1	0	1	0	3	1	3	3	0	1	0	3	1	3	0	3	0	3	0	0	3	3	0	1	0	1	0	3	0	3	0	3	1	1	3	0	0	0	1	1	3
avgbs_105044	3	1	1	1	3	0	3	1	3	0	1	0	3	1	3	3	0	3	3	1	3	1	1	3	3	3	1	1	0	1	1	1	3	3	1	3	3	1	3	3	1	3	1	0	3	3	1	0	1
avgbs_105115	0	0	1	1	3	3	0	0	3	0	1	0	0	0	1	1	0	3	3	0	3	0	1	3	0	3	0	1	0	1	0	0	1	3	0	0	0	1	3	3	0	0	3	0	0	1	3	0	3
avgbs_105117	0	0	1	1	3	3	0	0	3	0	1	0	0	0	1	1	0	3	3	0	3	0	1	3	0	3	0	1	0	1	0	0	1	3	0	0	0	1	3	3	0	0	3	0	0	1	3	0	3
avgbs_105177	3	3	3	1	3	1	1	3	0	0	0	1	3	3	3	0	3	3	1	0	3	0	0	0	3	1	1	3	1	3	1	0	1	1	0	3	3	3	3	0	0	3	1	3	3	3	3	3	1
avgbs_105211	3	0	0	3	3	3	3	0	1	0	0	0	3	3	3	3	1	3	3	0	1	0	1	0	1	1	3	3	1	3	0	0	0	3	0	1	1	3	3	3	3	3	0	1	1	1	1	0	3
avgbs_105212	3	0	0	3	3	3	3	0	1	0	0	0	3	3	3	3	1	3	3	0	1	0	1	0	1	1	3	3	1	3	0	0	0	3	0	1	1	3	3	3	3	3	0	1	1	1	1	0	3
avgbs_105213	3	0	0	3	3	3	3	0	1	0	0	0	3	3	3	3	1	3	3	0	1	0	1	0	1	1	3	3	1	3	0	0	0	3	0	1	1	3	3	3	3	3	0	1	1	1	1	0	3
avgbs_105228	3	3	1	3	3	1	2	3	1	1	1	0	1	3	3	1	3	3	1	1	1	3	1	0	1	3	1	1	0	3	3	3	3	3	3	3	0	3	1	0	3	1	3	3	3	1	3	3	3
avgbs_105241	0	0	0	1	3	1	3	0	3	0	0	0	1	1	1	3	3	1	1	0	3	0	0	0	0	0	0	1	3	1	3	1	3	1	0	3	0	1	0	3	1	0	0	0	1	0	1	0	1
avgbs_105266	3	0	3	1	1	0	1	3	0	0	0	0	3	3	3	0	3	1	3	0	0	1	0	1	3	3	1	3	3	3	0	3	1	3	3	3	3	3	0	3	1	0	1	3	3	3	1	0	0
avgbs_10527	1	3	1	1	3	3	1	1	3	1	1	3	1	1	1	1	1	3	3	1	3	0	1	0	1	3	3	1	3	1	1	1	1	3	3	1	1	1	0	3	3	3	3	3	3	1	3	3	3
avgbs_105284	3	0	0	0	0	0	1	3	0	0	1	0	0	3	3	0	0	3	1	3	0	1	3	1	0	0	0	3	0	3	1	3	1	1	0	3	0	0	3	3	0	3	1	0	0	3	3	0	1
avgbs_105285	3	0	0	0	0	0	1	3	0	0	1	0	0	3	3	0	0	3	1	3	0	1	3	1	0	0	0	3	0	3	1	3	1	1	0	3	0	0	3	3	0	3	1	0	0	3	3	0	1
avgbs_105296	3	3	0	0	1	1	1	3	1	0	3	0	0	3	0	1	0	3	1	0	3	0	3	0	3	0	3	3	0	1	3	1	1	3	0	1	0	1	3	0	3	0	0	0	1	0	1	0	3
avgbs_105297	3	3	0	0	1	1	1	3	1	0	3	0	0	3	0	1	0	3	1	0	3	0	3	0	3	0	3	3	0	1	3	1	1	3	0	1	0	1	3	0	3	0	0	0	1	0	1	0	3
avgbs_105387	0	0	0	1	0	3	0	0	3	0	3	3	3	0	3	3	0	1	3	1	0	1	0	0	0	3	0	0	0	1	1	0	0	1	3	1	0	0	0	1	0	0	1	0	0	1	1	1	1
avgbs_105432	1	1	3	3	3	1	1	0	1	0	0	0	3	3	1	3	0	1	3	0	1	0	1	0	1	1	3	1	3	1	1	1	3	1	1	0	3	1	1	1	3	1	3	3	0	0	0	1	1
avgbs_105459	3	3	3	3	3	2	1	1	1	0	1	1	1	1	3	3	3	1	1	3	1	3	1	3	3	3	3	3	3	3	1	0	3	1	1	3	3	3	3	3	1	1	3	1	1	3	1	1	3
avgbs_10551	3	1	1	3	3	1	3	3	1	1	1	1	3	1	3	1	3	1	1	1	1	3	1	3	1	1	1	3	3	1	3	3	1	3	3	3	3	1	1	1	1	1	3	3	3	1	1	3	1
avgbs_10552	3	1	1	3	3	1	3	3	1	1	1	1	3	1	3	1	3	1	1	1	1	3	1	3	1	1	1	3	3	1	3	3	1	3	3	3	3	1	1	1	1	1	3	3	3	1	1	3	1
avgbs_105544	1	3	1	1	1	3	3	3	3	0	0	0	0	1	0	0	0	1	0	0	1	0	1	0	3	1	1	1	0	0	1	3	3	3	1	0	0	3	3	3	1	0	3	0	3	0	1	1	1
avgbs_105576	3	0	1	0	0	1	1	0	0	0	1	0	0	0	0	1	0	3	0	1	1	0	1	3	1	0	1	1	1	3	3	0	0	3	3	0	0	3	0	0	3	1	0	3	0	0	3	0	3
avgbs_105597	1	3	3	1	3	1	3	1	1	0	1	0	3	1	1	3	3	3	3	3	1	0	3	0	0	1	3	3	1	1	0	0	1	3	3	3	0	3	3	0	1	1	0	0	0	3	3	0	3
avgbs_105644	3	3	3	3	3	3	1	1	1	1	1	1	1	1	3	3	3	1	1	0	1	3	1	0	3	3	3	3	3	3	0	1	3	1	1	3	3	3	3	3	1	1	3	1	1	0	1	1	3
avgbs_105645	3	3	3	3	3	3	1	1	1	1	1	1	1	1	3	3	3	1	1	0	1	3	1	0	3	3	3	3	3	3	0	1	3	1	1	3	3	3	3	3	1	1	3	1	1	0	1	1	3
avgbs_105668	3	0	1	3	3	1	1	3	1	0	1	0	1	1	3	1	3	3	1	1	1	3	1	0	1	1	1	0	3	0	1	0	3	3	3	3	0	3	1	0	0	1	3	0	3	1	1	3	3
avgbs_10573	3	0	1	1	0	3	3	3	3	0	3	3	0	1	3	3	1	1	3	0	3	1	3	1	1	3	3	1	1	1	0	3	3	1	3	0	1	1	0	0	1	3	1	1	3	0	1	1	1
avgbs_105763	1	3	3	1	1	1	3	0	3	0	3	0	1	1	0	3	0	1	1	0	3	1	1	0	3	3	1	0	3	1	1	0	0	1	3	1	1	1	1	3	1	1	1	0	0	3	0	3	1
avgbs_105843	0	0	0	3	1	1	3	0	1	0	1	0	0	0	0	0	0	1	1	0	3	0	0	1	1	1	3	0	3	3	0	0	3	0	0	3	3	1	3	0	0	0	3	3	3	1	1	1	1
avgbs_105844	0	0	0	3	1	1	3	0	1	0	1	0	0	0	0	0	0	1	1	0	3	0	0	1	1	1	3	0	3	3	0	0	3	0	0	3	3	1	3	0	0	0	3	3	3	1	1	1	1
avgbs_105845	0	0	0	3	1	1	3	0	1	0	1	0	0	0	0	0	0	1	1	0	3	0	0	1	1	1	3	0	3	3	0	0	3	0	0	3	3	1	3	0	0	0	3	3	3	1	1	1	1
avgbs_105846	0	0	0	3	1	1	3	0	1	0	1	0	0	0	0	0	0	1	1	0	3	0	0	1	1	1	3	0	3	3	0	0	3	0	0	3	3	1	3	0	0	0	3	3	3	1	1	1	1
avgbs_106053	3	3	3	1	3	3	1	3	1	0	1	1	1	3	3	1	1	3	3	3	3	1	1	3	1	1	1	2	3	1	1	3	3	1	3	1	0	3	3	0	1	3	3	0	3	0	3	3	3
avgbs_106054	3	3	3	1	3	3	1	3	1	0	1	1	1	3	3	1	1	3	3	3	3	1	1	3	1	1	1	2	3	1	1	3	3	1	3	1	0	3	3	0	1	3	3	0	3	0	3	3	3
avgbs_106075	3	3	3	3	1	1	1	3	1	0	3	0	3	3	3	1	3	3	1	3	3	0	3	1	3	3	3	3	3	1	3	1	1	3	3	1	1	1	3	0	3	3	3	1	1	3	1	3	3
avgbs_10613	3	3	3	3	3	3	1	1	1	0	1	1	1	1	3	3	3	1	1	0	1	3	1	0	3	3	3	3	3	3	1	0	3	1	1	3	0	3	3	3	1	1	3	0	1	3	1	1	3
avgbs_10618	3	3	0	1	3	3	1	0	0	0	1	1	1	3	3	1	1	3	3	0	3	1	1	3	1	0	1	2	3	1	1	3	3	1	3	1	1	3	3	3	1	3	3	0	3	1	3	3	3
avgbs_106211	1	3	1	1	1	3	0	0	3	0	0	0	3	0	0	1	1	1	3	0	1	1	1	0	3	1	1	1	0	3	1	3	3	3	1	0	0	0	0	0	0	0	3	0	3	0	0	0	0
avgbs_106218	3	0	0	3	0	3	1	0	0	0	1	3	0	1	3	0	3	1	0	0	1	0	3	3	3	0	1	3	1	3	0	0	3	0	0	1	1	0	1	1	1	2	1	0	0	0	3	3	3
avgbs_10633	0	3	0	0	3	0	1	1	0	0	0	0	1	0	3	0	0	3	1	3	0	3	1	0	0	3	0	0	1	3	3	0	0	1	0	1	0	1	3	3	1	0	0	0	0	1	1	1	3
avgbs_106343	0	0	0	1	0	0	3	3	3	0	0	0	3	1	3	1	0	1	0	0	3	1	3	1	1	0	3	0	3	0	0	0	0	1	3	0	3	1	0	0	1	0	3	1	1	1	3	3	3
avgbs_106446	1	3	1	3	1	3	1	0	1	0	3	3	0	1	1	1	1	1	3	0	3	3	1	1	1	3	1	0	3	1	0	0	3	3	0	0	0	3	1	0	3	3	1	0	3	1	1	0	1
avgbs_106447	1	3	1	3	1	3	1	0	1	0	3	3	0	1	1	1	1	1	3	0	3	3	1	1	1	3	1	0	3	1	0	0	3	3	0	0	0	3	1	0	3	3	1	0	3	1	1	0	1
avgbs_106460	1	1	3	1	3	3	1	3	3	0	3	3	1	1	1	3	3	1	1	0	3	1	0	0	3	3	1	1	3	1	1	1	3	1	3	1	0	3	3	3	1	3	1	1	1	3	1	3	1
avgbs_106682	1	0	1	1	1	3	1	1	3	0	1	1	3	1	1	1	1	1	3	1	1	0	0	0	3	0	1	1	1	3	1	0	3	3	1	1	0	3	3	0	0	1	3	0	3	3	1	1	1
avgbs_106717	3	3	3	3	0	3	1	0	1	0	1	1	1	1	3	3	3	1	0	0	0	3	1	0	3	3	0	3	1	3	1	1	3	1	1	3	3	3	0	3	1	1	0	1	1	0	1	1	3
avgbs_106758	1	0	3	1	1	3	1	3	1	0	3	0	3	3	3	3	3	1	3	0	1	1	1	0	1	3	3	3	0	0	3	1	0	3	1	1	0	1	3	0	3	1	3	3	3	1	3	1	1
avgbs_106786	3	3	1	1	3	3	0	0	0	0	3	3	0	1	3	0	0	1	0	1	0	0	3	1	1	3	0	0	1	0	1	0	0	1	3	0	1	1	0	1	0	3	0	0	1	1	1	0	0
avgbs_106842	3	0	3	1	1	3	0	3	0	0	3	3	3	3	0	0	3	3	3	0	0	0	0	0	1	3	3	3	3	3	0	3	0	3	1	1	1	3	1	0	0	1	1	0	3	1	0	1	0
avgbs_106843	3	0	3	1	1	3	0	3	0	0	3	3	3	3	0	0	3	3	3	0	0	0	0	0	1	3	3	3	3	3	0	3	0	3	1	1	1	3	1	0	0	1	1	0	3	1	0	1	0
avgbs_106866	3	0	3	3	3	0	1	0	1	0	0	1	1	1	3	0	3	1	1	0	1	0	1	3	3	0	0	3	0	0	1	0	0	1	0	3	3	3	0	3	1	1	3	0	0	0	1	1	3
avgbs_106885	0	0	3	3	3	3	1	1	1	1	0	0	0	1	0	3	3	1	1	3	1	3	1	0	0	3	3	3	0	3	0	0	3	0	0	3	3	3	3	0	1	1	3	0	1	3	1	0	3
avgbs_106889	0	0	3	0	1	0	0	0	3	0	3	1	0	1	0	3	0	1	1	0	0	3	3	0	0	3	3	0	1	3	0	1	3	1	1	3	0	3	0	0	0	0	1	0	1	1	3	0	3
avgbs_106890	0	0	3	0	1	0	0	0	3	0	3	1	0	1	0	3	0	1	1	0	0	3	3	0	0	3	3	0	1	3	0	1	3	1	1	3	0	3	0	0	0	0	1	0	1	1	3	0	3
avgbs_106941	3	0	0	3	0	1	3	1	0	0	0	0	3	0	0	1	0	3	0	1	3	0	0	0	0	3	0	0	3	0	0	1	1	1	1	3	3	0	0	1	3	3	1	0	3	3	1	0	3
avgbs_107005	3	3	0	3	3	1	0	0	0	0	3	0	1	1	3	1	1	1	1	1	0	0	0	3	0	3	0	0	0	3	3	3	3	3	0	1	0	0	1	1	1	0	3	1	1	1	1	0	0
avgbs_10701	1	0	1	1	1	3	1	0	3	1	1	0	1	3	0	1	0	3	3	0	3	1	0	3	0	3	3	1	1	1	0	0	1	1	3	1	0	1	3	0	0	3	0	0	3	0	3	3	3
avgbs_107053	1	1	3	3	3	1	1	3	1	0	3	0	3	1	1	3	3	1	3	1	1	1	1	3	1	0	3	1	3	1	1	1	3	1	1	3	0	1	1	1	3	1	3	3	0	1	1	1	1
avgbs_107055	3	0	3	3	3	3	1	1	1	0	1	1	0	1	3	3	3	1	1	3	1	0	1	3	3	3	3	0	3	3	0	1	3	1	1	0	3	3	3	0	1	1	0	1	1	3	1	1	3
avgbs_107176	1	0	3	3	3	1	1	3	0	0	3	1	3	3	0	3	3	1	3	0	1	1	1	0	0	1	3	1	3	1	1	0	3	1	1	3	0	1	1	1	3	1	3	0	3	1	0	1	1
avgbs_107256	3	0	1	3	3	1	1	3	0	1	1	0	1	1	3	1	3	3	0	0	1	3	0	0	1	0	0	1	3	3	0	3	0	3	3	0	0	3	1	1	0	1	0	0	0	0	0	3	3
avgbs_107341	0	0	0	1	3	0	1	0	0	0	1	1	0	3	3	0	3	3	0	3	0	1	3	0	3	1	0	0	1	3	0	0	0	1	0	0	0	3	3	0	3	3	0	0	0	3	0	3	1
avgbs_107372	3	0	0	1	3	3	1	3	1	0	1	0	3	1	3	1	3	1	0	1	3	1	1	0	1	0	1	1	0	3	3	3	3	1	3	3	3	1	3	1	0	1	1	0	0	1	3	3	1
avgbs_107398	3	3	3	3	0	3	0	0	1	0	0	0	0	1	3	0	0	1	1	3	0	0	1	0	3	3	3	3	0	3	0	1	3	0	1	3	0	0	0	0	0	1	0	0	1	0	0	1	3
avgbs_107433	1	1	3	3	1	3	1	3	3	0	3	0	3	1	1	3	1	1	0	0	3	0	3	3	1	1	0	1	1	3	1	1	3	1	1	3	3	3	1	1	1	1	1	0	1	1	3	1	3
avgbs_107532	1	3	3	3	0	0	3	1	1	0	1	3	0	1	1	3	0	3	1	0	0	1	1	1	3	1	3	0	0	0	1	0	0	1	1	3	3	3	0	3	3	1	3	0	3	3	0	1	3
avgbs_107533	1	3	3	3	0	0	3	1	1	0	1	3	0	1	1	3	0	3	1	0	0	1	1	1	3	1	3	0	0	0	1	0	0	1	1	3	3	3	0	3	3	1	3	0	3	3	0	1	3
avgbs_10754	3	3	3	1	3	3	1	3	1	0	1	1	1	3	3	1	1	2	3	0	3	1	1	3	1	1	3	3	1	1	1	3	3	1	3	1	1	1	3	3	1	2	3	0	3	1	3	3	3
avgbs_107546	3	0	1	3	3	3	1	3	3	0	0	3	3	0	0	0	0	1	0	0	1	0	1	0	3	0	1	1	0	3	3	0	3	3	3	0	1	3	1	1	0	0	3	0	3	0	0	0	0
avgbs_107588	3	0	0	3	0	3	3	0	3	0	1	1	1	1	3	1	1	2	3	1	0	3	3	1	1	0	0	1	0	1	3	3	0	1	3	3	0	0	0	0	3	1	1	0	3	1	3	3	1
avgbs_107590	3	0	0	3	0	3	3	0	3	0	1	1	1	1	3	1	1	2	3	1	0	3	3	1	1	0	0	1	0	1	3	3	0	1	3	3	0	0	0	0	3	1	1	0	3	1	3	3	1
avgbs_107624	1	0	3	1	0	1	3	0	0	1	3	0	3	1	1	3	3	1	1	0	3	1	1	3	3	1	3	1	0	1	1	3	3	1	3	0	3	1	1	0	1	1	1	1	1	3	3	3	1
avgbs_107625	1	0	3	1	0	1	3	0	0	1	3	0	3	1	1	3	3	1	1	0	3	1	1	3	3	1	3	1	0	1	1	3	3	1	3	0	3	1	1	0	1	1	1	1	1	3	3	3	1
avgbs_107654	0	1	0	3	1	3	1	0	0	0	3	0	0	0	1	0	0	1	0	0	3	0	3	0	0	3	3	1	0	3	0	1	0	1	1	0	3	3	1	0	0	0	0	1	1	0	0	1	3
avgbs_107774	3	0	3	3	3	3	1	0	1	0	1	0	1	1	3	3	3	2	1	0	1	3	1	3	3	3	3	3	3	3	0	0	3	1	1	0	0	3	3	3	1	1	3	1	1	3	1	1	3
avgbs_10782	3	0	3	3	0	0	1	1	1	0	1	0	1	1	3	3	3	3	1	3	1	3	1	1	1	0	0	3	1	3	3	1	3	1	1	1	0	3	3	3	1	3	3	0	1	1	1	1	3
avgbs_107919	3	3	1	3	3	1	1	3	1	0	1	0	1	3	3	1	3	3	1	0	1	3	1	3	1	3	1	1	1	3	3	0	3	3	3	3	3	3	1	1	3	1	3	3	3	1	3	3	3
avgbs_107948	3	0	1	0	3	3	3	0	3	0	3	3	3	1	3	3	1	1	3	0	3	0	3	1	1	3	3	1	1	1	1	0	3	1	3	1	1	1	1	0	1	3	0	0	3	1	1	1	1
avgbs_10797	3	0	0	3	0	3	3	0	3	0	1	1	1	1	3	1	1	1	3	0	1	3	0	0	0	3	3	1	1	1	0	0	3	1	3	0	0	3	1	1	0	1	1	3	0	1	0	0	1
avgbs_107977	3	1	3	3	3	1	1	3	1	0	3	1	1	1	3	1	1	1	0	0	1	0	3	3	1	3	0	1	1	3	3	0	3	3	1	1	1	3	1	1	1	3	3	1	1	0	1	1	1
avgbs_107978	3	1	3	3	3	1	1	3	1	0	3	1	1	1	3	1	1	1	0	0	1	0	3	3	1	3	0	1	1	3	3	0	3	3	1	1	1	3	1	1	1	3	3	1	1	0	1	1	1
avgbs_108019	3	3	0	3	3	3	3	0	3	0	1	0	1	1	3	1	0	1	0	1	0	3	0	1	0	3	3	0	1	1	3	3	3	1	3	3	3	3	1	1	3	2	0	0	0	1	3	3	1
avgbs_108024	1	1	3	1	1	3	1	3	1	0	3	1	3	3	3	3	3	1	3	0	1	1	1	0	1	3	3	3	0	1	3	1	3	3	0	1	0	1	0	3	3	1	3	0	0	1	3	1	1
avgbs_108032	3	0	1	1	3	3	3	3	3	1	0	3	3	1	3	3	1	1	3	1	3	1	3	0	1	3	3	1	0	1	1	3	3	1	3	1	1	1	0	1	1	3	1	1	2	1	1	1	1
avgbs_108033	3	0	1	1	3	3	3	3	3	1	0	3	3	1	3	3	2	1	3	1	3	1	3	0	1	3	3	1	0	1	1	3	3	1	3	1	1	1	0	1	1	3	1	2	2	1	1	1	1
avgbs_108094	0	3	3	3	0	3	1	1	1	0	1	0	1	1	3	3	0	1	1	0	1	3	1	0	0	3	3	0	3	3	0	1	0	1	1	3	3	3	3	3	1	0	0	0	1	3	1	1	3
avgbs_108137	3	3	3	3	3	3	1	1	1	1	1	0	1	1	3	3	0	3	1	0	1	3	1	1	1	3	0	3	0	3	0	1	0	1	1	1	1	1	3	0	0	3	3	0	1	1	1	1	3
avgbs_108148	3	3	0	3	3	1	3	1	3	0	1	1	3	3	3	1	1	3	1	1	3	0	3	0	0	3	1	1	3	3	1	1	1	1	1	3	0	1	0	1	3	3	1	3	3	0	1	1	3
avgbs_10820	3	3	1	3	3	0	1	0	1	1	1	0	1	3	3	1	0	3	1	1	1	3	0	0	1	3	0	1	0	3	3	0	3	3	3	3	0	3	1	1	3	1	3	0	3	1	3	3	3
avgbs_108209	1	0	3	1	0	3	1	3	3	0	3	0	1	1	1	3	3	1	1	3	3	1	1	0	3	3	0	1	0	1	1	0	3	1	3	1	1	3	3	3	0	3	0	0	1	0	1	3	1
avgbs_108210	1	0	3	1	0	3	1	3	3	0	3	0	1	1	1	3	3	1	1	3	3	1	1	0	3	3	0	1	0	1	1	0	3	1	3	1	1	3	3	3	0	3	0	0	1	0	1	3	1
avgbs_108211	1	0	3	1	0	3	1	3	3	0	3	0	1	1	1	3	3	1	1	3	3	1	1	0	3	3	0	1	0	1	1	0	3	1	3	1	1	3	3	3	0	3	0	0	1	0	1	3	1
avgbs_10833	1	0	1	0	1	3	1	1	3	0	1	0	3	1	1	1	1	1	3	0	1	1	1	1	3	1	0	0	0	3	1	0	0	3	1	1	0	3	0	3	0	1	3	0	3	0	1	1	0
avgbs_108383	0	3	0	1	3	3	1	1	1	0	1	1	1	1	3	3	0	1	3	3	0	1	3	1	3	3	0	3	3	3	3	1	3	3	3	1	0	1	1	1	1	1	0	0	1	0	3	0	3
avgbs_108395	3	3	1	3	3	3	1	0	3	3	1	0	0	1	3	3	3	3	1	0	1	3	0	0	3	3	1	0	1	3	3	0	0	3	0	1	0	3	1	0	1	3	3	0	0	3	1	3	3
avgbs_108424	1	0	3	3	1	3	1	0	1	0	3	1	1	1	1	1	3	2	1	1	0	3	3	3	3	3	0	1	1	3	3	1	3	1	0	0	3	3	1	1	0	1	3	1	1	1	3	0	3
avgbs_108585	1	3	1	1	3	1	3	1	3	1	3	0	1	1	1	3	3	1	1	1	3	1	1	0	3	1	3	1	3	1	3	1	3	1	1	3	3	1	3	3	1	3	1	1	1	3	1	1	1
avgbs_108643	3	0	3	3	3	1	1	0	1	0	3	0	0	0	0	1	1	1	1	0	1	3	3	3	1	3	1	1	0	3	3	3	0	3	0	1	1	3	0	1	0	3	3	0	1	1	1	1	1
avgbs_108657	3	1	3	1	0	1	1	0	3	0	1	0	0	3	3	1	0	1	3	0	3	0	0	0	0	3	1	0	3	3	0	3	0	3	0	3	0	3	1	3	0	3	1	0	0	3	1	0	1
avgbs_10873	3	0	1	0	3	1	0	3	0	0	1	0	0	1	0	1	3	3	1	0	1	3	1	0	0	0	0	0	0	3	1	3	3	3	0	3	3	3	1	1	3	0	3	0	3	1	0	0	3
avgbs_108731	1	3	3	3	3	1	1	1	1	1	1	3	1	1	1	3	3	3	3	3	1	3	3	1	3	1	0	1	1	1	1	3	1	1	1	1	1	3	1	3	1	1	3	0	3	0	3	1	3
avgbs_10875	0	3	3	3	0	3	1	1	1	0	1	1	1	1	3	3	3	1	1	3	1	3	1	3	3	3	0	3	3	3	1	1	3	1	1	3	0	3	0	0	1	1	3	1	0	3	1	1	3
avgbs_108750	3	0	3	3	0	3	1	1	1	1	0	0	0	0	3	3	3	1	1	0	0	3	0	3	3	0	3	0	0	3	0	0	0	1	0	0	0	3	0	0	1	1	3	0	0	3	1	0	0
avgbs_108751	3	0	3	3	0	3	1	1	1	1	0	0	0	0	3	3	3	1	1	0	0	3	0	3	3	0	3	0	0	3	0	0	0	1	0	0	0	3	0	0	1	1	3	0	0	3	1	0	0
avgbs_10876	0	3	3	3	0	3	1	1	1	0	1	1	1	1	3	3	3	1	1	3	1	3	1	3	3	3	0	3	3	3	1	1	3	1	1	3	0	3	0	0	1	1	3	1	0	3	1	1	3
avgbs_10877	0	3	3	3	0	3	1	1	1	0	1	1	1	1	3	3	3	1	1	3	1	3	1	3	3	3	0	3	3	3	1	1	3	1	1	3	0	3	0	0	1	1	3	1	0	3	1	1	3
avgbs_108810	1	0	1	1	3	1	1	3	3	0	3	3	1	0	1	3	1	1	1	0	3	1	0	0	3	3	0	3	0	1	1	3	3	1	3	1	1	3	1	0	3	0	3	3	3	3	0	3	3
avgbs_108811	1	0	1	1	3	1	1	3	3	0	3	3	1	0	1	3	1	1	1	0	3	1	0	0	3	3	0	3	0	1	1	3	3	1	3	1	1	3	1	0	3	0	3	3	3	3	0	3	3
avgbs_108820	1	0	3	3	3	1	1	1	1	0	1	3	1	1	1	3	3	3	0	0	1	3	3	0	3	1	3	0	1	1	0	0	0	1	1	1	0	3	1	3	1	1	3	3	3	0	0	1	3
avgbs_108903	1	3	3	3	3	1	1	1	1	0	1	3	1	1	1	3	3	1	3	3	1	3	3	1	3	3	3	1	1	1	1	3	1	1	1	1	0	3	1	1	1	1	3	3	3	3	3	1	3
avgbs_108904	1	3	3	3	3	1	1	1	1	0	1	3	1	1	1	3	3	1	3	3	1	3	3	1	3	3	3	1	1	1	1	3	1	1	1	1	0	3	1	1	1	1	3	3	3	3	3	1	3
avgbs_108905	1	3	3	3	3	1	1	1	1	0	1	3	1	1	1	3	3	1	3	3	1	3	3	1	3	3	3	1	1	1	1	3	1	1	1	1	0	3	1	1	1	1	3	3	3	3	3	1	3
avgbs_108983	1	0	3	3	3	1	1	1	1	0	1	3	1	1	1	3	0	3	3	0	1	3	3	0	3	1	3	1	1	1	1	3	1	1	2	0	1	3	1	0	1	1	0	0	3	3	3	0	3
avgbs_108984	1	3	0	1	3	3	1	1	3	0	1	3	1	1	1	1	1	3	3	0	3	0	1	3	1	3	3	1	0	1	1	0	0	3	3	1	1	1	3	3	3	0	3	0	3	1	3	3	3
avgbs_109009	3	3	3	3	0	3	0	1	1	0	1	0	0	1	3	3	0	1	1	0	1	3	0	0	3	3	0	3	0	3	1	0	3	1	1	3	0	0	3	0	1	1	3	1	1	3	1	1	3
avgbs_109026	3	0	1	3	3	1	1	0	1	1	1	3	1	3	0	1	3	3	1	1	0	3	1	3	1	3	1	1	1	3	3	3	3	3	3	3	3	3	1	1	3	1	3	0	0	1	3	3	3
avgbs_109028	1	3	0	1	3	0	1	0	3	0	1	0	1	1	0	0	1	3	3	1	3	1	1	0	1	3	3	1	3	1	1	1	1	3	3	0	1	1	3	3	3	3	3	3	0	1	3	3	0
avgbs_109091	3	0	3	1	0	1	1	3	0	0	1	0	3	1	3	1	3	3	1	0	3	1	3	0	3	1	1	3	0	3	1	0	0	1	3	0	3	3	0	3	3	3	1	0	0	3	3	0	1
avgbs_109211	1	1	3	1	1	3	1	3	1	0	3	1	3	2	3	3	3	2	3	1	1	1	1	3	1	3	3	3	1	1	3	1	3	3	1	1	1	2	1	3	3	1	3	0	3	1	1	1	1
avgbs_10922	3	3	0	3	3	3	3	3	3	0	1	1	1	1	3	1	1	1	3	0	1	3	3	1	1	3	3	1	0	1	3	3	3	1	3	3	0	3	0	1	3	1	1	3	3	1	3	3	1
avgbs_109242	1	3	1	1	1	3	1	1	3	3	1	1	3	1	1	1	1	1	3	1	1	1	1	1	3	1	1	1	1	3	1	3	3	3	1	1	1	3	3	3	1	1	3	0	3	3	1	1	1
avgbs_109287	3	3	1	1	3	3	3	3	3	0	3	3	3	1	3	3	1	1	3	1	3	1	3	1	1	3	3	1	1	1	1	3	3	1	3	1	1	1	1	0	0	3	1	1	2	1	1	1	1
avgbs_109288	3	3	1	1	3	3	3	3	3	0	3	3	3	1	3	3	1	1	3	1	3	1	3	1	1	3	3	1	1	1	1	3	3	1	3	1	1	1	1	0	0	3	1	1	2	1	1	1	1
avgbs_109303	3	3	3	3	1	3	1	0	1	0	1	1	1	1	3	3	0	1	1	0	1	3	1	3	0	3	3	3	3	3	1	1	3	1	1	0	0	3	3	3	1	1	3	1	1	3	1	0	3
avgbs_109306	3	0	1	3	0	1	0	0	1	0	1	3	1	0	0	1	3	3	1	0	1	3	0	0	0	3	1	1	0	3	0	0	3	3	0	0	0	0	0	1	3	1	0	0	3	0	0	3	3
avgbs_109342	0	0	3	1	1	3	1	0	1	0	3	1	3	1	3	1	3	1	3	1	1	1	1	3	1	3	3	0	1	1	3	0	3	3	1	1	0	1	1	3	3	1	3	3	3	1	1	1	1
avgbs_109396	1	0	3	1	1	3	3	3	0	0	1	0	0	1	1	1	1	1	3	0	1	1	1	1	3	1	1	1	0	0	1	1	0	3	0	1	0	0	3	1	1	1	3	0	1	3	1	3	3
avgbs_109426	1	0	3	3	3	3	3	3	3	1	1	3	1	1	1	1	1	1	3	3	3	0	0	3	1	1	3	1	1	3	1	3	1	1	3	1	1	3	3	0	1	1	3	1	1	1	1	0	1
avgbs_109448	3	0	3	1	3	1	1	3	0	3	3	1	3	1	0	1	1	3	3	1	3	0	3	3	1	3	1	1	1	3	3	3	3	3	3	1	0	3	1	0	1	2	3	3	3	0	0	3	3
avgbs_109529	3	0	3	3	3	3	3	3	1	3	3	3	3	3	3	1	1	3	3	0	1	3	1	3	1	1	3	3	1	3	1	3	3	3	1	1	0	3	3	3	3	3	1	1	1	1	1	1	3
avgbs_109530	3	0	3	3	3	3	3	3	1	3	3	3	3	3	3	1	1	3	3	0	1	3	1	3	1	1	3	3	1	3	1	3	3	3	1	1	0	3	3	3	3	3	1	1	1	1	1	1	3
avgbs_109592	1	3	3	0	3	3	3	3	3	0	0	0	0	1	0	1	1	1	3	0	3	3	3	0	3	0	3	1	1	3	0	3	0	1	3	1	0	0	3	0	1	1	0	0	1	0	0	3	1
avgbs_1096	1	0	1	1	1	3	1	0	0	3	1	0	3	1	1	1	1	1	3	1	0	0	0	1	0	1	0	0	0	3	1	0	0	3	1	1	0	0	3	0	1	1	3	3	3	3	1	0	1
avgbs_109627	1	0	1	1	1	3	3	3	3	0	1	0	3	1	0	0	1	1	3	0	0	1	0	1	3	1	1	1	0	1	1	0	0	0	1	1	0	3	3	3	1	1	3	0	3	3	0	0	1
avgbs_109648	3	0	0	3	3	3	1	0	1	0	1	0	0	1	3	0	0	3	1	0	0	3	1	0	1	3	3	3	1	3	3	0	0	1	0	0	0	3	0	0	1	3	0	0	1	1	1	0	3
avgbs_109651	0	1	1	3	3	1	1	3	1	0	1	3	1	1	3	1	3	1	1	1	1	3	1	3	1	1	0	1	0	3	1	3	0	3	3	3	3	3	1	1	1	1	0	3	3	1	0	3	3
avgbs_109657	3	3	1	3	0	1	1	3	0	0	1	0	1	3	3	0	0	3	1	0	1	3	1	3	1	1	1	1	3	3	1	0	0	3	0	0	3	0	0	0	3	1	3	0	0	1	0	3	3
avgbs_109658	3	3	1	3	0	1	1	3	0	0	1	0	1	3	3	0	0	3	1	0	1	3	1	3	1	1	1	1	3	3	1	0	0	3	0	0	3	0	0	0	3	1	3	0	0	1	0	3	3
avgbs_109670	3	3	0	1	3	3	1	3	1	0	1	1	3	1	3	1	3	1	1	1	3	1	1	3	1	3	1	1	1	3	3	3	3	3	3	3	3	3	3	1	3	1	0	3	3	1	3	3	1
avgbs_109671	3	3	0	1	3	3	1	3	1	0	1	1	3	1	3	1	3	1	1	1	3	1	1	3	1	3	1	1	1	3	3	3	3	3	3	3	3	3	3	2	3	1	0	3	3	1	3	3	1
avgbs_109689	3	0	0	3	3	3	0	3	3	0	1	1	0	1	3	0	1	1	3	0	1	0	3	0	0	3	0	3	0	1	0	3	0	1	0	3	0	3	1	0	3	1	1	0	0	1	3	3	1
avgbs_109715	3	3	1	3	3	3	1	3	3	3	1	0	3	1	3	3	3	1	1	3	0	3	3	3	3	3	1	1	0	3	0	3	3	3	3	1	1	3	1	1	1	2	3	3	3	3	1	2	3
avgbs_10972	1	3	1	1	3	1	3	0	3	1	3	3	1	1	1	3	3	1	1	1	3	1	1	3	3	1	3	1	3	1	0	3	3	1	1	3	1	1	3	0	1	3	1	0	1	3	1	1	1
avgbs_109781	1	0	3	3	0	1	0	0	1	0	1	0	1	1	1	0	0	3	3	3	1	0	0	1	0	0	3	0	0	1	1	0	0	1	0	1	0	0	1	0	1	0	3	0	0	3	3	1	3
avgbs_109895	1	3	1	1	1	3	0	1	3	0	1	3	1	2	1	0	1	3	3	1	0	1	1	3	1	3	0	1	0	1	1	1	1	1	3	1	0	1	3	0	0	3	3	3	3	1	0	3	3
avgbs_109896	1	3	1	1	1	3	0	1	3	0	1	3	1	2	1	0	1	3	3	1	0	1	1	3	1	3	0	1	0	1	1	1	1	1	3	1	0	1	3	0	0	3	3	3	3	1	0	3	3
avgbs_109911	3	3	1	0	3	3	3	0	3	0	3	3	0	1	3	0	1	1	3	0	3	1	3	1	1	3	0	1	0	1	1	0	0	1	3	1	1	1	1	0	1	3	1	0	1	1	0	1	0
avgbs_109917	3	3	1	3	3	3	1	3	0	0	1	3	3	1	3	3	3	1	1	1	1	3	3	3	3	3	1	1	1	3	3	3	3	3	0	1	1	3	1	1	1	2	3	3	3	3	1	3	3
avgbs_110068	3	3	0	3	3	3	3	0	3	0	1	0	1	0	0	1	0	1	3	0	0	0	0	1	1	0	0	0	1	1	3	3	0	1	3	3	0	0	1	0	0	0	1	0	0	1	3	3	1
avgbs_110086	3	3	3	3	0	3	0	1	1	0	1	0	1	1	3	0	0	1	1	0	1	3	0	0	0	3	0	3	3	3	0	0	3	1	0	3	3	3	0	0	1	1	0	0	0	0	0	1	3
avgbs_110087	3	3	3	3	0	3	0	1	1	0	1	0	1	1	3	0	0	1	1	0	1	3	0	0	0	3	0	3	3	3	0	0	3	1	0	3	3	3	0	0	1	1	0	0	0	0	0	1	3
avgbs_110137	1	0	1	3	0	1	1	3	0	0	3	0	0	0	1	3	0	3	1	3	0	0	1	0	0	0	0	0	0	1	0	1	0	0	3	3	3	0	0	3	1	0	3	0	3	1	1	0	1
avgbs_110147	3	3	3	3	3	3	1	0	1	0	1	0	0	1	3	0	0	1	1	0	0	3	0	3	0	0	0	3	0	0	0	0	0	1	1	3	3	0	0	3	1	1	0	0	0	3	0	1	0
avgbs_110164	3	3	3	3	3	3	1	1	0	1	1	0	1	1	3	3	0	1	1	0	1	3	1	0	3	0	3	0	3	3	1	1	3	1	1	3	3	3	3	0	1	1	3	0	0	0	1	0	3
avgbs_110165	3	3	3	3	3	3	1	1	0	1	1	0	1	1	3	3	0	1	1	0	1	3	1	0	3	0	3	0	3	3	1	1	3	1	1	3	3	3	3	0	1	1	3	0	0	0	1	0	3
avgbs_110254	3	3	1	3	3	1	1	3	1	0	1	0	0	3	0	1	3	3	1	0	1	3	1	3	1	3	1	1	1	3	0	3	0	3	3	3	3	3	1	1	3	1	3	3	3	1	0	3	3
avgbs_110262	3	3	3	1	3	1	1	3	0	0	1	1	0	3	0	3	3	3	1	0	3	1	3	0	3	2	1	3	1	3	1	0	0	1	3	3	3	0	3	3	3	3	0	0	3	3	3	3	1
avgbs_110263	3	3	1	3	3	1	1	3	1	0	1	0	0	3	0	1	3	3	1	0	1	3	1	3	1	3	1	1	1	3	0	3	0	3	3	3	3	3	1	1	0	1	3	3	3	1	0	3	3
avgbs_110265	0	0	3	0	1	3	1	3	1	0	3	1	3	3	3	3	3	1	3	0	1	0	0	0	1	3	3	0	0	1	3	1	3	3	1	1	1	1	3	0	0	1	3	0	3	1	3	1	1
avgbs_11030	3	0	1	1	3	3	3	3	3	0	3	0	3	1	3	3	3	1	3	0	1	1	0	0	0	3	3	1	1	1	1	3	3	1	3	3	0	1	1	1	1	3	0	3	3	1	1	1	1
avgbs_110308	3	1	3	1	1	1	1	3	3	0	1	1	0	3	3	1	3	1	1	0	3	1	3	1	3	3	1	3	3	3	3	3	0	3	3	3	3	3	3	3	1	3	1	3	3	3	1	3	1
avgbs_110325	1	1	3	3	1	3	1	3	3	0	3	1	3	1	1	3	1	1	1	0	3	3	3	0	1	0	3	1	1	0	1	1	3	1	1	0	3	3	0	1	1	1	1	0	1	1	3	1	3
avgbs_110332	3	0	3	3	3	0	1	1	0	0	1	0	0	1	3	3	0	1	1	0	0	3	1	0	0	3	3	3	1	3	0	0	3	1	0	3	3	0	0	0	0	0	0	0	1	0	1	1	3
avgbs_110405	3	0	3	3	1	3	1	1	1	0	1	1	1	1	3	3	0	1	1	3	1	3	1	0	3	0	3	3	3	3	1	1	3	1	1	3	3	3	3	3	0	1	3	0	1	3	1	1	3
avgbs_110447	3	0	1	1	3	3	3	0	1	1	3	1	3	3	3	3	3	1	3	1	1	0	0	0	1	3	3	0	1	1	0	0	0	3	3	3	1	1	1	0	0	1	1	0	1	1	1	0	1
avgbs_11051	3	3	1	3	3	3	1	3	0	0	1	0	3	1	3	3	3	1	1	3	1	3	3	3	0	3	1	1	1	3	3	3	3	3	3	1	1	3	1	1	1	2	3	3	0	3	1	3	3
avgbs_110517	0	3	1	1	1	3	1	3	0	3	1	0	0	3	3	1	1	3	0	0	3	1	3	3	0	1	3	1	1	1	3	3	1	1	1	1	0	1	3	3	1	1	3	3	3	0	3	1	1
avgbs_110558	3	0	1	3	1	3	1	1	1	0	1	1	0	1	3	3	3	1	1	0	1	3	0	0	3	3	3	3	3	3	1	1	3	1	1	3	3	3	0	3	1	1	3	1	1	3	1	1	3
avgbs_110583	0	0	3	3	3	1	1	3	1	3	3	1	1	1	3	1	1	1	1	1	1	3	0	0	1	3	1	1	1	3	3	0	3	1	3	1	1	3	1	1	3	3	3	1	1	1	1	1	1
avgbs_110634	0	1	3	0	1	3	3	0	1	0	3	0	3	0	0	1	1	1	0	1	3	0	3	3	0	1	0	0	0	1	3	0	3	0	1	3	0	1	0	3	1	3	0	0	0	0	1	0	0
avgbs_110647	3	0	1	3	3	3	1	3	3	3	1	3	0	0	3	3	0	1	1	1	1	3	3	0	3	3	1	0	1	3	3	3	3	3	3	1	1	3	1	0	0	1	3	0	0	3	1	3	3
avgbs_110680	3	3	3	3	3	2	1	1	1	1	1	1	1	1	0	3	3	3	1	3	1	3	0	0	0	3	3	3	1	3	1	1	3	1	1	1	1	3	3	3	1	3	3	0	1	3	1	1	3
avgbs_110684	3	3	3	3	0	3	1	0	0	1	1	0	0	1	3	3	0	1	1	3	0	3	1	0	3	3	3	0	3	3	1	1	3	1	1	3	0	3	3	0	1	0	3	1	1	0	1	0	3
avgbs_110745	3	0	0	1	0	1	1	3	3	0	1	1	3	0	0	3	0	3	1	3	3	0	3	1	3	0	1	3	0	3	1	0	0	1	3	0	0	3	3	0	3	3	0	0	0	0	0	3	1
avgbs_110750	1	0	3	3	0	1	3	0	1	1	1	0	0	1	1	3	3	3	0	0	3	0	0	0	0	1	3	1	0	1	1	0	1	1	1	3	0	3	0	3	3	0	3	0	3	0	3	1	3
avgbs_110751	1	0	3	3	0	1	3	0	1	1	1	0	0	1	1	3	3	3	0	0	3	0	0	0	0	1	3	1	0	1	1	0	1	1	1	3	0	3	0	3	3	0	3	0	3	0	3	1	3
avgbs_110779	3	3	1	3	3	3	1	3	3	3	1	3	3	1	3	3	3	1	1	0	1	3	0	3	3	3	1	1	1	3	3	3	3	3	3	1	1	3	1	0	1	1	3	3	3	3	3	3	3
avgbs_110821	3	3	1	3	1	3	1	1	1	1	1	0	1	1	0	3	3	1	1	3	1	3	1	3	0	0	3	3	3	3	1	1	0	1	1	3	0	3	0	3	1	0	3	1	1	0	1	1	3
avgbs_11093	3	3	3	1	1	1	3	3	3	3	3	0	1	1	3	2	0	2	1	3	1	1	1	0	1	1	3	1	3	1	1	0	3	3	3	3	0	1	3	3	0	3	1	0	1	1	3	3	1
avgbs_11094	3	3	3	1	1	1	3	3	3	3	3	0	1	1	3	2	0	2	1	3	1	1	1	0	1	1	3	1	3	1	1	0	3	3	3	3	0	1	3	3	0	3	1	0	1	1	3	3	1
avgbs_110999	0	3	3	3	3	0	1	0	1	0	1	0	1	1	0	3	3	1	1	0	1	3	0	0	3	0	0	3	0	0	0	0	3	1	1	0	3	3	0	0	1	1	0	1	0	0	1	0	3
avgbs_111046	1	0	3	1	0	1	3	1	0	0	1	3	3	1	0	3	3	3	0	0	0	1	3	0	3	1	0	3	0	1	0	0	1	3	3	0	0	3	0	0	0	0	0	0	0	3	3	3	3
avgbs_111052	1	0	3	1	0	1	3	1	0	0	1	3	3	1	0	3	3	3	0	0	0	1	3	0	3	1	0	3	0	1	0	0	1	3	3	0	0	3	0	0	0	0	0	0	0	3	3	3	3
avgbs_111082	0	3	1	3	0	1	1	3	1	0	1	0	1	3	3	1	3	3	1	0	0	3	1	0	0	1	1	1	0	3	3	3	3	3	3	3	0	3	1	1	3	1	3	0	3	1	3	3	3
avgbs_11113	3	0	3	1	1	1	1	3	3	0	0	0	3	3	0	1	3	1	1	0	3	0	3	0	3	3	1	3	3	3	3	3	0	3	2	3	3	3	3	0	1	3	1	3	0	3	0	3	1
avgbs_111157	0	0	3	3	3	3	1	0	0	0	1	1	1	1	0	0	3	1	1	0	1	3	1	3	3	0	3	3	3	3	0	1	3	1	1	3	3	3	0	0	1	0	3	0	0	0	0	1	3
avgbs_111179	3	3	3	3	1	1	1	3	1	0	0	0	3	3	3	1	3	3	1	3	3	0	3	0	3	3	0	3	3	1	3	0	1	3	3	1	0	1	3	3	3	3	0	0	1	0	1	0	3
avgbs_11123	1	3	1	1	3	1	3	1	3	0	3	3	1	1	1	3	3	1	1	0	3	1	1	3	3	1	3	1	3	1	3	1	3	1	1	3	3	1	3	3	1	3	1	0	1	3	1	1	1
avgbs_11124	1	3	1	1	3	1	3	1	3	0	3	3	1	1	1	3	3	1	1	0	3	1	1	3	3	1	3	1	3	1	3	1	3	1	1	3	3	1	3	3	1	3	1	0	1	3	1	1	1
avgbs_11126	3	3	3	3	1	1	1	3	1	3	3	3	3	3	3	1	3	3	1	0	3	3	3	1	3	3	3	3	3	1	3	1	1	3	3	1	1	1	3	3	3	3	3	1	1	3	1	3	3
avgbs_111294	3	3	0	3	3	3	3	0	3	3	1	1	0	1	3	1	1	1	3	1	1	0	0	0	1	0	0	3	0	1	3	0	3	0	3	3	0	3	0	0	3	0	1	0	3	1	3	3	1
avgbs_11135	3	0	0	3	1	3	1	0	0	0	1	1	1	1	3	3	0	1	0	0	1	0	1	0	0	0	3	3	0	3	0	0	0	1	1	3	0	3	0	3	1	1	3	0	0	0	0	0	0
avgbs_111432	3	0	3	3	3	1	1	0	1	0	3	0	1	1	3	1	0	1	1	0	1	3	3	3	1	3	1	0	0	3	3	3	3	3	3	0	1	3	0	0	0	0	3	0	0	1	1	0	0
avgbs_111719	1	1	0	3	1	3	0	0	3	0	3	1	0	1	1	1	1	1	1	0	3	3	3	0	1	0	0	0	1	3	3	1	0	1	1	3	1	3	0	0	1	1	1	0	1	1	0	1	3
avgbs_111755	3	0	0	0	3	0	1	3	1	0	3	0	0	0	3	0	1	1	1	1	1	3	0	3	1	3	1	0	1	3	0	0	3	3	3	1	0	3	1	1	1	0	0	0	1	0	1	0	1
avgbs_111763	3	0	1	0	0	1	1	3	1	0	1	0	1	0	3	1	0	3	1	1	1	3	1	0	1	3	0	0	1	0	0	0	3	3	3	0	0	3	1	1	0	1	0	0	3	1	3	0	0
avgbs_111808	3	3	1	3	3	1	1	3	1	0	1	3	1	3	3	1	3	3	1	3	1	3	1	0	1	3	1	1	1	3	3	3	3	3	3	3	3	3	1	0	3	1	3	3	3	1	3	3	3
avgbs_111818	1	3	3	1	1	3	1	3	1	0	3	1	3	3	3	3	3	1	3	1	1	1	1	3	1	3	3	3	0	1	3	1	3	3	1	1	0	1	3	3	1	1	3	3	3	1	3	0	1
avgbs_111819	1	3	3	1	1	3	1	3	1	0	3	1	3	3	3	3	3	1	3	1	1	1	1	3	1	3	3	3	0	1	3	1	3	3	1	1	0	1	3	3	1	1	3	3	3	1	3	0	1
avgbs_111820	1	3	3	1	1	3	1	3	1	0	3	1	3	3	3	3	3	1	3	1	1	1	1	3	1	3	3	3	0	1	3	1	3	3	1	1	0	1	3	3	1	1	3	3	3	1	3	0	1
avgbs_11185	3	0	3	3	3	3	1	1	1	0	1	1	1	1	0	3	3	1	0	3	1	0	0	0	0	3	3	3	1	3	0	1	3	1	0	3	0	3	0	0	1	0	3	0	1	3	1	1	3
avgbs_111888	1	0	3	1	1	3	1	3	3	0	3	3	1	0	1	3	3	1	3	3	3	1	0	0	3	3	1	0	3	1	0	0	1	0	2	0	1	1	3	0	1	3	0	0	0	3	0	3	1
avgbs_111950	3	0	0	3	3	1	0	3	0	0	1	1	0	0	0	1	0	3	1	1	3	3	0	0	0	3	1	1	0	3	1	1	1	0	0	0	0	1	0	0	3	3	0	0	3	3	1	0	0
avgbs_111955	3	0	0	0	3	3	0	1	1	0	2	0	1	1	3	3	3	1	1	0	1	3	0	0	3	0	3	3	0	3	1	0	3	1	1	0	0	3	0	3	1	0	0	0	0	3	1	0	3
avgbs_111965	0	0	0	3	0	0	1	1	0	1	1	0	1	0	0	0	3	1	0	0	1	1	0	0	0	1	0	3	3	3	1	0	0	1	0	2	3	3	0	3	1	1	3	0	1	0	1	0	3
avgbs_11198	1	1	0	1	0	3	1	0	3	0	0	3	1	1	1	3	0	1	0	3	3	1	1	1	3	0	1	1	3	1	1	1	0	1	3	1	0	1	3	3	1	3	1	1	1	3	1	3	1
avgbs_112135	3	0	0	3	3	3	3	0	3	0	0	0	0	1	0	1	1	1	3	0	1	3	3	0	1	0	0	0	1	1	3	3	0	1	3	0	0	3	1	1	0	1	0	3	3	0	3	3	1
avgbs_11215	0	1	0	3	1	3	1	3	3	0	3	1	3	1	1	3	1	1	1	1	3	3	3	3	1	1	3	1	1	3	1	1	3	1	1	3	0	3	1	1	1	1	1	0	1	1	3	1	3
avgbs_112183	0	3	1	1	1	3	1	1	3	0	1	3	1	2	1	1	1	3	3	0	3	1	0	3	1	3	3	0	2	1	1	1	1	1	3	1	0	1	0	0	3	3	3	3	3	1	3	3	3
avgbs_112184	0	3	1	1	1	3	1	1	3	0	1	3	1	2	1	1	1	3	3	0	3	1	0	3	1	3	3	0	2	1	1	1	1	1	3	1	0	1	0	0	3	3	3	3	3	1	3	3	3
avgbs_112355	1	3	2	0	1	0	1	0	0	0	3	1	3	3	3	3	0	1	3	0	0	1	1	0	2	3	0	3	1	1	0	0	3	3	1	1	1	0	3	0	1	1	3	0	3	0	3	1	1
avgbs_11239	1	0	3	3	3	1	0	0	3	0	3	1	0	1	1	0	1	3	0	0	3	0	3	0	1	1	3	3	1	3	0	1	3	3	0	3	0	3	1	1	3	3	1	0	3	0	3	3	1
avgbs_112454	3	0	3	3	3	3	3	3	0	0	3	0	0	3	3	1	1	3	3	0	1	0	1	3	1	0	0	0	1	3	3	0	3	3	1	1	1	3	0	3	3	0	0	0	1	0	1	1	3
avgbs_112459	3	3	3	3	3	3	1	0	1	1	1	1	0	1	3	3	3	1	1	3	1	3	1	3	3	3	3	3	0	3	1	1	3	1	1	3	0	3	3	3	1	1	3	0	1	0	1	1	3
avgbs_11250	0	0	0	0	0	3	3	3	0	0	1	1	1	1	3	0	1	1	0	0	1	0	0	1	1	3	0	1	1	1	0	3	0	1	0	0	0	3	0	0	0	1	1	0	3	1	0	0	1
avgbs_112552	3	3	0	3	3	3	3	3	3	0	1	0	3	1	3	1	0	1	1	0	1	3	3	1	1	3	3	1	1	1	3	0	3	1	3	3	3	3	1	1	3	1	1	3	3	1	3	0	1
avgbs_112589	3	3	1	3	3	3	1	3	3	0	1	3	3	1	3	3	3	3	1	1	1	0	3	3	3	3	1	1	1	3	3	3	3	3	3	1	0	1	0	1	1	3	3	0	3	3	1	0	3
avgbs_112603	0	3	1	0	3	3	0	1	3	0	1	0	0	1	0	1	1	3	3	0	3	1	0	0	1	3	3	0	3	1	0	1	0	3	0	1	0	0	3	0	3	0	3	3	0	0	0	0	0
avgbs_11264	0	0	0	0	0	1	0	0	1	3	1	0	3	0	3	1	3	3	1	0	3	0	3	3	3	3	3	0	0	0	0	1	1	3	1	1	1	1	0	3	0	0	3	1	0	0	1	3	1
avgbs_112650	1	3	1	1	3	3	3	3	1	0	1	0	1	1	1	3	3	3	1	1	3	1	1	3	3	1	3	3	3	1	0	1	3	3	3	0	0	3	3	0	3	3	3	1	1	3	1	3	1
avgbs_112704	3	3	0	3	3	3	0	3	0	0	1	1	0	1	3	0	0	1	3	0	1	0	3	1	1	3	3	1	0	1	0	3	3	1	3	3	0	0	0	1	3	1	1	3	3	1	3	0	1
avgbs_11272	3	3	3	3	3	3	1	1	1	1	1	1	1	1	3	3	3	1	1	3	1	3	1	3	3	3	3	3	3	3	1	0	3	1	1	3	0	3	3	3	1	0	3	1	1	3	1	1	3
avgbs_112724	1	3	1	1	1	3	1	1	3	1	1	3	1	1	1	1	1	3	3	1	3	1	1	3	1	3	3	1	1	1	1	1	1	1	3	1	0	1	3	3	3	3	3	3	3	1	3	3	3
avgbs_112730	1	0	1	1	1	3	1	0	0	0	0	0	3	0	2	1	1	1	3	0	1	1	1	1	0	1	1	0	1	3	0	3	3	3	1	0	0	3	3	3	1	0	3	0	0	0	1	0	0
avgbs_112738	1	1	3	1	1	3	1	3	3	1	3	3	1	1	1	3	3	1	3	3	3	1	1	1	3	3	1	1	3	1	1	1	1	1	3	1	1	1	3	3	1	3	1	0	1	3	1	3	1
avgbs_11275	0	3	0	3	3	3	1	1	1	1	1	1	1	1	3	0	3	1	1	0	1	0	1	0	0	3	3	0	3	3	1	1	3	1	1	3	0	3	0	0	1	1	3	1	1	3	1	1	3
avgbs_112763	1	1	3	3	3	1	3	3	3	0	3	1	3	1	0	3	1	3	1	1	3	3	3	1	1	1	3	3	1	3	1	1	3	3	1	3	3	3	1	1	3	3	1	0	3	1	3	3	1
avgbs_112787	3	0	0	3	3	3	1	1	1	0	0	1	0	1	0	3	0	1	0	0	0	3	0	0	3	3	0	0	0	3	0	1	0	1	1	3	0	3	3	0	0	1	3	0	0	3	1	1	3
avgbs_112806	3	3	1	3	3	1	3	0	3	0	1	1	3	1	0	3	0	1	3	0	1	3	1	0	1	1	1	1	3	1	3	3	1	3	3	3	3	1	3	1	1	3	3	0	1	1	1	0	1
avgbs_112807	3	3	1	3	3	1	3	0	3	0	1	1	3	1	0	3	0	1	3	0	1	3	1	0	1	1	1	1	3	1	3	3	1	3	3	3	3	1	3	1	1	3	3	0	1	1	1	0	1
avgbs_112835	1	0	0	0	0	3	1	0	0	0	1	1	0	1	1	1	0	1	3	1	0	0	1	0	0	1	0	0	0	0	1	3	3	3	0	1	1	3	3	0	0	1	3	3	3	3	0	1	1
avgbs_11289	0	3	3	1	1	1	3	0	3	3	3	1	3	1	3	3	3	1	1	1	3	1	1	0	0	1	3	1	1	1	1	1	3	3	3	1	1	1	3	0	1	3	3	3	3	1	1	3	1
avgbs_11290	1	1	3	3	3	1	1	3	1	0	3	1	3	1	0	3	3	1	3	1	0	1	1	3	1	1	3	1	0	1	0	1	3	1	1	3	0	1	0	0	3	1	3	3	3	1	0	1	1
avgbs_112933	3	1	3	3	3	1	1	3	1	0	3	0	1	1	3	1	1	1	1	0	1	3	3	3	1	3	1	1	1	3	3	3	3	3	3	1	1	3	1	1	1	0	3	0	0	1	1	1	1
avgbs_112996	3	0	1	1	3	1	1	3	3	0	1	0	3	3	3	1	1	3	3	0	0	0	1	1	0	1	0	0	0	3	1	0	1	1	3	3	0	3	1	0	0	3	1	0	3	0	0	3	1
avgbs_113006	1	0	3	3	3	1	3	0	1	0	1	3	1	1	1	3	1	3	1	0	3	1	1	1	3	1	0	0	0	1	0	0	1	1	1	0	0	3	1	3	0	1	3	3	0	0	1	1	0
avgbs_113011	0	1	1	3	0	0	1	3	1	1	1	3	1	0	3	0	3	3	1	0	0	3	1	0	1	1	1	0	0	3	0	0	0	3	3	0	0	3	1	1	3	1	0	0	0	1	0	3	3
avgbs_113053	3	0	0	3	3	3	3	3	0	0	1	1	0	1	0	0	1	1	3	0	1	0	0	1	1	3	3	0	1	0	3	0	0	0	3	0	3	0	0	1	0	1	1	0	0	0	3	0	1
avgbs_113128	3	1	0	1	3	1	1	3	1	0	3	0	3	1	3	1	1	3	0	1	0	1	0	0	0	3	1	1	1	3	3	3	3	3	0	0	1	0	0	1	0	3	3	0	0	1	0	1	1
avgbs_113190	3	3	1	1	3	3	3	3	3	0	3	3	3	1	3	3	1	1	3	1	3	1	3	1	1	3	3	1	1	1	1	3	3	1	3	1	0	1	1	1	1	3	1	1	2	0	1	1	1
avgbs_113194	0	0	0	3	0	3	1	1	1	0	0	1	0	1	0	3	3	1	1	0	1	3	1	0	3	0	3	0	0	3	1	0	0	1	1	0	0	0	0	0	0	1	0	1	0	3	0	1	3
avgbs_113195	0	0	0	3	0	3	1	1	1	0	0	1	0	1	0	3	3	1	1	0	1	3	1	0	3	0	3	0	0	3	1	0	0	1	1	0	0	0	0	0	0	1	0	1	0	3	0	1	3
avgbs_113217	1	3	1	1	3	0	0	1	3	0	1	3	1	1	1	1	2	3	3	1	0	1	1	0	1	3	3	2	1	1	0	1	1	3	0	1	1	1	0	0	0	0	0	0	3	1	3	0	3
avgbs_11323	1	1	0	3	3	1	3	0	0	0	0	1	3	0	1	0	1	3	1	3	0	3	3	0	2	1	3	3	1	0	1	0	0	3	0	3	0	0	0	1	0	0	1	0	3	0	3	0	1
avgbs_11324	1	1	0	3	3	1	3	0	0	0	0	1	3	0	1	0	1	3	1	3	0	3	3	0	2	1	3	3	1	0	1	0	0	3	0	3	0	0	0	1	0	0	1	0	3	0	3	0	1
avgbs_11325	1	1	0	3	3	1	3	0	0	0	0	1	3	0	1	0	1	3	1	3	0	3	3	0	2	1	3	3	1	0	1	0	0	3	0	3	0	0	0	1	0	0	1	0	3	0	3	0	1
avgbs_11326	0	0	3	3	0	0	0	3	1	0	3	0	3	1	1	0	0	1	3	0	1	1	1	0	1	1	3	0	0	0	1	0	0	1	1	3	3	0	0	0	0	1	3	0	0	0	0	1	1
avgbs_113287	1	3	3	1	1	3	1	3	1	0	3	1	3	3	3	0	3	1	3	0	0	0	1	3	1	3	3	3	1	0	3	0	3	3	1	1	0	1	1	3	1	1	3	3	3	1	3	1	1
avgbs_113356	3	3	0	3	3	3	3	3	3	3	1	1	1	1	3	1	1	1	3	1	1	3	3	0	1	3	3	3	1	1	3	3	3	1	3	3	3	3	1	1	3	1	1	0	3	1	3	3	1
avgbs_113415	3	3	1	3	0	1	3	3	3	0	1	0	0	1	3	3	3	1	3	0	1	3	1	1	1	1	1	1	3	1	3	3	1	3	0	3	0	1	3	1	1	3	3	0	0	1	1	3	1
avgbs_11345	1	0	1	1	0	3	1	0	0	0	1	0	1	1	0	1	1	3	0	0	3	0	1	3	0	3	0	0	0	1	0	1	1	3	3	0	0	0	3	3	3	3	0	0	3	1	3	3	3
avgbs_113494	3	0	1	1	3	3	3	1	3	0	0	1	3	3	3	1	0	3	0	3	3	0	0	0	1	3	0	1	0	3	3	0	0	1	1	1	1	0	3	0	1	0	3	1	1	1	1	0	1
avgbs_113512	3	0	1	3	0	1	1	0	0	0	1	3	1	1	3	1	3	3	1	0	1	3	1	3	1	1	0	0	3	3	0	3	3	3	3	3	0	0	0	1	3	0	0	0	3	1	1	3	3
avgbs_113554	0	1	0	1	1	3	1	3	1	0	3	1	3	1	3	1	0	1	3	1	1	1	0	3	1	3	0	3	0	1	3	0	0	3	1	1	0	1	1	0	3	1	3	3	0	1	1	1	1
avgbs_11367	3	3	3	3	3	3	1	1	1	1	1	0	0	1	3	3	3	1	1	3	1	3	1	3	3	3	3	3	3	3	1	0	3	1	1	3	3	3	3	3	1	1	3	0	1	3	1	1	3
avgbs_113670	0	1	1	3	3	1	3	0	1	0	1	0	3	1	3	3	3	1	0	3	0	0	0	3	1	1	1	1	0	0	0	3	1	3	0	0	0	1	1	0	1	0	3	3	3	1	1	3	1
avgbs_11370	0	0	3	3	0	0	0	1	0	0	0	0	1	1	0	3	0	1	1	0	0	0	1	0	3	3	0	3	3	3	0	1	0	1	1	3	0	3	3	0	1	1	3	1	0	3	1	1	3
avgbs_11372	3	0	1	1	3	1	0	0	3	1	3	0	3	0	3	1	0	3	0	0	3	1	0	3	1	3	0	1	0	3	0	0	1	1	0	1	0	3	3	3	0	3	3	0	0	1	1	1	1
avgbs_11373	3	0	1	1	3	1	0	0	3	1	3	0	3	0	3	1	0	3	0	0	3	1	0	3	1	3	0	1	0	3	0	0	1	1	0	1	0	3	3	3	0	3	3	0	0	1	1	1	1
avgbs_113774	3	3	0	1	3	3	1	3	0	1	1	0	3	1	3	1	3	1	1	1	3	1	1	3	1	3	1	1	1	2	0	3	3	3	3	3	3	3	3	1	3	1	1	3	3	1	3	3	1
avgbs_113775	3	3	0	1	3	3	1	3	0	1	1	0	3	1	3	1	3	1	1	1	3	1	1	3	1	3	1	1	1	2	0	3	3	3	3	3	3	3	3	1	3	1	1	3	3	1	3	3	1
avgbs_113790	1	1	3	1	1	3	1	3	1	3	3	1	3	3	3	3	3	1	3	0	1	0	1	3	1	3	3	3	1	1	3	1	3	3	1	1	1	1	3	3	3	1	3	0	0	1	3	1	1
avgbs_113791	1	1	3	1	1	3	1	3	1	3	3	1	3	3	3	3	3	1	3	0	1	0	1	3	1	3	3	3	1	1	3	1	3	3	1	1	1	1	3	3	3	1	3	0	0	1	3	1	1
avgbs_113839	1	3	3	3	3	1	1	3	1	0	3	1	3	1	1	0	3	1	3	0	1	0	1	1	0	0	3	1	0	1	1	1	3	3	1	3	3	1	1	1	3	0	3	1	0	1	0	1	1
avgbs_113841	1	0	1	1	3	1	3	1	3	1	3	3	1	1	1	3	3	1	1	0	3	1	1	3	3	0	3	1	3	1	3	1	3	1	1	3	3	1	3	3	1	3	1	1	1	3	3	1	1
avgbs_113934	1	3	3	3	3	3	3	3	3	0	1	3	1	1	1	1	1	1	3	0	3	0	3	3	3	1	3	1	1	3	1	3	1	1	3	1	1	3	3	1	1	0	3	0	0	0	1	0	1
avgbs_113990	3	0	0	3	0	3	1	1	1	0	1	0	1	0	3	0	0	3	1	0	0	3	1	0	1	0	3	0	0	3	0	0	1	1	0	1	1	1	3	3	1	3	0	1	1	1	1	1	3
avgbs_114169	3	0	3	3	3	3	1	1	1	0	1	0	1	1	3	3	3	1	0	0	1	0	1	3	0	0	0	0	0	3	1	0	3	1	1	0	0	3	0	0	0	1	0	1	1	3	1	1	3
avgbs_114195	3	3	3	1	3	1	1	0	3	0	1	1	3	3	3	3	3	3	1	0	3	1	3	1	3	1	1	3	1	3	1	3	1	1	3	3	3	3	3	3	3	3	1	0	3	3	0	0	2
avgbs_114231	3	3	0	3	3	0	1	3	1	0	1	3	0	3	0	1	3	3	1	0	1	3	1	3	1	3	1	0	1	3	0	3	0	3	3	3	0	3	1	0	3	1	3	0	3	1	3	3	3
avgbs_114232	3	3	0	3	3	0	1	3	1	0	1	3	0	3	0	1	3	3	1	0	1	3	1	3	1	3	1	0	1	3	0	3	0	3	3	3	0	3	1	0	3	1	3	0	3	1	3	3	3
avgbs_114243	0	3	0	3	3	3	3	0	3	0	1	0	1	1	3	1	1	1	3	0	1	0	0	0	0	0	0	0	0	1	3	0	3	1	0	0	0	3	1	0	3	0	1	0	3	1	3	0	1
avgbs_114291	3	0	0	3	0	3	1	1	0	0	1	0	1	1	3	3	3	1	1	3	1	0	0	0	0	0	3	0	3	3	1	0	3	1	1	0	0	3	0	3	1	1	3	1	1	3	1	1	3
avgbs_114293	3	0	1	0	3	0	0	0	3	0	3	0	3	0	0	3	1	1	3	0	0	1	3	0	1	0	3	1	0	0	1	0	0	1	3	1	0	1	1	1	1	0	0	0	0	0	1	1	1
avgbs_114294	1	0	0	0	0	1	1	0	0	0	0	3	1	0	0	3	0	3	0	0	0	3	3	0	3	1	0	0	0	1	1	3	1	1	1	1	1	0	0	3	1	0	0	0	3	3	3	0	3
avgbs_114537	3	3	3	1	3	3	1	0	1	0	1	0	1	3	3	1	0	3	3	3	3	0	1	3	1	1	3	3	1	1	1	3	3	1	3	0	0	1	3	3	1	3	3	0	3	1	3	3	3
avgbs_114564	0	3	1	3	0	0	0	0	3	0	1	0	0	3	3	0	1	3	1	0	0	0	3	0	3	3	1	0	0	3	3	1	0	1	1	0	0	1	0	1	0	3	0	3	3	3	1	0	3
avgbs_114587	1	3	1	1	1	3	1	1	3	0	1	3	0	2	1	3	1	3	3	1	3	1	1	3	1	3	3	2	2	1	0	1	1	1	3	1	1	1	3	3	0	3	3	0	3	0	3	3	3
avgbs_114596	1	3	1	1	3	3	1	1	3	0	1	0	1	1	1	1	0	3	3	1	3	0	0	3	1	0	3	1	1	1	1	1	1	3	3	1	1	1	3	0	3	3	3	3	3	0	3	0	3
avgbs_114635	3	0	3	3	3	3	1	1	1	0	1	1	1	1	0	3	0	1	1	0	1	3	1	0	0	0	0	3	3	3	1	1	3	1	1	3	0	3	3	3	0	1	3	0	1	0	1	1	3
avgbs_114652	0	3	3	3	3	0	3	1	0	0	1	3	0	0	1	3	3	1	3	3	1	3	3	3	3	3	1	0	0	1	0	3	0	1	0	2	1	3	0	0	0	0	0	0	1	0	3	0	1
avgbs_114685	3	0	1	1	3	3	3	0	3	1	3	0	3	1	3	3	0	1	3	0	3	1	3	0	1	3	0	1	1	1	1	0	3	1	3	1	0	1	0	1	0	3	0	1	2	0	1	0	1
avgbs_114766	3	0	3	3	3	2	1	1	1	1	1	0	1	1	3	3	3	3	1	3	0	0	1	1	3	3	0	3	0	3	1	1	3	1	1	1	0	3	3	3	1	3	3	1	1	3	1	1	3
avgbs_114775	0	0	3	1	0	3	1	3	3	0	0	3	1	1	1	3	3	1	3	3	3	0	1	1	3	3	1	1	3	1	0	1	0	1	3	0	0	1	0	3	0	3	1	0	0	3	0	3	1
avgbs_114816	1	3	1	1	3	3	1	1	3	0	1	3	1	1	1	1	1	3	3	1	3	1	1	0	1	3	3	2	1	1	1	1	1	3	1	1	1	1	3	3	3	3	3	0	3	1	3	1	3
avgbs_114866	3	3	1	3	3	1	1	3	1	1	1	3	1	3	3	1	3	3	1	1	1	3	1	3	1	3	1	1	1	3	3	3	3	3	3	3	0	3	1	1	3	1	3	3	3	1	3	3	3
avgbs_114867	3	3	1	3	3	1	1	3	1	1	1	3	1	3	3	1	3	3	1	1	1	3	1	3	1	3	1	1	1	3	3	3	3	3	3	3	0	3	0	1	3	1	3	0	3	1	3	3	3
avgbs_114976	3	3	3	1	3	1	1	0	0	0	1	0	3	3	3	0	3	3	1	3	0	1	3	1	3	0	1	3	0	3	1	3	1	1	3	0	0	3	0	0	3	3	1	0	0	3	0	0	1
avgbs_11502	1	3	3	1	1	1	2	0	3	0	3	0	1	1	1	3	3	1	1	0	3	1	1	1	0	3	1	0	3	1	1	0	3	1	3	1	0	1	1	3	1	0	1	0	0	3	3	3	1
avgbs_115053	3	3	3	3	3	3	1	1	0	0	1	0	1	1	3	3	3	1	1	0	1	3	1	3	3	3	3	3	1	3	1	1	3	1	1	3	0	3	3	3	1	1	3	0	1	3	1	1	3
avgbs_115067	1	0	1	1	1	3	0	0	3	0	1	3	1	3	0	0	1	3	2	0	3	0	0	0	1	3	0	1	3	1	0	0	1	0	3	1	0	1	0	0	3	3	0	0	0	0	0	3	3
avgbs_115098	3	3	3	3	3	3	1	0	1	0	1	0	1	1	3	1	3	3	1	0	0	3	0	0	1	0	3	3	3	3	3	1	1	1	1	1	0	1	3	3	1	3	3	0	0	1	1	1	3
avgbs_115099	3	0	3	1	3	3	1	0	1	0	0	1	1	3	3	3	1	3	3	3	3	1	0	3	1	0	1	2	3	1	0	3	3	1	3	1	0	3	3	0	0	3	3	0	3	1	3	0	3
avgbs_115131	1	1	3	3	1	3	1	3	3	0	3	1	3	1	1	3	1	1	1	0	3	3	3	3	1	3	0	1	1	3	1	1	3	1	1	3	3	3	1	1	0	1	1	1	1	1	3	1	3
avgbs_115167	3	1	3	1	1	1	1	3	2	1	1	1	3	0	0	0	3	1	3	0	3	1	3	1	3	3	1	3	0	3	0	3	1	3	3	3	0	3	1	3	1	3	1	0	3	3	0	3	1
avgbs_115185	0	1	3	1	1	3	0	1	3	0	3	0	1	1	1	3	3	1	3	0	0	1	0	0	3	3	1	1	3	1	1	1	0	1	3	0	0	0	3	0	1	3	1	0	1	0	1	3	1
avgbs_115337	1	3	1	1	1	3	1	1	3	3	1	1	3	1	1	1	1	1	3	1	1	0	0	1	3	1	1	1	0	3	0	3	3	3	0	1	0	3	0	3	1	1	3	3	3	3	1	1	1
avgbs_115376	3	3	1	3	3	3	1	1	3	0	1	3	3	1	3	3	3	1	1	0	1	3	3	3	3	0	1	3	1	3	0	0	3	3	3	1	1	3	1	1	1	2	3	3	3	3	3	3	3
avgbs_115391	0	0	3	3	3	3	1	0	0	0	1	1	1	1	0	3	0	1	0	0	1	0	1	0	3	0	3	3	3	3	1	1	3	1	0	0	0	3	3	0	0	1	3	0	0	0	1	1	3
avgbs_115487	0	0	1	1	3	0	0	0	0	1	0	0	1	1	1	0	0	1	1	1	3	1	1	0	3	0	3	0	0	1	3	0	3	1	0	0	0	1	0	3	0	3	0	0	1	0	0	0	1
avgbs_115488	0	0	1	1	3	0	0	0	0	1	0	0	1	1	1	0	0	1	1	1	3	1	1	0	3	0	3	0	0	1	3	0	3	1	0	0	0	1	0	3	0	3	0	0	1	0	0	0	1
avgbs_115489	0	0	1	1	3	0	0	0	0	1	0	0	1	1	1	0	0	1	1	1	3	1	1	0	3	0	3	0	0	1	3	0	3	1	0	0	0	1	0	3	0	3	0	0	1	0	0	0	1
avgbs_115491	1	3	3	3	0	3	3	3	2	0	1	3	1	1	1	1	0	1	3	3	3	3	3	0	1	1	3	1	0	3	1	3	1	1	3	0	0	3	3	3	1	0	3	1	1	1	0	3	1
avgbs_115492	1	3	3	3	0	3	3	3	2	0	1	3	1	1	1	1	0	1	3	3	3	3	3	0	1	1	3	1	0	3	1	3	1	1	3	0	0	3	3	3	1	0	3	1	1	1	0	3	1
avgbs_115577	3	3	0	3	3	3	1	1	1	0	0	0	1	1	3	3	3	3	1	0	1	0	1	1	1	0	0	0	0	3	3	1	3	1	1	0	0	0	3	0	0	3	3	0	0	1	0	0	3
avgbs_11558	1	3	1	1	1	3	1	1	3	3	1	1	3	1	1	1	1	1	3	1	1	1	1	1	0	1	1	1	1	3	1	3	3	3	1	1	1	3	3	3	1	1	3	0	3	3	1	0	1
avgbs_115606	3	3	3	3	3	3	1	1	0	0	1	1	1	1	3	3	3	1	1	0	1	3	1	3	3	3	3	3	3	3	1	0	3	1	1	3	3	3	0	3	0	0	0	1	0	3	1	1	3
avgbs_115614	1	1	3	3	1	3	1	3	3	0	3	1	3	1	1	3	1	1	1	1	3	3	3	3	1	0	3	1	0	3	1	1	3	1	1	3	3	3	0	0	1	1	1	0	1	1	3	1	3
avgbs_11577	1	1	3	0	0	1	0	3	3	0	3	1	0	1	1	3	1	3	1	0	3	3	0	0	0	0	3	3	0	3	0	1	0	3	0	0	0	0	0	1	0	3	1	0	0	1	0	0	1
avgbs_11578	1	1	3	0	0	1	0	3	3	0	3	1	0	1	1	3	1	3	1	0	3	3	0	0	0	0	3	3	0	3	0	1	0	3	0	0	0	0	0	1	0	3	1	0	0	1	0	0	1
avgbs_115811	3	3	1	3	3	1	3	0	0	0	0	1	3	1	3	3	3	1	3	3	1	3	0	1	1	1	0	1	3	1	3	3	0	3	3	3	3	0	3	1	1	3	3	0	0	1	0	3	1
avgbs_115812	3	3	1	3	3	1	3	0	0	0	0	1	3	1	3	3	3	1	3	3	1	3	0	1	1	1	0	1	3	1	3	3	0	3	3	3	3	0	3	1	1	3	3	0	0	1	0	3	1
avgbs_115912	1	0	1	0	3	3	1	1	3	0	1	3	1	0	1	0	1	3	3	0	3	0	1	3	0	3	0	1	0	1	0	1	1	3	3	0	1	1	0	3	0	3	3	0	0	0	0	0	3
avgbs_116015	3	0	1	3	3	3	1	0	3	0	1	0	3	1	3	3	3	1	1	3	1	3	0	0	3	3	1	1	0	3	3	3	3	3	3	1	1	3	1	0	1	2	3	3	3	3	3	3	3
avgbs_116079	1	0	3	0	3	1	1	3	1	0	3	1	3	2	0	3	0	1	3	0	1	1	1	0	0	0	3	1	3	1	1	1	3	1	1	3	3	1	1	1	3	1	3	0	3	1	1	1	1
avgbs_116104	3	0	0	3	3	1	3	0	3	0	0	0	0	1	0	3	0	1	0	0	1	3	0	0	0	1	0	1	3	1	3	0	0	3	0	3	3	1	3	1	0	3	3	0	1	0	1	0	0
avgbs_116105	3	0	0	3	3	1	3	0	3	0	0	0	0	1	0	3	0	1	0	0	1	3	0	0	0	1	0	1	3	1	3	0	0	3	0	3	3	1	3	1	0	3	3	0	1	0	1	0	0
avgbs_116119	3	0	1	3	0	3	0	3	0	0	0	3	3	0	0	0	0	3	1	0	0	0	3	3	3	3	1	0	1	3	0	0	3	3	0	1	0	1	1	0	1	3	3	0	0	0	1	0	0
avgbs_116169	3	1	0	0	1	1	1	3	3	0	1	0	3	3	0	1	3	1	0	1	3	0	3	0	3	3	1	3	0	0	3	3	1	3	3	0	0	3	3	0	1	3	0	0	0	0	0	3	0
avgbs_116170	3	1	0	0	1	1	1	3	3	0	1	0	3	3	0	1	3	1	0	1	3	0	3	0	3	3	1	3	0	0	3	3	1	3	3	0	0	3	3	0	1	3	0	0	0	0	0	3	0
avgbs_11635	3	3	1	3	1	3	1	0	0	0	1	1	0	1	0	0	1	1	0	0	1	0	0	0	3	0	0	3	0	0	0	1	3	1	1	0	3	3	0	0	1	1	3	1	1	0	1	1	0
avgbs_11636	3	3	1	3	1	3	1	0	0	0	1	1	0	1	0	0	1	1	0	0	1	0	0	0	3	0	0	3	0	0	0	1	3	1	1	0	3	3	0	0	2	1	3	1	1	0	1	1	0
avgbs_116365	3	3	3	1	0	3	1	0	1	0	1	0	1	0	0	1	3	3	1	0	0	0	0	0	3	0	3	0	0	3	0	1	0	1	1	0	1	3	0	0	0	2	3	0	0	3	0	0	3
avgbs_116469	0	0	1	1	0	3	1	0	3	0	0	1	0	1	0	1	1	1	3	0	1	1	0	1	0	0	1	1	0	3	1	0	3	3	1	1	1	3	0	0	0	0	3	0	3	3	0	0	1
avgbs_116491	1	3	0	0	1	0	1	0	3	0	3	3	1	1	0	1	0	3	1	0	3	1	0	0	1	0	1	0	3	1	3	0	0	3	3	3	3	0	0	0	3	1	3	1	0	1	0	3	3
avgbs_116573	1	1	3	3	0	3	3	1	0	0	1	1	3	3	1	3	3	3	1	0	3	3	0	3	3	3	1	3	1	1	1	0	3	1	1	1	0	3	0	0	0	3	1	1	0	3	1	1	3
avgbs_116579	3	0	1	3	3	1	3	3	3	0	1	0	3	1	3	3	3	1	3	0	1	0	1	1	1	0	1	1	3	1	3	0	1	3	3	3	3	1	3	1	1	3	3	1	1	1	1	3	1
avgbs_116581	3	0	1	3	3	1	3	3	3	0	1	0	3	1	3	3	3	1	3	0	1	0	1	1	1	0	1	1	3	1	3	0	1	3	3	3	3	1	3	1	1	3	3	1	1	1	1	3	1
avgbs_116595	3	0	1	1	0	3	3	0	0	0	3	3	3	1	0	3	1	1	3	0	3	0	0	0	0	3	3	0	0	1	0	0	0	1	3	1	0	0	0	0	0	0	1	1	1	0	1	0	1
avgbs_116601	3	0	1	3	3	1	1	3	1	1	1	3	1	3	3	1	3	2	1	0	0	0	1	0	1	1	0	1	3	3	1	3	3	3	3	3	3	3	1	1	3	1	3	3	3	1	1	3	3
avgbs_116602	1	3	0	3	3	3	3	3	1	0	3	0	1	1	1	3	2	3	3	0	1	0	1	0	0	0	1	1	0	1	3	0	1	1	1	0	3	1	3	0	3	3	2	3	3	1	0	0	1
avgbs_116616	3	3	3	3	3	3	1	1	1	1	1	1	1	1	3	3	3	1	1	0	1	3	1	3	3	3	3	3	3	3	1	1	3	1	1	3	3	3	3	3	1	0	3	1	1	3	1	1	3
avgbs_116617	3	3	3	3	3	3	1	1	1	1	1	1	1	1	3	3	3	1	1	0	1	3	1	3	3	3	3	3	3	3	1	1	3	1	1	3	3	3	3	3	1	0	3	1	1	3	1	1	3
avgbs_116623	0	3	0	1	0	3	0	0	0	0	1	0	3	1	3	0	0	1	1	1	0	1	1	0	0	3	1	1	0	0	3	3	0	3	3	0	3	3	3	0	3	1	0	3	3	0	3	3	1
avgbs_116651	1	3	1	1	1	3	1	0	0	0	1	3	1	2	1	1	0	3	3	0	0	1	1	3	1	0	0	1	0	0	1	0	0	1	3	0	0	1	3	0	3	3	3	0	3	1	3	3	3
avgbs_116670	3	3	3	3	0	3	1	1	1	0	1	1	1	1	3	3	3	1	1	0	1	3	0	0	0	0	0	3	3	3	1	0	3	1	1	3	3	3	3	0	1	1	0	1	1	0	1	1	3
avgbs_116684	3	3	0	0	3	3	0	0	3	0	1	1	0	0	3	0	0	1	3	0	1	0	0	1	0	3	3	1	1	0	3	0	0	1	0	3	0	3	1	1	3	1	1	3	0	0	0	3	1
avgbs_116777	3	0	1	3	3	1	0	0	1	0	1	3	0	1	3	1	3	3	0	0	1	3	0	0	0	1	1	1	0	3	1	3	3	3	0	3	0	3	1	0	0	1	0	0	3	1	1	0	3
avgbs_116844	1	0	3	3	3	1	3	3	3	0	3	1	3	1	1	3	1	3	1	3	3	3	3	1	3	1	3	3	1	1	1	1	3	3	3	3	3	1	1	1	3	3	0	3	0	1	0	0	1
avgbs_116845	1	0	3	3	3	1	3	3	3	0	3	1	3	1	1	3	1	3	1	3	3	3	3	1	3	1	3	3	1	1	1	1	3	3	3	3	3	1	1	1	3	3	0	3	0	1	0	0	1
avgbs_116915	3	1	1	0	3	1	3	0	1	0	1	1	3	1	0	3	3	1	1	3	1	0	0	0	3	1	1	0	3	1	3	3	0	3	3	3	0	1	1	1	1	0	3	3	0	3	1	0	1
avgbs_116916	3	1	1	0	3	1	3	0	1	0	1	1	3	1	0	3	3	1	1	3	1	0	0	0	3	1	1	0	3	1	3	3	0	3	3	3	0	1	1	1	1	0	3	3	0	3	1	0	1
avgbs_116921	3	1	3	0	3	1	1	1	1	1	0	1	3	3	3	1	1	3	1	0	1	0	3	0	1	3	3	3	0	3	1	3	1	1	1	3	1	3	3	3	3	1	1	0	1	1	3	0	1
avgbs_116949	3	0	2	3	0	1	1	0	0	0	1	0	1	0	3	1	0	0	1	1	1	3	1	0	2	0	1	0	1	0	0	0	0	3	0	3	0	0	0	1	3	1	3	0	0	1	0	0	3
avgbs_116951	3	3	1	1	3	3	3	3	0	0	0	3	3	1	3	3	1	1	0	0	0	1	0	1	1	0	3	1	1	1	0	0	0	0	0	0	0	1	1	0	1	0	1	1	3	1	0	0	0
avgbs_116973	1	1	3	1	3	3	0	0	3	0	3	3	0	1	1	0	3	3	1	1	3	0	0	1	1	0	0	1	0	1	0	2	1	1	3	1	1	3	3	0	0	3	1	1	0	1	0	0	1
avgbs_117007	3	3	0	3	2	3	1	0	0	0	1	1	1	1	3	3	3	1	1	0	1	3	1	3	3	3	3	0	3	3	0	1	3	1	1	3	0	3	3	0	1	1	0	0	1	0	1	1	3
avgbs_117013	3	1	1	3	3	1	3	3	1	0	1	1	3	0	3	0	3	1	1	0	1	3	1	3	0	1	1	0	3	1	3	3	0	3	3	3	3	1	1	0	1	1	3	3	3	1	0	3	0
avgbs_117014	3	1	1	3	3	1	3	3	1	0	1	1	3	0	3	0	3	1	1	0	1	3	1	3	0	1	1	0	3	1	3	3	0	3	3	3	3	1	1	0	1	1	3	3	3	1	0	3	0
avgbs_117019	2	3	1	1	1	3	1	1	3	1	1	3	0	2	1	1	0	3	3	0	3	1	1	3	1	0	3	1	3	1	0	1	1	1	3	1	0	1	3	3	3	0	3	3	3	1	3	3	3
avgbs_117021	0	0	1	0	0	1	0	0	0	0	1	1	3	3	3	1	1	3	1	0	3	0	3	1	0	3	1	1	0	3	3	1	1	1	0	0	0	1	3	1	0	0	1	0	0	0	1	1	3
avgbs_117027	3	3	3	3	3	3	1	1	1	1	1	0	1	1	3	3	3	1	1	0	1	3	1	3	0	3	3	3	0	3	1	1	3	1	1	3	3	3	3	3	1	1	3	1	1	3	1	1	3
avgbs_117028	3	3	3	3	3	3	1	1	1	1	1	0	1	1	3	3	3	1	1	0	1	3	1	3	0	3	3	3	0	3	1	1	3	1	1	3	3	3	3	3	1	1	3	1	1	3	1	1	3
avgbs_117055	3	3	3	3	3	3	1	1	1	0	1	1	1	1	3	3	0	1	1	3	1	3	1	0	3	3	3	3	1	3	0	1	3	1	1	3	3	3	3	0	1	1	3	0	0	3	1	1	3
avgbs_117090	3	0	3	3	1	3	1	1	1	0	1	1	1	1	3	3	3	1	0	0	1	0	1	0	3	0	0	3	3	3	1	0	0	1	1	0	0	3	0	3	1	1	3	0	1	3	1	1	3
avgbs_117108	3	3	3	3	3	3	1	1	1	0	1	1	1	0	3	3	3	1	1	3	1	3	0	3	3	3	3	3	3	3	1	0	0	1	1	3	0	3	3	3	1	1	3	1	0	3	1	0	3
avgbs_117119	3	0	3	1	3	3	1	0	0	0	0	1	1	3	3	1	3	3	0	3	3	1	0	3	1	1	0	0	0	0	0	0	3	1	0	1	3	3	3	0	1	0	0	0	3	0	3	3	3
avgbs_117120	3	0	3	1	3	3	1	0	0	0	0	1	1	3	3	1	3	3	0	3	3	1	0	3	1	1	0	0	0	0	0	0	3	1	0	1	3	3	3	0	1	0	0	0	3	0	3	3	3
avgbs_117180	3	0	1	3	3	3	1	3	3	0	1	3	3	1	3	3	3	1	1	0	1	3	3	3	3	3	1	0	1	3	3	3	3	3	2	1	1	3	1	1	1	3	3	3	3	3	0	3	3
avgbs_117217	3	3	0	3	3	3	3	3	3	0	1	1	1	1	3	1	1	1	3	1	1	3	0	1	1	0	3	1	1	1	0	3	3	1	3	0	3	3	1	0	3	1	1	2	3	1	3	3	1
avgbs_117218	3	3	0	3	3	3	3	3	3	0	1	1	1	1	3	1	1	1	3	1	1	3	0	1	1	0	3	1	1	1	0	3	3	1	3	0	3	3	1	0	3	1	1	2	3	1	3	3	1
avgbs_117232	3	3	1	1	3	3	3	3	3	0	3	3	3	1	3	3	1	1	3	1	3	1	0	1	1	0	3	1	1	1	1	0	3	1	3	1	0	1	0	1	1	3	1	1	2	1	1	1	1
avgbs_117248	3	3	0	3	3	3	3	0	3	0	1	0	1	1	3	1	0	1	0	1	0	3	0	1	0	3	3	0	1	1	3	3	3	1	3	3	3	3	1	1	3	2	0	0	0	1	3	3	1
avgbs_117249	3	3	0	0	1	1	1	3	0	0	1	1	3	0	0	1	1	1	1	3	3	1	0	0	0	0	1	0	3	0	3	0	1	3	3	0	0	1	0	0	0	1	0	0	3	1	0	0	1
avgbs_117268	3	1	3	3	1	3	1	2	1	0	3	0	3	3	3	1	3	3	3	1	3	3	1	3	1	3	3	3	3	3	0	3	3	3	1	1	1	3	3	3	3	3	1	0	3	1	1	1	3
avgbs_117269	3	1	3	3	1	3	1	2	1	0	3	0	3	3	3	1	3	3	3	1	3	3	1	3	1	3	3	3	3	3	0	3	3	3	1	1	1	3	3	3	3	3	1	0	3	1	1	1	3
avgbs_117306	3	0	1	3	3	3	1	3	3	0	1	0	3	1	3	3	3	3	1	1	1	3	3	3	3	3	1	0	1	3	3	3	3	3	1	1	1	1	1	1	1	3	3	0	0	0	1	3	3
avgbs_117341	3	3	3	1	3	3	1	3	0	3	1	0	1	3	3	1	1	3	3	3	3	1	0	3	0	1	3	3	1	1	1	0	0	1	3	0	0	1	3	3	1	1	3	3	3	1	3	3	3
avgbs_117418	3	1	3	1	1	1	1	3	3	0	1	1	3	3	3	1	3	1	3	0	3	1	3	0	0	3	1	3	3	3	3	0	1	3	3	3	3	3	1	3	1	3	1	0	3	3	1	3	1
avgbs_117434	0	0	3	1	3	1	0	1	0	0	1	1	3	0	1	3	3	3	0	0	1	1	0	0	0	1	0	3	0	1	1	3	0	3	0	3	0	3	0	1	1	0	3	0	3	3	0	0	3
avgbs_117435	0	0	3	1	3	1	0	2	0	0	1	1	3	0	1	3	3	3	0	0	1	1	0	0	0	1	0	3	0	1	1	3	0	3	0	3	0	3	0	2	1	0	3	0	3	3	0	0	3
avgbs_117436	3	3	1	1	3	3	3	3	3	1	3	0	0	1	3	3	1	1	3	1	3	1	3	0	1	3	3	1	0	1	1	0	0	1	3	1	0	1	1	1	1	3	1	1	2	0	1	1	1
avgbs_117442	0	3	0	0	3	1	0	3	0	0	1	3	3	0	1	0	3	1	1	1	1	3	0	0	1	0	0	1	0	1	0	0	3	0	0	0	0	0	1	1	0	1	1	0	0	1	0	0	1
avgbs_117488	1	0	1	1	1	3	1	1	3	0	1	0	0	2	1	1	1	3	3	1	0	1	1	0	1	3	0	3	2	0	1	1	1	1	3	1	0	1	3	3	3	3	3	0	3	1	0	0	3
avgbs_117582	3	3	3	1	3	1	1	3	3	0	1	1	3	3	3	3	3	3	1	0	3	1	3	1	3	1	1	3	1	3	1	3	1	1	3	3	0	3	3	3	3	3	1	3	3	3	3	0	1
avgbs_117619	1	3	1	1	0	3	1	0	0	0	1	0	0	1	0	1	0	3	3	0	3	0	1	3	1	3	3	1	3	1	1	1	1	3	3	1	1	0	3	0	3	0	3	0	3	1	3	3	3
avgbs_117650	1	0	3	3	3	0	3	3	3	0	3	0	0	1	1	0	1	3	1	3	3	0	3	0	3	1	3	0	0	0	1	1	1	3	3	3	0	1	0	1	3	0	1	0	0	1	3	0	1
avgbs_117668	1	1	3	3	3	1	1	3	1	0	3	1	0	2	1	3	3	1	3	0	1	1	1	3	1	1	3	1	3	1	1	1	3	1	1	3	0	1	0	1	3	1	3	0	3	1	1	1	1
avgbs_117693	1	0	1	1	3	1	3	3	1	0	1	3	1	1	1	3	3	3	3	1	3	1	3	1	3	3	3	1	3	1	1	3	1	1	3	1	1	1	3	3	1	1	3	3	3	3	3	3	1
avgbs_117948	1	0	3	3	3	1	1	0	3	0	3	0	0	0	1	3	1	3	1	0	3	3	3	0	2	1	0	3	1	1	1	0	1	3	3	3	3	1	1	0	3	3	0	0	3	1	3	3	0
avgbs_118082	1	0	0	3	3	1	0	1	1	0	1	0	1	1	1	3	1	3	0	0	3	1	1	1	3	1	3	1	3	1	1	1	0	1	1	3	0	3	1	0	0	1	0	0	3	0	1	1	3
avgbs_118119	3	0	1	3	3	1	1	3	1	0	1	0	1	1	3	1	3	3	1	1	1	3	0	3	1	1	1	0	0	3	1	3	3	3	3	3	0	3	1	1	3	1	3	0	3	1	1	3	3
avgbs_118143	1	3	3	3	3	3	3	3	3	0	0	3	1	1	1	1	1	2	3	3	3	3	3	3	1	1	0	0	1	3	0	3	1	1	3	1	0	3	3	3	1	1	3	0	1	1	1	3	1
avgbs_118144	3	0	1	3	3	1	1	3	1	1	1	0	1	3	3	1	3	3	1	1	1	3	1	3	1	3	1	1	1	3	3	3	3	3	3	3	3	3	1	1	3	1	3	3	3	1	3	3	3
avgbs_118145	3	0	1	3	3	1	1	3	1	1	1	0	1	3	3	1	3	3	1	1	1	3	1	3	1	3	1	1	1	3	3	3	3	3	3	3	3	3	1	1	3	1	3	3	3	1	3	3	3
avgbs_118146	3	0	1	3	3	1	1	3	1	1	1	0	1	3	3	1	3	3	1	1	1	3	1	3	1	3	1	1	1	3	3	3	3	3	3	3	3	3	1	1	3	1	3	3	3	1	3	3	3
avgbs_118220	3	3	0	3	3	3	1	1	1	0	1	1	1	1	3	3	3	1	1	3	1	3	1	3	3	3	3	3	3	3	1	1	3	1	1	3	0	3	3	0	1	1	3	1	1	3	1	1	3
avgbs_11826	3	1	3	3	3	1	1	0	1	0	3	0	1	0	0	1	1	1	0	0	1	3	3	0	1	3	0	0	0	3	0	0	3	3	3	1	1	0	0	0	0	3	3	0	1	1	1	1	1
avgbs_118267	3	3	3	3	3	3	1	1	1	0	1	1	1	1	3	3	3	1	1	0	1	3	1	3	3	3	3	3	3	3	1	1	3	1	1	3	3	3	3	3	1	1	3	1	1	3	1	0	3
avgbs_118268	3	3	3	3	3	3	1	1	1	0	1	1	1	1	3	3	3	1	1	0	1	3	1	3	3	3	3	3	3	3	1	1	3	1	1	3	3	3	3	3	1	1	3	1	1	3	1	0	3
avgbs_118269	3	3	3	3	3	3	1	1	1	0	1	1	1	1	3	3	3	1	1	0	1	3	1	3	3	3	3	3	3	3	1	1	3	1	1	3	3	3	3	3	1	1	3	1	1	3	1	0	3
avgbs_118306	3	3	1	3	3	1	1	3	1	0	0	3	1	3	0	1	0	3	1	0	0	0	0	0	0	3	1	1	1	3	0	0	0	3	0	3	0	3	0	0	0	0	3	0	3	0	0	3	3
avgbs_118312	0	0	1	1	1	3	1	1	3	1	1	3	1	2	0	3	0	3	3	1	0	1	0	3	0	3	0	2	0	1	0	0	0	1	3	0	1	1	3	0	3	0	3	0	3	1	3	3	3
avgbs_118313	0	0	1	1	1	3	1	1	3	1	1	3	1	2	0	3	0	3	3	1	0	1	0	3	0	3	0	2	0	1	0	0	0	1	3	0	1	1	3	0	3	0	3	0	3	1	3	3	3
avgbs_118369	1	1	0	3	1	3	1	3	3	3	3	0	3	1	1	3	1	1	1	1	3	3	0	0	1	1	3	1	0	3	3	1	3	1	1	3	3	3	1	0	1	1	1	1	1	1	3	1	3
avgbs_118392	3	3	0	1	3	1	1	0	0	0	1	0	3	3	3	3	0	3	1	3	3	1	0	0	0	0	1	3	1	3	1	3	1	1	0	3	0	3	3	0	3	0	1	0	3	3	3	3	1
avgbs_118417	3	3	1	3	1	3	1	1	1	0	1	1	3	1	3	3	1	1	1	3	1	3	0	3	3	1	3	3	3	3	3	1	3	1	1	3	3	1	3	3	1	1	3	3	3	3	1	1	3
avgbs_118438	3	1	1	0	3	0	3	0	0	0	3	0	3	0	0	1	0	3	3	0	0	0	3	0	1	3	1	0	3	3	3	0	1	1	1	0	0	3	3	3	0	0	3	0	1	1	1	0	1
avgbs_118501	0	3	1	3	3	1	3	1	3	0	1	0	3	3	3	1	1	3	0	1	3	3	3	1	3	3	1	1	0	3	3	0	1	1	1	0	3	1	3	1	0	3	1	3	3	3	1	0	0
avgbs_118502	0	3	1	3	3	1	3	1	3	0	1	0	3	3	3	1	1	3	0	1	3	3	3	1	3	3	1	1	0	3	3	0	1	1	1	0	3	1	3	1	0	3	1	3	3	3	1	0	0
avgbs_118659	3	3	3	3	0	3	1	0	1	0	1	1	1	1	3	3	0	1	1	3	1	0	1	0	3	3	3	3	0	3	0	0	3	1	1	3	3	3	3	0	1	1	3	0	1	3	1	1	3
avgbs_11872	3	3	3	1	0	3	1	0	1	0	1	1	1	3	3	1	1	3	3	3	0	1	1	0	1	1	3	3	1	1	0	3	3	1	3	1	2	1	3	3	1	2	3	3	3	1	3	3	3
avgbs_118723	3	3	1	3	3	1	3	3	3	1	1	1	3	1	3	3	3	1	3	0	0	3	1	1	1	1	1	1	3	1	3	3	1	3	3	3	3	1	3	1	1	3	3	1	1	1	1	3	1
avgbs_118761	3	3	3	3	3	1	1	3	1	0	3	1	1	1	3	1	1	1	1	0	0	3	0	0	2	3	0	1	1	3	3	3	3	3	0	1	0	3	1	0	0	3	0	1	1	1	1	1	1
avgbs_118779	1	3	3	3	3	3	3	0	3	1	1	3	1	1	1	1	1	1	3	3	3	3	3	0	1	1	3	1	1	3	1	3	1	1	3	1	1	3	3	3	1	1	3	1	1	1	1	3	1
avgbs_118780	1	3	3	3	0	3	3	0	3	1	1	3	1	1	1	1	1	1	3	3	3	3	3	0	1	1	3	1	1	3	1	3	1	1	3	1	1	3	3	3	1	1	3	1	1	1	1	3	1
avgbs_118872	3	3	0	3	1	3	1	1	0	1	1	0	3	1	3	3	1	1	1	0	0	3	0	0	0	3	0	3	0	3	3	0	3	1	1	3	0	3	3	0	1	1	3	0	0	3	1	0	3
avgbs_118892	3	0	1	3	1	3	1	0	1	0	1	0	3	1	3	3	3	1	1	3	1	3	1	3	0	3	3	3	3	3	1	0	3	1	0	0	3	0	3	3	1	1	3	0	0	0	1	1	3
avgbs_118929	1	0	3	3	3	3	3	0	3	1	0	0	1	0	0	1	1	1	3	0	3	3	3	0	0	1	3	1	1	3	0	0	0	1	3	0	0	3	0	0	1	0	3	0	0	1	0	3	0
avgbs_118969	1	3	0	1	3	1	0	0	3	0	3	0	1	1	1	3	0	1	1	0	0	1	0	3	3	1	3	0	0	0	0	0	0	1	0	3	0	1	3	0	0	3	0	0	0	3	1	1	0
avgbs_118970	1	3	0	1	3	1	0	0	3	0	3	0	1	1	1	3	0	1	1	0	0	1	0	3	3	1	3	0	0	0	0	0	0	1	0	3	0	1	3	0	0	3	0	0	0	3	1	1	0
avgbs_118971	1	3	0	1	3	1	0	0	3	0	3	0	1	1	1	3	0	1	1	0	0	1	0	3	3	1	3	0	0	0	0	0	0	1	0	3	0	1	3	0	0	3	0	0	0	3	1	1	0
avgbs_118972	1	3	0	1	3	1	0	0	3	0	3	0	1	1	1	3	0	1	1	0	0	1	0	3	3	1	3	0	0	0	0	0	0	1	0	3	0	1	3	0	0	3	0	0	0	3	1	1	0
avgbs_118982	3	0	3	1	3	3	1	3	0	0	1	1	1	3	3	0	0	3	3	0	3	0	3	3	1	1	1	1	0	0	0	3	0	0	3	0	0	0	3	0	1	3	0	3	0	1	3	3	3
avgbs_118983	3	0	3	1	3	3	1	3	0	0	1	1	1	3	3	0	0	3	3	0	3	0	3	3	1	1	1	1	0	0	0	3	0	0	3	0	0	0	3	0	1	3	0	3	0	1	3	3	3
avgbs_119007	3	0	3	3	0	3	1	1	0	0	0	0	1	1	3	3	3	3	0	0	1	3	0	0	0	3	0	3	1	3	0	0	0	0	1	0	1	3	3	0	1	3	3	0	1	1	1	1	3
avgbs_11909	1	0	3	3	1	3	1	3	3	0	3	1	3	1	1	3	1	1	1	1	3	3	3	3	1	3	3	1	1	2	0	1	3	2	1	3	0	3	1	1	1	1	1	0	1	1	3	1	3
avgbs_119149	0	0	1	3	3	3	1	3	3	0	1	3	3	0	3	3	3	3	0	1	1	0	3	3	0	3	1	1	1	3	3	0	3	3	1	0	0	1	1	1	1	3	0	3	3	3	1	3	3
avgbs_119150	0	0	1	3	3	3	1	3	3	0	1	3	3	0	3	3	3	3	0	1	1	0	3	3	0	3	1	1	1	3	3	0	3	3	1	0	0	1	1	1	1	3	0	3	3	3	1	3	3
avgbs_119218	3	0	0	3	1	3	1	1	1	0	1	1	1	1	3	3	0	1	1	0	0	3	1	3	3	3	3	3	3	3	1	1	0	1	1	0	0	3	3	3	1	1	3	0	1	3	1	1	3
avgbs_119246	3	0	3	3	3	0	3	3	1	0	3	3	3	3	3	3	3	3	3	1	1	3	1	0	1	1	3	3	1	3	0	0	3	3	1	1	1	3	3	0	0	2	1	3	3	1	1	1	3
avgbs_119261	3	1	3	3	3	3	3	3	1	3	3	3	0	3	3	1	1	3	3	0	1	3	1	3	1	1	3	3	3	3	1	3	3	1	1	1	1	3	3	3	3	3	1	1	1	1	1	1	3
avgbs_119329	3	0	0	3	1	3	1	1	1	0	1	0	0	1	3	0	3	1	1	3	1	3	1	0	3	3	3	3	0	3	1	0	0	1	1	3	0	3	0	3	1	0	3	1	0	3	1	1	3
avgbs_119336	1	3	1	1	1	3	1	1	3	0	1	3	1	2	1	3	1	3	3	0	3	1	1	0	0	3	3	1	2	1	1	0	1	1	3	1	1	1	3	3	3	3	3	3	3	1	0	3	3
avgbs_11937	0	3	0	3	3	0	0	3	3	0	0	0	0	1	3	0	1	1	3	1	1	3	3	1	1	3	3	3	1	1	3	0	0	1	0	3	3	3	1	1	0	1	1	0	0	1	3	3	1
avgbs_11938	0	3	0	3	3	0	0	3	3	0	0	0	0	1	3	0	1	1	3	1	1	3	3	1	1	3	3	3	1	1	3	0	0	1	0	3	3	3	1	1	0	1	1	0	0	1	3	3	1
avgbs_119382	3	0	1	3	3	3	1	3	3	3	1	3	3	1	3	3	3	1	1	0	1	3	3	0	3	3	1	1	1	3	3	3	3	3	3	1	0	3	1	1	1	1	3	3	3	3	1	0	3
avgbs_11942	1	3	1	1	3	3	1	1	3	0	1	0	1	1	1	0	1	3	3	1	3	1	1	0	1	3	3	1	0	1	0	0	1	0	3	1	1	1	0	0	0	0	3	3	0	1	3	3	3
avgbs_119435	3	1	3	3	3	1	1	3	1	0	3	1	1	1	3	1	1	1	1	1	1	3	3	3	1	3	0	1	0	3	3	3	3	3	1	1	1	3	1	1	1	3	3	1	1	1	1	1	1
avgbs_119452	3	0	3	3	3	3	1	1	1	0	1	1	1	1	3	3	3	3	1	0	0	3	1	0	1	3	3	3	1	3	3	1	1	1	1	0	1	1	3	3	1	3	3	1	1	1	1	1	3
avgbs_119506	3	0	3	0	0	0	1	1	0	0	0	0	1	0	3	3	3	1	1	3	1	3	0	0	0	3	3	0	0	3	0	0	3	1	1	3	0	3	3	3	1	1	3	0	0	0	0	0	3
avgbs_119552	3	1	1	3	0	1	0	3	0	0	1	3	1	1	3	1	3	3	1	1	1	3	1	0	1	1	0	0	3	3	1	3	3	3	0	3	0	3	0	1	3	1	3	3	3	0	1	3	3
avgbs_119597	1	0	1	0	3	3	1	0	3	0	0	3	1	1	1	0	0	3	3	1	3	1	0	0	0	3	0	0	2	0	1	1	0	3	3	1	0	1	0	0	0	3	0	3	3	1	3	0	3
avgbs_119598	1	0	1	0	3	3	1	0	3	0	0	3	1	1	1	0	0	3	3	1	3	1	0	0	0	3	0	0	2	0	1	1	0	3	3	1	0	1	0	0	0	3	0	3	3	1	3	0	3
avgbs_119609	3	0	1	3	3	1	3	3	1	0	1	0	3	1	3	3	3	1	1	3	1	3	1	3	1	1	1	1	3	1	3	0	1	3	3	3	3	1	3	1	0	1	3	0	1	1	1	3	1
avgbs_119610	3	0	1	3	3	1	3	3	1	0	1	0	3	1	3	3	3	1	1	3	1	3	1	3	1	1	1	1	3	1	3	0	1	3	3	3	3	1	3	1	0	1	3	0	1	1	1	3	1
avgbs_119732	3	0	0	3	3	3	1	0	3	3	1	1	1	1	3	1	0	1	3	1	1	3	0	0	1	1	3	3	0	1	3	3	3	1	3	3	0	3	0	0	3	1	0	3	0	0	3	0	1
avgbs_11975	3	1	3	1	1	1	1	3	3	0	0	1	3	3	3	1	3	1	3	0	3	1	3	0	0	3	1	3	3	3	3	3	1	3	0	3	3	3	1	3	1	3	1	0	3	3	0	3	1
avgbs_11976	3	1	3	1	1	1	1	3	3	0	0	1	3	3	3	1	3	1	3	0	3	1	3	0	0	3	1	3	3	3	3	3	1	3	0	3	3	3	1	3	1	3	1	0	3	3	0	3	1
avgbs_119774	1	1	3	1	0	3	0	3	1	0	3	0	3	1	3	3	3	1	3	1	1	1	1	0	1	3	3	3	1	1	3	0	3	3	1	1	0	1	1	0	0	1	3	3	0	1	1	1	1
avgbs_119824	3	1	1	0	1	3	3	3	3	1	3	0	1	3	3	1	1	3	3	0	0	3	3	3	1	0	1	3	3	3	3	3	1	1	1	1	0	3	3	3	1	0	3	1	1	1	1	1	1
avgbs_119941	3	3	3	1	0	1	1	0	3	0	1	0	0	3	3	0	3	3	1	0	3	1	3	1	0	1	1	3	0	3	1	0	1	1	3	3	0	3	3	3	3	0	0	0	0	3	0	3	1
avgbs_119945	1	3	3	1	0	3	0	3	0	3	1	0	1	1	0	0	1	1	0	0	1	1	0	1	3	0	0	1	0	3	1	3	3	3	1	0	0	3	3	1	1	1	3	0	0	3	1	0	1
avgbs_119968	1	3	1	1	1	3	1	1	3	0	1	1	3	1	1	0	1	1	3	1	1	1	1	1	3	1	1	1	1	3	0	0	3	2	1	1	0	3	3	0	1	1	3	3	3	3	1	1	1
avgbs_119998	3	0	0	1	3	1	1	0	0	3	1	3	0	1	3	3	0	3	1	1	0	0	0	0	1	0	0	0	0	1	0	0	1	1	0	1	0	0	3	0	0	1	3	3	3	1	1	1	3
avgbs_119999	3	0	0	1	3	1	1	0	0	3	1	3	0	1	3	3	0	3	1	1	0	0	0	0	1	0	0	0	0	1	0	0	1	1	0	1	0	0	3	0	0	1	3	3	3	1	1	1	3
avgbs_120007	3	0	0	0	3	3	3	3	0	3	1	1	1	1	0	0	0	1	3	1	1	3	0	0	0	3	0	3	1	0	3	0	3	1	3	0	3	3	1	1	3	1	1	0	0	0	3	3	1
avgbs_12002	1	0	1	1	3	3	1	1	3	0	1	0	0	1	1	1	1	3	3	1	3	1	0	0	1	3	3	1	2	1	1	0	1	3	3	0	0	1	3	3	3	3	3	3	3	1	0	3	3
avgbs_12003	1	0	1	1	3	3	1	1	3	0	1	0	0	1	1	1	1	3	3	1	3	1	0	0	1	3	3	1	2	1	1	0	1	3	3	0	0	1	3	3	3	3	3	3	3	1	0	3	3
avgbs_120035	3	3	1	3	3	1	1	0	1	1	1	0	1	3	3	1	3	3	1	0	1	3	0	3	1	3	0	1	0	3	0	0	3	3	0	3	0	3	1	0	3	1	3	0	3	1	3	3	3
avgbs_120041	0	0	0	3	3	3	1	3	3	0	1	3	3	1	0	0	3	3	1	0	1	3	3	0	3	3	1	1	0	3	3	0	3	3	0	1	1	3	1	0	1	3	3	0	0	3	1	0	3
avgbs_120055	1	0	3	3	3	1	1	0	1	0	3	1	3	1	0	0	3	1	0	0	1	1	0	0	1	0	3	0	3	1	1	1	3	1	1	3	3	1	1	0	3	0	3	3	3	1	1	1	1
avgbs_12010	3	3	0	3	3	3	3	3	3	0	1	1	1	1	3	1	1	1	3	0	1	3	3	1	1	3	3	1	1	1	3	0	3	1	3	3	0	3	1	1	3	1	1	0	3	1	0	3	1
avgbs_120104	3	3	1	3	3	1	3	1	3	0	1	0	3	3	3	1	1	3	1	1	3	3	0	1	3	3	0	0	3	3	3	0	1	1	1	3	0	0	0	1	3	3	1	3	3	3	1	1	3
avgbs_120209	3	3	1	3	3	1	1	0	1	1	1	3	1	3	3	1	0	3	1	3	1	3	1	3	1	3	1	1	1	3	3	3	0	3	0	3	3	3	1	1	3	1	3	0	3	1	3	3	3
avgbs_120210	3	3	1	3	3	1	1	0	1	1	1	3	1	3	3	1	0	3	1	3	1	3	1	3	1	3	1	1	1	3	3	3	0	3	0	3	3	3	1	1	3	1	3	0	3	1	3	3	3
avgbs_120256	3	1	1	3	0	1	3	0	0	0	1	1	3	1	0	3	3	1	1	0	1	3	0	0	0	0	1	1	3	1	3	3	0	3	3	3	0	1	0	0	1	0	3	0	3	3	1	3	1
avgbs_120258	1	0	3	0	3	1	1	3	0	3	3	0	3	1	0	3	3	1	3	1	0	1	1	3	1	0	0	0	3	1	1	0	3	1	0	3	0	1	0	1	3	1	0	0	3	0	0	0	1
avgbs_120270	3	3	1	1	3	3	3	3	3	0	3	0	3	1	3	3	1	1	3	0	2	1	3	0	0	3	3	1	0	1	1	0	3	1	3	1	1	1	1	1	1	3	1	0	1	0	1	1	1
avgbs_120275	3	3	1	3	0	1	3	0	3	0	1	0	3	3	3	0	1	3	1	0	0	3	3	1	3	0	0	1	3	3	0	0	1	1	1	3	0	0	3	0	3	3	0	0	3	3	1	1	3
avgbs_120277	3	0	0	0	3	1	2	1	0	0	1	0	3	3	0	1	1	3	1	0	3	3	0	0	0	3	1	1	0	3	0	0	1	0	1	3	0	1	3	0	0	0	0	0	0	3	1	1	3
avgbs_120278	3	0	0	0	3	1	2	1	0	0	1	0	3	3	0	1	1	3	1	0	3	3	0	0	0	3	1	1	0	3	0	0	1	0	1	3	0	1	3	0	0	0	0	0	0	3	1	1	3
avgbs_120283	1	3	3	1	1	3	1	3	1	0	0	0	3	3	3	3	3	1	3	1	1	1	0	3	1	3	0	3	1	1	3	0	3	3	1	1	1	1	3	3	0	0	3	0	3	1	3	1	1
avgbs_120297	1	0	3	1	3	3	1	0	3	0	3	0	1	1	0	3	3	1	1	0	3	0	1	0	3	3	1	1	0	1	0	0	0	1	0	1	0	3	3	3	1	3	1	0	1	0	1	3	1
avgbs_12041	3	3	3	3	1	1	1	3	1	0	3	3	3	3	0	1	3	3	1	3	0	3	3	1	3	3	0	3	3	1	3	1	1	3	3	1	1	1	3	3	3	3	3	1	1	3	1	3	3
avgbs_120417	0	0	3	3	3	1	3	0	3	3	3	1	3	1	1	3	1	3	1	0	3	3	3	0	1	1	3	0	1	3	0	0	3	3	1	3	3	3	1	1	3	3	1	0	3	1	3	3	1
avgbs_120439	3	0	1	3	3	3	0	0	3	0	0	0	0	1	3	0	3	1	0	0	1	3	0	0	0	3	0	0	1	3	0	0	0	3	3	1	0	3	1	1	1	0	1	0	3	0	3	0	3
avgbs_120440	3	0	1	3	3	3	0	0	3	0	0	0	0	1	3	0	3	1	0	0	1	3	0	0	0	3	0	0	1	3	0	0	0	3	3	1	0	3	1	1	1	0	1	0	3	0	3	0	3
avgbs_120452	1	3	3	1	3	1	3	3	1	0	1	3	1	1	1	3	3	3	3	0	3	1	3	0	3	1	3	3	1	1	0	0	0	3	0	3	1	3	3	1	1	1	3	3	3	3	3	3	3
avgbs_120483	3	0	3	3	3	1	1	0	0	0	0	0	1	1	0	1	0	1	1	0	1	0	0	0	1	0	1	1	0	3	0	3	3	1	3	0	1	3	1	0	3	3	3	1	1	0	1	1	1
avgbs_120484	3	0	3	3	3	1	1	0	0	0	0	0	1	1	0	1	0	1	1	0	1	0	0	0	1	0	1	1	0	3	0	3	3	1	3	0	1	3	1	0	3	3	3	1	1	0	1	1	1
avgbs_120485	3	0	3	3	3	1	1	0	0	0	0	0	1	1	0	1	0	1	1	0	1	0	0	0	1	0	1	1	0	3	0	3	3	1	3	0	1	3	1	0	3	3	3	1	1	0	1	1	1
avgbs_120532	3	3	3	3	3	3	1	1	1	0	1	0	1	1	3	3	3	1	1	3	1	0	1	0	3	3	3	3	3	3	1	1	3	1	0	3	3	3	3	3	1	1	3	1	1	3	1	1	3
avgbs_120563	3	0	0	3	3	3	1	1	0	0	1	0	1	1	3	3	3	1	1	0	1	0	1	0	3	3	3	3	3	3	0	0	3	1	1	3	3	3	3	3	1	1	3	1	1	3	1	1	3
avgbs_120649	1	3	3	1	1	3	3	3	3	0	1	0	1	1	1	1	1	1	3	1	1	1	1	1	3	1	1	1	1	3	1	3	3	3	1	0	0	3	3	1	1	0	3	1	1	3	1	1	1
avgbs_120650	1	3	3	1	1	3	3	3	3	0	1	0	1	1	1	1	1	1	3	1	1	1	1	1	3	1	1	1	1	3	1	3	3	3	1	0	0	3	3	1	1	0	3	1	1	3	1	1	1
avgbs_120651	1	3	3	2	1	3	3	3	3	0	1	0	1	1	1	1	1	1	3	1	1	1	1	1	3	1	1	1	1	3	1	3	3	3	1	0	0	3	3	1	1	0	3	1	1	3	1	1	1
avgbs_12068	1	3	3	3	0	1	3	1	1	0	1	0	1	0	0	3	3	3	1	0	3	3	1	1	3	1	0	1	3	1	1	1	1	1	1	3	0	3	1	3	3	0	3	0	3	0	0	1	3
avgbs_120693	3	0	1	3	0	1	1	0	1	0	1	0	1	0	3	1	0	3	1	1	0	3	1	3	1	3	1	0	1	0	0	3	3	3	3	3	0	3	0	1	3	0	3	0	3	1	3	3	3
avgbs_120734	3	0	0	1	0	1	3	3	3	0	3	0	0	0	3	3	0	1	1	0	3	0	0	0	0	1	3	0	0	0	1	0	3	3	0	1	0	0	3	0	1	3	3	0	0	1	1	0	1
avgbs_120830	1	1	3	3	3	1	3	0	3	0	3	1	3	1	1	3	1	3	1	0	3	0	3	0	0	0	3	3	0	1	0	1	3	3	3	3	3	0	1	1	3	3	1	0	3	1	3	3	1
avgbs_120835	3	1	3	1	3	1	1	3	3	0	1	0	3	1	3	3	3	1	0	0	3	1	3	0	1	1	1	3	3	3	1	3	1	1	3	3	3	3	3	0	3	3	1	3	0	1	3	3	1
avgbs_120868	1	0	0	1	1	3	1	0	3	0	1	0	3	1	0	0	1	1	3	0	0	0	0	0	3	0	1	1	0	3	0	0	3	3	0	0	0	3	0	3	1	0	3	0	3	0	1	0	1
avgbs_120871	3	0	1	3	3	0	1	3	3	0	1	3	3	0	3	3	3	1	1	0	1	3	3	0	3	3	1	0	0	3	0	3	3	3	3	1	0	0	1	0	1	2	3	3	3	0	1	3	0
avgbs_120875	3	1	0	3	3	1	1	3	1	0	3	1	1	1	3	1	0	1	1	0	1	0	3	0	0	0	1	1	1	0	0	3	0	3	1	1	1	0	1	0	1	3	3	0	1	0	1	1	1
avgbs_120876	3	1	0	3	3	1	1	3	1	0	3	1	1	1	3	1	0	1	1	0	1	0	3	0	0	0	1	1	1	0	0	3	0	3	1	1	1	0	1	0	1	3	3	0	1	0	1	1	1
avgbs_120877	3	1	0	3	3	1	1	3	1	0	3	1	1	1	3	1	0	1	1	0	1	0	3	0	0	0	1	1	1	0	0	3	0	3	1	1	1	0	1	0	1	3	3	0	1	0	1	1	1
avgbs_120880	0	3	3	3	0	3	1	0	3	0	1	1	0	1	0	1	3	3	0	3	1	3	0	0	1	3	3	3	1	3	0	0	1	1	1	3	0	1	3	3	1	3	3	0	3	0	1	1	3
avgbs_120881	0	3	3	3	0	3	1	0	3	0	1	1	0	1	0	1	3	3	0	3	1	3	0	0	1	3	3	3	1	3	0	0	1	1	1	3	0	1	3	3	1	3	3	0	3	0	1	1	3
avgbs_120889	3	0	3	1	3	3	0	0	1	0	1	1	0	0	3	3	3	1	3	0	0	1	0	0	3	3	0	3	3	0	0	1	3	3	3	1	0	1	1	0	0	0	0	0	1	3	0	0	3
avgbs_120974	1	3	1	1	1	3	1	1	3	0	1	3	1	2	1	1	1	3	3	1	3	1	0	3	1	3	3	1	2	1	1	1	1	1	3	1	1	1	3	3	3	3	3	0	3	1	3	3	3
avgbs_12099	3	0	3	3	3	3	1	0	0	0	0	1	0	0	3	3	0	1	1	0	0	3	1	0	0	0	3	0	0	3	1	1	0	1	1	3	3	3	3	0	1	0	0	1	1	0	1	0	0
avgbs_121039	3	3	1	1	3	3	3	3	0	0	3	3	3	1	0	3	1	1	3	0	3	0	0	0	1	3	0	1	1	1	1	3	3	1	3	1	0	0	1	1	1	3	1	1	3	1	1	1	1
avgbs_121040	3	3	1	1	3	3	3	3	0	0	3	3	3	1	0	3	1	1	3	0	3	0	0	0	1	3	0	1	1	1	1	3	3	1	3	1	0	0	1	1	1	3	1	1	3	1	1	1	1
avgbs_121076	0	0	3	3	3	1	1	0	1	0	1	0	1	1	3	0	3	3	1	0	1	3	0	0	0	0	3	0	0	0	0	1	0	1	1	1	1	3	3	0	1	0	3	1	1	3	0	1	3
avgbs_121077	0	0	3	3	3	1	1	0	1	0	1	0	1	1	3	0	3	3	1	0	1	3	0	0	0	0	3	0	0	0	0	1	0	1	1	1	1	3	3	0	1	0	3	1	1	3	0	1	3
avgbs_121090	0	0	1	3	0	1	1	3	1	0	0	0	1	3	0	1	3	3	0	1	0	3	0	3	1	3	1	0	0	0	3	0	0	3	3	3	0	3	0	0	0	1	0	0	0	1	0	3	3
avgbs_12112	3	1	1	3	0	1	1	0	0	0	1	0	1	1	3	1	3	3	1	1	1	3	0	0	1	1	0	1	0	3	1	0	3	3	3	0	0	3	1	1	3	0	0	0	0	0	1	3	3
avgbs_121130	1	0	0	0	1	0	1	0	3	0	0	0	3	1	1	3	0	1	1	0	3	0	3	3	1	0	0	0	0	3	0	1	3	1	1	0	0	0	1	0	1	1	0	1	0	0	3	0	3
avgbs_121136	1	3	0	1	3	1	1	3	3	0	3	1	0	1	1	3	1	1	0	3	1	1	0	0	0	3	1	3	0	1	1	1	3	3	1	3	3	1	1	0	3	0	3	1	1	3	1	0	3
avgbs_121142	3	3	3	3	3	3	1	1	1	0	1	0	1	1	3	3	3	3	1	0	1	0	0	0	1	3	0	0	1	3	3	0	3	1	1	0	1	3	3	3	0	0	0	1	0	1	0	1	3
avgbs_121143	3	3	3	3	3	3	1	1	1	0	1	0	1	1	3	3	3	3	1	0	1	0	0	0	1	3	0	0	1	3	3	0	3	1	1	0	1	3	3	3	0	0	0	1	0	1	0	1	3
avgbs_121147	1	1	3	3	3	1	1	3	1	3	3	1	3	2	1	3	3	1	3	1	1	1	1	3	1	1	3	1	3	1	1	1	3	1	1	3	3	2	1	1	3	0	3	3	3	2	1	0	1
avgbs_121306	3	3	3	3	0	3	1	1	1	0	1	1	1	1	3	3	3	1	1	0	1	0	0	0	0	0	3	3	0	0	0	1	0	1	1	0	0	3	3	0	1	1	0	0	1	3	0	0	3
avgbs_121312	1	3	1	1	0	3	1	1	3	0	1	0	3	1	1	1	1	1	3	1	1	1	1	1	3	1	1	1	0	3	1	3	3	3	1	1	1	3	3	3	1	1	3	3	3	3	1	1	1
avgbs_121347	1	3	1	1	1	3	0	3	3	3	1	3	1	1	1	1	2	1	1	1	1	1	0	1	3	1	1	1	0	3	0	3	0	3	1	1	1	3	3	1	1	1	3	0	3	0	1	1	1
avgbs_121370	0	3	0	1	0	1	1	3	0	0	1	1	3	3	3	3	0	0	1	0	0	1	0	1	3	1	1	0	1	0	1	0	0	1	0	0	3	0	0	0	3	0	1	0	0	3	3	0	1
avgbs_121508	3	1	0	3	3	1	1	3	1	0	1	0	1	1	3	1	3	3	1	1	1	3	0	0	1	1	0	1	3	3	0	3	0	3	3	3	0	3	0	0	3	0	0	0	0	1	1	3	3
avgbs_121530	0	0	3	3	0	3	1	0	0	0	1	0	1	3	1	1	3	1	3	3	0	0	1	3	1	3	3	3	0	1	0	0	3	1	3	1	1	1	3	3	1	3	3	3	0	0	3	0	3
avgbs_121551	3	1	1	3	3	1	3	0	1	0	0	0	0	0	0	3	3	1	0	0	1	3	1	3	0	0	0	1	3	1	0	3	1	3	3	0	0	1	3	0	1	1	3	0	0	1	1	3	1
avgbs_121552	3	1	3	3	3	3	3	3	1	3	3	0	0	3	0	0	0	3	0	0	1	3	1	3	1	3	0	3	1	3	0	3	3	3	1	1	1	3	0	0	3	3	1	0	0	1	0	1	3
avgbs_12156	2	3	1	3	0	1	1	3	1	0	1	3	1	3	3	1	3	2	1	0	1	3	1	3	0	3	1	1	1	3	3	3	0	3	3	0	3	3	1	1	0	1	3	0	3	1	0	3	0
avgbs_12159	3	0	1	1	3	3	3	0	0	0	3	0	3	1	3	3	1	1	3	0	3	0	3	0	1	3	0	0	1	1	1	0	3	0	0	1	1	0	0	1	1	0	1	0	3	1	1	0	1
avgbs_12160	1	3	1	1	3	3	1	1	3	1	1	0	1	1	1	1	1	3	3	0	3	1	1	3	1	3	0	1	3	1	1	0	0	3	3	1	1	1	3	3	3	3	3	0	3	0	0	3	3
avgbs_121669	3	3	3	3	3	3	1	1	0	0	1	0	1	1	3	2	3	3	0	3	1	3	0	0	1	3	3	3	1	3	3	1	1	1	1	1	1	1	3	3	1	3	3	1	0	1	1	1	3
avgbs_121670	3	3	3	3	3	3	1	1	0	0	1	0	1	1	3	2	3	3	0	3	1	3	0	0	1	3	3	3	1	3	3	1	1	1	1	1	1	1	3	3	1	3	3	1	0	1	1	1	3
avgbs_121673	3	3	3	3	3	3	1	0	1	1	1	0	1	1	3	3	3	3	1	0	1	3	1	1	1	3	3	3	0	3	3	1	3	1	1	0	1	2	3	0	1	3	3	1	0	1	1	0	3
avgbs_121674	3	0	0	3	0	1	0	3	1	0	1	0	0	1	3	1	1	1	1	0	3	1	0	0	1	0	0	1	3	1	0	0	1	3	3	0	0	0	3	1	1	0	0	3	3	0	1	1	1
avgbs_12190	1	3	3	3	3	3	0	3	0	0	1	0	1	1	0	0	0	1	3	0	3	0	3	0	1	0	0	0	1	0	0	0	1	1	3	1	0	3	3	3	0	1	3	1	1	1	1	3	1
avgbs_121949	3	0	0	3	0	3	1	3	3	0	1	0	3	1	3	3	3	3	1	0	0	3	0	0	0	3	1	1	0	0	0	3	3	3	1	1	0	1	0	1	0	3	3	0	3	3	1	3	3
avgbs_122137	1	0	3	1	0	3	1	0	3	0	3	0	1	1	0	3	0	1	1	0	3	0	1	0	0	0	0	1	0	1	1	0	3	1	3	0	0	0	0	3	1	3	0	0	0	0	1	0	1
avgbs_122218	3	0	1	0	0	1	1	3	1	1	1	0	1	3	0	1	0	3	1	1	1	0	1	0	1	0	1	0	0	3	0	0	0	3	0	0	0	3	1	1	3	1	3	0	0	1	0	3	3
avgbs_122331	3	0	3	3	1	3	1	1	1	0	1	1	1	1	3	3	3	1	1	0	1	3	1	3	3	3	3	3	3	3	1	1	0	1	1	3	0	0	3	3	1	1	3	0	1	3	1	1	3
avgbs_122332	3	0	3	3	1	3	1	1	1	0	1	1	1	1	3	3	3	1	1	0	1	3	1	3	3	3	3	3	3	3	1	1	0	1	1	3	0	0	3	3	1	1	3	0	1	3	1	1	3
avgbs_122381	3	3	0	1	0	1	1	0	1	0	3	1	3	1	3	1	1	1	1	0	3	1	1	3	3	1	1	3	0	1	0	0	1	3	1	3	0	1	1	0	3	1	3	0	3	0	3	0	1
avgbs_122395	3	3	1	3	1	3	1	1	1	1	0	1	0	1	3	3	3	1	0	3	0	3	0	0	3	3	0	0	0	0	1	0	3	1	0	0	3	0	0	0	1	0	3	1	0	3	1	0	0
avgbs_122412	1	1	3	1	0	3	1	0	1	0	3	1	3	1	3	3	3	1	3	1	1	0	1	3	1	3	3	0	1	1	3	1	3	3	1	0	1	1	1	0	0	1	3	0	3	1	0	0	1
avgbs_122413	1	1	3	1	0	3	1	0	1	0	3	1	3	1	3	3	3	1	3	1	1	0	1	3	1	3	3	0	1	1	3	1	3	3	1	0	1	1	1	0	0	1	3	0	3	1	0	0	1
avgbs_122432	3	3	0	1	3	1	1	0	0	0	1	1	3	3	0	3	3	3	1	0	0	1	0	0	0	1	1	0	0	0	0	0	1	1	3	3	0	0	3	3	0	0	1	0	3	3	3	0	1
avgbs_122499	3	3	3	3	3	3	1	1	1	0	1	1	0	1	3	3	3	1	1	0	1	3	1	3	3	3	0	3	0	3	0	1	3	1	1	0	3	3	3	3	1	1	3	0	1	3	1	1	3
avgbs_122510	0	3	3	1	0	0	1	0	1	0	1	1	0	3	0	1	0	3	3	3	3	1	3	0	1	1	0	3	0	0	0	0	0	1	3	1	0	3	0	0	0	3	3	0	3	1	3	0	3
avgbs_122511	0	3	3	1	0	0	1	0	1	0	1	1	0	3	0	1	0	3	3	3	3	1	3	0	1	1	0	3	0	0	0	0	0	1	3	1	0	3	0	0	0	3	3	0	3	1	3	0	3
avgbs_122588	3	3	1	3	3	3	0	3	3	3	1	3	3	1	3	3	3	1	1	1	0	0	0	3	3	3	1	1	1	3	0	3	0	3	3	1	1	3	1	0	0	1	3	3	3	0	1	3	3
avgbs_122594	3	3	0	3	3	3	3	0	0	0	1	0	1	1	3	1	1	1	0	0	1	0	3	0	0	3	0	3	0	0	3	1	3	1	3	0	3	3	0	0	3	1	1	3	3	0	0	3	1
avgbs_12266	3	3	1	3	0	1	3	3	3	0	1	1	3	1	3	3	3	1	3	3	1	3	1	1	1	1	1	1	0	1	3	0	1	3	3	3	0	1	3	1	1	3	3	1	2	1	1	3	1
avgbs_122679	3	1	3	3	1	3	1	0	1	0	3	0	3	3	3	1	3	3	3	0	3	3	1	0	1	3	0	3	3	3	0	3	0	3	1	1	1	3	3	3	3	0	1	0	0	1	1	1	3
avgbs_122680	3	1	3	3	1	3	1	0	1	0	3	0	3	3	3	1	3	3	3	0	3	3	1	0	1	3	0	3	3	3	0	3	0	3	1	1	1	3	3	3	3	0	1	0	0	1	1	1	3
avgbs_122707	3	3	0	3	1	3	0	1	1	0	0	1	0	1	3	0	3	1	1	0	1	0	1	3	3	0	0	0	0	3	1	1	3	1	1	3	3	3	3	0	1	0	0	0	1	3	1	1	0
avgbs_122718	0	3	0	3	0	0	3	3	3	0	1	0	1	1	3	1	0	1	0	0	1	3	0	0	0	0	0	0	1	1	0	3	3	1	3	3	0	3	0	0	3	1	0	0	3	1	0	0	0
avgbs_12272	3	3	1	3	0	1	1	3	1	0	1	3	1	3	3	1	3	2	1	1	1	3	1	0	0	3	1	1	0	3	3	0	3	3	3	0	3	3	0	1	3	0	3	0	3	1	3	3	3
avgbs_122811	3	0	1	1	3	3	3	3	0	0	3	3	3	1	3	3	1	1	3	1	3	1	0	0	0	3	0	1	0	1	0	0	3	1	3	1	1	1	0	1	1	3	1	0	2	1	1	1	1
avgbs_122845	0	3	0	1	0	0	3	0	1	0	1	0	3	1	1	3	3	3	3	0	3	1	3	0	3	0	0	0	0	1	0	0	0	3	3	0	0	0	3	0	1	1	0	3	0	0	3	3	0
avgbs_122877	3	3	3	1	0	3	1	3	1	0	0	1	1	0	3	1	1	3	3	3	3	1	1	0	1	1	3	3	1	1	0	3	0	1	3	1	3	1	0	0	1	0	3	0	3	1	3	0	3
avgbs_122898	1	3	0	3	3	3	1	1	3	0	1	0	0	1	1	1	3	3	3	3	1	3	0	3	1	3	0	0	0	3	0	0	1	1	1	3	3	0	3	0	1	0	3	0	3	1	1	1	0
avgbs_122952	3	3	1	3	0	3	1	3	3	3	1	0	3	1	3	3	3	2	1	1	1	3	3	0	3	3	1	1	1	3	3	0	3	3	1	1	0	1	1	1	1	3	3	3	3	3	1	3	3
avgbs_122999	3	0	1	1	3	0	3	1	0	0	0	3	1	1	3	1	0	1	0	1	0	1	0	0	0	1	0	3	3	3	0	0	1	3	3	1	1	3	1	1	0	0	3	0	1	1	3	0	1
avgbs_123036	3	1	3	1	3	1	1	3	3	0	3	1	3	1	3	1	1	3	3	1	3	1	3	3	1	3	0	0	1	3	3	3	3	3	3	1	1	3	1	1	1	3	3	3	3	1	1	3	3
avgbs_123037	3	1	3	1	3	1	1	3	3	0	3	1	3	1	3	1	1	3	3	1	3	1	3	3	1	3	0	0	1	3	3	3	3	3	3	1	1	3	1	1	1	3	3	3	3	1	1	3	3
avgbs_123044	1	1	3	3	0	1	1	3	1	3	3	0	3	3	1	3	3	1	3	0	1	0	0	3	1	1	3	0	0	0	1	1	3	1	1	3	3	1	1	1	3	1	3	3	3	1	1	1	1
avgbs_123045	1	1	3	3	3	1	3	3	3	3	3	1	3	1	1	3	0	3	1	1	3	0	3	1	1	0	3	3	1	3	1	0	3	3	1	3	3	3	1	0	3	3	1	3	3	1	3	0	1
avgbs_123075	1	3	1	1	1	3	1	1	3	3	1	1	3	1	1	1	1	1	3	1	1	1	1	1	3	1	1	1	0	3	1	3	3	3	1	1	1	3	3	3	1	1	3	0	3	3	1	1	1
avgbs_123079	3	3	3	3	1	1	1	0	1	0	3	3	0	3	0	1	3	3	0	0	3	3	0	1	3	3	3	3	0	0	0	0	1	0	3	1	1	1	0	0	3	0	0	1	1	3	1	3	3
avgbs_123119	1	3	3	1	0	3	1	3	0	0	3	0	3	3	3	3	3	1	3	1	1	1	0	0	1	0	3	3	0	0	0	0	3	3	0	0	0	1	0	3	1	0	0	3	3	1	0	0	0
avgbs_123123	1	0	3	3	0	3	3	3	0	1	1	3	1	1	1	1	1	1	0	0	0	0	3	0	3	1	0	0	1	0	1	3	0	1	0	0	0	3	0	0	1	1	3	0	1	3	1	3	1
avgbs_12313	1	3	1	1	1	3	1	1	3	0	1	1	0	1	1	3	0	3	3	1	3	1	1	3	1	3	0	0	1	1	1	1	1	1	3	1	0	1	0	0	3	3	3	0	3	0	3	3	3
avgbs_123235	3	0	1	3	3	1	3	0	3	0	0	0	3	3	3	0	1	3	1	0	0	3	3	0	3	3	1	1	3	3	0	0	1	1	1	3	0	1	3	1	3	3	1	3	3	3	1	1	3
avgbs_123254	1	0	3	0	0	3	1	3	0	0	3	0	3	0	3	3	3	1	3	0	0	1	0	3	0	3	3	3	0	1	3	1	0	3	0	1	1	1	3	0	0	1	0	0	3	1	3	0	0
avgbs_123255	1	0	3	0	0	3	1	3	0	0	3	0	3	0	3	3	3	1	3	0	0	1	0	3	0	3	3	3	0	1	3	1	0	3	0	1	1	1	3	0	0	1	0	0	3	1	3	0	0
avgbs_12328	0	1	3	3	1	3	1	3	3	0	3	0	3	1	1	3	1	1	1	1	3	3	3	0	1	1	3	1	1	2	1	1	3	1	1	3	3	3	1	1	1	1	1	0	1	1	3	1	3
avgbs_123307	3	3	1	3	3	1	1	3	1	1	1	3	1	3	3	1	3	3	1	3	1	3	1	3	1	3	1	1	0	3	3	3	3	3	3	3	3	3	1	1	3	1	3	3	3	1	3	3	3
avgbs_123354	1	3	1	1	1	3	1	1	3	3	1	0	3	1	1	1	0	1	3	1	1	0	1	0	3	1	1	1	1	3	1	3	3	3	1	1	0	3	3	0	1	1	3	0	3	3	1	1	1
avgbs_123403	0	0	0	1	0	3	3	3	3	0	3	3	3	0	3	3	3	1	3	1	0	1	0	0	0	3	3	0	0	1	1	3	0	1	0	3	0	1	1	0	1	3	1	3	3	1	1	1	1
avgbs_123412	1	3	1	1	0	1	3	1	3	0	3	0	1	1	1	3	3	1	1	0	3	1	0	3	3	1	3	1	3	1	3	1	3	1	1	3	1	1	0	3	1	3	1	1	1	3	1	1	1
avgbs_123415	1	3	1	1	1	3	1	1	3	0	1	0	1	2	1	0	1	3	3	1	3	1	1	0	1	3	3	1	3	1	1	1	1	1	3	1	0	0	0	3	3	3	3	3	3	0	3	3	3
avgbs_123485	0	1	3	3	3	1	1	3	1	3	0	0	0	0	0	1	1	1	1	0	0	0	3	0	1	3	0	1	0	3	3	3	0	3	3	1	0	3	0	0	0	3	3	0	0	0	1	0	0
avgbs_123506	3	3	1	3	1	3	1	1	1	0	1	1	3	1	3	3	1	1	1	0	1	3	0	3	3	3	3	3	3	3	1	0	3	1	1	3	0	3	0	3	1	1	3	1	1	3	0	1	3
avgbs_12353	3	0	3	3	3	3	1	1	1	0	1	0	0	1	3	3	3	1	1	0	1	0	1	3	3	3	0	3	0	3	1	1	3	1	1	3	3	0	3	3	1	0	3	0	0	3	1	0	3
avgbs_123530	1	1	3	3	1	3	1	3	3	0	3	1	3	1	1	3	0	1	1	1	3	0	0	0	1	3	3	1	0	3	1	1	3	1	0	3	0	3	1	0	1	1	1	1	1	1	3	1	3
avgbs_123615	1	0	0	1	0	3	1	0	1	0	1	0	0	3	1	1	0	3	3	0	3	1	0	3	1	1	0	0	0	0	1	0	3	1	3	0	0	3	3	0	1	0	3	3	3	0	3	3	3
avgbs_123620	1	1	3	1	1	3	1	3	3	1	3	3	1	1	1	3	3	1	1	0	3	0	1	1	3	3	1	1	3	1	1	1	3	1	3	1	1	3	3	3	1	3	1	1	1	3	1	3	1
avgbs_123664	3	3	3	1	3	3	1	3	0	0	1	0	1	3	3	1	1	3	3	3	3	0	0	0	0	1	0	0	1	1	0	0	3	1	3	1	0	1	3	0	0	0	3	0	3	1	3	3	3
avgbs_123665	3	3	3	1	3	3	1	3	0	0	1	0	1	3	3	1	1	3	3	3	3	0	0	0	0	1	0	0	1	1	0	0	3	1	3	1	0	1	3	0	0	0	3	0	3	1	3	3	3
avgbs_123741	1	3	0	1	1	0	1	0	0	3	3	0	3	0	3	0	3	1	3	1	1	1	0	0	0	3	0	0	0	1	0	1	3	3	1	0	0	1	3	0	1	0	0	0	0	0	3	0	1
avgbs_123763	1	3	1	1	1	3	1	1	3	0	1	1	3	0	1	0	1	1	0	1	1	0	0	1	0	1	1	1	1	3	1	0	3	3	1	0	0	3	0	3	1	1	3	3	3	0	1	0	1
avgbs_123766	3	3	1	3	0	1	1	0	1	0	1	3	1	3	3	1	3	3	1	1	1	3	1	3	1	3	1	1	1	3	3	3	3	3	3	3	0	3	1	1	3	1	3	0	3	1	3	3	3
avgbs_123769	3	3	3	3	0	3	1	0	1	0	1	1	1	1	0	3	3	1	1	0	1	3	1	0	3	0	0	0	3	3	0	1	3	1	1	3	0	0	3	3	1	1	3	0	0	3	1	0	3
avgbs_123770	3	3	3	3	0	3	1	0	1	0	1	1	1	1	0	3	3	1	1	0	1	3	1	0	3	0	0	0	3	3	0	1	3	1	1	3	0	0	3	3	1	1	3	0	0	3	1	0	3
avgbs_123808	1	3	0	1	1	3	1	1	3	0	1	0	3	1	0	0	0	1	3	0	1	0	1	1	0	1	0	1	0	3	0	2	3	3	1	1	0	3	0	0	1	1	3	0	0	3	1	1	1
avgbs_12383	3	3	3	1	0	1	1	3	3	3	1	1	3	3	3	3	3	3	1	3	3	1	3	1	3	1	1	3	1	3	1	3	1	1	3	3	3	3	3	3	3	3	1	3	3	3	3	3	1
avgbs_123878	3	3	3	1	1	1	1	0	1	0	3	3	3	3	3	0	3	3	1	3	3	0	0	0	3	3	3	0	0	1	3	1	1	3	1	1	1	1	3	3	3	0	3	1	1	3	0	0	0
avgbs_123915	0	0	3	3	0	0	3	0	0	0	1	0	1	1	0	1	1	3	3	0	0	0	0	1	1	1	3	1	0	1	0	0	0	3	3	1	0	3	0	0	0	3	1	3	3	0	1	0	1
avgbs_123926	3	3	3	1	1	1	1	3	0	0	3	0	3	3	3	1	0	3	0	0	0	1	0	1	3	3	3	3	0	1	3	0	0	3	3	1	1	1	3	3	3	0	3	1	1	3	0	0	3
avgbs_123956	0	0	3	1	1	1	0	3	1	0	0	0	3	0	0	0	0	3	1	0	0	0	0	0	0	3	3	0	3	1	0	0	1	3	3	1	1	1	3	0	0	3	3	0	0	0	1	3	3
avgbs_123968	0	3	1	3	0	0	0	3	1	0	0	0	1	0	1	2	3	1	1	0	3	3	0	0	1	0	0	1	0	3	0	0	3	1	0	3	0	1	0	3	3	1	0	3	0	0	1	0	1
avgbs_123979	3	0	1	3	0	1	1	0	0	0	1	3	0	1	3	1	0	3	0	1	1	3	0	3	1	0	1	1	0	3	1	3	3	3	3	3	0	3	1	1	3	1	3	3	3	1	1	3	3
avgbs_123980	3	0	1	3	0	1	1	0	0	0	1	3	0	1	3	1	0	3	0	1	1	3	0	3	1	0	1	1	0	3	1	3	3	3	3	3	0	3	1	1	3	1	3	3	3	1	1	3	3
avgbs_124011	2	0	1	2	0	1	3	0	3	0	1	1	3	3	3	1	1	3	0	1	3	0	1	1	3	3	1	1	3	3	3	0	1	1	1	3	0	1	3	1	3	3	0	0	0	3	1	1	3
avgbs_124037	3	0	3	3	3	1	1	3	1	0	3	0	1	1	3	1	1	1	1	0	1	3	3	0	1	0	1	0	0	3	3	3	3	3	3	0	1	0	0	1	1	3	3	1	0	1	1	1	1
avgbs_124039	3	0	3	3	3	1	1	3	1	0	3	0	1	1	3	1	1	1	1	0	1	3	3	0	1	0	1	0	0	3	3	3	3	3	3	0	1	0	0	1	1	3	3	1	0	1	1	1	1
avgbs_124097	1	0	3	3	3	3	1	3	1	3	3	0	3	1	1	3	3	1	3	1	1	1	0	3	1	1	3	1	1	1	0	1	3	1	1	3	3	1	1	1	3	1	3	0	3	1	1	1	1
avgbs_124124	3	1	1	0	3	1	3	3	1	1	1	1	3	1	3	3	3	1	3	0	1	0	1	0	1	1	1	1	3	1	3	3	1	3	3	3	3	1	3	1	1	1	0	0	1	1	1	3	1
avgbs_124131	1	1	3	3	3	1	1	3	0	0	3	0	3	1	1	3	3	1	3	0	0	1	0	0	1	1	3	1	0	1	1	0	3	1	1	3	3	1	1	1	3	1	3	3	3	1	1	1	1
avgbs_124172	1	1	3	1	0	3	1	3	0	0	3	0	3	3	3	3	3	1	3	1	1	0	1	3	1	0	3	3	0	1	0	1	3	3	1	1	1	1	0	0	0	0	3	0	0	1	3	0	1
avgbs_124208	1	3	3	3	3	1	1	3	1	0	3	1	3	1	1	3	3	1	3	0	0	1	1	3	1	1	3	1	3	1	1	1	0	1	0	3	0	1	1	0	3	1	3	3	0	1	1	1	2
avgbs_124222	3	3	3	3	3	3	1	1	1	0	1	1	1	1	3	3	3	1	1	3	1	3	1	3	3	3	3	3	3	3	1	1	3	1	1	3	3	3	3	3	1	1	3	1	1	3	1	1	3
avgbs_12436	0	0	3	3	3	3	1	1	1	0	1	1	1	1	3	3	0	3	1	0	1	3	0	0	0	0	0	3	1	3	3	0	1	1	1	1	1	1	3	0	1	3	3	0	1	0	1	1	0
avgbs_12437	0	0	3	3	3	3	1	1	1	0	1	1	1	1	3	3	0	3	1	0	1	3	0	0	0	0	0	3	1	3	3	0	1	1	1	1	1	1	3	0	1	3	3	0	1	0	1	1	0
avgbs_124397	1	1	3	0	0	0	1	3	0	0	3	0	0	1	1	3	0	1	1	0	0	3	3	0	1	3	3	0	0	3	0	0	3	1	1	0	0	3	1	1	0	0	1	1	1	1	0	1	3
avgbs_124569	3	0	1	1	3	3	3	3	3	0	3	0	3	1	3	3	1	1	3	0	3	1	0	0	0	3	0	0	1	1	1	3	3	1	3	1	0	1	1	1	1	0	0	0	1	0	0	1	1
avgbs_124571	3	3	1	3	3	3	1	3	3	0	1	3	3	1	3	3	3	3	1	1	1	3	3	3	3	3	1	1	1	3	3	3	0	3	1	1	0	1	1	1	1	3	3	3	3	3	1	3	3
avgbs_124611	3	0	1	1	0	0	0	0	0	0	3	3	3	1	3	3	3	1	0	0	0	0	3	0	1	0	0	1	1	0	0	3	0	1	3	3	3	0	1	0	1	3	0	3	0	1	0	1	1
avgbs_1247	3	0	3	3	1	1	1	3	0	3	3	0	3	0	3	1	3	3	1	0	3	0	3	0	3	0	3	0	3	1	0	0	1	3	3	0	1	1	3	0	0	3	3	0	1	3	1	0	3
avgbs_124732	1	0	0	1	3	3	2	0	3	0	3	3	1	0	0	3	3	1	1	3	3	1	1	0	0	0	0	1	3	0	0	1	3	1	3	0	0	3	3	3	1	3	1	0	0	3	1	0	1
avgbs_124753	3	3	1	3	3	1	3	1	3	0	1	0	3	3	3	1	1	3	1	1	3	3	3	1	3	3	1	1	3	3	3	1	1	1	1	3	3	1	3	0	3	3	1	3	3	3	1	1	3
avgbs_124778	3	3	0	0	3	3	3	0	3	0	0	0	3	1	3	1	0	1	1	0	3	0	3	0	1	0	0	0	0	1	1	0	3	1	3	3	3	1	0	0	1	0	0	1	1	0	0	0	3
avgbs_1248	3	0	3	3	1	1	1	3	0	3	3	0	3	0	3	1	3	3	1	0	3	0	3	0	3	0	3	0	3	1	0	0	1	3	3	0	1	1	3	0	0	3	3	0	1	3	1	0	3
avgbs_124894	1	1	3	1	1	3	1	3	3	0	3	3	1	1	1	3	3	1	2	3	3	1	1	1	3	2	1	1	3	1	1	1	1	1	3	1	0	1	3	3	1	3	1	0	1	3	1	3	1
avgbs_124936	0	3	3	1	3	3	1	3	1	0	1	1	1	3	3	1	1	3	3	3	3	1	1	3	1	1	3	3	1	1	1	0	3	1	0	1	0	0	3	3	0	1	3	3	3	1	3	3	3
avgbs_124983	1	0	0	1	0	3	1	0	3	0	1	1	0	1	1	0	0	1	3	1	1	1	0	0	3	0	0	0	1	3	0	0	0	3	1	0	1	0	3	0	0	1	0	3	0	3	1	0	1
avgbs_125118	1	1	3	3	3	1	1	3	1	0	3	1	3	2	1	3	0	1	3	1	1	1	0	3	1	1	3	1	3	1	0	0	3	1	1	3	3	1	0	1	3	1	3	0	3	1	1	1	1
avgbs_125129	1	3	1	0	1	3	0	1	3	0	1	0	3	1	1	1	1	1	0	0	1	1	1	0	3	1	1	1	0	3	1	0	0	3	1	1	0	3	3	0	0	1	3	3	0	3	1	1	1
avgbs_125149	1	0	1	1	1	3	1	1	3	0	0	3	1	1	1	0	1	3	3	0	0	0	1	3	1	3	0	0	1	1	1	1	1	1	3	1	0	1	3	0	3	0	3	0	3	1	3	3	3
avgbs_12518	3	0	3	1	1	1	1	3	3	0	1	1	3	3	3	1	3	1	3	1	3	1	3	1	3	3	1	3	3	3	3	3	1	3	3	3	3	3	1	3	1	3	1	0	3	3	1	3	1
avgbs_125254	3	3	1	3	3	1	1	1	1	0	1	1	3	3	0	1	3	3	1	3	3	3	0	3	0	1	3	3	3	1	3	1	1	3	1	1	0	1	0	3	0	1	0	0	1	3	1	3	1
avgbs_125273	3	3	1	3	3	1	3	3	3	1	1	0	3	1	3	3	3	1	3	3	1	3	1	0	0	1	0	1	3	1	3	3	1	3	3	3	0	1	3	0	1	3	3	0	0	1	1	3	1
avgbs_125274	3	3	1	3	3	1	3	3	3	1	1	0	3	1	3	3	3	1	3	3	1	3	1	0	0	1	0	1	3	1	3	3	1	3	3	3	0	1	3	0	1	3	3	0	0	1	1	3	1
avgbs_125300	1	1	3	0	3	1	1	3	1	0	3	0	3	2	1	3	3	1	3	1	0	1	1	0	0	1	3	0	0	1	1	1	0	1	1	3	0	1	1	0	3	1	3	0	3	1	1	1	1
avgbs_125307	3	3	3	1	1	1	1	3	0	0	3	3	3	3	3	0	3	3	1	3	3	1	3	1	3	3	3	3	3	1	3	1	1	3	3	1	0	1	0	3	3	3	3	1	1	3	1	3	3
avgbs_125308	3	3	3	1	1	1	1	3	0	0	3	3	3	3	3	0	3	3	1	3	3	1	3	1	3	3	3	3	3	1	3	1	1	3	3	1	0	1	0	3	3	3	3	1	1	3	1	3	3
avgbs_125348	3	3	1	0	0	3	1	3	0	0	1	0	3	1	3	0	3	1	1	0	1	0	0	0	3	3	1	1	0	3	3	0	3	3	3	1	0	0	1	0	1	1	3	0	3	3	3	3	3
avgbs_125388	3	0	3	3	3	1	1	0	1	3	0	0	0	1	3	0	0	1	1	0	1	3	0	3	0	0	0	1	1	3	3	3	0	3	3	0	1	3	1	1	0	3	0	0	1	1	1	1	0
avgbs_125419	1	3	1	1	3	3	1	1	3	0	1	3	1	1	1	1	1	3	3	1	3	1	1	3	1	3	3	1	0	1	0	1	0	3	3	1	0	1	3	3	3	3	3	3	3	1	3	3	3
avgbs_125423	1	3	3	3	3	1	1	1	0	1	1	3	1	1	1	0	3	3	3	3	1	3	3	0	3	1	3	1	1	1	1	3	1	1	1	1	1	3	1	3	1	1	3	3	3	3	3	1	3
avgbs_125449	3	3	1	3	3	1	1	3	1	0	3	1	3	3	3	1	1	3	0	3	3	0	3	1	3	1	3	0	3	1	3	1	1	3	3	1	0	1	3	3	3	0	3	1	1	3	1	3	3
avgbs_125473	0	0	3	1	3	3	1	3	0	0	3	0	1	1	1	3	3	1	0	0	3	0	0	0	3	3	1	1	3	1	0	1	3	1	0	0	0	3	3	3	1	3	0	0	0	3	1	3	1
avgbs_125474	0	0	3	1	3	3	1	3	0	0	3	0	1	1	1	3	3	1	0	0	3	0	0	0	3	3	1	1	3	1	0	1	3	1	0	0	0	3	3	3	1	3	0	0	0	3	1	3	1
avgbs_125479	3	3	1	3	0	3	1	3	3	0	0	0	0	1	3	3	3	1	1	3	0	0	0	3	3	3	1	1	0	3	0	0	0	3	3	0	0	3	1	0	1	0	3	0	3	0	1	3	3
avgbs_125505	1	0	3	1	1	3	1	3	1	0	3	1	0	3	3	3	0	1	3	1	1	1	1	3	1	3	3	3	0	1	3	1	3	3	1	1	1	1	3	0	1	1	3	3	3	1	3	1	1
avgbs_125556	0	0	1	1	1	3	1	1	0	0	1	1	0	1	0	1	1	1	3	0	1	1	1	1	3	0	0	1	0	3	1	0	3	3	1	0	0	3	0	3	1	1	3	0	3	3	1	0	1
avgbs_125627	1	0	0	1	3	1	3	0	1	1	0	3	1	0	0	3	3	3	0	1	3	1	0	0	0	3	0	1	0	0	1	0	1	1	3	1	1	0	0	3	1	1	3	0	0	0	0	0	0
avgbs_125628	1	0	0	1	3	1	3	0	1	1	0	3	1	0	0	3	3	3	0	1	3	1	0	0	0	3	0	1	0	0	1	0	1	1	3	1	1	0	0	3	1	1	3	0	0	0	0	0	0
avgbs_125629	1	0	0	1	3	1	3	0	1	1	0	3	1	0	0	3	3	3	0	1	3	1	0	0	0	3	0	1	0	0	1	0	1	1	3	1	1	0	0	3	1	1	3	0	0	0	0	0	0
avgbs_125798	3	3	0	3	3	3	3	3	3	0	1	1	1	1	3	1	1	1	3	1	0	3	3	0	1	3	3	0	1	1	0	0	3	1	3	3	3	3	0	1	0	1	0	3	3	1	3	3	1
avgbs_125860	0	3	1	3	3	1	1	3	1	1	1	0	1	3	3	1	3	3	1	0	1	3	1	0	1	3	0	0	0	3	3	0	0	3	3	3	0	3	1	1	0	1	3	0	0	1	3	3	3
avgbs_125877	3	1	3	3	3	0	3	3	1	0	3	0	3	0	3	3	3	3	3	0	0	0	1	0	1	0	3	3	0	0	1	0	3	3	1	1	1	3	3	3	3	3	1	3	3	1	1	1	3
avgbs_125880	3	1	3	3	3	0	3	3	1	0	3	0	3	0	3	3	3	3	3	0	0	0	1	0	1	0	3	3	0	0	1	0	3	3	1	1	1	3	3	3	3	3	1	3	3	1	1	1	3
avgbs_125968	3	0	3	3	3	3	1	0	1	1	1	1	0	1	3	3	3	1	1	3	1	3	1	3	3	3	3	3	3	3	1	1	3	1	1	0	3	3	0	3	0	1	3	0	0	3	1	1	3
avgbs_125970	3	3	3	3	3	3	1	1	1	1	1	0	1	1	3	3	3	3	1	0	1	3	0	1	3	3	3	3	1	3	1	1	3	1	1	1	0	3	3	3	1	3	3	1	1	3	1	1	3
avgbs_126021	0	0	3	1	1	3	1	3	1	3	3	1	0	3	3	3	3	1	3	1	1	0	0	0	0	3	0	3	3	0	3	0	0	3	1	1	1	3	1	3	0	3	0	0	0	0	0	0	1
avgbs_126022	0	0	3	1	1	3	1	3	1	3	3	1	0	3	3	3	3	1	3	1	1	0	0	0	0	3	0	3	3	0	3	0	0	3	1	1	1	3	1	3	0	3	0	0	0	0	0	0	1
avgbs_126078	3	3	1	3	0	3	1	0	0	3	1	0	3	1	3	3	3	1	1	0	0	3	0	3	3	3	0	1	1	3	3	3	3	3	3	1	0	3	1	1	1	3	3	0	3	3	1	3	3
avgbs_12616	3	3	0	1	0	0	1	0	1	1	1	0	3	1	3	1	3	1	1	0	0	1	0	0	1	3	0	0	1	0	0	0	0	1	3	3	0	0	0	1	3	1	1	0	3	1	3	0	1
avgbs_126282	3	1	1	3	3	1	3	3	1	1	1	1	3	1	3	3	0	1	1	0	1	0	0	3	3	1	1	0	3	1	3	0	1	3	3	3	0	1	0	1	1	0	3	0	3	3	1	0	1
avgbs_126283	3	1	1	3	3	1	3	3	1	1	1	1	3	1	3	3	0	1	1	0	1	0	0	3	3	1	1	0	3	1	3	0	1	3	3	3	0	1	0	1	1	0	3	0	3	3	1	0	1
avgbs_126325	3	3	1	3	3	1	1	3	1	1	1	3	1	3	3	1	3	3	1	1	1	3	1	3	1	3	1	1	1	3	0	3	3	3	3	0	0	3	1	0	3	1	3	0	3	1	3	3	3
avgbs_1266	3	3	1	3	0	1	1	0	1	0	1	3	1	3	3	0	3	3	0	0	0	3	1	0	1	3	0	1	0	0	0	0	0	3	3	3	0	3	0	1	0	0	0	0	0	1	3	0	3
avgbs_1267	3	3	1	3	0	1	1	0	1	0	1	3	1	3	3	0	3	3	0	0	0	3	1	0	1	3	0	1	0	0	0	0	0	3	3	3	0	3	0	1	0	0	0	0	0	1	3	0	3
avgbs_12684	0	0	1	3	1	3	1	1	1	0	1	1	3	1	3	0	0	1	1	0	1	0	0	0	0	0	3	3	0	0	0	1	3	1	1	0	0	0	3	0	1	1	0	1	0	3	0	1	3
avgbs_12685	0	0	1	3	1	3	1	1	1	0	1	1	3	1	3	0	0	1	1	0	1	0	0	0	0	0	3	3	0	0	0	1	3	1	1	0	0	0	3	0	1	1	0	1	0	3	0	1	3
avgbs_12686	0	0	1	3	1	3	1	1	1	0	1	1	3	1	3	0	0	1	1	0	1	0	0	0	0	0	3	3	0	0	0	1	3	1	1	0	0	0	3	0	1	1	0	1	0	3	0	1	3
avgbs_12714	3	0	0	3	1	1	1	3	1	0	3	0	3	0	3	1	0	3	1	3	3	0	3	0	0	0	0	3	0	0	3	1	1	3	0	0	0	1	0	0	0	0	3	1	1	3	1	3	3
avgbs_12718	1	0	3	3	0	3	1	0	0	0	3	1	0	1	1	3	1	1	1	1	3	3	0	3	1	3	3	0	1	0	1	0	3	1	1	3	3	3	1	0	1	1	1	0	0	1	0	0	3
avgbs_12738	3	3	0	3	3	3	3	3	3	1	1	1	3	1	3	1	2	1	1	1	1	0	3	1	1	3	0	1	1	1	3	3	3	1	3	3	0	3	1	1	3	1	1	0	3	1	3	3	1
avgbs_12756	3	3	3	3	3	2	1	0	1	0	1	1	1	1	3	3	3	1	1	3	1	3	1	0	3	3	0	3	3	3	1	1	3	2	1	3	3	3	3	3	1	1	3	0	0	0	0	0	3
avgbs_12807	3	0	3	3	1	3	1	0	0	0	1	0	1	1	0	3	0	1	0	0	1	3	0	0	3	3	0	3	0	3	1	0	3	1	1	3	3	3	3	3	1	1	3	0	1	3	1	1	3
avgbs_12812	3	0	0	3	3	3	0	1	0	1	0	1	1	1	0	3	0	3	1	0	1	0	1	3	1	3	0	0	1	3	0	1	1	1	1	0	0	1	3	0	1	3	3	1	0	1	1	1	3
avgbs_12864	1	0	1	1	3	0	3	0	3	0	3	3	1	1	1	3	3	1	1	0	0	1	0	0	0	0	0	0	0	1	3	1	3	0	1	3	0	1	3	3	0	3	1	0	0	0	0	1	1
avgbs_13127	1	0	3	0	1	0	1	0	3	0	3	0	3	1	1	3	1	1	1	0	0	0	3	3	0	3	0	0	1	0	0	0	0	1	1	3	0	3	0	0	0	0	0	1	0	1	0	0	3
avgbs_1313	1	3	0	1	3	1	0	0	3	0	3	0	1	0	1	3	1	1	3	0	3	0	0	0	0	3	0	3	0	1	0	1	3	3	0	3	3	1	1	3	3	3	0	0	1	0	1	1	3
avgbs_13152	1	0	3	3	3	1	3	3	0	3	3	1	3	1	1	3	1	2	1	1	3	3	3	1	1	0	3	3	0	1	1	0	3	3	3	3	3	3	1	0	0	3	1	3	0	1	3	0	1
avgbs_13160	3	1	3	3	3	3	3	0	1	0	3	0	3	3	3	1	1	3	3	1	0	0	0	3	0	1	3	0	0	0	1	0	3	1	1	0	0	3	3	0	0	3	1	3	0	1	0	1	3
avgbs_13187	1	0	1	1	1	3	1	1	3	0	1	1	3	1	1	1	1	1	3	0	1	1	1	1	0	1	1	1	0	3	0	3	3	3	1	0	0	3	3	3	1	1	3	3	3	3	1	1	1
avgbs_1319	3	0	3	1	0	1	1	3	3	3	3	0	3	1	0	1	1	3	3	0	3	1	3	0	1	3	0	0	1	3	3	3	3	3	0	1	1	3	1	0	0	3	3	3	3	1	1	0	3
avgbs_13195	3	3	3	3	3	3	1	1	1	0	1	0	0	0	3	3	3	3	1	3	0	0	0	0	1	3	0	0	0	3	3	0	0	1	1	1	0	3	0	0	1	0	3	0	0	0	1	1	3
avgbs_1329	3	0	1	3	0	1	1	3	1	0	0	0	0	3	0	1	3	3	1	0	1	3	1	0	1	0	1	1	0	3	3	0	3	3	3	3	0	3	1	0	3	1	3	3	0	0	3	3	3
avgbs_1330	0	0	0	1	3	0	1	1	3	0	1	0	1	1	0	3	3	3	0	0	1	0	3	0	1	1	1	0	1	1	1	3	1	0	0	0	1	3	0	0	0	0	3	0	0	1	1	1	2
avgbs_13333	3	1	3	3	1	3	1	3	1	0	3	0	3	3	3	1	0	3	0	0	3	3	0	0	0	0	3	3	3	0	3	0	0	0	0	1	1	0	3	0	3	3	1	0	3	1	1	0	3
avgbs_13336	3	0	1	1	0	1	0	1	3	3	1	0	1	1	3	3	0	3	1	0	1	1	3	3	1	0	0	1	1	0	1	3	1	1	3	1	1	3	3	1	0	1	3	3	3	0	0	1	3
avgbs_13377	3	1	3	1	3	0	0	3	3	3	3	1	3	1	3	1	1	2	3	0	3	1	3	3	0	3	1	1	1	3	0	3	3	3	0	1	1	3	1	1	1	3	3	3	3	1	1	3	3
avgbs_13380	3	0	3	1	3	3	1	3	0	0	1	1	1	3	3	1	1	3	3	3	3	1	0	3	1	1	1	1	3	1	1	3	0	1	3	1	0	3	3	3	1	3	3	3	3	1	3	3	3
avgbs_13390	0	3	1	2	3	3	3	3	3	0	3	3	3	1	3	3	3	1	3	0	1	0	3	0	1	3	0	1	0	1	0	0	0	1	3	0	3	2	1	1	1	0	1	3	0	1	1	1	1
avgbs_13394	0	0	1	1	3	3	3	3	3	0	3	3	3	1	3	3	0	1	3	1	3	1	3	1	1	3	0	1	1	0	0	0	3	1	3	1	0	1	0	1	0	3	1	0	2	1	1	1	0
avgbs_13407	3	3	1	1	3	1	1	3	1	0	0	0	0	0	0	0	0	3	1	0	1	1	0	0	1	0	0	0	0	3	0	0	0	3	0	1	1	3	1	1	0	1	3	3	0	0	3	0	3
avgbs_13408	3	3	1	1	3	1	1	3	1	0	0	0	0	0	0	0	0	3	1	0	1	1	0	0	1	0	0	0	0	3	0	0	0	3	0	1	1	3	1	1	0	1	3	3	0	0	3	0	3
avgbs_13409	3	3	1	1	3	1	1	3	1	0	0	0	0	0	0	0	0	3	1	0	1	1	0	0	1	0	0	0	0	3	0	0	0	3	0	1	1	3	1	1	0	1	3	3	0	0	3	0	3
avgbs_1344	3	3	1	1	3	3	3	3	3	0	3	3	3	1	0	3	0	1	3	0	3	1	3	1	1	3	0	1	0	3	0	3	3	1	3	1	0	1	0	1	1	3	1	0	2	1	0	0	1
avgbs_13446	0	3	0	1	0	3	1	3	0	0	1	1	3	1	3	1	3	1	1	0	3	1	1	0	1	3	0	1	0	3	0	0	0	3	3	0	0	3	3	0	3	1	1	3	0	1	3	3	1
avgbs_13447	0	3	0	1	0	3	1	3	0	0	1	1	3	1	3	1	3	1	1	0	3	1	1	0	1	3	0	1	0	3	0	0	0	3	3	0	0	3	3	0	3	1	1	3	0	1	3	3	1
avgbs_13456	3	0	3	0	3	3	1	1	1	0	1	1	1	2	3	0	0	1	3	0	1	0	1	3	3	3	3	3	3	3	3	1	3	1	0	3	0	0	3	3	3	0	3	0	1	3	1	1	3
avgbs_1346	1	0	3	0	0	1	1	3	1	0	3	0	3	2	0	3	0	1	3	0	1	0	1	0	0	0	0	1	0	1	0	0	3	1	0	3	0	1	0	1	0	0	0	3	3	0	1	1	1
avgbs_13486	3	0	1	3	1	3	1	1	1	1	0	0	2	1	3	3	3	1	1	0	1	3	1	0	0	3	3	0	3	3	1	1	3	1	1	3	3	3	3	3	1	0	3	1	1	3	1	1	3
avgbs_1351	3	3	1	0	3	1	3	0	0	0	0	0	0	0	0	1	1	3	1	1	3	3	0	1	0	3	1	0	3	3	0	0	1	1	1	0	0	1	3	0	0	3	0	3	0	3	1	1	3
avgbs_1352	1	0	3	0	3	1	1	3	0	0	3	0	0	1	1	3	3	1	0	0	1	0	1	3	0	1	0	1	3	1	0	1	3	1	0	3	3	1	0	1	3	1	0	0	3	1	1	0	1
avgbs_13556	1	1	0	1	1	3	1	0	1	1	3	0	0	1	3	3	0	1	3	0	1	0	1	0	1	3	3	3	1	1	0	0	3	3	1	1	1	1	3	3	3	0	0	3	3	1	1	1	1
avgbs_13616	1	0	1	1	1	3	1	1	3	0	1	0	1	3	1	1	1	3	3	0	0	1	0	3	1	3	3	1	1	0	1	1	1	1	3	1	1	1	3	0	3	3	3	0	3	1	3	0	3
avgbs_13632	1	1	3	0	3	1	0	0	0	0	0	0	3	0	1	3	1	3	0	0	3	0	3	0	1	1	3	0	1	3	1	0	3	3	1	0	0	3	0	0	0	0	1	0	0	1	3	0	0
avgbs_13633	3	3	3	3	3	1	1	3	1	3	1	0	1	3	3	1	1	1	1	1	1	3	3	3	1	3	1	1	1	3	3	3	3	1	3	1	1	3	1	1	3	3	3	1	1	1	1	1	1
avgbs_1364	0	0	1	3	0	1	0	3	1	1	1	0	1	3	0	1	3	3	0	1	1	3	0	3	0	0	0	0	0	3	3	3	3	3	0	3	0	0	0	1	0	0	3	0	3	0	0	3	3
avgbs_13657	1	0	3	1	3	3	1	3	1	1	0	0	3	1	0	0	0	1	3	1	0	1	1	3	1	3	0	0	1	1	3	0	0	3	1	1	1	1	1	0	0	0	3	3	0	1	0	1	1
avgbs_13658	1	1	3	3	0	0	1	3	3	0	3	0	0	0	0	0	1	1	1	1	3	3	3	3	1	3	1	1	0	0	3	0	3	1	1	0	0	3	1	0	0	1	1	1	1	0	3	1	0
avgbs_13677	0	0	3	3	3	3	3	0	1	3	3	0	0	3	3	1	1	3	3	1	1	3	1	0	1	1	3	3	1	0	1	0	3	3	1	1	0	3	0	3	3	0	1	1	1	1	1	1	3
avgbs_13678	0	0	3	3	3	3	3	0	1	3	3	0	0	3	3	1	1	3	3	1	1	3	1	0	2	1	3	3	1	0	1	0	3	3	1	1	0	3	0	3	3	0	1	1	1	1	1	1	3
avgbs_13793	1	3	0	1	1	3	1	0	3	0	0	0	0	2	0	0	1	3	3	0	0	1	1	0	0	3	0	0	0	1	0	0	1	1	3	0	0	1	0	0	0	3	0	3	3	1	0	3	3
avgbs_13894	1	0	1	1	1	3	0	0	3	0	1	1	3	1	1	1	0	1	3	1	1	1	0	1	3	1	1	0	0	3	1	3	0	3	0	1	0	3	3	3	1	1	3	0	3	3	1	0	1
avgbs_13895	3	3	1	1	3	3	3	3	3	0	3	3	0	1	3	3	0	1	3	1	1	1	3	1	1	3	3	1	1	1	1	3	3	1	3	3	3	1	1	1	1	3	1	3	3	1	1	1	1
avgbs_13897	3	0	0	3	3	1	0	0	0	1	1	1	3	0	0	3	3	1	0	3	1	0	0	0	1	1	0	1	0	1	3	0	1	3	0	3	3	0	3	1	1	0	0	0	0	1	0	3	1
avgbs_13938	3	3	1	3	3	1	1	1	1	3	1	0	3	3	3	1	2	3	1	3	3	3	3	3	3	3	3	3	3	1	3	1	1	3	1	1	1	1	0	0	3	1	3	1	1	3	1	3	1
avgbs_13939	3	3	1	3	3	1	1	1	1	3	1	0	3	3	3	1	2	3	1	3	3	3	3	3	3	3	3	3	3	1	3	1	1	3	1	1	1	1	0	0	3	1	3	1	1	3	1	3	1
avgbs_13941	0	0	3	3	1	1	1	3	1	0	3	0	3	3	3	1	0	3	1	3	0	3	0	1	3	3	3	3	3	1	3	1	1	3	3	1	0	1	3	0	3	3	3	0	0	0	1	3	3
avgbs_13960	1	0	1	1	3	3	1	1	3	0	1	0	1	1	1	1	1	3	3	1	3	1	1	3	1	3	0	1	2	1	0	1	1	3	3	1	1	1	0	3	3	3	3	0	3	1	3	3	3
avgbs_13973	3	0	3	1	3	1	1	0	3	0	1	0	0	3	0	3	0	3	0	0	3	0	0	1	0	1	1	3	0	3	1	0	0	1	0	0	0	3	0	3	3	0	1	0	0	3	0	3	0
avgbs_14005	3	1	1	3	3	1	3	3	1	0	1	0	3	0	0	0	3	1	0	3	0	0	1	3	3	1	1	0	0	1	3	0	0	3	3	3	0	1	0	0	1	0	3	0	0	3	0	3	0
avgbs_14049	3	3	1	1	0	0	3	0	3	0	3	3	3	1	0	3	3	1	3	0	0	1	0	0	0	3	3	1	1	1	1	0	1	1	1	3	0	1	1	1	1	1	1	3	0	1	1	3	1
avgbs_14102	3	0	1	1	3	3	3	3	0	0	3	0	0	1	3	3	0	1	3	0	3	1	3	1	1	0	0	0	0	1	1	0	3	1	3	1	1	0	1	0	0	3	1	1	3	1	1	0	1
avgbs_14123	0	0	3	3	0	3	3	0	1	0	0	0	3	3	3	0	0	3	0	0	1	0	0	0	0	1	3	0	0	3	0	0	0	1	1	1	1	3	0	3	0	3	0	1	1	1	1	1	3
avgbs_14139	1	0	3	1	0	3	1	0	0	0	3	1	0	3	0	3	3	1	0	1	1	0	0	0	1	3	3	3	1	1	0	1	0	3	0	1	0	1	0	3	0	1	3	3	0	0	0	1	1
avgbs_14153	3	0	3	3	3	0	1	3	0	3	3	1	1	1	3	0	1	1	0	0	0	0	0	0	1	3	1	1	1	3	3	3	0	3	1	1	0	3	1	0	1	3	3	1	1	0	1	1	1
avgbs_14179	3	3	3	3	3	1	1	3	1	3	3	0	1	1	3	1	1	1	1	0	1	3	3	3	1	3	1	1	1	3	3	3	0	3	3	1	1	3	1	0	3	3	3	0	1	1	1	1	1
avgbs_14213	1	0	3	1	1	3	1	0	1	0	0	0	3	3	3	3	3	1	3	0	1	1	1	3	1	3	0	3	0	1	3	0	3	3	1	1	0	1	0	0	0	0	3	0	3	1	3	1	1
avgbs_14251	3	1	1	1	3	3	3	3	3	1	3	0	3	3	3	1	1	3	1	3	3	2	3	3	1	3	1	1	3	3	3	3	1	1	1	1	1	3	3	0	1	3	3	0	1	1	1	0	1
avgbs_1427	3	3	3	3	0	3	1	0	1	0	1	0	1	1	0	3	3	2	0	0	0	3	1	3	3	3	3	3	3	3	0	1	0	1	1	0	3	3	0	3	1	1	3	1	0	0	1	0	3
avgbs_14278	1	0	1	1	0	1	3	0	0	0	3	3	0	1	0	3	0	1	0	0	3	0	1	3	3	1	3	1	0	0	0	0	3	1	1	0	0	0	3	3	0	3	1	0	0	3	1	0	1
avgbs_14280	0	0	0	1	1	3	1	0	0	0	1	3	1	2	0	1	1	3	0	1	3	0	1	0	1	3	3	0	3	1	0	1	1	1	3	0	1	1	3	3	0	3	3	3	3	0	3	0	3
avgbs_14281	0	0	0	1	1	3	1	0	0	0	1	3	1	2	0	1	1	3	0	1	3	0	1	0	1	3	3	0	3	1	0	1	1	1	3	0	1	1	3	3	0	3	3	3	3	0	3	0	3
avgbs_14282	0	0	0	1	1	3	1	0	0	0	1	3	1	2	0	1	1	3	0	1	3	0	1	0	1	3	3	0	3	1	0	1	1	1	3	0	1	1	3	3	0	3	3	3	3	0	3	0	3
avgbs_14322	1	3	1	1	1	3	1	1	3	0	1	3	1	2	1	1	1	3	3	0	0	1	0	3	1	3	3	0	1	1	1	0	1	1	3	1	1	1	3	0	3	3	3	3	3	1	3	3	3
avgbs_14323	1	3	1	1	1	3	1	1	3	0	1	3	1	2	1	1	1	3	3	0	0	1	0	3	1	3	3	0	1	1	1	0	1	1	3	1	1	1	3	0	3	3	3	3	3	1	3	3	3
avgbs_14324	1	3	1	1	1	3	1	1	3	0	1	3	1	2	1	1	1	3	3	0	0	1	0	3	1	3	3	0	1	1	1	0	1	1	3	1	1	1	3	0	3	3	3	3	3	1	3	3	3
avgbs_14356	3	0	0	1	1	1	1	3	0	0	0	0	3	0	0	1	0	3	1	0	0	1	3	0	3	3	0	3	0	1	0	0	1	3	1	0	0	1	0	0	0	3	0	0	1	0	1	1	3
avgbs_14432	1	3	1	1	1	2	3	3	3	0	1	0	3	1	1	1	1	1	3	0	1	1	1	1	3	1	1	1	1	1	1	3	3	3	1	0	1	3	3	3	1	1	3	3	3	3	1	1	1
avgbs_14511	0	0	1	1	1	3	0	0	0	0	1	0	0	1	1	1	1	3	3	0	0	1	0	3	1	0	0	0	3	1	1	0	0	1	3	1	1	0	3	0	0	3	3	0	3	1	3	0	3
avgbs_14529	1	3	3	3	3	1	3	1	1	0	1	0	0	1	1	3	1	3	1	0	3	1	1	1	3	1	3	1	3	1	0	1	1	1	1	3	0	3	1	3	3	1	3	0	3	3	1	1	3
avgbs_14553	3	3	1	3	0	1	1	3	1	0	1	0	1	3	3	1	3	2	1	0	1	3	1	3	2	0	1	1	1	3	3	3	3	3	3	0	3	3	1	1	3	1	3	0	3	0	3	3	3
avgbs_14566	3	3	1	3	3	1	1	1	0	0	1	0	3	3	3	1	0	3	1	0	3	3	0	3	3	3	3	3	3	1	0	1	1	3	1	1	1	1	0	3	0	1	0	1	0	0	1	0	1
avgbs_14580	1	1	3	1	1	3	1	3	1	0	3	1	3	1	3	3	3	1	3	1	1	1	1	3	1	3	3	3	1	1	3	1	3	3	0	1	1	1	3	3	3	1	2	0	3	1	1	1	1
avgbs_14584	3	0	3	3	3	3	1	1	1	0	1	1	1	1	3	3	3	1	1	0	1	3	1	3	3	3	3	0	0	3	1	1	3	1	1	3	3	3	3	0	1	1	3	1	0	0	1	1	3
avgbs_14585	3	0	3	3	3	3	1	1	1	0	1	1	1	1	3	3	3	1	1	0	1	3	1	3	3	3	3	0	0	3	1	1	3	1	1	3	3	3	3	0	1	1	3	1	0	0	1	1	3
avgbs_14601	3	1	3	1	1	1	1	3	3	0	1	1	3	3	3	1	3	1	3	1	3	1	3	1	0	3	0	3	0	3	3	0	1	3	3	3	3	3	0	3	1	3	1	3	3	3	1	3	1
avgbs_1464	3	0	0	0	3	3	3	0	0	0	3	3	0	1	0	0	0	1	3	1	3	0	0	0	0	3	3	1	0	3	0	0	0	1	3	0	0	1	1	1	1	3	0	0	3	0	0	1	1
avgbs_1468	1	0	3	1	0	1	3	0	3	1	3	0	1	0	1	3	3	1	1	1	0	1	1	1	0	0	1	0	0	1	0	1	3	1	3	1	0	1	0	3	1	0	0	0	0	3	3	3	0
avgbs_14680	0	3	0	3	3	3	1	1	0	0	1	0	1	1	0	0	0	1	0	0	1	3	1	0	0	0	3	3	1	3	1	0	3	1	1	3	0	0	3	3	1	0	3	1	0	3	0	0	3
avgbs_14685	0	3	1	1	1	3	1	0	3	0	0	3	1	2	1	1	1	3	3	1	3	1	1	0	1	3	3	0	1	1	1	1	1	1	3	1	1	1	3	3	0	3	3	0	0	0	3	0	3
avgbs_1469	1	0	3	1	0	1	3	0	3	1	3	0	1	0	1	3	3	1	1	1	0	1	1	1	0	0	1	0	0	1	0	1	3	1	3	1	0	1	0	3	1	0	0	0	0	3	3	3	0
avgbs_14697	3	3	3	1	1	1	1	3	1	0	0	0	3	3	3	1	3	3	1	0	3	1	3	1	0	3	0	3	0	1	3	1	1	3	3	1	0	1	0	3	3	3	0	1	1	3	1	3	3
avgbs_1470	1	0	3	1	0	1	3	0	3	1	3	0	1	0	1	3	3	1	1	1	0	1	1	1	0	0	1	0	0	1	0	1	3	1	3	1	0	1	0	3	1	0	0	0	0	3	3	3	0
avgbs_14706	3	0	1	3	3	1	3	1	3	3	1	1	3	3	3	1	1	3	1	1	3	3	3	1	3	3	1	1	3	3	3	1	1	1	1	3	3	1	3	1	3	0	1	0	3	3	1	1	3
avgbs_14707	0	1	1	3	3	1	1	3	1	1	1	3	1	1	3	1	3	3	1	0	1	3	1	3	1	0	1	1	3	3	1	3	3	3	3	3	0	0	0	1	3	1	3	3	3	1	1	3	3
avgbs_14762	1	3	3	3	0	3	1	1	3	0	1	0	3	1	1	1	0	3	3	3	1	3	1	3	1	3	3	3	1	3	3	3	1	1	0	3	3	1	3	3	1	3	3	3	0	1	1	0	3
avgbs_14837	3	3	0	3	3	3	3	3	0	0	1	1	0	1	3	1	1	1	0	1	1	0	3	0	1	3	0	1	1	1	0	3	0	1	3	0	0	3	0	0	0	1	1	1	3	1	3	3	1
avgbs_15086	3	3	1	0	3	3	1	3	0	0	1	0	3	1	3	0	0	3	1	1	1	3	3	3	3	0	0	1	0	0	0	0	3	0	1	0	0	0	1	1	1	3	3	3	0	0	0	3	0
avgbs_15090	1	3	1	1	3	3	3	1	3	1	1	0	3	1	0	3	1	3	3	1	3	1	3	0	3	3	0	1	3	1	1	0	3	3	1	3	0	1	3	0	1	0	1	0	3	3	1	1	1
avgbs_151	3	0	0	3	1	3	3	0	3	0	3	0	0	1	3	3	1	3	1	1	3	3	0	0	1	1	3	3	1	3	0	0	3	3	3	0	3	3	1	1	3	0	1	0	0	1	3	0	1
avgbs_15111	1	3	3	3	0	1	0	0	1	1	1	0	0	0	1	0	0	3	0	3	1	3	0	0	0	1	0	1	0	1	0	0	0	1	0	1	0	3	0	0	1	1	3	0	3	0	3	1	3
avgbs_15122	1	0	1	1	3	3	1	0	0	0	1	3	1	1	1	0	1	3	3	0	0	0	0	0	0	0	3	1	0	1	0	1	1	3	3	1	0	1	0	0	3	3	3	0	3	1	3	3	3
avgbs_15123	1	0	1	1	3	3	1	0	0	0	1	3	1	1	1	0	1	3	3	0	0	0	0	0	0	0	3	1	0	1	0	1	1	3	3	1	0	1	0	0	3	3	3	0	3	1	3	3	3
avgbs_15135	3	3	3	3	3	3	1	0	1	0	1	0	1	0	3	3	3	3	1	0	1	3	0	0	0	3	3	3	1	3	3	1	1	1	1	1	0	1	3	3	1	3	3	1	1	1	0	1	3
avgbs_15304	1	0	0	0	1	3	1	0	0	0	3	0	3	1	3	0	3	1	3	0	1	0	0	0	1	3	3	3	0	1	3	1	3	3	0	1	0	1	1	0	3	1	3	3	0	0	0	0	1
avgbs_15305	1	0	0	0	1	3	1	0	0	0	3	0	3	1	3	0	3	1	3	0	1	0	0	0	1	3	3	3	0	1	3	1	3	3	0	1	0	1	1	0	3	1	3	3	0	0	0	0	1
avgbs_15306	1	0	0	0	1	3	1	0	0	0	3	0	3	1	3	0	3	1	3	0	1	0	0	0	1	3	3	3	0	1	3	1	3	3	0	1	0	1	1	0	3	1	3	3	0	0	0	0	1
avgbs_15317	3	0	1	1	0	3	3	3	3	0	3	3	0	1	3	3	1	1	3	1	3	1	0	1	1	3	3	0	1	1	1	0	3	1	3	0	0	1	1	0	0	3	0	0	0	1	0	0	1
avgbs_15381	1	0	1	1	1	3	1	1	3	1	1	3	0	2	1	1	1	3	3	1	3	0	1	3	1	3	3	2	2	1	1	1	1	1	3	1	1	1	3	3	3	3	3	0	3	1	3	3	3
avgbs_1543	3	0	0	3	0	0	3	3	3	0	1	1	1	0	0	1	1	1	0	0	1	0	0	1	0	3	0	1	0	1	3	0	0	1	0	0	3	0	1	1	0	0	1	0	0	1	3	0	1
avgbs_15430	3	3	0	3	3	3	1	0	1	0	1	0	0	0	3	0	3	1	1	3	1	0	1	0	3	0	3	0	0	0	1	1	3	1	1	3	0	3	3	0	0	0	3	0	1	0	0	0	3
avgbs_15431	3	3	0	3	3	3	1	0	1	0	1	0	0	0	3	0	3	1	1	3	1	0	1	0	3	0	3	0	0	0	1	1	3	1	1	3	0	3	3	0	0	0	3	0	1	0	0	0	3
avgbs_1544	3	0	0	3	0	0	3	3	3	0	1	1	1	0	0	1	1	1	0	0	1	0	0	1	0	3	0	1	0	1	3	0	0	1	0	0	3	0	1	1	0	0	1	0	0	1	3	0	1
avgbs_15489	3	0	0	3	3	3	3	3	3	0	1	1	1	1	3	1	1	1	3	1	1	3	3	1	1	3	3	1	0	1	3	3	3	1	3	3	3	3	1	1	3	1	1	2	0	1	3	3	1
avgbs_15490	3	0	0	3	3	3	3	3	3	0	1	1	1	1	3	1	1	1	3	1	1	3	3	1	1	3	3	1	0	1	3	3	3	1	3	3	3	3	1	1	3	1	1	2	0	1	3	3	1
avgbs_15539	0	3	1	3	0	3	1	1	1	0	1	1	1	1	3	3	0	1	1	0	1	3	0	3	3	3	3	3	0	3	0	0	0	1	0	0	0	3	0	0	1	1	3	1	0	3	1	0	3
avgbs_1556	3	3	1	3	3	1	1	3	1	0	1	3	1	3	3	1	3	3	1	0	1	3	0	3	1	3	1	1	1	3	0	0	3	3	3	3	3	3	0	1	3	1	3	0	3	1	3	3	3
avgbs_15593	2	0	1	3	3	1	3	1	3	0	1	1	0	3	3	1	1	3	1	0	3	0	0	0	3	3	1	1	0	3	0	1	0	1	1	3	0	0	3	1	0	3	1	0	3	3	1	0	3
avgbs_156	1	3	3	3	3	1	1	1	1	0	1	3	1	1	1	3	3	3	3	0	1	3	3	0	3	1	3	1	1	1	1	3	1	1	1	1	0	3	1	3	1	1	3	0	3	3	3	1	3
avgbs_15632	3	0	0	3	0	3	1	1	0	1	1	0	1	0	3	3	3	1	1	3	0	0	0	0	0	0	3	0	3	0	0	1	0	1	0	3	0	3	3	0	1	0	3	1	1	3	0	0	3
avgbs_15641	1	3	1	1	1	3	1	0	3	1	1	0	1	3	0	1	0	3	3	1	3	1	1	0	1	3	3	1	1	1	1	1	1	1	3	1	0	1	0	3	3	3	3	3	3	1	3	3	3
avgbs_1567	3	3	0	3	3	3	3	3	3	0	1	1	1	1	3	1	1	1	3	1	1	3	0	0	1	3	3	1	0	1	3	0	3	1	3	3	0	3	1	1	3	1	1	1	0	1	3	3	1
avgbs_15724	3	1	3	3	3	1	1	3	1	0	3	1	1	1	3	1	1	1	1	1	1	3	3	3	1	3	1	1	1	3	3	3	3	3	3	1	0	3	1	1	1	3	3	1	1	1	1	1	1
avgbs_1577	3	1	3	1	1	1	1	3	0	1	0	1	0	3	3	1	0	1	3	0	3	0	0	0	3	3	0	3	0	0	0	0	1	3	3	3	0	3	1	3	1	3	1	0	0	0	0	3	1
avgbs_15797	1	0	3	3	1	3	1	0	3	0	3	1	0	1	1	3	1	1	1	0	0	0	0	3	1	0	3	1	1	0	1	0	3	1	0	3	0	3	0	0	1	0	0	1	1	0	3	1	3
avgbs_15798	1	0	3	3	1	3	1	0	3	0	3	1	0	1	1	3	1	1	1	0	0	0	0	3	1	0	3	1	1	0	1	0	3	1	0	3	0	3	0	0	1	0	0	1	1	0	3	1	3
avgbs_15805	3	1	1	3	3	1	3	3	1	0	1	1	3	1	3	1	2	1	1	1	1	3	0	0	0	1	1	3	3	1	0	0	1	3	3	3	3	1	1	1	1	1	3	3	3	1	1	3	1
avgbs_15857	0	3	1	1	3	3	2	0	3	0	3	0	3	0	3	3	0	1	3	1	1	0	0	1	0	3	0	1	0	1	0	3	1	1	3	3	0	1	1	0	0	1	1	0	3	1	1	0	1
avgbs_15858	0	3	1	1	3	3	2	0	3	0	3	0	3	0	3	3	0	1	3	1	1	0	0	1	0	3	0	1	0	1	0	3	1	1	3	3	0	1	1	0	0	1	1	0	3	1	1	0	1
avgbs_15874	0	0	0	3	0	1	0	0	0	0	0	0	3	0	0	0	1	3	1	0	3	0	0	1	0	3	1	1	0	3	1	0	1	1	0	3	0	1	3	0	3	3	1	0	3	3	0	0	3
avgbs_15992	3	3	3	1	3	1	1	3	3	0	1	1	3	3	3	3	3	3	1	1	3	1	3	1	3	1	1	3	1	3	1	3	1	1	0	3	0	3	3	0	3	3	1	3	3	3	3	0	1
avgbs_15993	3	3	3	1	3	1	1	3	3	0	1	1	3	3	3	3	3	3	1	1	3	1	3	1	3	1	1	3	1	3	1	3	1	1	0	3	0	3	3	0	3	3	1	3	3	3	3	0	1
avgbs_16012	3	3	3	3	3	3	1	1	1	0	1	1	1	1	3	3	3	3	1	0	1	3	1	1	0	3	3	3	1	3	1	1	3	1	1	1	0	3	3	3	1	3	3	0	1	3	1	1	3
avgbs_16036	0	0	1	1	3	3	3	0	3	0	0	0	0	3	3	1	1	3	3	3	3	3	0	3	1	3	0	0	3	3	3	3	1	1	1	1	0	3	0	0	0	3	0	0	1	1	1	1	1
avgbs_16044	3	0	0	1	0	3	3	3	0	0	1	3	1	1	3	3	0	3	3	0	3	1	1	3	3	1	3	3	3	1	3	1	3	1	0	3	3	3	0	1	3	3	3	0	1	3	1	3	1
avgbs_16081	3	0	0	3	0	0	0	0	1	0	1	0	0	0	3	0	3	1	1	0	1	3	1	3	3	0	3	0	3	0	0	1	0	1	0	0	3	3	3	3	1	1	3	0	0	0	1	0	3
avgbs_16082	3	0	0	3	0	0	0	0	1	0	1	0	0	0	3	0	3	1	1	0	1	3	1	3	3	0	3	0	3	0	0	1	0	1	0	0	3	3	3	3	1	1	3	0	0	0	1	0	3
avgbs_16130	3	0	1	3	0	3	1	0	0	0	1	1	1	1	0	3	0	1	1	3	0	3	1	3	3	3	0	0	0	3	0	1	3	1	1	0	3	3	0	3	0	0	0	1	0	0	1	1	3
avgbs_16146	3	3	1	3	3	3	1	3	3	0	1	3	3	1	3	3	3	1	1	0	1	3	3	3	3	3	1	3	1	3	0	3	3	3	3	1	1	3	1	1	1	2	3	0	3	3	3	3	3
avgbs_16212	3	0	0	3	3	3	1	1	0	0	1	1	1	1	3	3	3	1	1	3	1	3	0	0	3	3	3	3	1	2	1	1	3	1	1	3	3	3	3	0	1	1	0	1	1	3	1	1	3
avgbs_1626	1	0	1	1	0	3	1	0	3	0	1	1	0	1	1	1	1	1	3	0	1	0	1	0	0	1	0	1	0	0	1	3	3	3	1	0	1	3	3	3	1	0	3	3	0	3	1	1	1
avgbs_16315	3	3	0	3	3	2	1	1	1	0	1	1	0	1	0	0	3	3	1	0	1	0	1	1	1	3	3	3	1	0	3	0	0	1	0	0	0	0	0	3	0	0	3	1	1	1	1	0	3
avgbs_1634	3	0	0	3	3	1	3	0	0	0	1	0	0	0	3	3	3	1	3	0	1	0	1	0	0	1	0	1	0	1	0	0	1	3	3	0	3	1	3	0	1	3	0	0	1	0	1	3	1
avgbs_16404	3	3	3	3	0	3	0	1	0	0	1	1	1	1	3	3	0	1	0	0	1	0	1	0	0	3	3	3	0	0	0	0	3	0	1	3	0	0	3	0	0	1	3	0	1	3	1	1	0
avgbs_16479	3	3	3	3	0	3	0	0	1	0	0	0	1	0	0	0	3	1	1	3	1	0	0	3	0	3	0	0	0	3	0	0	0	1	1	0	3	3	0	0	1	1	3	1	1	3	1	0	3
avgbs_16481	3	3	3	3	0	3	0	0	1	0	0	0	1	0	0	0	3	1	1	3	1	0	0	3	0	3	0	0	0	3	0	0	0	1	1	0	3	3	0	0	1	1	3	1	1	3	1	0	3
avgbs_16523	3	0	3	1	1	1	1	3	3	0	1	0	3	3	3	0	0	1	0	1	3	0	3	0	3	3	1	3	0	3	0	0	1	3	3	0	0	3	0	3	0	3	0	0	3	3	1	0	0
avgbs_16524	3	0	3	1	1	1	1	3	3	0	1	0	3	3	3	0	0	1	0	1	3	0	3	0	3	3	1	3	0	3	0	0	1	3	3	0	0	3	0	3	0	3	0	0	3	3	1	0	0
avgbs_16525	3	0	3	1	1	1	1	3	3	0	1	0	3	3	3	0	0	1	0	1	3	0	3	0	3	3	1	3	0	3	0	0	1	3	3	0	0	3	0	3	0	3	0	0	3	3	1	0	0
avgbs_16594	0	3	0	1	3	1	1	0	0	0	1	0	3	0	3	3	3	3	0	3	3	1	3	0	3	0	0	0	1	0	0	3	1	1	3	0	0	0	0	0	3	3	1	0	0	3	0	0	1
avgbs_16715	3	0	0	3	0	3	0	0	3	0	1	1	0	0	3	1	1	1	3	0	0	0	3	0	1	3	0	1	0	1	0	3	3	1	3	3	3	3	0	0	3	0	1	0	3	1	3	3	1
avgbs_16867	0	0	3	3	3	3	1	0	1	0	1	0	0	1	0	0	3	1	0	0	1	3	0	0	0	0	0	3	0	3	1	1	0	1	1	0	0	3	3	0	1	1	3	1	0	3	0	1	3
avgbs_16998	3	0	0	3	0	3	3	3	3	0	1	1	1	1	3	1	1	1	3	0	1	3	3	1	1	3	3	1	1	1	0	0	3	1	3	3	3	3	1	1	3	1	1	0	3	0	3	3	1
avgbs_16999	3	0	0	3	0	3	3	3	3	0	1	1	1	1	3	1	1	1	3	0	1	3	3	1	1	3	3	1	1	1	0	0	3	1	3	3	3	3	1	1	3	1	1	0	3	0	3	3	1
avgbs_17039	3	3	0	1	3	3	3	3	0	0	3	3	0	1	3	3	0	1	0	0	0	0	0	1	0	3	3	1	0	0	1	0	0	1	0	3	0	1	1	0	1	0	0	0	0	1	0	1	1
avgbs_17053	1	3	1	1	0	3	0	1	3	0	1	3	1	0	1	1	0	3	0	0	3	1	1	0	0	3	0	1	0	1	1	1	1	1	3	0	0	1	0	0	3	3	3	0	3	1	3	3	3
avgbs_17146	1	1	0	1	3	3	0	0	1	0	3	1	3	0	1	1	0	1	3	1	1	1	0	0	1	3	3	0	1	1	3	1	3	3	0	1	1	1	1	3	0	1	3	3	3	1	1	1	1
avgbs_17152	3	3	0	3	3	3	3	3	3	0	1	0	1	1	3	1	1	1	3	1	1	3	0	1	1	3	3	0	1	1	3	3	3	1	3	3	3	3	1	1	3	0	1	3	3	1	3	3	1
avgbs_17159	3	0	3	3	0	3	1	0	1	0	1	0	0	1	0	3	0	1	1	0	0	3	0	0	3	3	0	3	3	0	1	0	3	1	1	3	3	3	3	3	0	1	0	1	1	3	1	1	3
avgbs_17171	3	0	2	3	3	1	3	3	1	0	1	1	3	1	3	3	3	1	1	3	1	3	1	3	1	1	1	1	3	1	3	3	1	3	3	3	3	1	1	1	1	1	3	3	3	1	1	3	1
avgbs_17172	3	0	1	3	3	1	3	3	1	0	1	1	3	1	3	3	3	1	1	3	1	3	1	3	1	1	1	1	3	1	3	3	1	3	3	3	3	1	1	1	1	1	3	3	3	1	1	3	1
avgbs_17226	3	0	3	3	1	1	1	3	1	3	3	0	3	3	3	1	3	3	1	0	3	3	3	1	3	3	3	3	3	1	0	1	1	3	3	1	1	1	3	3	3	3	3	0	1	3	1	3	3
avgbs_17255	1	3	3	1	1	1	3	1	3	1	3	3	1	1	1	3	3	1	1	1	3	1	1	1	0	3	1	1	0	1	1	1	3	1	3	1	1	1	1	3	1	1	1	1	1	3	3	3	1
avgbs_17256	1	3	3	1	1	1	3	1	3	1	3	3	1	1	1	3	3	1	1	1	3	1	1	1	0	3	1	1	0	1	1	1	3	1	3	1	1	1	1	3	1	1	1	1	1	3	3	3	1
avgbs_17271	3	0	3	3	3	1	1	3	1	0	3	1	1	1	3	1	1	1	1	0	1	3	3	3	1	3	1	1	1	3	3	3	3	3	1	1	0	3	1	1	0	3	3	0	1	0	1	0	1
avgbs_17272	3	0	3	3	3	1	1	3	1	0	3	1	2	1	3	1	1	1	1	0	1	3	3	3	1	3	1	1	1	3	3	3	3	3	1	1	0	3	1	1	0	3	3	0	1	0	1	0	1
avgbs_17299	3	0	3	3	3	3	1	1	1	0	1	1	1	1	0	3	3	1	1	0	0	3	1	0	3	3	3	3	3	3	1	0	3	1	1	3	3	3	0	3	1	1	3	1	1	3	1	0	3
avgbs_17300	3	3	1	3	3	1	1	3	1	1	1	3	1	3	3	1	3	3	1	3	1	3	1	3	1	3	1	1	1	3	3	3	3	3	3	3	3	3	1	1	3	1	3	3	3	1	3	3	3
avgbs_17301	3	3	1	3	3	1	1	3	1	1	1	3	1	3	3	1	3	3	1	3	1	3	1	3	1	3	1	1	1	3	3	3	3	3	3	3	3	3	1	1	2	1	3	3	3	1	3	3	3
avgbs_17311	3	0	3	3	0	1	1	0	1	3	3	1	1	1	3	1	1	1	1	1	1	0	0	3	1	3	1	1	1	3	0	0	3	3	3	1	1	3	1	1	1	0	3	1	1	1	1	1	1
avgbs_17312	3	0	0	3	3	3	3	3	3	0	1	0	1	1	0	0	1	1	3	0	0	3	0	1	1	3	3	1	0	1	0	0	0	1	0	3	0	3	1	0	0	1	1	1	3	0	3	3	1
avgbs_17313	3	0	0	3	3	3	3	3	3	0	1	0	1	1	0	0	1	1	3	0	0	3	0	1	1	3	3	1	0	1	0	0	0	1	0	3	0	3	1	0	0	1	1	1	3	0	3	3	1
avgbs_17355	1	3	3	0	0	3	1	3	1	0	1	1	1	3	0	1	3	3	3	0	0	0	3	0	0	1	0	3	0	1	1	3	0	1	3	3	3	3	0	3	0	0	3	0	3	1	3	3	3
avgbs_17356	1	3	3	0	0	3	1	3	1	0	1	1	1	3	0	1	3	3	3	0	0	0	3	0	0	1	0	3	0	1	1	3	0	1	3	3	3	3	0	3	0	0	3	0	3	1	3	3	3
avgbs_17531	3	1	1	3	3	1	1	3	1	0	1	0	1	3	3	1	3	3	1	0	1	3	1	3	1	1	1	1	0	3	1	3	3	3	3	3	0	0	1	0	0	1	0	0	3	1	1	0	3
avgbs_17588	3	3	1	3	3	1	0	3	1	0	1	0	1	3	3	1	0	3	1	0	1	3	1	3	1	3	1	1	1	3	3	3	3	3	3	3	0	3	1	0	3	1	3	0	3	1	3	3	3
avgbs_17643	3	0	0	3	3	3	1	1	0	0	1	1	1	1	3	3	3	1	1	3	1	3	0	0	3	3	3	3	1	2	1	1	3	1	1	3	3	3	3	0	1	1	0	1	1	3	1	1	3
avgbs_17652	3	0	0	3	3	3	1	1	0	0	1	1	1	1	3	3	3	1	1	3	1	3	0	0	3	3	3	3	1	2	1	1	3	1	1	3	3	3	3	0	1	1	0	1	1	3	1	1	3
avgbs_1766	3	1	1	1	0	1	0	0	0	0	1	3	1	1	3	0	3	3	1	0	1	1	3	3	0	0	1	1	0	1	0	3	1	1	3	0	0	3	0	1	1	1	3	0	3	0	0	0	3
avgbs_17720	3	1	3	3	3	3	3	3	1	3	3	0	3	3	3	3	1	3	3	1	1	3	1	3	1	1	3	3	1	2	1	3	3	3	1	1	1	3	3	3	3	3	1	0	3	1	1	1	3
avgbs_17751	3	3	3	3	3	3	1	1	1	1	1	1	1	1	3	3	3	1	1	3	1	3	1	3	3	3	2	3	3	3	1	1	3	1	1	3	3	3	3	3	1	1	3	1	1	3	1	1	2
avgbs_17929	3	0	1	1	3	3	3	3	3	0	3	0	3	1	3	3	1	1	3	0	3	1	3	0	1	3	3	0	1	1	1	0	3	1	3	1	1	1	1	1	0	3	1	1	3	1	1	1	1
avgbs_18098	0	3	0	3	1	1	0	0	1	0	3	3	0	3	3	0	3	3	1	0	3	3	0	0	3	3	0	0	0	1	0	0	1	3	0	0	0	1	3	3	3	3	0	0	0	3	1	0	3
avgbs_18100	1	3	1	1	1	3	1	1	3	0	1	0	3	1	1	1	0	1	3	1	1	1	1	1	3	1	1	0	1	3	1	3	3	3	1	1	1	3	3	3	1	1	3	3	3	3	1	1	1
avgbs_18122	3	3	3	3	3	3	1	1	1	0	1	1	1	1	0	3	0	1	1	0	1	3	1	3	3	3	3	3	3	3	1	1	3	1	1	3	3	3	3	3	1	1	3	1	1	0	1	1	3
avgbs_18145	1	1	3	3	3	0	1	3	1	0	3	1	0	3	1	3	0	1	3	0	1	0	1	0	1	1	0	1	3	1	1	0	3	1	0	3	0	1	0	0	3	0	0	0	0	0	1	1	0
avgbs_18221	0	0	1	0	3	3	3	0	0	0	3	0	3	1	3	3	0	1	3	0	3	1	3	0	0	3	0	0	1	1	1	3	3	1	3	1	0	0	0	1	0	0	1	0	2	0	0	0	1
avgbs_18300	1	1	1	1	1	3	3	3	3	1	1	3	3	1	1	3	1	1	3	3	1	1	3	3	3	3	1	0	3	1	0	1	1	1	1	1	0	1	1	1	3	3	3	3	3	3	3	3	3
avgbs_18306	3	0	1	3	3	1	0	1	3	0	0	0	3	3	3	0	1	3	1	1	3	0	0	0	3	0	0	0	3	3	0	0	1	1	1	3	0	1	3	1	3	3	1	0	3	3	1	0	3
avgbs_18448	3	3	3	3	3	3	1	1	1	0	1	1	1	1	3	3	3	1	1	3	1	2	1	3	3	3	3	3	3	3	1	1	3	1	1	3	3	3	3	0	1	1	3	1	1	3	1	1	3
avgbs_18500	3	0	0	3	0	3	3	3	0	0	1	0	3	1	3	1	0	1	0	1	1	0	3	0	1	0	3	1	0	1	3	3	3	1	3	3	3	3	0	0	0	1	1	0	0	0	3	3	1
avgbs_18501	3	0	0	3	0	3	3	3	0	0	1	0	3	1	3	1	0	1	0	1	1	0	3	0	1	0	3	1	0	1	3	3	3	1	3	3	3	3	0	0	0	1	1	0	0	0	3	3	1
avgbs_18565	3	3	3	1	3	1	1	3	3	0	1	0	3	1	3	1	3	3	1	0	3	1	3	0	3	1	1	3	0	3	1	0	1	1	3	3	0	3	3	3	0	1	1	3	3	3	3	3	1
avgbs_18720	1	3	1	1	1	3	3	3	3	0	1	3	3	1	1	1	1	1	3	0	1	1	1	1	3	1	1	0	1	1	1	3	3	3	1	1	1	3	3	3	1	1	3	3	3	3	1	1	1
avgbs_18749	3	1	3	3	1	3	3	3	3	0	3	3	0	1	0	3	1	3	1	0	3	3	3	0	1	1	3	0	1	3	3	1	3	0	3	3	0	3	1	1	0	3	1	0	3	1	3	3	1
avgbs_18750	3	1	3	3	1	3	3	3	3	0	3	3	0	1	0	3	1	3	1	0	3	3	3	0	1	1	3	0	1	3	3	1	3	0	3	3	0	3	1	1	0	3	1	0	3	1	3	3	1
avgbs_18769	0	0	3	3	3	1	1	3	1	0	3	0	0	1	3	1	1	1	1	1	0	3	3	0	1	3	0	1	1	3	0	3	3	3	1	1	1	3	0	1	0	3	3	0	0	1	1	0	1
avgbs_18770	0	0	3	3	3	1	1	3	1	0	3	0	0	1	3	1	1	1	1	1	0	3	3	0	1	3	0	1	1	3	0	3	3	3	1	1	1	3	0	1	0	3	3	0	0	1	1	0	1
avgbs_18822	1	3	0	1	0	3	1	0	0	0	1	3	1	1	1	0	0	3	3	1	3	1	0	3	1	3	0	0	0	1	1	0	0	3	3	0	0	1	3	0	0	3	0	3	3	0	0	3	3
avgbs_18870	3	0	3	1	3	1	1	0	1	0	1	1	3	0	0	1	0	1	1	0	3	1	0	0	3	3	1	3	0	0	3	0	1	0	0	0	0	0	0	3	1	0	1	0	0	0	0	0	1
avgbs_18898	3	1	3	3	3	1	1	3	1	0	3	1	0	0	3	1	1	1	1	1	1	3	3	3	1	3	1	1	0	3	3	3	0	3	3	1	1	3	0	1	0	3	3	1	1	1	1	1	1
avgbs_1895	0	0	3	1	3	3	1	0	1	0	1	1	1	3	0	2	3	3	3	0	3	0	0	3	2	0	3	1	3	1	1	0	0	1	3	1	0	3	3	0	1	3	3	0	3	3	0	3	3
avgbs_1899	1	1	3	1	0	3	1	3	1	0	3	1	3	1	3	3	3	1	3	1	1	1	1	3	1	0	3	3	1	1	3	1	3	3	1	0	1	1	3	3	3	1	3	3	3	1	1	1	1
avgbs_19010	0	3	3	3	3	1	3	1	0	0	1	1	1	1	1	3	1	3	3	0	3	0	0	0	3	1	0	0	0	0	1	1	1	0	1	3	0	3	0	0	3	0	3	0	3	0	1	0	3
avgbs_19011	0	3	3	3	3	1	3	1	0	0	1	1	1	1	1	3	1	3	3	0	3	0	0	0	3	1	0	0	0	0	1	1	1	0	1	3	0	3	0	0	3	0	3	0	3	0	1	0	3
avgbs_19019	3	3	3	3	3	3	1	1	1	0	1	1	1	1	3	3	3	1	1	0	1	3	1	3	3	3	3	3	3	3	1	1	3	1	1	3	3	3	3	0	1	1	3	1	0	3	1	1	3
avgbs_19049	1	3	3	1	1	1	1	1	3	0	3	3	1	1	1	3	3	1	3	3	3	1	1	1	3	3	1	1	0	1	1	1	1	1	3	1	1	1	3	3	1	1	1	1	1	3	1	3	1
avgbs_19050	1	3	3	1	1	1	1	1	3	0	3	3	1	1	1	3	3	1	3	3	3	1	1	1	3	3	1	1	0	1	1	1	1	1	3	1	1	1	3	3	1	1	1	1	1	3	1	3	1
avgbs_19051	1	3	3	1	1	1	1	1	3	0	3	3	1	1	1	3	3	1	3	3	3	1	1	1	3	3	1	1	0	1	1	1	1	1	3	1	1	1	3	3	1	1	1	1	1	3	1	3	1
avgbs_19077	1	1	3	0	3	1	1	0	3	3	3	1	3	0	1	3	1	3	1	3	3	0	3	3	0	1	3	3	0	1	0	0	1	3	3	3	3	0	1	1	0	3	1	0	3	1	3	3	1
avgbs_19115	1	3	3	1	1	3	3	3	3	0	1	0	0	1	0	1	1	1	3	0	0	1	1	1	3	1	1	0	0	3	0	3	0	3	1	1	0	3	0	0	1	0	0	3	3	3	1	0	1
avgbs_19116	1	3	3	1	1	3	3	3	3	0	1	0	0	1	0	1	1	1	3	0	0	1	1	1	3	1	1	0	0	3	0	3	0	3	1	1	0	3	0	0	1	0	0	3	3	3	1	0	1
avgbs_19233	1	3	3	1	1	3	3	3	3	3	1	3	1	1	1	1	1	1	3	0	1	1	1	1	3	1	1	1	1	3	1	3	3	3	1	1	0	3	3	1	1	1	3	0	3	3	1	1	1
avgbs_19288	3	0	3	3	1	3	1	1	0	1	1	1	1	1	3	3	3	1	1	0	1	3	1	0	3	3	3	3	3	3	1	1	3	1	1	3	3	3	3	0	1	1	3	1	1	3	1	1	3
avgbs_19299	3	0	3	3	3	3	1	1	1	1	1	1	1	1	3	2	3	3	1	0	1	3	1	3	1	3	3	3	1	3	0	0	1	1	1	1	0	1	3	3	1	0	3	0	1	1	1	1	3
avgbs_1932	1	0	3	3	3	1	1	3	0	0	3	1	3	1	1	3	0	1	3	1	1	1	0	0	1	1	3	1	3	1	1	1	3	1	1	3	3	1	1	1	3	1	3	3	3	1	0	1	1
avgbs_1933	1	0	3	3	3	1	1	3	0	0	3	1	3	1	1	3	0	1	3	1	1	1	0	0	1	1	3	1	3	1	1	1	3	1	1	3	3	1	1	1	3	1	3	3	3	1	0	1	1
avgbs_19337	3	0	3	1	1	1	1	3	0	0	1	0	3	0	0	1	3	1	0	0	3	1	0	1	0	0	0	0	0	3	0	0	0	3	3	3	3	3	0	0	1	0	1	0	3	0	1	0	1
avgbs_19492	3	0	1	3	0	1	0	3	3	0	3	0	0	0	3	3	3	1	3	0	0	0	1	0	1	1	1	0	0	1	0	0	0	3	3	3	0	0	3	0	1	3	0	0	1	1	1	3	1
avgbs_19520	3	3	0	3	3	3	3	3	3	0	1	0	1	1	3	1	1	1	3	1	1	3	3	0	1	3	2	0	1	1	3	3	3	1	3	3	3	3	1	0	3	1	1	1	0	0	0	3	1
avgbs_19521	3	3	0	3	3	3	3	3	3	0	1	0	1	1	3	1	1	1	3	1	1	3	3	0	1	3	2	0	1	1	3	3	3	1	3	3	3	3	1	0	3	1	1	1	0	0	0	3	1
avgbs_19592	1	3	3	1	1	3	1	3	1	0	3	0	3	3	3	3	3	1	3	1	1	1	0	0	0	3	3	3	0	1	0	1	3	3	1	1	0	1	3	0	3	0	0	0	3	1	3	0	1
avgbs_19671	3	0	3	3	0	3	0	1	0	0	0	0	1	1	0	0	3	1	0	3	1	3	1	0	0	3	3	3	0	3	0	0	3	0	1	0	0	3	0	0	1	1	3	0	0	3	1	0	0
avgbs_19713	1	3	3	3	3	1	3	1	1	1	1	3	0	1	1	3	3	3	1	3	3	3	0	1	3	1	0	1	0	1	1	1	1	1	0	3	3	3	1	0	3	0	3	3	3	3	0	1	3
avgbs_19766	3	0	0	3	3	3	3	3	3	0	1	0	0	1	3	1	1	1	3	1	1	3	0	0	0	0	3	3	1	1	0	3	0	1	3	3	0	3	1	1	3	0	0	1	0	1	3	2	1
avgbs_19767	1	3	1	1	3	3	1	1	3	0	1	0	1	1	1	1	1	3	3	1	3	1	1	3	1	3	3	1	2	1	0	1	1	3	3	1	0	1	3	3	3	3	3	0	3	1	0	0	2
avgbs_1982	1	3	1	1	3	3	1	1	0	0	1	3	1	1	0	1	1	3	3	1	3	0	1	0	1	3	3	1	2	1	0	0	1	3	3	1	0	1	0	3	0	3	0	0	3	1	3	3	3
avgbs_19831	3	0	0	3	3	1	1	0	1	0	3	1	0	3	0	1	1	3	1	0	3	3	0	0	3	1	0	3	0	1	0	1	0	3	0	1	1	1	3	3	0	0	3	0	0	3	1	3	3
avgbs_19846	3	0	3	1	0	1	1	3	1	0	3	0	3	0	3	0	1	1	1	0	1	0	0	0	1	0	0	0	0	3	0	3	3	3	0	1	1	3	0	1	0	3	3	0	3	2	1	0	1
avgbs_19909	1	3	3	3	3	1	1	1	1	0	1	3	1	1	1	0	3	3	3	3	3	3	3	0	0	0	0	1	1	1	0	1	1	1	1	1	0	3	1	0	0	1	3	0	3	3	3	1	3
avgbs_19973	3	0	3	3	1	3	0	1	1	0	1	0	1	1	3	3	3	1	1	3	1	3	1	0	0	3	0	0	3	3	0	1	0	1	1	0	0	3	0	0	1	1	3	0	1	0	1	1	0
avgbs_19974	3	0	3	3	1	3	0	1	1	0	1	0	1	1	3	3	3	1	1	3	1	3	1	0	0	3	0	0	3	3	0	1	0	1	1	0	0	3	0	0	1	1	3	0	1	0	1	1	0
avgbs_200010	1	0	1	1	1	3	1	1	3	0	0	0	3	1	1	1	1	1	3	0	1	1	1	0	3	1	1	1	0	3	0	0	3	3	0	0	1	3	0	3	0	1	3	0	3	3	0	1	1
avgbs_200044	1	3	3	3	3	1	3	1	1	1	1	0	1	1	1	3	3	3	1	3	3	3	1	0	3	1	3	1	3	1	1	1	1	1	1	3	3	3	1	3	3	1	3	0	3	3	3	1	3
avgbs_200053	1	3	3	3	3	1	1	1	0	0	1	3	1	1	0	3	3	3	0	3	1	3	3	0	3	3	3	1	1	1	1	3	1	1	1	1	1	3	1	3	1	1	3	3	3	3	3	0	3
avgbs_200064	0	0	1	3	3	3	1	3	3	0	1	3	3	1	3	3	3	3	1	1	1	3	3	0	3	3	1	1	1	3	3	0	3	3	3	0	1	3	1	1	1	0	3	0	3	0	1	3	3
avgbs_200065	3	3	3	1	3	3	1	3	1	0	1	1	1	3	3	1	1	2	3	0	3	1	1	3	1	1	3	3	1	1	1	3	3	1	0	1	1	1	3	3	1	2	3	0	3	1	3	3	3
avgbs_200097	3	1	3	1	1	1	1	3	3	0	1	1	3	3	3	1	3	1	3	1	3	1	3	1	0	3	0	3	0	3	3	0	1	3	3	3	3	3	0	3	1	3	1	3	3	3	1	3	1
avgbs_200101	2	0	1	3	3	1	3	1	3	0	1	1	0	3	3	1	1	3	1	0	3	0	0	0	3	3	1	1	0	3	0	1	0	1	1	3	0	0	3	1	0	3	1	0	3	3	1	0	3
avgbs_200102	0	3	0	1	3	3	3	3	3	1	0	0	0	1	3	3	1	1	3	0	0	0	0	0	0	0	0	0	0	1	1	0	0	1	3	1	0	1	0	1	1	0	1	0	0	0	0	1	1
avgbs_200105	3	1	1	1	3	1	1	1	3	0	1	3	1	1	3	3	3	3	1	0	1	0	3	3	1	1	0	1	1	1	1	3	1	1	3	1	1	3	3	1	1	1	3	0	3	1	1	1	3
avgbs_200165	3	3	1	0	3	1	0	0	0	0	1	0	3	3	3	1	1	3	1	0	3	0	0	0	3	3	1	0	0	0	0	0	0	1	1	3	0	0	0	0	3	0	1	0	3	3	1	0	3
avgbs_200166	3	3	3	0	3	1	0	3	3	0	1	0	3	3	3	3	0	3	1	3	1	1	0	1	3	1	1	0	0	3	0	0	1	1	3	0	0	3	3	0	3	0	1	0	3	0	0	0	1
avgbs_200195	1	0	3	3	3	1	3	1	1	1	1	3	1	1	1	3	1	3	1	3	3	1	1	1	3	1	3	1	3	1	1	1	1	1	1	3	3	3	1	3	3	1	3	3	3	3	1	1	3
avgbs_200203	3	0	1	1	3	3	3	3	0	0	3	3	0	1	3	3	1	1	3	1	0	1	3	1	1	3	3	1	1	0	0	0	3	1	3	1	1	1	1	1	1	3	1	1	3	1	1	1	1
avgbs_200210	3	3	1	1	3	3	3	3	3	0	3	3	3	1	3	3	1	1	3	0	3	1	3	1	0	3	3	1	1	1	1	3	3	1	0	1	0	1	0	1	1	3	1	1	2	1	1	0	1
avgbs_200214	1	0	3	3	3	3	1	1	3	0	1	1	3	1	1	1	3	3	3	0	1	3	1	0	1	3	3	0	1	3	3	1	1	1	1	3	3	1	0	3	0	0	0	3	3	1	1	1	3
avgbs_200217	1	1	3	3	0	1	3	3	3	0	3	0	3	1	1	3	1	3	1	3	3	3	3	1	2	1	3	3	1	1	1	1	3	3	3	3	3	1	1	1	3	3	1	3	3	1	2	3	1
avgbs_200248	1	1	0	0	0	3	1	3	3	3	3	1	3	1	1	3	1	1	1	0	0	3	0	0	1	1	3	1	1	0	0	0	3	1	1	3	0	3	1	0	1	1	1	0	0	1	0	1	3
avgbs_200252	1	3	3	3	3	1	1	1	1	1	1	3	1	1	1	3	3	3	3	0	1	3	3	1	3	3	3	1	1	1	1	3	1	1	1	1	0	3	1	3	1	1	3	3	3	3	3	1	3
avgbs_200255	1	3	0	3	3	3	3	0	1	0	3	3	0	3	1	0	1	3	3	1	1	0	1	3	3	3	1	1	1	1	3	3	1	3	3	3	3	1	0	1	3	1	1	3	3	3	3	3	2
avgbs_200264	3	0	1	1	1	3	1	3	3	0	1	1	0	3	3	3	1	3	1	1	1	1	1	0	3	3	3	3	1	1	3	0	3	3	3	3	0	3	1	3	3	3	3	0	3	0	3	3	3
avgbs_200265	1	0	3	3	3	1	1	3	3	3	3	0	3	1	0	3	1	3	1	3	3	3	3	0	2	1	3	3	1	1	0	1	0	3	0	3	0	1	1	1	3	3	1	3	3	1	3	3	1
avgbs_200296	3	1	1	3	3	1	3	3	1	0	1	3	3	3	3	3	1	3	3	0	1	3	1	1	1	3	3	1	1	1	1	3	1	3	3	1	1	3	3	1	1	1	3	3	3	1	1	3	3
avgbs_200297	3	3	1	3	3	3	1	3	3	0	1	3	3	1	3	3	3	1	1	3	1	0	3	3	3	3	1	3	1	3	3	0	3	3	3	1	1	3	0	1	1	2	1	0	0	3	3	0	3
avgbs_200303	3	1	0	3	0	0	0	3	1	0	3	0	3	1	3	3	3	3	3	1	1	0	0	0	1	0	0	3	1	3	1	0	0	3	1	1	1	3	0	3	0	3	1	0	0	0	1	1	0
avgbs_200306	3	3	1	1	3	3	0	3	3	0	3	3	3	1	3	3	1	1	3	0	3	0	3	1	1	3	3	0	0	1	1	3	3	2	3	1	0	1	1	1	1	0	0	1	1	1	1	0	1
avgbs_200314	1	0	1	1	3	1	3	1	3	1	3	0	0	1	1	3	3	1	1	1	3	1	1	0	3	1	3	1	0	1	0	1	3	1	1	3	0	1	3	3	1	3	0	0	1	3	1	1	1
avgbs_200322	3	3	1	3	3	3	1	3	3	0	1	3	3	1	3	3	0	1	1	1	1	3	3	3	3	3	1	1	0	3	0	3	3	3	0	1	1	3	1	1	1	3	3	0	3	3	1	3	3
avgbs_200325	0	3	3	3	3	1	1	0	1	0	3	0	0	1	1	3	3	1	3	0	1	1	0	0	0	1	3	0	3	1	0	1	3	1	1	0	3	1	1	1	3	0	3	0	3	0	1	0	1
avgbs_200345	1	3	3	3	3	1	3	1	1	1	1	1	1	1	1	3	1	3	1	0	3	1	0	1	3	1	3	1	0	1	1	1	1	1	1	3	0	3	1	3	0	1	3	3	3	0	1	1	3
avgbs_200359	1	1	3	3	3	1	3	3	3	0	3	0	3	1	0	3	1	3	1	1	3	0	0	1	0	1	3	3	1	3	1	1	3	3	1	3	3	3	1	0	3	3	1	0	3	0	0	3	1
avgbs_200360	3	3	1	1	3	3	3	3	3	0	3	3	3	1	3	3	1	1	0	1	0	1	3	0	1	3	3	1	1	1	1	3	3	1	0	1	1	1	1	0	1	3	1	0	2	1	1	1	1
avgbs_200382	3	1	1	1	3	3	3	1	3	0	3	1	3	3	3	1	1	3	1	0	3	1	3	3	1	3	3	1	3	3	3	0	1	1	1	1	1	3	3	3	1	3	0	1	1	1	0	1	1
avgbs_200396	1	0	3	3	3	1	3	0	0	0	1	3	0	1	1	3	0	3	1	0	3	0	1	1	3	1	3	0	3	1	0	1	1	1	0	0	0	3	1	3	0	0	3	0	3	3	3	1	3
avgbs_200399	3	0	0	1	0	0	3	0	3	0	3	0	0	1	3	3	0	1	3	1	3	0	0	1	0	3	3	1	0	1	0	0	0	1	0	0	1	1	0	1	1	3	1	0	1	1	0	0	1
avgbs_200412	3	3	0	1	3	3	1	3	1	0	1	1	3	1	3	1	3	1	1	1	3	1	1	3	1	3	1	1	1	3	3	3	3	3	3	3	3	3	3	1	3	1	1	3	3	1	3	3	1
avgbs_200419	1	3	3	1	1	3	3	3	3	3	1	0	1	1	1	1	1	1	3	0	1	1	1	1	0	1	0	1	1	3	1	0	3	3	3	1	1	3	3	1	1	1	3	1	1	3	1	3	3
avgbs_200426	1	0	3	1	3	1	3	3	1	0	1	0	1	1	0	0	1	3	0	0	1	1	0	0	3	3	0	0	0	1	1	0	0	3	3	3	3	0	3	3	3	1	3	0	0	3	0	0	3
avgbs_200428	3	0	1	1	3	3	3	0	0	0	3	3	3	1	3	3	1	1	3	0	3	1	3	0	0	3	3	0	1	1	1	0	3	1	3	1	0	1	1	1	1	3	1	0	2	1	1	1	1
avgbs_200438	0	3	3	3	3	1	0	3	1	0	3	0	0	1	1	3	3	1	0	1	1	0	1	0	0	1	3	1	3	1	1	1	3	1	1	0	0	1	1	0	3	1	3	0	3	1	1	1	1
avgbs_20045	1	3	3	3	3	1	1	0	0	1	1	3	1	1	1	3	3	3	3	0	1	3	3	1	3	1	3	1	0	1	2	0	1	1	2	1	1	3	1	3	1	1	3	0	3	3	3	1	3
avgbs_200479	1	0	3	1	1	3	3	3	3	0	1	1	0	1	2	1	1	1	3	1	1	1	1	0	3	1	1	1	1	3	1	1	3	3	3	1	0	3	3	0	1	0	3	1	1	0	1	3	3
avgbs_200500	3	3	1	2	3	3	1	0	3	0	1	3	3	1	3	3	3	3	1	0	1	3	0	3	3	3	1	0	1	3	3	0	3	3	1	1	1	1	1	1	1	3	3	3	3	3	1	3	3
avgbs_200519	0	1	3	3	3	0	3	3	1	0	0	0	0	1	3	3	0	3	0	1	1	0	0	0	1	3	0	3	1	0	1	3	3	3	1	1	0	3	3	0	0	3	1	0	0	0	1	1	3
avgbs_200534	2	3	1	1	0	3	3	3	0	1	3	0	0	1	3	1	3	1	1	0	3	1	0	0	1	1	0	1	0	1	0	0	3	1	3	3	3	1	1	0	1	3	3	3	3	1	3	0	3
avgbs_200537	1	1	3	0	1	3	0	3	1	0	3	0	3	1	3	3	3	1	3	0	0	0	0	3	1	3	0	3	0	0	0	0	3	3	0	1	0	0	1	0	3	1	3	3	3	0	1	1	1
avgbs_20055	0	1	0	3	1	3	1	0	0	0	0	0	3	0	1	0	1	1	1	1	3	3	3	0	1	3	0	1	0	3	3	1	3	1	1	3	3	3	1	1	1	1	1	0	0	1	3	1	3
avgbs_200553	0	0	1	0	0	3	1	0	0	0	1	3	3	1	3	3	0	3	1	1	0	0	0	3	3	3	1	1	1	3	3	3	3	3	1	1	1	1	1	1	1	3	3	0	0	0	1	3	3
avgbs_200578	3	3	1	1	3	3	3	3	3	1	3	3	0	1	3	3	3	1	3	1	0	1	3	2	1	3	3	1	1	1	1	3	3	1	3	3	3	1	1	1	1	3	1	3	3	1	1	1	1
avgbs_200585	3	0	3	1	1	1	1	3	3	0	1	0	3	3	3	1	3	1	3	1	3	1	3	0	3	3	1	3	3	3	3	3	1	3	3	3	3	3	1	3	0	3	1	3	3	3	1	3	1
avgbs_200601	3	1	3	3	0	3	3	3	0	3	3	0	0	1	3	0	3	3	3	1	1	3	1	0	1	0	3	3	1	3	1	3	3	3	1	1	0	3	3	0	0	3	1	0	0	1	1	1	3
avgbs_200609	1	1	3	3	3	3	3	2	3	0	1	0	3	3	0	3	3	3	1	0	3	3	0	3	0	3	1	3	1	1	0	0	3	1	1	1	0	3	3	0	3	3	1	0	0	3	1	1	3
avgbs_200613	1	0	3	3	0	3	1	3	3	3	3	1	3	1	0	3	0	1	1	1	3	3	3	3	1	0	3	1	0	3	0	1	3	1	0	3	3	3	0	0	0	0	1	0	0	1	3	1	3
avgbs_200616	0	1	3	3	3	3	3	3	0	0	3	0	0	1	0	0	3	3	3	0	1	0	0	3	0	0	3	3	0	3	1	3	3	3	1	1	1	3	0	0	0	0	1	0	3	1	1	1	3
avgbs_200623	1	1	0	3	3	1	3	0	3	0	3	0	3	1	1	3	0	3	1	0	3	0	3	1	0	1	3	3	1	1	1	1	3	3	3	0	3	1	1	1	3	3	0	3	3	0	0	3	1
avgbs_200644	3	3	0	1	0	1	1	3	3	0	1	1	0	3	3	3	3	3	1	0	3	1	3	1	3	1	1	0	1	3	1	3	1	1	0	0	3	3	3	3	3	3	1	0	3	0	0	3	1
avgbs_200652	1	0	0	1	1	3	1	1	3	3	1	1	3	1	1	1	0	1	3	0	1	0	1	0	3	0	1	1	1	3	1	0	3	3	1	1	0	3	3	3	1	1	3	0	3	3	1	1	1
avgbs_200657	0	0	3	3	3	1	3	3	0	0	3	0	3	1	1	3	1	3	1	3	3	3	3	3	2	1	3	3	0	1	1	1	1	3	3	3	3	0	1	1	3	3	1	3	0	1	3	3	1
avgbs_200704	3	3	1	3	0	3	1	0	0	3	1	0	3	1	3	3	0	3	1	0	1	3	3	0	3	3	1	1	0	3	3	3	3	3	1	1	0	1	1	1	1	3	3	3	3	3	1	0	3
avgbs_200719	3	3	1	0	0	3	3	0	0	1	3	3	0	1	3	3	0	1	3	0	3	1	3	0	1	3	0	0	0	1	0	3	3	1	3	0	0	1	0	0	0	3	1	1	0	1	1	0	1
avgbs_200723	3	3	1	1	3	3	3	0	0	0	3	3	0	0	3	3	1	1	3	0	3	1	0	1	1	3	3	1	1	1	0	3	3	1	0	1	1	1	1	0	1	3	1	1	0	1	1	1	1
avgbs_200728	3	0	1	3	3	1	3	0	1	0	1	0	1	1	3	1	3	1	1	1	1	0	1	0	1	1	1	1	0	1	1	3	3	3	3	3	3	3	1	1	1	1	2	3	3	1	1	3	3
avgbs_200730	1	3	3	3	3	3	1	1	3	0	1	0	3	1	1	1	3	3	1	3	1	0	0	3	1	3	3	3	1	3	3	1	1	1	1	3	2	1	3	3	1	3	3	3	3	1	1	1	3
avgbs_200731	1	1	3	3	0	1	3	3	3	0	3	1	3	1	1	3	1	3	1	0	3	3	0	1	1	1	3	3	1	3	1	1	3	3	1	0	0	3	1	1	3	0	1	0	0	1	0	0	1
avgbs_200776	3	0	0	3	0	3	1	0	0	0	1	3	0	1	3	0	3	1	0	0	1	0	3	3	3	0	1	3	1	3	0	0	3	0	0	1	1	0	1	1	1	2	1	0	0	0	3	3	3
avgbs_200794	1	0	3	3	1	3	1	0	1	0	3	1	1	1	1	1	3	2	1	1	0	3	3	3	3	3	0	1	1	3	3	1	3	1	0	0	3	3	1	1	0	1	3	0	1	1	3	0	3
avgbs_200807	0	3	1	1	1	3	1	3	0	3	1	0	0	3	3	1	1	3	0	0	3	1	3	3	0	1	3	1	1	1	3	3	1	1	1	1	0	1	3	3	1	1	3	3	3	0	3	1	1
avgbs_200815	1	3	0	1	0	1	3	0	0	0	1	3	3	1	1	3	0	3	3	0	0	1	3	0	3	1	0	3	1	1	1	3	1	3	0	3	0	3	0	0	0	0	3	3	3	3	3	3	3
avgbs_200816	0	0	1	1	3	3	3	0	0	0	3	3	3	1	3	3	1	1	3	0	0	0	3	0	0	0	3	0	0	1	0	0	3	1	0	1	0	1	1	0	0	3	1	0	1	0	1	1	1
avgbs_200851	3	1	1	1	3	3	3	1	3	0	3	1	3	3	3	1	1	3	1	0	3	2	3	3	1	3	3	1	3	3	3	3	1	1	1	1	1	3	3	3	1	3	3	0	1	1	1	1	1
avgbs_200860	1	3	1	1	1	3	1	1	0	0	1	1	3	1	1	1	1	1	3	1	1	1	0	1	3	1	1	1	0	3	1	3	3	3	1	0	1	3	3	3	1	1	3	3	3	3	1	1	1
avgbs_200883	3	3	1	1	3	3	1	0	1	0	1	0	3	3	0	1	3	1	1	0	0	0	1	0	1	3	0	1	3	3	0	0	2	0	0	3	3	2	3	0	1	1	1	0	1	1	3	3	1
avgbs_200894	1	3	3	1	3	1	3	3	1	0	1	3	1	1	1	3	3	3	3	0	3	1	3	0	3	1	3	3	1	1	0	0	0	3	0	3	1	3	3	1	1	1	3	3	3	3	3	3	3
avgbs_200938	3	3	1	3	3	1	1	1	1	0	1	1	3	3	0	1	3	3	1	3	3	3	0	3	0	1	3	3	3	1	3	1	1	3	1	1	0	1	0	3	0	1	0	0	1	3	1	3	1
avgbs_200943	3	3	1	0	0	3	1	3	0	0	1	0	3	1	3	0	3	1	1	0	1	0	0	0	3	3	1	1	0	3	3	0	3	3	3	1	0	0	1	0	1	1	3	0	3	3	3	3	3
avgbs_200945	1	3	3	3	3	1	3	1	1	1	1	1	1	1	1	3	1	3	1	3	3	1	0	1	3	1	3	1	3	1	1	0	1	1	1	3	3	3	1	0	3	1	0	3	3	3	1	1	3
avgbs_200954	1	3	3	3	3	1	1	1	1	0	1	3	1	1	1	3	3	3	3	0	1	3	3	0	3	1	3	1	1	1	1	3	1	1	1	1	0	3	1	3	1	1	3	0	3	3	3	1	3
avgbs_201054	1	3	1	1	3	3	1	1	0	0	1	3	1	1	0	1	1	3	3	1	3	0	1	0	1	3	3	1	2	1	0	0	1	3	3	1	0	1	0	3	0	3	0	0	3	1	3	3	3
avgbs_201058	3	3	0	3	3	3	3	3	3	0	1	1	1	1	3	1	1	1	3	1	1	3	3	2	1	3	3	3	1	1	3	3	3	1	3	3	3	3	1	0	3	1	1	1	3	1	3	3	1
avgbs_201098	3	0	1	3	3	1	1	3	1	0	1	0	1	3	3	1	3	3	1	0	1	3	0	0	1	3	1	1	1	0	3	3	0	3	3	0	3	3	1	1	3	1	3	3	3	1	3	3	3
avgbs_201105	3	3	3	3	3	3	1	2	1	0	1	1	1	1	3	0	3	3	1	0	1	3	1	0	1	3	3	3	1	3	3	1	2	1	1	1	1	1	3	3	1	3	3	0	1	1	1	1	3
avgbs_201122	3	1	1	3	3	1	1	3	1	0	1	1	3	1	0	3	3	1	1	2	1	3	0	3	3	1	1	3	3	1	3	3	1	3	3	3	0	1	1	0	0	1	3	3	3	3	1	3	1
avgbs_201174	3	0	3	3	3	3	3	3	1	1	1	3	3	3	3	1	1	3	3	1	1	1	1	3	1	1	3	3	1	3	1	3	3	1	1	1	0	3	3	3	3	3	1	3	3	1	1	0	3
avgbs_201544	3	1	1	1	3	3	3	3	3	1	3	1	3	3	3	1	1	3	3	3	3	1	3	3	1	3	1	3	3	3	3	3	1	1	1	1	1	3	3	3	1	3	3	1	1	1	1	1	1
avgbs_20157	1	0	3	1	1	0	3	0	0	0	0	0	0	1	0	1	1	1	3	1	0	0	1	0	3	1	0	1	0	3	1	0	3	3	0	1	1	3	3	0	0	1	0	0	1	0	1	3	3
avgbs_201577	3	1	1	3	0	1	3	3	1	0	1	1	3	1	3	3	0	1	1	3	1	3	1	0	3	1	1	1	3	1	3	3	1	3	3	3	3	1	0	0	1	1	3	0	3	3	1	3	1
avgbs_201627	0	0	1	1	3	0	0	1	3	1	0	0	1	1	0	1	0	3	3	0	0	1	0	0	0	3	3	1	0	1	1	1	1	0	0	1	1	1	0	0	3	3	3	3	0	1	3	3	3
avgbs_201646	3	3	0	3	3	3	3	3	3	0	1	1	1	1	3	1	1	1	3	0	1	3	3	1	1	3	3	1	1	1	3	3	2	1	0	3	3	3	1	1	3	1	1	1	3	1	3	3	1
avgbs_201666	3	0	1	1	3	3	3	3	3	0	3	0	3	1	3	3	0	1	0	0	1	1	0	0	1	3	3	1	0	1	1	3	3	1	3	3	3	1	1	1	1	3	1	0	3	1	1	1	1
avgbs_201667	3	3	0	3	3	3	3	0	3	0	0	1	1	1	3	1	0	1	3	0	1	3	3	0	1	3	3	1	0	1	0	3	3	1	3	0	3	3	1	1	3	1	1	3	3	1	3	3	1
avgbs_201674	3	1	3	1	1	1	1	3	1	0	1	0	3	3	3	1	3	1	3	0	3	1	0	0	3	3	1	3	3	3	3	3	1	3	3	3	3	3	1	3	1	3	1	3	0	3	1	3	1
avgbs_201697	0	3	0	1	3	3	3	3	0	0	3	0	3	1	3	3	0	1	3	1	0	1	0	0	1	0	0	0	1	1	1	3	0	1	0	1	1	1	0	1	1	3	1	0	2	0	1	1	1
avgbs_201706	3	3	0	3	0	3	3	3	3	0	1	1	1	1	3	1	1	1	3	0	1	3	3	1	1	3	3	1	0	1	3	3	3	1	3	3	0	3	0	1	0	1	1	3	3	1	3	3	1
avgbs_201725	1	3	1	1	1	3	3	3	3	0	1	3	1	1	1	1	1	1	1	1	1	1	1	1	3	1	1	1	1	3	1	3	3	3	1	1	1	3	3	1	1	1	3	3	3	3	1	1	1
avgbs_201770	3	3	3	1	3	1	1	3	3	3	1	1	3	3	3	3	3	3	1	3	3	0	3	1	3	1	1	0	1	3	1	0	1	1	3	3	0	3	3	0	0	3	1	0	3	3	3	3	1
avgbs_201781	1	0	3	3	3	1	1	3	1	0	3	0	3	1	1	3	0	1	0	1	1	1	0	0	0	1	3	1	3	0	0	0	0	1	0	3	0	1	0	0	3	1	0	0	0	1	0	1	1
avgbs_201803	0	0	1	1	3	3	1	0	3	0	1	3	1	1	0	1	1	3	3	0	3	1	1	3	1	3	3	1	3	1	1	0	1	3	3	1	1	1	0	3	0	0	3	0	3	1	3	0	3
avgbs_201805	3	3	1	3	3	1	1	3	1	1	1	0	1	3	3	1	3	3	1	1	1	3	1	3	1	1	1	1	3	3	1	3	3	3	3	3	3	3	1	1	3	1	3	3	3	1	1	3	2
avgbs_201806	3	1	3	1	1	1	1	3	1	0	1	1	3	3	3	1	3	1	3	1	3	1	3	1	3	3	1	3	3	3	3	3	1	3	3	3	3	3	1	3	1	3	1	3	3	3	1	3	1
avgbs_20182	3	0	1	3	1	0	1	1	1	1	1	0	1	1	0	3	3	1	1	0	1	3	0	3	3	0	3	3	3	3	1	1	3	1	1	3	0	3	3	3	1	0	0	0	1	3	1	0	3
avgbs_201823	3	1	1	3	3	1	3	3	1	0	1	0	3	0	0	0	3	1	0	3	0	0	1	3	3	1	1	0	0	1	3	0	0	3	3	3	0	1	0	0	1	0	3	0	0	3	0	3	0
avgbs_201835	3	3	1	1	3	3	3	3	3	1	3	0	3	1	3	3	1	1	3	1	3	1	3	1	1	3	0	1	1	1	1	3	3	1	3	1	1	1	1	1	1	3	1	1	3	1	1	1	1
avgbs_201958	3	0	0	3	0	3	1	1	0	1	1	0	1	0	3	3	3	1	1	3	0	0	0	0	0	0	3	0	3	0	0	1	0	1	0	3	0	3	3	0	1	0	3	1	1	3	0	0	3
avgbs_201968	3	1	3	3	3	1	1	3	1	0	3	1	1	1	3	1	1	1	1	1	1	3	3	3	1	3	1	1	1	3	3	3	3	3	3	1	0	3	1	1	1	3	3	1	1	1	1	1	1
avgbs_201990	3	3	1	3	3	3	1	3	3	0	1	3	3	1	3	3	3	3	1	1	1	3	3	3	3	3	1	1	1	3	3	3	3	3	3	1	1	3	1	1	1	3	3	3	3	3	1	3	3
avgbs_202042	0	0	0	1	3	0	1	0	0	0	0	1	0	3	0	3	3	3	1	0	3	1	0	0	0	1	0	3	0	3	0	3	1	1	3	3	0	3	3	0	0	0	1	3	0	0	3	0	1
avgbs_202065	3	3	3	3	0	3	1	1	1	0	1	1	1	1	3	3	3	1	1	0	1	3	1	3	3	3	3	3	1	3	0	0	3	1	1	3	0	3	0	3	1	1	3	1	1	3	1	1	3
avgbs_202073	3	0	0	3	0	3	3	3	3	0	1	1	1	1	3	1	1	1	3	0	1	3	3	1	1	3	3	1	1	1	0	0	3	1	3	3	3	3	1	1	3	1	1	0	3	0	3	3	1
avgbs_202085	3	0	0	3	0	3	3	0	0	3	1	1	1	1	3	1	1	1	3	0	1	0	0	1	1	3	3	1	0	0	3	3	3	1	3	0	3	3	1	1	0	1	1	0	3	1	3	0	1
avgbs_202086	1	1	0	1	3	3	0	0	1	0	3	1	3	0	1	1	0	1	3	1	1	1	0	0	1	3	3	0	1	1	3	1	3	3	0	1	1	1	1	3	0	1	3	3	3	1	1	1	1
avgbs_20215	3	3	1	3	3	2	1	3	3	0	1	0	3	1	3	0	3	3	1	1	1	3	0	3	3	3	1	1	1	3	3	3	3	3	1	1	1	1	1	1	1	3	3	3	3	3	1	3	3
avgbs_202281	1	3	1	1	1	3	3	3	3	0	1	3	3	1	1	1	1	1	3	0	1	1	1	1	3	1	1	0	1	1	1	3	3	3	1	1	1	3	3	3	1	1	3	3	3	3	1	1	1
avgbs_202348	3	1	1	3	3	1	3	0	1	1	1	0	0	1	3	3	3	1	1	3	0	3	1	3	1	1	0	1	3	1	3	3	1	3	3	3	0	1	0	1	1	0	3	0	3	1	1	3	1
avgbs_202371	0	0	0	1	3	0	1	3	3	0	1	0	0	0	3	3	3	3	0	3	0	1	0	0	0	1	1	3	0	0	1	0	1	1	3	3	0	3	0	0	3	3	0	0	0	3	3	0	0
avgbs_202413	3	3	1	3	3	2	1	3	3	0	1	0	3	1	3	0	3	3	1	1	1	3	0	3	3	3	1	1	1	3	3	3	3	3	1	1	1	1	1	1	1	3	3	3	3	3	1	3	3
avgbs_20245	3	0	3	3	3	3	1	1	1	1	1	0	1	1	3	3	3	1	1	0	1	3	1	3	3	3	3	3	3	3	1	1	3	1	1	3	3	3	3	3	1	1	3	0	1	3	1	1	3
avgbs_202522	1	3	3	3	3	1	1	3	1	0	3	0	3	1	1	3	3	1	3	1	1	1	1	1	1	1	3	1	3	1	1	1	3	3	1	3	0	1	1	1	3	1	3	0	1	1	1	1	1
avgbs_202523	1	0	1	1	1	3	3	3	3	3	1	3	1	1	1	1	1	1	1	1	1	0	1	1	3	1	1	1	1	3	0	3	3	3	1	1	0	3	3	1	1	1	3	3	3	3	1	1	1
avgbs_202529	0	1	1	3	3	1	3	0	1	1	1	1	3	1	3	3	3	1	0	3	1	3	0	3	1	1	1	0	3	1	3	3	1	3	3	3	3	1	1	0	1	1	3	3	3	1	1	3	1
avgbs_202607	3	3	0	3	3	3	0	0	0	0	1	1	1	1	0	0	0	1	3	0	1	0	0	0	1	0	3	1	0	1	3	0	0	1	3	0	0	0	0	0	0	0	1	3	3	0	3	0	1
avgbs_202611	3	0	0	3	0	3	3	0	0	0	1	0	1	0	3	1	0	1	3	0	1	0	3	0	0	3	3	0	1	1	0	0	0	1	3	3	0	3	0	0	3	0	1	0	0	1	0	0	1
avgbs_202641	3	0	0	3	3	3	3	3	0	0	1	1	1	1	3	1	1	1	3	0	1	3	3	0	0	3	0	0	0	1	3	3	3	1	3	3	0	3	1	0	3	0	1	1	3	1	3	3	1
avgbs_202642	3	3	0	3	3	3	0	3	3	0	0	0	1	1	3	1	1	1	3	1	0	0	3	0	1	3	3	1	0	1	3	0	3	1	3	3	3	3	1	1	0	1	1	0	3	1	0	3	1
avgbs_202657	3	0	3	1	3	1	1	3	0	0	3	0	3	1	3	1	1	1	1	0	1	1	3	0	1	0	1	0	1	3	0	0	3	3	0	1	1	3	0	1	0	3	3	3	3	0	1	1	1
avgbs_20266	3	3	0	3	3	3	1	0	1	0	0	0	1	0	3	0	0	3	1	0	1	3	0	0	0	3	0	0	1	0	0	1	0	1	1	1	0	3	3	0	0	0	0	1	0	1	1	0	3
avgbs_202669	3	0	1	3	1	3	1	1	0	0	1	0	1	1	3	3	3	1	1	0	1	3	1	0	3	3	3	3	3	3	0	0	3	1	1	3	3	3	3	3	1	1	3	0	0	3	1	0	3
avgbs_202728	1	1	1	1	1	3	3	3	3	0	1	3	3	1	1	3	1	3	3	3	1	1	0	3	3	3	1	3	3	1	3	1	1	1	1	1	1	1	1	1	3	1	3	3	3	3	3	3	3
avgbs_202776	3	0	0	3	3	3	3	0	3	0	1	1	0	1	3	1	1	1	1	0	1	3	3	0	1	3	0	0	0	0	3	0	3	1	3	0	0	0	1	1	0	0	1	0	0	0	0	3	1
avgbs_202783	3	3	0	0	3	3	0	3	0	0	1	0	1	1	3	1	1	1	3	0	1	0	0	1	0	0	3	0	1	1	3	3	3	1	3	3	0	3	1	1	3	1	1	1	0	1	0	3	1
avgbs_202804	3	0	0	3	3	3	3	3	3	0	1	1	1	1	3	1	1	1	0	0	1	3	3	1	1	0	3	3	1	1	0	0	3	1	3	3	3	0	0	1	3	0	1	0	3	1	3	3	1
avgbs_202805	0	1	3	3	0	1	3	3	3	3	3	1	0	1	1	3	1	3	1	0	3	0	0	1	1	1	3	3	1	3	1	1	3	3	1	0	3	3	1	1	3	3	1	0	3	1	3	3	1
avgbs_202884	3	3	0	3	3	3	3	0	3	0	1	0	1	1	3	1	0	1	3	0	1	0	3	1	0	3	3	1	1	0	0	0	3	1	3	0	0	0	0	0	3	1	0	1	3	1	0	3	1
avgbs_202914	0	0	3	0	0	2	1	1	1	1	0	1	1	1	0	0	3	3	1	0	1	0	0	1	0	0	0	3	0	3	1	0	0	1	1	1	1	3	0	0	1	3	3	0	1	3	1	0	0
avgbs_202979	1	0	0	3	3	1	1	0	1	0	1	3	1	1	1	3	0	3	3	3	0	3	3	1	3	3	3	1	0	1	1	3	0	1	1	1	1	0	1	3	1	1	3	3	0	0	0	1	3
avgbs_203051	3	3	0	3	0	3	1	0	1	0	1	0	1	0	3	3	0	3	1	0	1	0	0	1	3	3	3	3	1	3	0	1	3	1	1	0	1	3	3	0	1	0	0	0	1	3	1	0	3
avgbs_203085	1	0	1	1	0	3	1	1	3	1	0	3	1	1	0	1	1	3	3	1	3	1	1	3	1	3	0	1	2	1	1	1	1	3	3	1	1	1	3	3	3	3	3	3	3	1	3	3	3
avgbs_203109	3	3	0	0	3	1	3	3	3	3	1	1	3	3	3	1	1	3	1	0	3	3	3	0	3	3	1	1	3	3	1	0	1	1	0	3	3	1	0	2	0	0	0	3	3	3	1	1	3
avgbs_203145	3	3	1	3	1	3	1	0	0	0	0	0	1	1	0	0	3	1	1	0	1	0	0	0	0	3	0	3	3	3	0	1	0	1	0	0	3	3	3	0	0	1	3	1	1	0	0	0	3
avgbs_203178	3	3	3	3	3	3	1	1	1	0	1	0	1	1	3	3	3	3	1	3	1	3	1	1	1	3	3	3	1	3	3	1	3	1	1	1	1	3	3	3	1	3	3	0	1	1	1	1	3
avgbs_203222	3	0	1	0	3	0	3	0	1	0	0	1	0	1	0	0	3	1	0	0	1	0	1	3	0	1	0	1	0	0	3	0	1	3	3	0	0	1	1	0	0	0	3	3	0	3	1	0	1
avgbs_203228	1	0	3	1	1	3	1	3	1	1	3	1	3	1	3	3	3	1	3	0	1	1	1	3	1	3	3	3	1	1	3	1	3	3	1	1	1	1	1	3	3	1	3	0	3	1	1	1	1
avgbs_203234	1	3	1	1	3	3	2	1	3	0	1	3	1	1	1	1	1	3	3	0	3	1	1	3	1	3	3	1	2	1	1	1	1	3	3	1	1	1	0	3	3	3	3	0	3	0	3	3	3
avgbs_203241	3	1	3	1	3	1	1	3	1	0	3	1	0	1	3	1	1	3	1	1	1	1	0	3	1	3	1	1	1	3	3	3	3	3	1	1	1	3	1	1	1	3	3	3	3	1	1	1	1
avgbs_203253	3	0	1	3	3	1	0	0	1	0	1	3	1	1	3	1	3	3	1	0	0	3	0	3	1	1	0	0	3	3	1	3	3	3	3	3	0	3	1	1	3	0	3	0	3	1	1	0	3
avgbs_203268	1	1	3	3	3	1	3	3	0	0	3	0	3	1	1	3	1	3	1	1	0	3	0	0	1	0	3	0	0	3	1	0	0	3	1	0	3	3	1	1	3	3	0	0	0	1	0	3	1
avgbs_203304	1	1	3	3	1	3	1	3	3	3	0	0	3	1	1	0	0	1	0	0	0	0	3	0	1	3	3	1	1	3	0	0	0	1	1	3	0	3	1	1	0	0	1	0	0	0	3	1	3
avgbs_203308	0	3	1	3	3	3	1	3	3	3	1	0	3	1	3	3	3	1	1	3	1	3	3	3	3	3	1	1	1	3	3	3	0	3	3	1	1	3	1	1	1	2	3	0	0	3	1	3	3
avgbs_203313	3	3	1	1	3	3	3	3	3	0	3	3	3	1	3	1	3	1	1	1	3	1	3	1	1	1	3	1	3	1	1	2	3	1	3	3	3	1	1	1	1	3	3	0	1	1	3	3	3
avgbs_203330	3	3	1	1	0	3	3	3	3	1	3	3	3	1	3	3	1	1	3	1	3	1	3	0	0	3	3	1	1	1	1	3	3	1	3	1	1	1	1	1	1	3	1	1	1	1	1	1	1
avgbs_20334	3	3	0	3	3	3	3	0	0	0	1	0	0	1	3	1	1	1	3	0	1	0	3	1	0	3	0	0	0	1	0	3	0	0	0	3	3	3	1	0	0	1	1	0	3	0	3	0	1
avgbs_203341	1	3	3	3	3	1	1	1	1	0	1	3	1	1	1	3	3	3	3	3	0	3	3	1	3	1	3	1	0	0	1	3	0	1	0	0	1	3	1	3	1	1	3	3	3	3	3	1	3
avgbs_203360	3	3	0	3	3	3	3	3	3	3	1	1	1	1	3	1	0	1	3	0	1	3	3	1	1	3	3	3	1	1	0	3	3	1	0	0	3	3	1	1	3	1	0	0	0	1	3	3	1
avgbs_20338	3	3	1	3	3	1	3	3	3	0	1	1	3	1	3	3	3	1	3	3	1	3	1	0	1	1	1	1	0	1	3	3	1	3	3	3	3	1	3	1	1	3	3	0	1	1	1	3	1
avgbs_203380	0	0	3	1	0	1	1	3	0	0	0	0	3	3	3	3	3	3	1	0	0	1	0	0	3	1	1	0	1	0	1	0	0	1	0	3	3	0	3	3	0	0	1	0	3	3	0	3	1
avgbs_203409	3	3	0	3	3	3	3	3	3	0	1	1	1	1	3	1	1	1	3	1	1	0	3	1	1	3	3	1	1	1	0	3	3	1	3	3	3	3	0	1	3	0	1	1	3	1	3	3	1
avgbs_203429	3	0	1	3	3	0	0	3	1	0	1	1	3	1	3	1	3	1	1	0	1	0	1	0	1	1	0	3	0	1	3	3	0	3	3	3	0	1	0	0	0	1	3	3	3	1	1	3	1
avgbs_203437	1	0	3	3	0	1	1	3	1	0	0	0	3	0	1	3	3	1	0	0	0	1	0	0	0	1	3	0	0	1	0	0	0	1	1	3	0	1	1	1	3	0	3	0	0	1	1	0	1
avgbs_203465	3	3	0	3	3	3	3	3	3	0	1	1	1	1	3	1	1	1	3	1	1	3	3	1	1	3	0	1	1	1	3	3	3	1	3	3	3	3	1	1	3	1	1	2	3	1	3	3	1
avgbs_203477	3	3	1	3	1	3	1	1	1	0	1	1	1	1	3	3	3	1	1	0	1	3	1	0	3	3	3	3	3	3	1	1	3	1	1	3	3	3	3	3	1	1	3	0	1	3	1	1	3
avgbs_203553	1	3	3	1	3	1	3	1	1	0	1	1	3	1	1	3	3	3	3	3	1	1	3	3	3	1	0	0	1	1	1	3	1	3	3	3	3	3	3	1	1	1	3	3	3	3	3	3	3
avgbs_203567	3	3	0	3	3	3	3	3	3	0	1	0	1	1	3	1	1	1	3	1	1	3	3	0	1	3	3	1	1	1	3	3	3	1	3	3	3	3	1	0	3	1	1	2	3	1	3	3	1
avgbs_203609	1	0	3	3	3	1	3	3	3	0	3	1	0	1	1	0	0	3	1	1	3	3	0	0	1	1	0	3	0	3	0	0	3	3	1	3	0	3	0	0	3	3	1	0	0	1	3	3	1
avgbs_20365	3	3	3	3	1	1	1	3	1	0	3	3	3	0	3	1	3	3	1	0	3	3	3	1	3	3	3	3	3	1	3	0	0	3	3	1	0	1	2	3	3	3	3	1	1	3	1	3	3
avgbs_203692	1	3	3	3	3	2	1	1	1	0	1	3	1	1	1	3	3	3	3	3	1	3	3	1	3	1	3	1	1	1	1	0	1	1	1	1	1	3	1	0	1	1	3	0	3	3	3	1	3
avgbs_203776	1	1	3	3	1	3	1	3	3	0	3	1	3	1	1	1	1	1	1	1	3	3	3	3	1	3	1	1	1	3	3	1	3	1	1	3	3	3	1	1	1	0	1	1	1	1	3	1	3
avgbs_203784	3	0	0	3	3	3	3	0	3	0	1	1	3	1	3	1	1	2	1	0	1	3	3	0	1	3	3	1	0	2	3	0	3	1	3	3	0	3	1	1	3	1	1	3	0	1	3	3	1
avgbs_203797	3	0	3	1	1	1	1	3	3	0	1	0	3	3	3	1	3	1	3	1	3	1	3	0	3	3	1	3	3	3	0	3	1	3	3	3	3	3	1	3	1	3	1	3	3	3	1	3	1
avgbs_203847	1	0	3	3	1	3	1	3	3	3	3	1	3	1	0	1	1	1	1	1	3	3	3	3	1	3	1	1	0	3	3	1	3	1	1	0	0	3	1	0	1	0	1	0	1	1	3	1	3
avgbs_203862	3	0	0	3	0	1	3	3	0	0	1	0	3	1	3	3	0	1	3	3	1	3	1	0	0	1	1	1	0	1	3	0	1	3	3	0	3	1	3	1	1	0	3	0	1	1	0	3	1
avgbs_203864	3	0	0	3	0	2	0	1	1	0	1	1	1	1	3	0	3	3	0	0	1	0	0	0	3	3	3	3	1	3	1	1	0	1	1	1	0	3	3	0	0	3	3	0	1	3	1	1	3
avgbs_20398	3	3	3	3	3	3	1	1	1	1	1	0	1	1	3	3	3	2	1	0	1	3	1	3	3	3	3	3	3	3	1	1	3	1	1	3	3	3	3	3	1	1	3	1	1	3	1	1	3
avgbs_204020	3	3	3	3	3	3	1	1	1	1	1	1	1	1	3	3	3	1	1	3	1	3	1	2	0	3	3	3	1	3	0	1	3	1	1	3	3	3	3	3	1	1	3	0	1	3	1	1	3
avgbs_204037	0	3	3	0	3	1	1	1	0	0	0	0	0	1	1	3	0	3	3	3	1	0	0	0	3	3	3	0	1	1	1	3	1	1	0	0	0	3	0	3	0	1	3	0	0	3	0	1	3
avgbs_204094	3	0	1	0	3	1	1	1	0	0	0	3	0	1	3	0	0	3	1	0	0	0	3	3	1	1	1	1	0	1	1	0	0	0	0	0	0	0	0	0	1	0	3	0	0	1	1	1	3
avgbs_204180	3	0	1	1	3	1	1	0	0	0	1	3	1	1	3	3	3	3	1	0	1	1	3	3	0	1	0	1	0	0	1	0	0	1	3	1	0	3	3	1	1	1	3	0	3	1	1	1	3
avgbs_204191	1	1	3	1	3	3	1	3	1	1	3	1	3	1	3	1	3	1	3	1	1	1	1	3	1	3	3	3	0	1	3	1	3	3	1	1	1	1	1	3	3	1	3	3	3	1	1	1	1
avgbs_204208	3	0	1	3	3	1	1	3	1	0	0	0	1	3	3	1	0	3	1	0	1	0	0	0	1	3	1	1	0	3	3	0	3	3	0	3	3	3	0	1	0	1	0	0	3	0	3	0	0
avgbs_204280	3	3	0	3	3	3	3	3	3	3	1	0	1	1	3	1	1	1	3	1	1	3	0	1	1	3	3	3	1	1	3	3	3	1	3	3	3	3	1	1	3	1	1	0	3	1	3	0	1
avgbs_204292	1	3	1	1	3	3	1	3	3	0	1	0	1	2	1	1	0	3	3	0	3	1	1	0	1	0	3	0	0	1	1	0	1	3	3	1	0	1	0	3	3	3	3	0	3	1	3	3	3
avgbs_204318	1	0	1	1	3	3	1	1	3	0	1	3	1	1	0	0	0	2	3	0	0	1	0	3	1	3	3	1	3	0	1	0	1	0	3	0	1	1	3	0	3	3	0	3	0	1	3	3	3
avgbs_204330	3	3	0	3	3	3	3	3	3	0	1	1	1	1	3	1	1	1	3	1	1	3	3	1	1	3	3	1	1	1	3	3	3	1	3	3	3	3	1	1	3	1	1	1	3	1	3	3	1
avgbs_204445	3	3	3	3	3	2	1	1	1	0	1	1	0	1	3	3	3	3	1	0	1	3	1	1	3	3	3	3	1	3	1	1	3	1	1	1	1	3	3	0	1	3	3	0	1	3	1	1	3
avgbs_204468	3	3	1	3	3	1	0	0	1	0	1	0	1	3	3	1	3	3	1	1	1	3	1	3	1	3	0	1	1	3	0	3	3	3	3	3	0	3	1	0	3	1	3	0	3	1	3	3	3
avgbs_204527	3	3	3	1	0	1	0	0	0	0	1	0	3	0	3	0	3	3	1	0	3	0	0	1	3	1	1	0	1	0	1	3	0	1	3	3	0	3	3	0	3	3	0	0	0	3	3	0	1
avgbs_204613	0	3	0	3	0	3	3	3	3	0	1	1	1	1	3	1	1	1	3	0	1	3	0	1	1	3	3	1	1	1	0	0	3	1	3	3	0	3	1	0	3	0	1	0	3	1	0	0	1
avgbs_204661	3	0	3	3	3	1	1	0	1	3	3	1	1	1	3	1	1	1	0	1	1	0	3	3	1	3	1	1	1	3	3	0	3	3	1	1	1	3	0	1	1	3	3	0	1	1	1	0	1
avgbs_204768	3	3	3	3	3	1	1	3	1	3	3	1	1	1	3	1	0	1	1	0	1	3	3	3	1	0	1	1	1	3	3	0	3	3	3	1	1	3	1	1	3	3	3	1	1	1	1	1	1
avgbs_204802	3	3	1	1	3	3	3	3	3	0	3	0	3	1	0	3	3	1	3	1	1	1	0	0	1	0	3	1	0	1	1	0	3	1	3	0	3	1	1	1	1	3	1	0	0	1	1	1	1
avgbs_204828	3	0	0	3	3	3	3	3	3	0	1	1	3	0	3	1	1	1	1	1	0	3	0	1	1	3	3	1	1	1	0	3	0	1	3	3	0	3	1	0	3	1	1	0	3	0	3	3	1
avgbs_204859	1	3	3	3	3	1	3	0	1	0	1	3	1	1	1	3	1	3	3	3	3	1	1	1	3	1	0	1	3	1	1	1	1	1	1	3	3	3	1	0	3	1	3	3	3	3	1	1	3
avgbs_204952	3	0	1	3	3	1	3	3	1	0	1	0	3	1	3	0	3	1	1	0	1	3	1	3	1	1	1	3	3	1	0	3	1	3	3	0	0	1	1	1	1	1	3	0	3	1	1	3	1
avgbs_205016	3	3	1	3	3	3	1	3	3	0	1	3	3	1	3	3	3	3	1	1	1	3	3	3	3	3	1	1	1	3	3	3	3	3	1	1	0	1	1	1	1	3	3	3	3	3	1	3	3
avgbs_205098	1	3	3	3	3	1	1	1	1	0	0	3	1	1	1	3	3	3	3	0	1	3	3	1	3	1	3	0	1	1	1	3	1	1	1	1	1	3	1	3	1	1	3	0	3	3	0	1	3
avgbs_205123	3	3	0	3	3	3	3	3	3	0	1	1	1	1	3	0	1	1	3	1	0	3	3	0	1	3	3	1	1	1	0	3	3	1	3	3	0	3	1	1	3	1	1	3	3	1	3	3	1
avgbs_205272	3	3	3	3	3	3	1	1	1	1	1	1	1	1	3	3	3	3	1	0	1	3	1	3	1	3	3	3	1	3	3	1	1	1	1	1	1	1	3	3	1	3	3	1	1	1	1	1	3
avgbs_205308	1	1	3	3	1	3	1	0	3	0	3	1	0	1	1	3	1	1	1	1	3	3	0	3	1	3	3	0	1	3	1	1	3	1	1	3	3	3	1	1	1	1	1	1	1	1	3	1	3
avgbs_205331	3	3	3	1	3	1	1	0	3	0	1	0	3	3	3	3	3	3	1	0	3	1	0	1	3	1	1	3	1	3	1	3	1	1	0	0	3	3	3	3	3	3	1	3	3	3	3	3	1
avgbs_205352	1	1	3	3	3	2	1	3	1	3	3	1	3	2	1	3	3	1	3	0	1	1	1	3	1	1	3	0	3	1	1	1	3	1	1	3	3	1	0	1	3	1	3	0	3	1	1	1	1
avgbs_205372	3	3	1	1	3	3	3	3	3	0	3	3	3	1	3	3	1	2	3	1	3	1	3	3	1	3	0	1	1	1	1	3	3	1	0	1	0	1	1	1	1	3	1	2	1	0	1	1	1
avgbs_205378	3	3	1	3	3	3	1	0	3	0	1	3	3	1	3	3	3	1	1	0	0	3	3	3	3	3	1	1	1	3	3	0	3	3	3	1	0	3	1	1	1	1	3	0	3	3	1	3	3
avgbs_2054	3	3	1	3	3	3	1	3	3	0	0	3	0	1	3	3	3	1	1	3	1	3	3	3	3	3	1	0	0	0	0	3	3	3	0	1	1	3	1	1	1	2	0	0	3	0	0	3	3
avgbs_205404	0	1	3	3	3	1	3	3	0	0	3	0	3	0	1	3	1	3	0	0	3	3	3	0	1	1	3	3	0	3	1	1	3	3	1	3	0	3	1	0	0	3	1	3	3	1	0	0	1
avgbs_205416	3	3	0	3	3	3	3	3	3	0	1	1	1	1	3	1	1	1	3	1	1	3	3	1	1	3	3	1	1	1	3	3	3	1	0	3	3	3	1	1	0	1	1	1	3	1	3	3	1
avgbs_2055	3	3	1	3	3	3	1	3	3	0	0	3	0	1	3	3	3	1	1	3	1	3	3	3	3	3	1	0	0	0	0	3	3	3	0	1	1	3	1	1	1	2	0	0	3	0	0	3	3
avgbs_205512	3	3	0	3	0	0	3	3	3	0	1	1	0	1	3	0	1	1	3	1	1	3	3	0	0	3	3	1	0	1	0	3	3	1	3	3	3	3	1	0	3	1	1	0	3	0	0	3	1
avgbs_205561	3	3	0	3	3	3	3	3	3	0	1	1	1	1	3	1	1	1	3	1	1	3	3	1	1	3	3	1	1	1	0	3	3	1	3	3	3	3	1	1	3	1	1	0	1	1	3	3	1
avgbs_205562	3	0	0	2	3	3	3	3	3	0	1	1	1	1	3	1	1	1	3	1	1	3	0	1	0	3	3	1	0	1	3	0	3	1	3	3	3	3	0	1	0	1	1	1	3	1	3	3	1
avgbs_205571	3	3	0	3	3	3	3	3	3	3	1	1	1	1	3	1	1	1	3	0	0	3	0	0	1	3	3	1	0	1	3	0	3	1	3	3	3	3	1	1	3	0	1	0	3	1	3	3	1
avgbs_2056	3	3	1	3	3	3	1	3	3	0	0	3	0	1	3	3	3	1	1	3	1	3	3	3	3	3	1	0	0	0	0	3	3	3	0	1	1	3	1	1	1	2	0	0	3	0	0	3	3
avgbs_205634	3	1	0	3	3	1	1	0	1	0	3	1	0	1	0	1	0	1	1	0	1	3	2	3	1	3	1	1	1	3	3	3	3	3	3	1	0	3	1	1	1	3	0	1	1	1	1	1	1
avgbs_205734	1	3	3	3	3	1	1	1	1	0	1	3	1	1	1	3	3	3	3	3	1	3	3	1	3	1	0	1	1	1	1	3	1	1	1	1	1	3	1	3	1	1	3	3	3	3	3	1	3
avgbs_205766	3	3	1	3	3	3	1	3	3	3	1	3	3	1	3	3	3	3	1	0	1	3	3	3	3	3	1	1	1	3	3	3	3	3	1	1	0	1	1	0	1	3	3	3	0	3	1	3	3
avgbs_205821	3	3	1	3	3	3	1	3	3	0	1	3	3	1	3	3	3	1	1	0	1	0	3	0	3	3	0	0	1	3	3	3	3	3	3	1	1	3	1	1	1	3	3	0	3	3	1	3	3
avgbs_206026	1	0	3	3	3	1	3	3	3	3	3	1	3	1	1	3	1	3	1	1	3	3	3	1	0	1	3	3	0	3	1	1	3	3	0	3	3	3	0	1	3	3	1	3	3	1	3	3	1
avgbs_206068	1	1	3	3	1	3	1	3	3	0	3	0	3	1	1	1	1	1	1	0	3	3	3	3	1	3	1	1	1	3	0	1	3	1	1	3	3	3	1	1	0	1	1	1	1	1	3	1	3
avgbs_206104	3	0	1	3	3	1	1	3	1	0	1	3	1	1	3	1	3	1	1	1	1	3	1	3	0	1	1	1	3	3	0	3	3	2	3	3	3	3	0	1	1	1	3	3	3	1	1	3	3
avgbs_206137	0	0	1	1	1	3	1	1	0	0	1	0	0	0	1	1	1	3	0	0	3	1	1	3	1	3	3	0	0	1	0	0	1	1	0	1	0	1	3	3	3	3	0	0	3	1	0	3	3
avgbs_206141	1	1	3	1	3	3	1	3	1	0	3	1	0	1	0	1	3	1	0	0	1	1	1	3	0	3	3	3	1	1	3	1	3	3	1	1	0	1	1	3	3	1	3	0	3	1	1	1	1
avgbs_206159	1	3	1	1	1	3	1	1	3	0	1	1	3	1	1	1	1	1	3	1	1	0	1	1	3	1	1	1	1	3	1	3	3	3	1	1	1	3	3	3	1	1	3	3	3	3	1	1	1
avgbs_206165	1	3	3	3	3	1	1	1	1	0	1	3	1	1	1	3	3	3	3	0	1	3	3	1	3	1	3	1	1	1	1	3	1	1	1	1	1	3	1	3	1	1	3	0	0	3	3	1	3
avgbs_206198	3	3	1	3	3	1	1	3	1	0	1	3	1	3	3	1	3	3	1	0	1	3	1	3	1	3	1	1	1	3	3	3	3	3	3	3	0	3	1	0	0	1	3	0	3	1	3	3	3
avgbs_20620	3	3	1	1	1	3	3	3	3	0	3	3	3	1	3	1	3	1	1	0	3	1	3	0	1	1	0	1	3	1	1	1	3	1	3	3	3	1	1	1	0	3	3	3	3	1	3	3	3
avgbs_206202	3	3	1	3	3	3	1	3	3	3	1	3	3	1	3	3	3	3	1	1	1	3	3	3	3	3	1	1	1	3	3	3	3	3	1	1	1	1	1	0	1	3	3	0	3	3	1	3	3
avgbs_20621	1	1	3	3	0	3	1	3	3	0	3	1	3	1	1	3	1	1	1	1	3	3	0	3	1	3	3	1	1	3	0	1	3	1	1	3	0	3	1	1	1	1	1	1	1	1	3	1	3
avgbs_206330	3	3	3	3	1	3	1	1	1	0	1	0	1	1	3	3	3	1	1	3	1	3	1	3	3	3	3	3	3	3	0	1	3	1	1	3	3	3	3	3	1	1	3	0	1	3	1	1	3
avgbs_206361	3	1	3	1	3	1	1	3	1	0	3	1	3	1	3	0	1	1	1	0	1	1	3	0	0	3	1	1	1	3	3	3	3	3	1	1	1	3	1	1	1	3	3	3	3	1	1	1	1
avgbs_20638	1	0	3	3	3	1	3	3	3	0	0	1	3	1	1	3	1	3	1	3	3	3	3	0	3	1	3	3	1	1	0	0	3	3	0	3	0	1	1	1	3	3	1	3	3	1	3	3	1
avgbs_206659	3	3	0	3	3	3	3	3	3	1	1	1	3	1	3	1	1	1	1	0	1	3	3	1	1	3	3	1	1	1	3	3	3	1	3	3	0	3	1	1	3	1	1	3	3	1	3	3	1
avgbs_206673	3	0	3	1	0	1	1	3	0	0	1	0	3	1	3	1	3	3	1	0	3	1	3	0	3	1	1	3	0	3	1	0	0	1	3	0	3	3	0	3	3	3	1	0	0	3	3	0	1
avgbs_206737	1	0	3	3	1	3	1	0	3	0	3	1	3	1	1	3	1	1	1	1	3	0	0	0	1	3	3	1	1	3	1	1	3	1	1	0	3	3	0	1	1	0	1	0	1	1	3	1	3
avgbs_20682	3	3	0	3	0	3	1	0	0	0	1	0	1	1	3	3	0	1	0	3	0	0	1	0	3	3	0	3	0	3	0	1	3	1	0	0	0	0	0	3	1	0	3	0	1	3	1	0	3
avgbs_207062	3	3	0	3	3	3	3	3	3	0	1	0	3	1	3	1	0	1	1	0	1	3	3	1	1	3	3	1	1	1	3	0	3	1	3	3	3	3	1	1	3	1	1	3	3	1	3	0	1
avgbs_207092	0	0	1	1	0	0	1	3	3	0	1	0	3	1	1	1	0	1	3	0	1	0	1	1	0	1	1	0	0	1	0	3	3	3	0	1	1	0	0	3	1	1	3	0	3	3	0	1	1
avgbs_207127	1	3	3	3	3	1	1	3	1	0	3	1	3	1	1	0	3	1	3	0	1	0	1	1	0	0	3	1	0	1	1	1	3	3	1	3	3	1	1	1	3	0	3	1	0	1	0	1	1
avgbs_20716	3	3	0	3	3	3	1	0	0	0	1	0	1	1	3	3	3	3	1	0	0	3	0	0	1	3	3	0	0	3	3	1	0	1	1	0	0	1	0	0	0	0	0	1	0	0	0	0	3
avgbs_20719	3	3	0	3	3	3	1	0	0	0	1	0	1	1	3	3	3	3	1	0	0	3	0	0	1	3	3	0	0	3	3	1	0	1	1	0	0	1	0	0	0	0	0	1	0	0	0	0	3
avgbs_207284	3	0	3	3	3	2	1	1	1	1	1	0	1	1	3	3	3	3	1	3	0	0	1	1	3	3	0	3	0	3	1	1	3	1	1	1	0	3	3	3	1	3	3	1	1	3	1	1	3
avgbs_207470	0	1	3	3	1	3	0	3	3	0	3	1	3	1	1	3	1	1	0	1	3	0	0	0	1	3	3	1	0	3	1	1	3	1	1	3	0	3	0	1	1	1	1	1	1	1	3	1	3
avgbs_207496	3	3	0	0	3	3	0	0	3	0	1	1	0	0	3	0	0	1	3	0	1	0	0	1	0	3	3	1	1	0	3	0	0	1	0	3	0	3	1	1	3	1	1	3	0	0	0	3	1
avgbs_207539	3	3	1	1	3	3	3	3	3	1	3	0	0	1	3	3	1	1	3	1	3	1	3	0	1	3	3	1	0	1	1	0	0	1	3	1	0	1	1	1	1	3	1	1	2	0	1	1	1
avgbs_207546	3	3	3	1	3	1	1	3	3	0	1	1	3	3	3	3	3	3	1	0	3	1	3	1	3	1	1	3	1	3	1	3	1	1	3	3	0	3	3	3	3	3	1	3	3	3	3	0	1
avgbs_207585	1	3	3	3	3	3	3	3	3	0	0	3	1	1	1	1	1	2	3	3	3	3	3	3	1	1	0	0	1	3	0	3	1	1	3	1	0	3	3	3	1	1	3	0	1	1	1	3	1
avgbs_207603	3	1	3	3	3	3	3	3	1	0	1	3	3	3	3	1	3	3	3	1	1	0	1	3	1	1	3	3	1	3	1	3	3	1	1	1	1	3	3	3	3	0	1	0	3	1	1	0	3
avgbs_207684	3	0	1	3	3	3	1	3	3	3	1	3	3	1	3	3	3	1	1	0	1	3	3	0	3	3	1	1	1	3	3	3	3	3	3	1	0	3	1	1	1	1	3	3	3	3	1	0	3
avgbs_207688	3	1	3	3	3	1	1	3	1	0	3	1	1	1	3	1	1	1	1	1	1	3	3	3	1	3	0	1	0	3	3	3	3	3	1	1	1	3	1	1	1	3	3	1	1	1	1	1	1
avgbs_207711	3	1	1	3	3	1	3	3	1	1	1	0	3	1	3	3	3	1	1	0	1	3	1	3	3	1	1	1	3	1	3	3	1	3	3	3	3	1	1	1	1	1	3	3	3	3	1	3	1
avgbs_20783	0	1	3	3	0	3	1	0	3	3	3	1	3	1	1	3	1	1	1	0	3	3	3	3	1	3	3	1	0	0	1	1	3	1	1	3	0	3	0	1	1	1	0	1	1	1	3	0	3
avgbs_207842	1	3	1	1	3	3	1	0	3	1	1	3	1	1	1	1	1	3	3	1	3	1	1	3	1	3	3	1	3	1	1	1	1	3	3	1	1	1	0	3	3	3	3	3	3	1	3	3	3
avgbs_208	3	0	1	1	3	1	1	1	3	3	0	3	1	1	3	3	3	3	0	1	1	1	0	3	1	1	0	0	0	1	1	3	1	1	3	0	0	3	3	1	1	1	3	0	0	1	1	0	3
avgbs_208062	0	3	0	3	0	0	3	3	3	0	1	0	1	1	3	1	0	1	0	0	1	3	0	0	0	0	0	0	1	1	0	3	3	1	3	3	0	3	0	0	3	1	0	0	3	1	0	0	0
avgbs_208149	1	1	3	3	1	3	1	3	3	0	3	1	3	1	1	3	0	1	1	1	3	0	0	0	1	3	3	1	0	3	1	1	3	1	0	3	0	3	1	0	1	1	1	1	1	1	3	1	3
avgbs_208405	3	3	0	3	3	3	3	3	3	0	1	1	1	1	3	1	1	1	3	1	0	3	3	0	1	3	3	0	1	1	0	0	3	1	3	3	3	3	0	1	0	1	0	3	3	1	3	3	1
avgbs_20842	3	3	1	1	3	3	3	3	0	0	3	3	0	0	3	3	3	1	3	0	1	0	0	0	1	3	3	1	1	1	1	3	3	1	0	3	0	1	1	0	1	0	0	0	3	1	1	1	1
avgbs_2085	3	0	0	1	3	0	3	3	0	0	0	3	0	1	3	0	1	1	3	1	0	1	3	0	1	3	0	1	0	0	1	0	3	1	3	0	0	1	1	1	0	3	0	0	1	0	1	0	1
avgbs_208512	3	3	1	0	3	1	3	0	0	0	0	0	0	0	0	1	1	3	1	1	3	3	0	1	0	3	1	0	3	3	0	0	1	1	1	0	0	1	3	0	0	3	0	3	0	3	1	1	3
avgbs_208541	3	1	1	1	0	1	0	0	0	0	1	3	1	1	3	0	3	3	1	0	1	1	3	3	0	0	1	1	0	1	0	3	1	1	3	0	0	3	0	1	1	1	3	0	3	0	0	0	3
avgbs_20858	1	1	3	3	1	3	1	3	3	0	3	1	3	1	1	3	1	1	1	1	3	3	0	3	1	3	3	1	1	3	1	1	3	1	1	3	3	3	1	1	1	1	1	0	1	1	3	1	3
avgbs_20863	3	3	3	0	3	3	1	0	1	0	1	1	1	1	3	3	3	1	1	0	1	3	1	3	0	3	3	3	0	3	1	1	0	1	1	3	0	3	3	3	1	1	3	0	1	3	1	1	3
avgbs_208881	0	0	0	3	3	3	1	1	0	1	1	0	0	0	1	1	0	3	0	3	1	3	0	0	0	0	0	0	0	3	0	0	0	1	0	0	0	1	0	3	1	0	1	3	3	1	1	1	3
avgbs_20898	3	0	0	1	3	1	1	3	1	0	3	1	3	1	3	1	1	3	1	0	1	1	3	3	1	3	1	1	1	3	3	0	3	3	1	1	0	3	1	0	1	3	3	3	3	1	1	1	1
avgbs_209064	1	0	1	1	1	3	0	0	3	0	1	1	3	1	1	1	0	1	0	0	1	1	0	1	3	1	1	0	0	3	1	3	0	3	0	1	0	3	3	3	1	1	3	0	3	3	1	0	1
avgbs_209128	3	0	1	1	0	3	3	3	3	0	3	3	0	1	3	3	1	1	3	1	3	1	0	1	1	3	3	0	1	1	1	0	3	1	3	0	0	1	1	0	0	3	0	0	0	1	0	0	1
avgbs_209273	0	3	1	1	0	3	1	1	3	0	2	0	0	0	1	0	0	2	3	0	1	3	1	1	0	1	1	1	3	1	1	0	0	0	0	1	0	0	0	1	0	1	0	0	0	3	0	3	0
avgbs_209383	0	3	1	3	3	3	1	0	0	0	1	0	3	1	3	3	0	3	1	0	1	0	0	0	0	0	1	0	0	3	3	0	3	0	3	0	1	0	1	0	0	3	3	0	0	3	0	3	3
avgbs_2094	3	0	0	3	3	3	3	3	3	0	1	1	1	1	3	1	1	1	3	0	1	3	3	1	1	3	3	1	0	1	3	3	3	1	3	3	3	3	1	1	3	1	1	0	3	1	3	3	1
avgbs_209581	0	3	0	3	3	3	3	0	3	0	0	0	3	0	3	1	1	1	0	0	1	3	3	1	1	0	3	1	1	1	3	3	3	1	3	3	0	3	1	0	3	0	1	3	3	0	0	3	1
avgbs_209726	3	0	1	1	3	3	3	3	3	0	3	0	3	1	3	3	0	2	3	0	3	0	0	0	0	0	3	0	0	1	0	3	3	0	0	1	1	0	1	0	1	0	0	0	3	0	0	0	1
avgbs_20974	1	3	3	3	3	1	1	3	1	0	3	0	3	1	1	3	3	1	3	1	1	1	1	1	1	1	3	1	3	1	1	1	3	3	1	3	0	1	1	1	3	1	3	0	1	1	1	1	1
avgbs_20975	1	0	1	1	1	3	3	3	3	3	1	3	1	1	1	1	1	1	1	1	1	0	1	1	3	1	1	1	1	3	0	3	3	3	1	1	0	3	3	1	1	1	3	3	3	3	1	1	1
avgbs_209926	3	3	1	1	3	3	0	3	3	0	3	0	3	1	3	3	0	1	0	0	3	1	0	0	0	3	0	0	1	0	0	0	3	0	0	0	0	1	1	1	1	3	1	0	0	0	0	0	1
avgbs_21018	1	3	1	1	3	3	1	1	3	1	1	3	1	1	1	1	1	3	3	0	3	1	1	3	1	3	3	1	0	1	1	1	0	3	3	1	1	1	3	3	0	3	3	3	3	1	0	3	3
avgbs_21028	3	3	1	3	3	1	1	0	0	0	1	3	1	3	0	1	3	3	1	1	1	0	0	0	1	3	0	0	1	3	3	3	3	3	3	3	0	3	1	0	3	0	3	0	0	1	3	3	3
avgbs_210299	1	3	1	1	3	1	0	0	3	0	3	0	1	1	1	3	0	1	1	1	0	1	1	3	3	1	3	1	3	1	3	0	0	1	1	3	1	1	3	0	0	0	0	0	1	3	1	1	1
avgbs_210323	0	3	0	3	1	0	3	0	0	0	0	1	0	3	0	0	3	1	1	3	3	0	1	1	1	3	0	0	1	0	0	0	3	0	3	3	0	3	1	0	1	0	0	0	3	0	3	1	0
avgbs_210378	1	0	0	1	1	3	1	1	3	0	1	0	0	1	0	1	1	1	3	0	0	1	1	1	3	1	1	1	0	3	1	3	3	3	0	0	0	3	3	0	1	1	0	0	3	3	1	1	1
avgbs_21046	1	3	1	1	3	1	3	1	3	1	3	3	1	1	0	3	3	1	1	0	3	1	1	0	3	1	3	0	3	1	3	1	3	1	0	3	3	1	3	3	1	3	1	1	1	3	1	1	1
avgbs_210523	3	0	1	0	0	3	0	0	0	1	3	0	3	1	3	3	1	1	0	0	3	1	3	0	0	3	3	1	1	1	1	0	0	1	3	0	0	1	0	0	1	3	1	1	1	0	1	1	1
avgbs_210563	0	0	3	1	0	1	1	0	3	0	1	1	3	1	3	0	3	3	1	0	3	0	0	1	0	1	1	3	0	3	1	3	1	1	3	3	3	3	3	3	0	1	1	0	3	0	3	0	0
avgbs_211060	0	1	0	0	3	3	1	0	3	0	3	0	1	1	1	3	3	1	1	0	3	0	1	1	3	3	0	0	0	1	1	0	3	1	0	0	0	0	3	0	1	3	0	0	0	0	1	3	1
avgbs_21109	3	3	1	3	3	3	1	3	3	3	1	0	3	1	3	3	3	1	1	1	1	3	0	3	3	3	0	0	1	3	0	0	3	3	0	0	1	3	1	1	1	3	3	0	0	3	1	0	3
avgbs_21127	3	1	1	3	3	1	1	3	0	0	1	3	1	1	3	1	3	3	1	1	0	0	1	3	1	1	1	1	3	3	0	0	3	3	3	3	0	3	1	1	3	1	3	0	3	1	1	3	3
avgbs_21128	3	1	1	3	3	1	1	3	0	0	1	3	1	1	3	1	3	3	1	1	0	0	1	3	1	1	1	1	3	3	0	0	3	3	3	3	0	3	1	1	3	1	3	0	3	1	1	3	3
avgbs_211335	1	3	1	1	1	3	3	3	3	0	1	0	0	1	1	0	1	1	1	0	1	0	1	0	3	1	1	1	1	0	0	3	3	3	1	0	0	3	3	1	1	1	0	0	3	3	1	1	0
avgbs_211717	3	3	1	3	0	0	1	3	3	0	1	0	3	1	0	3	3	1	1	3	1	3	0	3	3	3	1	0	1	3	3	0	3	3	3	1	1	3	1	1	0	2	3	3	3	3	1	3	3
avgbs_21215	3	0	3	1	1	1	1	3	1	0	1	1	3	3	3	1	3	1	3	0	3	1	3	1	3	3	1	3	3	3	3	3	0	3	3	3	3	3	1	0	1	3	1	3	3	3	1	3	1
avgbs_212640	1	3	1	1	1	3	0	1	3	3	1	1	3	1	1	1	1	1	0	0	1	1	1	1	3	1	1	1	1	3	0	3	3	3	1	1	0	0	0	0	1	3	3	0	3	0	1	1	1
avgbs_21268	3	3	3	1	3	3	1	0	1	0	1	0	1	1	3	3	3	1	3	0	3	0	0	0	3	3	0	3	3	3	3	0	0	3	0	1	0	1	1	1	1	1	0	0	0	3	3	0	3
avgbs_212883	3	0	3	1	0	1	1	0	3	0	1	0	3	3	3	3	3	2	1	3	0	1	0	0	0	1	0	0	0	0	1	0	1	1	3	0	0	3	3	3	0	3	1	0	0	3	3	3	1
avgbs_212944	0	0	3	3	0	0	3	0	0	0	1	0	1	1	0	1	1	3	3	0	0	0	0	1	1	1	3	1	0	1	0	0	0	3	3	1	0	3	0	0	0	3	1	3	3	0	1	0	1
avgbs_21295	1	1	3	1	1	3	0	3	0	1	0	0	0	0	3	0	3	1	0	0	0	1	0	3	1	3	3	3	0	0	0	0	3	3	1	1	0	0	0	3	0	1	3	0	3	1	1	0	1
avgbs_213025	3	3	3	3	3	2	1	1	1	1	1	1	1	1	3	3	3	3	1	0	1	3	1	1	1	3	3	3	1	3	3	0	3	1	1	1	1	3	3	3	1	3	3	1	1	1	1	1	3
avgbs_213027	3	3	3	3	3	3	1	1	1	0	1	1	1	1	3	3	3	1	1	3	1	3	1	0	3	3	3	3	3	3	1	1	3	1	1	3	0	3	3	3	1	1	3	1	1	3	1	1	3
avgbs_213048	3	1	1	3	3	1	1	3	1	0	1	3	1	1	3	1	3	3	1	0	1	3	1	3	1	1	1	1	3	3	1	0	3	3	3	3	0	3	0	0	3	1	3	3	3	1	1	3	3
avgbs_213051	0	0	1	3	0	1	0	3	1	1	1	0	1	3	0	1	3	3	0	1	1	3	0	3	0	0	0	0	0	3	3	3	3	3	0	3	0	0	0	1	0	0	3	0	3	0	0	3	3
avgbs_213054	3	3	3	3	0	3	1	0	1	0	0	0	1	1	0	3	3	1	0	0	0	3	1	3	3	3	3	3	3	3	0	1	0	1	1	0	3	3	0	3	1	1	3	1	0	0	1	0	3
avgbs_213057	1	0	1	1	0	3	1	0	3	0	1	1	0	1	1	1	1	1	3	0	1	0	1	0	0	1	0	1	0	0	1	3	3	3	1	0	1	3	3	3	1	0	3	3	0	3	1	1	1
avgbs_213059	3	3	1	3	3	1	1	3	1	0	1	0	1	3	3	1	3	3	1	3	1	3	1	3	1	3	1	1	1	3	3	3	3	3	3	3	3	3	1	1	3	1	3	0	3	1	3	3	3
avgbs_213062	1	1	3	1	0	3	1	3	1	0	3	1	3	1	3	3	3	1	3	1	1	1	1	3	1	0	3	3	1	1	3	1	3	3	1	0	1	1	3	3	3	1	3	3	3	1	1	1	1
avgbs_213066	1	3	3	1	1	3	1	3	1	0	3	1	0	3	3	3	3	1	3	0	1	1	1	0	1	3	3	3	0	1	3	1	3	3	1	1	1	1	0	3	1	1	3	3	3	1	3	1	1
avgbs_213069	3	1	1	3	3	1	1	0	1	0	1	3	1	2	0	1	3	3	1	0	1	3	0	3	1	1	1	1	3	3	1	3	3	3	3	3	0	3	1	0	0	1	3	0	3	1	1	3	3
avgbs_213074	1	3	1	1	1	3	1	1	3	0	1	1	3	1	1	1	0	1	3	1	1	1	1	1	3	1	1	1	1	3	1	3	3	3	1	1	1	3	0	3	1	1	3	3	3	3	1	1	1
avgbs_213077	3	3	0	3	3	3	1	1	1	0	1	0	0	1	3	3	3	1	1	3	0	3	1	0	3	3	1	0	3	3	1	1	3	1	1	3	3	3	3	3	0	1	3	1	1	3	1	1	3
avgbs_213078	3	0	1	3	3	3	1	3	3	0	1	0	3	1	3	3	3	1	1	1	1	3	3	3	3	3	1	1	1	3	3	3	3	3	3	1	1	3	1	1	1	3	3	3	3	3	1	3	3
avgbs_213079	3	0	1	3	3	1	1	3	1	0	1	0	1	3	3	1	3	3	1	1	1	3	1	3	1	3	1	1	1	3	0	3	3	3	3	3	3	3	1	1	3	1	3	3	3	1	3	3	3
avgbs_213085	1	3	3	1	1	3	0	3	0	0	3	1	3	3	3	3	3	1	3	0	1	1	1	3	1	3	3	3	0	1	3	1	3	3	1	0	1	1	3	3	1	1	3	3	3	1	3	0	1
avgbs_213087	1	1	3	3	1	3	1	0	3	0	3	1	3	1	1	3	1	1	1	0	3	3	3	3	1	3	3	1	1	3	1	1	3	1	1	3	0	3	0	1	1	1	1	1	1	1	3	1	3
avgbs_213088	1	0	3	1	0	1	3	0	3	0	3	3	1	1	0	3	0	1	1	1	3	0	0	1	0	3	0	0	3	1	0	1	3	1	3	1	0	1	0	3	1	1	1	0	1	0	3	3	1
avgbs_213091	3	3	3	3	2	1	1	3	1	3	3	0	3	3	3	1	1	3	1	3	3	3	3	1	3	1	0	3	3	1	3	1	1	3	3	1	1	1	3	3	3	3	3	0	1	3	1	3	3
avgbs_213092	1	1	3	1	3	3	1	3	3	0	3	0	1	1	1	3	3	1	1	1	3	1	1	0	3	1	3	1	0	1	1	1	1	1	3	1	0	3	3	3	0	3	1	0	1	3	1	0	1
avgbs_213094	3	3	0	1	3	3	1	3	1	0	1	1	3	1	3	1	3	1	1	1	3	1	1	3	1	3	1	1	1	3	3	3	3	1	3	3	0	3	3	1	3	1	1	3	3	1	3	3	1
avgbs_213102	3	0	3	1	1	1	0	3	1	3	3	3	3	2	3	1	3	3	1	3	0	1	3	1	3	3	3	3	3	2	3	1	1	3	1	1	1	1	3	3	3	3	3	0	1	3	1	1	3
avgbs_213103	3	3	1	2	3	3	3	3	3	0	3	0	3	1	3	3	1	1	3	1	3	1	3	1	1	3	2	1	1	1	1	3	3	1	3	1	1	1	1	1	1	3	1	1	1	1	1	1	1
avgbs_213104	1	3	1	1	1	3	1	3	3	3	1	3	3	1	1	1	1	1	3	0	1	1	0	1	3	1	1	1	1	1	1	0	3	3	1	1	1	3	3	3	1	1	3	3	3	0	1	1	1
avgbs_213107	1	3	1	1	1	3	1	1	3	3	0	1	3	1	1	1	1	1	3	0	1	1	0	1	3	1	1	0	1	3	1	3	0	3	1	1	1	3	3	3	1	1	3	0	3	3	1	1	1
avgbs_213108	1	1	3	1	1	3	1	3	1	0	3	1	0	1	3	3	3	1	3	1	1	1	1	3	1	3	3	3	1	1	3	1	3	3	1	1	1	1	1	3	3	1	3	3	3	1	1	1	1
avgbs_213119	1	3	1	1	3	1	1	3	3	1	3	0	1	1	1	3	1	1	1	1	3	1	3	1	0	3	1	3	0	1	1	3	3	1	3	1	1	3	1	1	3	1	3	3	3	3	1	3	3
avgbs_213121	1	3	1	1	1	3	0	0	3	0	1	0	3	1	0	1	0	1	3	1	0	0	0	0	0	1	1	0	0	3	0	0	0	0	0	1	0	3	3	3	1	1	3	3	3	3	0	0	0
avgbs_213122	0	0	1	3	3	1	3	0	0	0	1	1	3	3	3	1	0	3	1	1	3	0	0	0	3	0	0	0	3	0	3	0	1	2	1	3	0	1	0	1	3	3	1	3	3	3	1	1	3
avgbs_213124	0	0	0	3	3	1	3	1	3	0	0	1	3	3	3	0	1	3	1	0	3	0	0	0	3	3	0	1	0	3	0	0	1	1	0	3	3	1	0	1	0	3	0	0	0	3	1	0	3
avgbs_213138	1	3	0	1	3	3	1	1	3	0	1	0	1	1	1	1	1	3	3	0	0	1	1	3	0	3	3	3	1	1	1	1	1	3	1	1	1	1	3	3	3	3	3	3	3	0	3	1	3
avgbs_213145	3	1	3	1	3	1	1	3	1	3	1	3	0	3	3	2	3	1	1	1	3	1	3	0	3	3	3	3	3	3	0	3	1	3	3	3	3	1	1	0	1	3	3	3	3	3	1	3	1
avgbs_213146	3	3	1	1	1	1	1	3	1	2	3	0	3	1	3	1	1	1	1	1	3	1	2	3	3	1	1	3	3	1	3	1	1	3	1	1	0	1	0	3	3	1	0	3	3	3	3	1	1
avgbs_213151	3	0	0	3	0	3	1	0	0	1	1	0	3	1	0	3	0	1	1	0	0	3	0	0	3	3	3	0	3	3	0	0	3	1	1	0	0	3	0	0	1	1	3	1	0	3	0	0	3
avgbs_213161	3	3	0	3	3	3	3	0	0	0	1	1	1	1	3	1	1	1	3	1	1	3	3	1	1	3	0	3	1	1	3	3	3	1	3	3	3	3	1	0	0	1	0	3	3	0	3	3	1
avgbs_213165	3	3	0	3	3	3	3	3	3	0	1	0	0	1	3	1	1	1	3	1	1	3	3	1	1	3	3	1	1	1	3	3	3	1	3	3	0	3	1	1	3	1	1	2	3	1	3	3	1
avgbs_213169	3	3	3	3	0	3	1	1	1	1	0	0	1	1	3	3	3	1	1	3	1	3	0	3	3	3	3	3	3	3	1	0	3	1	1	3	3	3	3	0	1	1	3	1	1	3	1	1	3
avgbs_213170	1	1	3	1	1	3	1	0	1	0	3	1	3	0	3	3	3	1	3	1	1	1	1	3	1	3	3	3	1	1	3	1	3	3	1	1	1	1	3	3	3	1	3	0	3	1	3	1	1
avgbs_213174	1	0	3	1	3	3	1	3	3	0	3	3	1	1	1	3	3	3	1	0	3	1	0	0	1	1	3	1	3	1	0	0	1	1	0	0	0	3	3	0	1	3	0	0	0	1	0	3	0
avgbs_213179	3	3	3	3	3	3	1	1	1	1	1	1	1	1	3	3	0	1	1	3	1	3	1	0	3	3	3	3	3	0	0	0	3	1	1	3	0	3	3	3	1	1	3	1	0	3	1	1	3
avgbs_213190	3	3	0	3	3	1	1	3	1	0	1	3	1	3	3	1	3	3	1	3	1	3	1	3	1	1	1	1	3	3	1	3	3	3	3	3	3	3	1	1	3	1	3	3	3	1	1	3	3
avgbs_213206	1	1	0	0	3	3	3	1	0	0	1	1	3	3	1	3	3	3	1	0	0	3	0	0	3	3	1	3	1	1	1	0	3	1	1	1	2	3	0	0	0	3	0	0	0	0	1	1	2
avgbs_213215	3	3	0	3	3	3	3	3	0	3	1	1	1	1	3	1	1	1	3	1	1	3	0	0	1	3	3	3	0	1	3	3	3	1	3	3	0	3	0	1	0	1	1	3	0	1	3	3	1
avgbs_213218	3	0	1	3	3	1	1	3	1	0	1	3	1	1	3	1	0	3	1	0	1	0	1	3	1	1	1	1	0	3	1	3	3	3	3	3	0	3	1	1	3	1	3	3	3	1	1	3	3
avgbs_213223	3	3	3	1	3	3	1	3	1	0	1	1	1	3	3	1	3	3	3	3	3	1	3	3	1	1	1	2	3	1	1	0	3	1	3	1	0	3	3	3	1	3	3	0	3	1	3	3	3
avgbs_213228	3	3	3	3	1	1	1	3	1	0	3	0	3	3	3	1	3	3	1	3	3	0	3	1	3	3	3	3	3	1	3	1	1	3	0	1	1	1	3	3	3	3	3	1	1	3	1	3	3
avgbs_213230	3	3	3	1	3	3	1	3	1	0	1	1	1	3	3	1	0	3	3	3	3	1	3	3	1	1	1	2	3	1	1	3	3	1	3	1	0	3	3	3	1	3	3	3	3	1	3	3	3
avgbs_213235	3	3	3	3	1	1	1	3	1	0	3	3	3	3	3	1	3	3	1	3	3	3	0	1	3	3	0	3	3	1	3	0	1	3	3	1	1	1	3	3	3	3	3	0	1	3	1	3	3
avgbs_213242	1	3	1	1	1	3	1	1	3	1	1	3	1	2	1	1	1	3	3	1	3	1	1	3	0	3	3	1	2	1	1	1	1	1	3	1	0	1	3	3	3	3	3	3	3	1	3	3	3
avgbs_213243	3	3	1	3	3	3	1	3	3	0	1	3	3	1	0	3	3	3	1	1	1	3	3	0	3	3	1	1	1	3	3	2	3	3	1	1	0	1	1	1	1	3	3	3	3	3	1	3	3
avgbs_213245	0	3	0	3	0	1	3	1	1	0	3	3	3	1	3	3	3	1	1	0	1	3	3	0	1	1	0	0	0	0	3	3	0	3	3	1	0	1	3	1	3	0	1	0	0	1	0	0	1
avgbs_213250	3	3	3	3	3	3	1	1	1	0	1	1	1	1	3	3	3	1	1	3	1	3	1	3	3	3	3	3	1	3	1	1	3	1	1	0	0	3	3	3	1	1	3	1	1	3	1	1	3
avgbs_213253	3	0	1	3	1	3	1	0	1	0	1	0	1	1	3	3	0	1	1	0	1	0	1	3	3	3	0	3	3	3	1	1	3	1	1	0	3	3	3	3	1	0	3	1	1	0	1	1	3
avgbs_213256	3	1	3	3	3	3	3	3	1	0	3	3	3	1	3	3	3	3	3	0	1	3	1	3	1	3	3	3	1	3	1	3	3	3	1	1	1	3	0	3	0	3	1	3	0	1	1	1	3
avgbs_213257	3	1	3	1	3	1	1	3	1	0	1	3	3	3	3	1	3	1	1	1	3	1	3	0	3	3	3	3	0	3	3	3	1	3	3	3	3	1	0	0	1	3	3	0	3	3	1	3	1
avgbs_213259	1	3	3	3	3	3	3	3	2	0	1	0	1	1	1	1	1	1	3	3	3	3	3	3	3	1	3	1	1	3	1	3	1	1	3	1	1	3	3	0	1	1	3	1	1	3	1	0	1
avgbs_213260	3	0	1	3	1	3	1	1	1	0	1	0	1	1	3	3	0	1	1	0	1	3	0	0	0	3	0	3	0	3	0	0	0	1	0	3	0	3	0	3	1	1	3	0	1	3	1	0	3
avgbs_213262	0	0	1	3	0	1	0	3	0	0	1	0	1	0	3	0	3	3	1	0	1	3	1	3	1	0	0	0	0	3	0	3	0	3	0	0	0	3	0	0	0	1	3	0	3	1	3	0	3
avgbs_213272	3	3	3	3	1	3	1	1	1	1	1	1	1	1	3	3	3	1	1	3	1	3	1	3	3	3	3	3	3	3	1	1	3	1	1	3	3	3	3	3	1	1	3	0	1	3	1	1	3
avgbs_213276	3	1	3	1	3	1	1	0	1	3	1	0	3	3	3	1	3	1	0	0	2	1	3	0	3	3	3	3	3	3	3	3	1	3	0	3	3	3	1	0	1	3	3	3	3	3	1	3	1
avgbs_213277	3	0	1	3	3	1	1	3	1	1	1	3	1	3	3	1	3	3	1	0	1	3	1	3	1	1	1	1	3	3	0	3	0	3	3	3	3	3	1	1	3	1	3	3	0	1	1	3	3
avgbs_213280	1	0	3	3	3	1	3	3	3	0	3	1	3	1	1	3	1	3	1	3	3	3	3	1	2	1	3	3	1	1	1	0	3	3	3	3	3	1	1	1	3	3	1	3	3	1	3	3	1
avgbs_213281	3	3	3	1	3	1	1	3	3	0	1	1	3	3	0	3	3	3	1	1	3	1	3	1	3	1	0	3	1	3	1	0	1	1	3	3	0	3	3	3	3	3	1	3	3	3	3	3	1
avgbs_213282	1	3	1	1	3	3	1	1	3	1	1	3	1	1	1	1	1	3	3	1	3	0	1	0	1	3	3	1	3	1	1	1	1	3	3	1	1	1	0	3	3	3	3	3	3	1	3	3	3
avgbs_213286	3	0	0	3	0	3	3	0	3	0	1	1	1	1	3	1	1	1	3	0	1	3	0	0	0	3	3	1	1	1	0	0	3	1	3	0	0	3	1	1	0	1	1	3	0	1	0	0	1
avgbs_213288	1	0	1	0	1	3	1	1	3	0	1	0	3	1	1	1	1	1	3	0	1	1	1	1	3	1	0	0	0	3	1	0	0	3	1	1	0	3	0	3	0	1	3	0	3	0	1	1	0
avgbs_213293	3	3	1	3	3	1	3	1	3	0	1	1	3	3	3	1	1	3	1	1	3	3	3	1	0	3	1	1	3	3	3	1	1	1	1	3	0	1	3	0	3	3	1	3	3	3	1	1	3
avgbs_213294	3	3	1	3	3	3	1	3	0	0	1	0	3	1	3	3	3	1	1	3	1	3	3	3	0	3	1	1	1	3	3	3	3	3	3	1	1	3	1	1	1	2	3	3	0	3	1	3	3
avgbs_213297	0	1	0	3	1	3	1	3	3	0	3	1	3	1	1	3	1	1	1	1	3	3	3	3	1	1	3	1	1	3	1	1	3	1	1	3	0	3	1	1	1	1	1	0	1	1	3	1	3
avgbs_213300	3	3	3	3	3	3	1	1	1	1	1	0	0	1	3	3	3	1	1	3	1	3	1	3	3	3	3	3	3	3	1	0	3	1	1	3	3	3	3	3	1	1	3	0	1	3	1	1	3
avgbs_213308	1	3	1	1	1	3	1	1	3	3	1	1	3	1	1	1	1	1	3	1	1	1	1	1	0	1	1	1	1	3	1	3	3	3	1	1	1	3	3	3	1	1	3	0	3	3	1	0	1
avgbs_213309	1	3	3	1	3	1	3	1	0	3	1	1	0	1	1	3	3	3	3	3	1	1	3	3	3	1	3	3	1	1	1	3	1	3	3	3	3	3	3	1	1	1	3	3	3	3	3	3	3
avgbs_213313	3	3	3	1	0	3	1	0	1	0	1	1	1	3	3	1	1	3	3	3	0	1	1	0	1	1	3	3	1	1	0	3	3	1	3	1	2	1	3	3	1	2	3	3	3	1	3	3	3
avgbs_213320	3	3	3	3	3	1	1	3	1	0	1	1	1	3	3	1	1	1	1	1	0	3	2	0	0	3	1	1	1	3	3	3	3	1	3	1	1	3	1	1	3	0	3	1	1	1	1	1	1
avgbs_213329	3	0	3	1	3	1	1	0	3	3	1	0	3	3	3	3	0	3	1	3	3	1	3	1	3	1	1	0	1	3	1	0	1	1	3	3	0	3	0	3	3	3	1	0	3	3	3	0	1
avgbs_213331	3	0	3	3	3	3	1	1	1	0	1	0	0	1	3	3	3	1	1	0	1	0	1	3	3	3	0	3	0	3	1	1	3	1	1	3	3	0	3	3	1	0	3	0	0	3	1	0	3
avgbs_213336	3	0	3	1	1	1	1	3	3	0	1	1	3	3	3	1	3	1	3	1	3	1	3	1	3	3	1	3	3	0	3	3	1	3	3	3	3	3	1	3	1	3	1	0	3	3	1	3	1
avgbs_213338	0	3	0	3	3	1	3	3	1	0	0	1	3	0	3	2	3	1	0	0	0	3	0	0	0	0	0	1	0	1	3	3	0	0	3	0	0	1	3	0	0	3	2	0	1	0	1	3	0
avgbs_213339	3	3	3	3	3	3	1	1	1	1	1	1	1	1	3	3	3	1	1	0	1	3	1	3	3	3	3	3	3	3	1	1	3	1	1	3	3	3	3	3	0	0	3	1	1	3	2	0	3
avgbs_213348	3	3	0	3	3	3	3	2	3	0	1	1	1	1	3	1	1	2	3	0	0	3	3	1	1	3	3	0	1	1	3	3	3	2	3	3	0	3	1	1	3	1	1	1	3	1	3	3	1
avgbs_213356	3	0	0	1	0	1	0	1	3	3	0	0	1	1	3	3	0	3	1	0	0	1	3	3	1	0	0	1	1	0	1	3	1	1	3	1	1	3	3	1	0	1	3	3	3	0	0	1	3
avgbs_213357	0	3	1	2	3	3	3	3	3	0	3	3	3	1	3	3	3	1	3	0	1	0	3	0	1	3	0	1	0	1	0	0	0	1	3	0	3	2	1	1	1	0	1	3	0	1	1	1	1
avgbs_213359	3	3	0	3	3	3	3	3	0	3	1	1	1	1	3	1	1	1	3	1	0	3	3	1	1	3	0	1	1	1	0	3	3	1	3	3	3	3	1	1	3	1	1	3	3	1	3	3	1
avgbs_213361	3	3	1	3	3	1	1	3	1	0	1	3	1	3	3	1	3	3	1	1	1	3	1	3	1	3	1	1	0	3	0	3	3	3	3	3	3	3	1	1	3	1	3	3	3	1	3	3	3
avgbs_213366	1	1	3	1	1	3	1	3	3	1	3	3	1	1	1	3	3	1	1	3	3	1	0	0	3	3	1	1	3	1	1	1	3	1	3	1	1	3	3	3	1	3	1	1	1	3	1	3	1
avgbs_213376	3	0	3	3	3	0	1	3	0	3	3	1	1	1	3	0	1	1	0	0	0	0	0	0	1	3	1	1	1	3	3	3	0	3	1	1	0	3	1	0	1	3	3	1	1	0	1	1	1
avgbs_213379	3	3	1	3	3	1	3	1	3	0	1	1	3	3	3	1	1	3	1	1	3	0	3	1	3	3	1	1	0	3	3	1	2	1	1	3	3	1	3	1	3	0	1	0	3	3	1	1	3
avgbs_213381	3	1	1	1	3	3	3	3	3	1	3	0	3	3	3	1	1	3	1	3	3	2	3	3	1	3	1	1	3	3	3	3	1	1	1	1	1	3	3	0	1	3	3	0	1	1	1	0	1
avgbs_213382	3	0	1	3	1	3	1	1	1	1	0	0	3	1	3	3	3	1	1	0	1	3	1	0	0	3	3	0	3	3	1	1	3	1	1	3	3	3	3	3	1	0	3	1	1	3	1	1	3
avgbs_213386	1	3	3	1	3	1	1	3	3	0	3	1	0	1	1	3	1	1	3	0	3	0	3	3	0	3	3	3	0	1	1	1	3	3	1	3	3	1	1	3	3	3	3	1	1	0	1	1	3
avgbs_213389	1	1	3	1	1	3	1	3	1	1	3	1	3	1	3	1	3	1	3	0	1	1	1	3	1	3	3	3	1	1	3	1	3	3	1	1	1	1	1	3	3	1	3	3	3	1	1	1	1
avgbs_213390	1	1	3	1	1	3	1	3	1	0	3	1	3	1	3	3	3	1	3	1	1	1	1	3	1	3	3	3	1	1	3	1	3	3	0	1	1	1	3	3	3	1	2	0	3	1	1	1	1
avgbs_213391	3	0	3	3	3	3	1	1	1	0	1	1	1	1	3	3	3	1	1	0	1	3	1	3	3	3	3	0	0	3	1	1	3	1	1	3	3	3	3	0	1	1	3	1	0	0	1	1	3
avgbs_213394	3	3	1	3	0	3	1	3	3	0	1	3	3	1	3	3	3	3	1	0	1	3	3	0	3	3	1	1	1	3	3	3	3	3	1	1	0	1	1	1	1	3	3	0	3	3	1	3	3
avgbs_213395	3	0	1	3	3	1	3	1	3	3	1	1	3	3	3	1	1	3	1	1	3	3	3	1	3	3	1	1	3	3	3	1	1	1	1	3	3	1	3	1	3	0	1	0	3	3	1	1	3
avgbs_213396	0	1	1	3	3	1	1	0	1	1	1	3	1	1	3	1	3	3	1	0	1	3	1	3	1	0	1	1	3	3	1	3	3	3	3	3	0	0	0	1	3	1	3	3	3	1	1	3	3
avgbs_213398	1	3	3	3	0	3	1	1	3	0	1	0	3	1	1	1	0	3	3	3	1	3	1	3	1	3	3	3	1	3	3	3	1	1	0	3	3	1	3	3	1	3	3	3	0	1	1	0	3
avgbs_213405	1	1	3	1	3	3	1	3	3	0	3	0	1	1	1	3	3	1	1	1	3	1	0	0	3	0	0	1	3	1	0	1	1	1	3	1	0	3	3	3	1	3	1	0	1	3	1	3	1
avgbs_213411	0	3	3	3	1	1	1	3	1	0	3	0	0	3	3	1	3	3	1	3	3	3	3	1	3	3	3	3	0	1	3	1	1	0	3	1	0	1	0	0	3	3	3	0	1	3	1	3	3
avgbs_213412	1	3	1	1	1	3	1	0	3	1	1	0	1	3	0	1	0	3	3	1	3	1	1	0	1	3	3	1	1	1	1	1	1	1	3	1	0	1	0	3	3	3	3	3	3	1	3	3	3
avgbs_213425	3	3	1	3	3	3	1	3	3	0	1	3	3	1	3	3	3	1	1	0	1	3	3	3	3	3	1	3	1	3	0	3	3	3	3	1	1	3	1	1	1	2	3	0	3	3	3	3	3
avgbs_213427	3	1	3	3	3	3	3	0	1	3	3	3	3	3	3	1	0	3	3	0	0	3	1	3	0	1	3	3	3	3	1	0	3	1	1	1	1	3	3	3	0	3	1	1	1	1	1	1	3
avgbs_213436	1	3	1	1	1	3	1	0	3	1	1	3	1	2	1	0	1	3	3	1	3	1	1	3	1	3	0	1	2	1	1	1	1	2	3	1	1	1	3	3	3	3	3	3	3	0	3	3	3
avgbs_213440	3	1	3	1	3	1	1	3	1	1	1	0	3	3	3	1	0	1	1	0	3	1	3	1	3	3	1	3	3	3	3	0	1	3	3	3	0	3	1	0	1	3	1	0	3	3	1	3	1
avgbs_213444	1	0	3	1	1	3	1	0	3	0	3	3	1	1	1	0	0	1	1	3	3	0	0	0	0	0	1	0	0	1	1	0	3	1	3	1	0	3	3	0	0	3	1	0	1	3	0	0	1
avgbs_213445	3	3	1	3	3	1	3	1	0	0	1	0	3	3	3	1	1	3	1	1	3	3	3	1	3	3	1	1	3	3	3	1	1	1	1	3	0	1	3	0	3	3	1	3	3	3	1	1	3
avgbs_213448	3	0	3	3	3	1	1	3	1	0	3	1	1	1	3	2	1	1	1	1	1	3	3	3	1	3	1	1	1	3	3	3	3	3	3	1	0	3	1	1	1	3	3	1	1	1	1	1	1
avgbs_213452	3	0	0	3	3	3	1	1	0	0	1	1	1	1	3	3	3	1	1	3	1	3	0	0	3	3	3	3	1	2	1	1	3	1	1	3	3	3	3	0	1	1	0	1	1	3	1	1	3
avgbs_213454	3	1	3	3	3	3	3	3	1	3	3	0	3	3	3	3	1	3	3	1	1	3	1	3	1	1	3	3	1	2	1	3	3	3	1	1	1	3	3	3	3	3	1	0	3	1	1	1	3
avgbs_213455	3	3	3	3	3	3	1	1	1	1	1	1	1	1	3	3	3	1	1	3	1	3	0	3	3	3	0	3	3	3	1	1	3	1	1	3	3	3	3	3	1	1	3	1	1	3	1	1	3
avgbs_213466	3	3	3	3	3	3	1	1	1	0	1	1	1	1	0	3	0	1	1	0	1	3	1	3	3	3	3	3	3	3	1	1	3	1	1	3	3	3	3	3	1	1	3	1	1	0	1	1	3
avgbs_213470	1	1	1	1	1	3	3	3	3	1	1	3	3	1	1	3	1	1	3	3	1	1	3	3	3	3	1	0	3	1	0	1	1	1	1	1	0	1	1	1	3	3	3	3	3	3	3	3	3
avgbs_213475	3	3	1	1	1	1	1	3	1	3	3	1	3	1	3	1	1	1	1	1	3	1	1	3	3	1	1	3	3	1	3	0	1	3	1	1	0	1	1	0	3	1	0	0	3	3	3	1	1
avgbs_213478	3	3	3	3	3	3	1	1	2	1	1	1	1	1	3	3	3	3	1	3	1	3	1	0	1	3	3	3	1	3	3	1	3	1	1	1	0	3	3	3	1	3	3	1	1	1	1	1	3
avgbs_213482	3	3	3	1	3	3	1	3	1	3	1	1	1	3	3	1	3	2	3	3	3	1	3	3	1	1	1	2	0	1	1	3	3	1	3	1	2	3	3	3	0	3	3	0	3	1	3	3	3
avgbs_213489	3	3	3	3	3	3	1	1	1	0	1	1	1	1	3	3	3	1	1	0	1	3	1	3	3	3	3	3	3	3	1	1	3	1	1	3	3	3	3	0	1	1	3	1	0	3	1	1	3
avgbs_213493	3	3	1	1	0	0	3	0	3	0	0	0	3	1	3	3	3	1	3	1	1	0	0	0	1	0	0	0	0	1	1	3	0	1	0	3	0	1	0	1	0	0	1	0	3	0	1	1	1
avgbs_213499	1	3	3	1	1	3	3	3	3	3	1	3	1	1	1	1	1	1	3	0	1	1	1	1	3	1	1	1	1	3	1	3	3	3	1	1	0	3	3	1	1	1	3	0	3	3	1	1	1
avgbs_213503	3	0	3	1	1	1	1	3	0	0	1	0	3	0	0	1	3	1	0	0	3	1	0	1	0	0	0	0	0	3	0	0	0	3	3	3	3	3	0	0	1	0	1	0	3	0	1	0	1
avgbs_213516	3	0	3	3	1	1	1	3	1	3	3	0	3	3	3	1	3	3	1	3	3	3	3	1	3	3	3	3	3	1	3	0	1	3	3	0	1	1	3	3	3	3	3	1	1	0	1	3	3
avgbs_213519	1	1	3	3	1	3	1	3	3	3	3	1	3	1	1	3	1	1	1	1	3	3	3	3	1	3	0	1	0	3	1	1	0	1	1	3	3	3	1	1	1	0	1	0	1	0	0	1	3
avgbs_213522	0	1	0	3	1	3	1	0	0	0	0	0	3	0	1	0	1	1	1	1	3	3	3	0	1	3	0	1	0	3	3	1	3	1	1	3	3	3	1	1	1	1	1	0	0	1	3	1	3
avgbs_213525	3	3	0	3	3	3	1	3	3	3	1	3	3	1	3	3	3	1	1	1	1	3	3	3	3	3	1	1	1	3	3	0	3	3	3	1	1	3	1	1	1	1	3	0	3	0	1	3	3
avgbs_213529	3	3	1	3	3	1	3	3	3	0	1	1	3	1	3	3	3	1	3	3	1	3	1	0	1	1	1	1	0	1	3	3	1	3	3	3	3	1	3	1	1	3	3	0	1	1	1	3	1
avgbs_213530	1	0	1	1	3	3	1	1	0	0	1	3	1	1	1	1	1	3	3	0	3	1	0	0	1	3	3	1	2	1	1	1	1	3	3	0	1	1	3	3	3	3	3	0	3	1	3	3	3
avgbs_213531	3	3	3	3	3	3	1	1	1	0	1	1	1	1	3	3	3	1	1	0	1	3	1	3	3	3	3	3	3	3	1	1	3	1	1	3	3	3	3	3	1	1	3	1	1	3	1	1	3
avgbs_213533	1	0	3	3	3	1	3	3	3	0	0	1	3	1	1	3	1	3	1	3	3	3	3	0	3	1	3	3	1	1	0	0	3	3	0	3	0	1	1	1	3	3	1	3	3	1	3	3	1
avgbs_213535	3	3	0	3	0	3	1	0	0	0	1	0	1	1	3	3	0	1	0	3	0	0	1	0	3	3	0	3	0	3	0	1	3	1	0	0	0	0	0	3	1	0	3	0	1	3	1	0	3
avgbs_213537	3	3	0	3	3	3	1	0	0	0	1	0	1	1	3	3	3	3	1	0	0	3	0	0	1	3	3	0	0	3	3	1	0	1	1	0	0	1	0	0	0	0	0	1	0	0	0	0	3
avgbs_213542	3	0	0	1	3	1	1	3	1	0	3	1	3	1	3	1	1	3	1	0	1	1	3	3	1	3	1	1	1	3	3	0	3	3	1	1	0	3	1	0	1	3	3	3	3	1	1	1	1
avgbs_213553	3	3	3	3	3	3	1	1	1	0	1	1	1	1	3	3	3	1	1	0	1	3	1	0	3	3	3	3	3	3	1	0	3	1	1	3	0	3	3	3	1	1	3	0	1	3	1	1	3
avgbs_213554	1	0	1	1	1	3	1	1	3	0	1	3	1	2	1	1	1	3	3	1	3	1	1	3	1	3	3	1	2	1	0	1	1	1	0	1	0	1	3	3	3	3	0	3	3	1	3	3	3
avgbs_213558	1	0	3	1	1	3	1	0	1	0	3	1	3	3	0	3	3	1	3	1	1	0	1	0	0	3	3	0	1	1	3	1	3	3	1	0	0	1	3	0	1	1	3	3	3	1	0	2	1
avgbs_213563	3	1	3	3	3	3	3	3	1	0	3	3	3	3	3	3	1	3	3	1	1	3	1	0	1	1	3	3	0	3	1	3	3	3	1	1	0	3	3	3	0	3	1	0	3	1	1	1	3
avgbs_213566	3	3	0	3	3	3	3	3	3	0	1	0	3	0	3	1	1	1	1	2	1	3	3	1	1	3	3	1	1	1	3	3	0	1	3	3	3	3	0	1	3	0	1	0	0	1	3	3	1
avgbs_213576	0	3	0	0	0	0	0	3	0	0	3	0	3	0	3	3	3	1	3	1	1	1	0	0	1	3	0	0	1	1	0	1	0	3	1	1	0	1	3	3	1	0	0	0	0	0	3	0	1
avgbs_213577	3	3	3	3	1	3	1	1	1	0	1	1	1	1	3	3	3	1	1	3	1	3	1	0	3	3	3	3	3	3	1	0	3	1	1	3	3	3	0	3	1	1	3	1	1	3	1	1	3
avgbs_213581	1	1	3	0	1	3	1	0	1	3	3	0	3	3	3	3	3	1	0	0	1	1	1	0	1	0	0	0	1	1	3	1	3	3	1	0	1	1	0	0	3	0	3	0	0	1	3	0	1
avgbs_213586	3	0	3	3	3	3	1	1	1	1	1	1	1	1	3	3	3	1	1	3	1	3	0	3	3	0	3	3	3	3	1	1	3	1	1	3	3	3	0	0	1	1	3	0	1	3	1	1	3
avgbs_213587	3	3	3	3	3	1	1	3	1	0	3	0	1	1	3	1	1	1	1	0	1	3	3	3	1	3	1	1	1	3	3	3	3	3	3	1	1	3	1	1	0	3	3	1	1	1	1	1	1
avgbs_213593	1	0	1	1	1	3	1	1	3	1	1	3	1	2	1	1	1	3	3	0	3	1	1	0	1	3	3	1	0	1	1	1	1	1	3	1	0	1	3	3	0	3	3	0	3	1	3	0	3
avgbs_213594	3	3	0	1	0	3	0	0	1	1	1	0	3	1	3	1	3	1	1	0	3	1	1	3	1	3	1	1	1	3	3	3	0	1	3	3	0	1	0	1	0	1	1	3	0	0	3	3	1
avgbs_213598	1	0	2	1	1	3	1	3	3	0	3	3	1	1	1	3	3	1	3	3	0	1	1	1	3	3	1	1	3	1	1	1	1	1	3	1	0	1	3	3	1	3	1	1	1	3	1	3	1
avgbs_213600	1	1	3	3	0	3	1	3	1	3	3	0	3	2	1	3	3	1	3	1	1	1	1	3	1	1	3	1	1	1	1	1	3	1	1	3	3	1	0	1	3	1	3	3	3	1	1	1	1
avgbs_213601	3	1	1	3	3	1	1	3	1	0	1	3	1	1	3	1	3	3	1	0	1	3	1	3	1	1	1	1	0	3	1	0	3	3	3	3	0	3	1	1	3	1	3	3	3	1	1	3	3
avgbs_213604	3	3	0	3	3	3	3	3	3	3	1	1	1	1	3	1	0	1	3	1	1	3	3	1	1	3	0	3	1	1	3	0	3	1	3	3	3	3	0	0	3	1	1	0	3	1	3	3	1
avgbs_213613	3	3	1	1	3	1	1	3	3	0	1	1	3	3	3	0	3	3	1	1	3	1	1	1	3	1	1	3	1	3	1	3	1	1	3	3	3	3	0	0	3	3	1	3	3	3	3	3	1
avgbs_213623	3	3	1	1	3	3	3	0	3	1	3	3	3	1	3	3	3	1	3	0	1	1	3	1	1	0	3	1	1	1	0	3	3	1	3	3	3	1	1	1	1	3	1	3	3	1	1	1	1
avgbs_213628	1	0	0	1	0	3	1	0	0	0	1	1	3	1	1	0	1	1	3	0	0	0	1	0	0	1	1	0	0	3	1	3	0	3	1	0	0	3	3	3	1	0	3	0	0	3	1	1	1
avgbs_213634	1	0	2	2	1	3	1	0	1	0	2	0	1	3	3	3	3	1	3	0	1	1	1	0	0	3	3	3	1	1	3	1	0	3	1	0	1	1	3	3	1	1	3	0	3	0	3	1	1
avgbs_213642	1	3	1	1	1	2	3	3	3	3	1	3	1	1	1	1	1	1	1	1	1	1	1	1	3	1	1	1	1	3	1	3	3	3	1	1	1	3	3	1	1	1	3	3	3	3	1	1	1
avgbs_213643	0	0	3	0	0	0	0	0	3	0	3	3	0	1	1	0	3	1	0	0	0	1	0	0	3	0	1	1	3	1	0	0	1	1	3	1	0	1	0	0	0	0	0	0	1	0	1	3	1
avgbs_213654	3	3	3	3	3	3	1	1	1	0	1	1	1	1	3	3	3	1	1	3	1	3	1	3	3	0	3	3	3	3	0	1	3	1	1	3	3	3	3	3	1	1	3	1	1	3	1	1	3
avgbs_213662	1	3	3	1	3	3	1	3	1	0	1	1	1	3	1	1	3	3	3	0	3	1	3	0	1	1	1	2	3	1	1	0	3	1	3	1	1	3	3	3	1	3	3	0	3	1	0	3	3
avgbs_213663	1	1	3	3	3	1	3	0	3	0	3	1	3	1	1	3	0	3	1	0	3	3	3	0	2	1	3	3	1	1	1	0	0	3	0	3	0	1	1	1	3	3	1	3	0	1	3	3	1
avgbs_213666	1	1	3	3	3	1	3	3	3	0	3	1	3	1	1	3	1	3	1	1	3	3	3	1	1	1	3	3	0	3	1	1	3	3	1	3	3	3	1	1	3	3	1	3	3	1	3	3	1
avgbs_213668	3	3	3	3	3	3	1	1	1	1	1	1	1	1	3	3	0	3	1	3	1	3	1	1	1	0	0	0	1	3	0	0	0	1	1	1	1	0	3	0	0	3	0	1	1	1	1	1	3
avgbs_213672	3	1	3	1	1	1	1	3	1	0	1	1	3	3	3	1	3	1	3	1	3	1	3	1	3	3	1	3	0	3	3	3	1	3	3	3	3	3	1	3	1	3	1	0	3	3	1	0	1
avgbs_213673	3	3	0	3	0	0	0	3	3	0	1	0	1	1	0	1	0	1	3	0	0	0	3	1	0	3	0	0	1	1	3	0	0	1	3	3	3	0	0	0	0	1	1	0	3	1	3	0	0
avgbs_213677	3	3	3	1	3	3	1	0	1	0	1	1	1	3	3	1	1	3	3	0	3	1	1	3	1	1	1	2	3	1	0	3	3	1	3	1	2	3	3	3	1	3	3	3	3	1	3	3	3
avgbs_213679	3	1	3	3	3	1	1	3	1	0	3	1	0	1	3	1	1	1	1	0	1	3	0	0	1	2	0	1	1	3	0	3	3	3	0	1	1	3	1	1	1	3	3	0	0	1	1	0	1
avgbs_213681	3	3	1	3	3	1	3	1	0	0	1	0	0	3	0	1	1	3	1	0	3	0	3	0	3	3	1	1	3	3	0	1	1	1	1	0	0	1	0	1	3	3	1	3	0	0	1	1	3
avgbs_213683	0	1	3	0	0	1	1	0	1	0	3	1	0	1	3	1	0	1	1	0	1	3	3	0	1	3	1	1	0	3	3	3	3	3	3	1	1	3	1	1	1	0	3	1	1	0	1	0	1
avgbs_213685	1	3	1	1	1	0	1	1	3	0	1	0	0	2	1	1	0	3	0	0	3	1	2	0	1	3	3	0	3	1	1	1	0	1	3	1	0	1	3	3	3	0	3	0	0	0	0	3	3
avgbs_213687	3	0	0	3	0	3	3	3	3	0	1	1	1	1	3	1	1	1	3	0	1	3	3	0	1	3	3	1	1	1	3	3	3	1	3	3	3	3	1	1	0	0	1	1	0	0	3	3	1
avgbs_213689	3	3	0	3	0	3	3	0	0	0	1	0	1	1	3	1	1	1	3	1	1	3	3	0	1	3	3	3	1	1	3	0	3	1	3	3	3	3	1	1	0	1	1	3	0	1	3	3	1
avgbs_213692	3	3	3	1	3	3	1	3	1	3	1	1	1	3	3	1	1	3	3	3	3	1	1	0	1	1	3	0	1	1	1	3	3	1	3	1	3	1	0	3	1	2	3	3	3	0	3	0	3
avgbs_213694	3	1	1	3	3	1	1	3	1	0	1	3	0	1	3	1	3	3	1	1	1	3	0	3	1	1	1	1	3	0	1	3	3	3	3	3	3	3	1	1	3	1	3	0	0	1	1	3	3
avgbs_213704	3	0	3	3	3	3	1	1	1	1	1	1	1	1	3	3	0	3	1	3	1	3	1	0	1	3	3	3	1	3	0	1	3	1	1	1	1	3	0	3	1	3	0	0	0	1	0	1	3
avgbs_213705	3	3	3	3	3	3	1	1	1	0	1	1	1	1	3	3	3	1	1	0	1	0	1	3	3	3	3	3	0	3	0	0	3	1	1	3	3	3	3	3	1	1	3	0	0	0	1	1	3
avgbs_213707	1	0	0	1	1	3	0	1	0	3	1	1	0	1	0	1	0	1	3	0	1	1	1	0	3	1	0	0	0	3	1	0	0	3	0	0	0	3	3	0	0	1	0	0	3	3	1	1	0
avgbs_213714	3	1	3	3	3	1	1	0	1	0	3	1	1	1	3	1	1	1	1	1	1	3	3	3	0	3	1	1	1	3	3	3	3	3	1	1	1	3	1	1	1	3	3	1	1	0	1	1	1
avgbs_213718	1	3	1	1	1	3	1	1	3	0	1	3	1	2	1	1	1	3	3	1	3	1	1	3	1	3	0	1	1	1	1	1	1	1	3	1	0	1	3	3	0	3	3	3	3	2	3	3	3
avgbs_213720	1	3	1	1	1	3	1	1	3	0	1	3	1	2	1	1	1	3	3	0	3	1	1	3	1	3	3	1	0	1	1	0	1	1	3	1	1	1	3	3	3	3	3	3	3	1	3	3	3
avgbs_213730	3	0	3	0	3	0	0	3	0	0	3	1	0	1	0	1	1	1	1	0	0	3	3	0	1	3	1	0	0	0	0	0	0	3	0	1	0	3	1	0	1	3	3	0	0	1	1	0	0
avgbs_213732	1	1	3	3	1	3	1	3	3	0	3	1	3	1	1	1	1	1	1	1	3	3	0	0	1	3	3	1	0	3	3	1	3	1	1	3	3	3	1	0	1	1	1	1	1	0	3	1	3
avgbs_213739	3	3	3	1	3	3	1	3	1	0	1	1	1	3	3	0	3	3	3	0	3	1	3	3	1	1	1	0	3	1	1	3	3	1	3	1	2	3	3	3	1	3	3	3	0	1	3	3	3
avgbs_213742	1	3	1	1	1	3	1	1	3	0	1	3	1	1	1	1	1	3	3	0	3	1	1	3	0	0	3	1	2	1	1	1	1	1	3	1	1	1	3	3	0	3	3	3	3	1	3	3	3
avgbs_213744	0	0	0	3	0	3	3	0	0	0	1	1	1	1	3	1	1	1	0	1	1	3	3	1	1	3	0	1	1	1	3	0	3	1	3	3	0	3	1	1	0	1	1	1	0	1	3	3	1
avgbs_213745	3	3	3	3	0	0	1	0	0	0	1	1	1	1	3	3	3	1	1	3	1	3	0	0	0	3	3	0	0	3	0	0	3	1	0	0	0	3	0	3	1	0	3	0	0	3	1	0	3
avgbs_213752	1	3	1	1	1	3	1	1	3	3	1	1	3	1	1	1	1	1	3	1	1	1	1	0	3	1	0	1	1	3	1	3	3	3	1	1	1	3	3	3	0	1	0	3	3	3	1	1	1
avgbs_213755	3	3	1	3	1	3	1	1	1	0	1	1	1	1	3	3	3	1	1	3	1	3	1	3	3	3	3	3	3	3	1	1	3	1	1	3	0	3	3	3	1	1	3	1	1	3	1	1	3
avgbs_213757	3	0	3	3	3	1	1	3	1	0	3	0	0	1	3	1	1	1	1	1	1	0	0	3	1	3	1	0	1	3	0	3	3	3	1	1	0	3	1	1	1	3	3	1	1	1	1	1	1
avgbs_213759	3	3	3	3	0	3	1	1	1	0	1	1	1	1	0	3	3	1	0	3	1	3	1	3	3	3	3	3	3	3	1	1	3	1	1	3	3	3	3	3	1	1	3	0	0	3	1	1	3
avgbs_213760	3	0	3	3	1	3	1	0	1	0	1	0	1	1	3	3	3	1	1	0	1	3	1	3	3	3	3	3	3	3	1	1	3	1	1	3	0	3	3	3	1	1	3	1	1	3	1	1	3
avgbs_213761	1	0	3	3	1	3	1	3	3	0	3	1	3	1	1	3	1	1	0	1	3	3	3	3	1	3	3	1	1	2	1	1	3	1	1	3	3	3	1	1	1	1	1	1	1	1	3	1	3
avgbs_213762	1	3	3	1	1	3	1	0	0	0	3	1	3	0	3	3	3	1	3	0	0	1	0	3	1	3	0	3	0	1	3	1	3	3	1	1	1	1	3	3	1	0	3	3	3	1	3	1	1
avgbs_213763	1	3	1	1	3	1	3	1	3	0	3	0	1	1	1	3	3	1	1	0	3	1	1	3	3	1	3	1	3	1	3	1	3	1	1	3	0	1	3	3	0	3	0	1	1	3	1	1	1
avgbs_213768	1	3	3	1	1	1	3	1	3	1	3	3	1	1	1	3	3	1	1	1	3	1	1	1	0	3	0	1	3	1	1	1	3	1	3	1	1	1	1	3	1	1	0	1	1	3	3	3	1
avgbs_213778	1	3	1	1	0	3	1	0	3	0	1	3	1	2	1	3	1	3	3	1	3	1	1	0	1	3	3	0	3	1	0	1	0	1	3	1	1	1	0	3	3	3	3	0	0	1	3	0	0
avgbs_213779	1	3	1	1	3	1	3	1	3	0	3	3	1	1	1	3	3	1	1	1	3	1	1	3	3	1	3	1	3	1	3	0	3	1	1	3	1	1	3	3	1	3	1	1	1	3	1	1	1
avgbs_213781	1	3	1	1	1	3	1	1	3	0	1	3	1	2	1	1	1	3	3	1	3	1	1	0	1	3	3	2	3	1	1	1	1	1	0	1	1	1	3	3	3	3	3	0	3	2	3	3	3
avgbs_213785	3	0	3	1	0	3	1	3	1	3	1	1	1	3	3	1	3	3	0	3	3	1	3	0	1	1	1	2	3	1	1	3	3	1	3	1	1	3	3	3	0	3	3	3	3	0	3	3	3
avgbs_213788	1	0	3	0	0	1	0	0	1	0	1	3	1	1	0	3	1	3	0	0	3	1	1	1	0	1	0	1	0	1	1	1	0	1	0	3	0	0	1	0	0	1	0	3	3	3	1	0	3
avgbs_213797	1	3	1	1	1	3	1	0	3	0	1	0	3	1	1	1	1	1	3	0	0	1	0	0	3	1	0	1	0	0	0	0	0	3	1	0	0	0	3	3	1	1	0	3	3	3	0	1	1
avgbs_213801	1	3	3	1	1	3	1	3	1	0	3	1	3	3	3	3	3	1	3	1	1	1	1	3	1	0	0	3	1	1	3	1	3	3	1	1	0	1	3	3	2	1	3	3	3	1	3	1	1
avgbs_213803	1	3	3	3	3	1	3	1	1	1	1	1	1	1	1	3	1	3	1	0	3	1	1	1	3	1	3	1	3	1	1	1	1	1	1	3	3	3	1	3	3	1	3	0	3	3	1	1	3
avgbs_213813	3	3	1	3	3	1	1	3	1	0	1	0	1	3	3	1	3	2	1	0	1	3	0	3	1	3	1	1	1	3	3	3	3	3	3	3	0	3	1	1	3	1	3	3	3	1	3	3	3
avgbs_213814	3	0	1	3	1	3	2	0	0	0	1	3	3	1	3	1	1	1	1	0	0	0	0	1	1	0	3	3	0	3	3	1	1	2	0	1	0	1	3	3	0	3	1	0	3	1	1	0	3
avgbs_213816	3	3	0	3	3	3	3	3	0	3	0	0	1	0	0	0	1	1	3	0	1	3	3	0	0	0	0	0	1	0	0	0	3	1	0	3	0	3	0	0	0	1	1	0	0	1	3	0	1
avgbs_213818	3	3	3	3	0	1	1	3	1	0	3	0	3	3	3	1	3	3	0	3	3	0	3	1	3	3	3	0	3	1	3	1	1	3	3	1	1	1	3	3	2	3	3	1	1	3	1	3	3
avgbs_213819	3	0	1	1	0	3	3	3	3	0	3	3	0	1	3	1	3	1	1	1	0	1	3	1	1	1	0	0	3	1	1	0	3	2	0	0	0	0	1	0	1	0	3	0	0	1	3	3	3
avgbs_213825	3	0	0	3	0	3	3	0	3	3	1	0	0	1	3	1	1	1	3	0	1	3	3	0	1	3	3	1	1	1	3	3	3	0	3	0	3	3	1	1	0	0	1	0	3	0	0	3	1
avgbs_213828	1	1	3	1	1	3	1	3	1	1	3	1	3	3	3	3	3	1	3	1	1	1	1	0	1	0	3	3	1	1	3	1	3	3	1	1	0	1	3	3	3	1	3	3	3	1	3	1	1
avgbs_213830	1	3	3	1	3	1	3	1	1	0	1	0	3	1	1	3	3	3	3	0	1	1	3	3	3	1	3	3	1	1	1	3	1	3	3	3	3	3	3	0	1	0	3	0	3	3	3	3	3
avgbs_213834	3	3	1	3	0	1	1	3	1	1	1	0	1	3	0	1	0	3	1	0	0	0	1	0	1	3	1	1	1	0	0	0	0	0	0	3	0	0	1	1	0	1	3	0	0	1	3	0	3
avgbs_213836	3	3	0	3	3	3	3	3	3	0	1	1	1	1	3	1	1	1	3	1	1	3	3	1	1	3	3	3	1	1	3	0	3	1	3	3	3	3	1	1	3	1	1	0	3	1	3	3	1
avgbs_213840	0	3	3	3	3	3	1	0	1	0	1	1	1	1	3	0	0	1	0	0	1	0	1	0	3	3	3	0	3	0	0	0	3	1	0	3	0	3	0	0	2	0	3	1	0	3	0	1	3
avgbs_213849	3	3	3	3	3	1	1	3	1	0	3	1	1	1	3	1	1	1	1	1	1	3	3	3	1	3	1	1	1	3	3	3	3	3	3	1	0	3	1	1	3	3	3	1	1	1	1	1	1
avgbs_213858	3	0	3	1	0	1	1	3	0	0	1	0	3	3	3	3	0	3	1	0	3	1	0	1	3	1	1	3	1	3	1	3	1	1	3	3	0	3	0	3	3	0	1	3	0	3	0	3	1
avgbs_213861	0	3	3	3	1	1	0	3	1	3	3	0	3	3	3	1	3	3	1	0	3	3	3	1	3	3	3	3	3	1	3	1	1	3	3	1	1	1	3	3	3	3	3	0	1	3	1	3	3
avgbs_213866	3	0	3	1	1	1	0	3	3	0	1	1	3	3	3	1	0	1	3	1	3	1	3	1	0	0	1	3	0	3	3	3	1	3	3	0	3	3	1	0	0	3	1	3	3	3	1	3	1
avgbs_213871	3	3	3	1	0	3	1	3	1	0	1	0	1	3	3	1	3	3	0	3	3	1	3	0	1	1	1	2	3	1	1	0	3	1	3	1	2	3	0	0	1	3	3	0	3	1	3	3	3
avgbs_213875	1	3	3	1	1	3	1	3	1	0	3	0	3	3	3	3	3	1	3	1	1	1	1	3	1	3	3	3	1	1	0	1	3	2	1	1	1	1	0	3	1	3	3	3	3	1	3	1	1
avgbs_213876	3	3	1	3	1	3	1	1	1	1	1	1	3	1	0	3	3	1	1	0	1	3	1	3	3	3	3	3	3	3	0	1	3	1	1	3	3	3	3	3	1	1	3	1	1	3	1	1	3
avgbs_213885	3	3	3	1	3	1	1	3	3	0	1	1	3	1	3	1	3	3	1	0	3	2	0	1	3	1	1	3	1	3	1	3	1	1	3	3	3	3	3	0	3	1	1	3	3	3	3	3	1
avgbs_213886	3	3	1	3	3	3	1	3	3	0	1	3	3	1	3	3	3	1	1	1	1	0	3	3	0	3	1	0	1	3	3	0	3	3	3	1	1	3	1	1	1	1	3	0	3	3	1	3	3
avgbs_213890	3	1	1	3	3	1	1	3	1	1	3	1	2	3	3	2	3	1	2	3	1	0	1	0	3	3	3	1	3	1	3	3	3	1	0	3	3	3	0	0	3	0	1	3	0	3	1	3	3
avgbs_213894	0	3	0	0	1	3	1	0	3	0	1	0	0	1	1	0	0	1	3	0	0	1	1	1	3	1	1	1	0	3	1	0	0	3	1	0	1	3	0	0	1	0	3	3	0	3	1	1	1
avgbs_213897	1	0	3	3	3	1	3	3	3	0	3	1	3	1	1	3	1	3	1	1	3	0	3	1	1	1	3	3	1	3	0	0	3	3	1	3	3	3	1	1	3	3	1	3	0	1	3	3	1
avgbs_213898	3	3	3	3	3	3	1	1	1	0	1	1	1	1	3	3	3	1	1	3	1	3	1	3	3	3	3	3	1	3	1	1	3	1	1	3	0	3	3	3	1	1	3	0	2	3	1	1	3
avgbs_213908	3	3	3	3	3	3	1	1	1	1	1	1	1	1	3	3	3	1	1	0	1	3	1	3	0	3	3	3	3	3	1	1	3	1	1	3	3	3	3	3	1	1	3	1	2	3	1	1	3
avgbs_213910	3	1	3	1	3	1	1	0	0	0	1	1	3	3	3	1	3	1	1	1	3	1	3	1	3	3	3	3	3	3	3	3	1	3	3	3	3	3	1	3	1	3	1	3	3	3	1	3	1
avgbs_213911	0	3	0	3	0	1	1	0	1	1	1	0	0	0	1	0	0	3	3	0	0	0	0	1	3	3	0	1	1	0	1	3	1	0	1	0	0	3	0	3	1	1	0	0	3	3	0	1	3
avgbs_213912	3	3	1	3	3	1	3	0	3	0	1	0	0	3	3	1	0	3	1	0	0	3	3	0	0	3	1	1	0	3	1	1	1	1	1	3	0	1	0	0	3	3	1	0	0	3	0	0	3
avgbs_213925	0	3	1	2	1	0	0	0	0	0	3	0	0	3	1	3	0	1	0	0	1	0	0	3	1	1	0	1	1	1	0	0	0	0	0	0	3	1	0	2	0	1	0	0	0	3	1	1	0
avgbs_213929	3	3	3	3	3	1	1	0	1	0	1	2	1	3	0	1	1	1	1	1	1	3	2	0	1	0	1	1	1	3	3	3	3	1	3	1	1	3	1	1	3	3	3	1	1	1	1	1	1
avgbs_213940	3	3	3	3	3	3	1	1	1	0	1	1	0	1	3	3	3	1	1	3	1	3	1	1	3	3	0	3	1	3	1	1	3	1	1	3	3	3	3	3	1	1	3	1	1	3	1	1	3
avgbs_213949	1	1	3	1	3	3	1	3	3	3	3	3	1	1	1	3	3	1	1	0	3	1	1	1	3	3	1	1	3	1	1	1	3	1	3	1	1	3	3	3	1	3	1	0	1	3	1	3	1
avgbs_213953	0	0	1	3	3	1	1	0	1	0	0	0	0	3	0	1	0	3	1	0	0	0	1	0	1	3	1	0	0	3	3	0	0	3	0	3	0	3	0	1	0	0	3	0	3	1	3	0	3
avgbs_213955	1	3	1	1	1	3	3	3	3	0	1	3	3	1	1	1	1	1	1	1	1	1	1	1	3	1	1	1	1	3	0	3	3	3	1	1	1	0	3	3	1	1	3	0	3	3	1	1	1
avgbs_213958	3	0	1	3	3	1	1	0	1	0	1	3	1	1	3	1	3	3	1	0	1	3	1	0	1	2	1	1	3	3	1	3	3	3	3	3	3	2	1	1	3	1	3	3	3	1	1	3	3
avgbs_213960	3	3	3	3	1	1	1	3	1	3	3	0	3	3	3	1	1	3	1	3	3	3	3	1	3	3	3	3	3	1	0	0	1	3	3	1	1	1	3	3	3	3	3	0	1	3	1	3	3
avgbs_213964	3	0	3	3	3	3	1	0	0	0	1	0	0	1	3	3	3	3	1	0	1	3	1	1	0	3	3	3	1	3	3	1	0	1	1	1	0	3	3	3	0	3	3	0	1	1	1	1	3
avgbs_213967	1	3	3	1	1	3	1	3	1	3	3	1	3	3	3	3	3	1	3	1	1	1	1	3	1	3	3	3	1	1	3	0	3	3	1	1	1	1	3	0	3	1	3	3	3	1	3	1	1
avgbs_213969	0	3	0	3	0	1	0	1	3	0	0	1	3	3	0	0	1	3	1	0	0	0	0	0	0	3	1	0	3	3	0	1	1	1	0	3	0	0	0	0	3	0	0	0	0	3	0	1	3
avgbs_213974	1	1	3	3	1	3	1	3	3	0	3	1	3	1	1	3	1	1	1	0	3	3	3	3	1	1	3	1	0	3	1	1	3	1	1	3	3	3	1	0	1	1	1	1	1	1	3	1	3
avgbs_213978	3	0	3	0	1	3	1	1	0	0	1	1	1	1	3	0	0	1	1	0	1	0	1	0	3	3	0	3	0	3	0	1	3	1	0	3	3	0	0	0	0	1	0	0	1	0	1	1	3
avgbs_21398	0	3	0	3	3	1	1	3	0	0	1	0	1	3	0	0	0	3	1	1	1	3	1	0	1	3	1	0	1	3	3	3	3	3	3	3	0	3	1	0	3	1	3	3	0	1	0	0	3
avgbs_213983	0	3	3	3	1	3	1	0	0	0	1	1	0	1	3	3	3	1	0	3	1	3	0	0	3	3	3	3	3	3	1	1	3	1	1	0	3	3	3	0	1	1	3	0	0	3	1	1	3
avgbs_213997	3	3	1	3	0	0	3	0	0	1	1	3	3	1	3	3	3	1	0	0	1	0	0	3	0	0	0	0	0	1	0	0	1	3	3	0	0	1	0	0	0	3	0	0	1	1	1	0	1
avgbs_213999	3	0	0	0	3	1	1	0	1	3	3	0	0	0	1	0	0	0	3	1	3	0	0	0	0	0	1	3	1	3	0	0	0	0	3	3	3	3	1	0	1	0	0	3	0	0	2	3	2
avgbs_214008	0	3	1	3	3	1	1	0	0	0	1	0	1	3	0	0	0	3	0	0	0	3	1	0	0	3	1	0	0	3	3	3	3	3	3	0	0	3	1	1	0	1	0	0	0	0	3	0	3
avgbs_214019	3	3	3	3	3	1	1	3	1	0	3	1	3	3	3	1	1	3	1	3	3	3	3	1	3	1	3	3	3	1	3	1	1	3	3	1	1	1	3	3	3	1	3	1	1	3	1	0	3
avgbs_214020	1	3	1	3	1	3	1	1	1	3	0	3	3	1	1	1	1	1	3	1	3	3	1	1	1	3	1	1	1	1	0	1	3	3	3	1	0	3	1	3	3	3	1	1	1	1	1	3	3
avgbs_214022	3	0	3	3	3	3	1	0	1	0	1	0	1	1	0	3	3	3	1	0	1	0	0	1	1	3	3	3	0	3	3	0	3	1	1	1	0	3	3	3	1	0	3	0	1	1	1	1	3
avgbs_214025	1	0	1	2	3	3	1	1	3	0	1	2	1	1	1	1	1	3	3	1	3	1	1	3	1	3	3	0	2	1	1	1	0	3	3	1	0	1	3	3	0	3	3	3	3	1	3	3	3
avgbs_214026	1	3	1	1	1	3	1	1	3	1	1	3	1	3	1	1	1	3	3	0	3	1	1	3	1	3	3	1	2	1	1	1	1	1	3	1	1	1	3	3	3	0	3	3	3	1	3	3	3
avgbs_214034	3	3	0	3	3	3	3	0	3	0	1	1	1	1	3	1	1	1	3	1	1	3	3	1	1	3	0	3	0	1	3	0	3	1	3	3	3	3	1	0	0	0	1	0	3	1	3	3	1
avgbs_214035	3	1	1	3	3	1	1	3	1	1	1	3	1	3	3	1	3	3	1	0	1	3	1	3	1	1	1	1	3	3	1	3	3	3	3	3	3	3	1	1	3	1	3	3	3	1	1	3	3
avgbs_214040	3	3	1	1	3	3	3	3	3	1	3	3	3	1	3	3	0	1	3	0	3	1	3	1	1	0	3	1	1	1	1	3	0	1	3	1	1	1	1	0	1	3	0	0	2	1	0	0	1
avgbs_214046	3	3	3	3	3	1	1	3	1	0	3	0	1	1	3	1	1	1	1	1	1	3	3	3	1	3	1	1	1	3	3	3	0	1	3	1	1	3	1	1	3	3	3	0	1	1	1	1	1
avgbs_214056	1	1	3	3	1	3	1	0	3	0	3	1	3	1	1	3	1	1	1	1	3	3	3	3	1	3	3	1	1	3	1	1	3	1	1	3	3	3	1	1	1	1	1	1	1	1	3	1	3
avgbs_214063	3	0	3	3	3	3	1	1	1	0	1	1	1	1	3	3	3	1	1	3	1	3	1	0	3	3	3	3	3	3	1	1	3	1	1	3	3	3	3	3	1	1	3	0	1	3	1	1	3
avgbs_214064	3	0	3	1	1	1	1	3	0	0	1	1	3	3	3	1	3	1	3	0	3	1	0	1	3	3	1	3	3	3	3	3	1	3	3	3	0	3	1	3	1	3	1	3	3	3	0	3	1
avgbs_214065	3	1	3	3	3	3	3	3	1	0	3	3	3	3	3	3	1	3	3	1	1	3	1	3	1	1	3	3	1	3	1	0	3	3	1	1	1	3	3	3	3	3	1	0	1	1	1	1	3
avgbs_214069	3	3	1	3	3	3	1	0	3	0	1	3	0	1	3	3	3	3	1	1	1	3	3	3	3	3	1	1	1	3	3	0	3	3	0	1	1	3	1	1	1	3	3	3	3	3	1	3	3
avgbs_214070	3	0	1	3	3	1	0	0	1	0	0	3	1	3	0	1	3	3	1	1	1	0	0	0	1	0	1	1	0	0	3	0	3	3	3	3	0	3	0	0	0	0	0	0	0	0	3	0	3
avgbs_214073	1	3	3	1	1	3	1	0	1	0	3	0	3	3	3	3	3	1	3	1	1	1	1	3	1	3	3	3	1	1	3	1	3	3	1	1	1	1	3	3	3	1	0	3	3	1	3	1	1
avgbs_214078	3	0	0	3	0	3	1	0	1	0	0	0	1	1	3	0	0	1	1	0	1	3	0	3	3	3	0	3	0	3	1	0	3	1	0	0	0	3	3	0	1	1	0	1	1	3	1	1	3
avgbs_214082	1	3	1	1	3	3	1	0	3	0	1	3	1	1	0	1	1	3	0	0	0	1	1	3	1	3	3	1	1	1	0	1	1	3	3	1	0	1	3	3	3	3	3	3	3	0	3	3	3
avgbs_214088	3	3	3	3	3	3	1	1	1	0	1	1	1	1	3	3	3	1	1	3	0	3	1	0	3	3	3	3	3	3	1	1	3	1	1	3	3	3	3	3	1	1	3	0	1	3	1	1	3
avgbs_214090	3	0	1	1	3	3	3	3	3	1	1	0	1	1	3	0	0	3	0	1	0	1	1	3	0	1	0	0	0	1	0	1	3	1	3	3	0	3	3	1	3	3	3	1	1	0	1	0	1
avgbs_214091	0	0	0	3	0	0	1	1	0	0	0	0	3	3	0	1	1	3	1	0	3	0	0	0	1	1	0	1	1	0	0	1	3	1	2	3	1	0	1	0	3	0	1	0	0	1	0	0	2
avgbs_214094	3	0	3	3	0	1	1	3	1	0	3	1	3	3	0	1	1	3	1	0	3	3	0	1	3	1	0	0	0	1	0	1	1	3	3	1	1	1	3	3	3	0	3	1	1	3	1	0	3
avgbs_214099	3	1	1	3	3	3	1	3	3	0	1	0	3	1	3	3	3	1	1	3	1	3	3	3	3	3	3	3	1	3	3	3	3	3	3	1	1	3	1	1	1	0	1	3	3	3	3	3	3
avgbs_214104	3	0	1	3	0	1	3	0	3	3	1	1	3	3	3	1	1	3	1	1	3	3	3	1	0	3	0	0	0	3	0	1	0	1	0	3	0	1	0	1	0	3	0	3	0	0	0	0	3
avgbs_214107	1	0	0	3	3	3	3	3	0	0	1	3	1	1	1	1	1	1	3	3	3	0	3	3	0	1	3	1	1	3	1	3	1	1	3	1	1	3	3	1	1	1	3	0	1	3	1	3	1
avgbs_214109	3	3	3	0	3	3	0	1	1	0	1	1	0	1	0	0	0	3	1	0	1	3	0	3	1	3	3	3	0	0	3	1	1	1	0	1	0	1	3	0	0	0	3	0	0	1	0	1	3
avgbs_214110	0	3	1	1	0	3	0	0	3	0	1	1	3	0	1	0	1	1	3	0	1	1	0	0	3	1	0	0	0	3	0	0	0	3	1	1	0	0	3	0	0	0	3	0	0	3	1	1	1
avgbs_214111	3	3	3	3	3	3	3	1	1	0	1	1	1	1	3	0	3	1	1	0	1	3	1	0	0	3	3	3	3	0	0	1	0	1	0	0	0	3	0	0	1	1	0	0	0	0	0	0	3
avgbs_214123	3	3	3	3	0	3	1	0	1	0	1	0	0	0	0	3	3	1	1	0	0	3	1	0	3	3	0	3	3	3	1	0	0	1	0	3	3	3	0	3	0	0	3	1	1	3	1	1	0
avgbs_214124	0	0	1	3	3	1	0	1	3	0	1	0	3	3	0	1	0	3	1	0	3	0	0	0	3	0	0	1	3	0	3	0	0	1	0	3	0	1	0	0	3	0	1	0	0	3	0	0	3
avgbs_214130	1	3	1	1	1	3	1	1	3	0	1	1	0	1	1	1	1	1	3	1	1	1	1	1	3	1	1	1	0	3	0	3	3	3	1	1	1	3	3	3	1	1	3	3	3	3	1	1	0
avgbs_214133	3	3	3	1	3	3	1	3	1	0	1	1	1	3	3	1	1	3	3	3	3	1	1	3	1	1	3	0	1	1	0	3	3	1	3	1	2	1	3	3	1	2	3	0	3	0	3	3	3
avgbs_214137	3	0	3	1	1	1	1	0	3	0	1	1	3	3	3	1	3	1	3	0	3	0	3	1	3	0	1	3	3	3	3	3	1	3	3	3	3	3	1	0	1	3	1	3	3	3	1	3	1
avgbs_214146	3	3	1	3	3	1	3	3	0	0	1	0	3	1	0	3	3	1	0	0	1	3	0	0	1	1	1	1	3	1	3	3	1	3	3	0	3	1	3	1	1	3	3	1	1	1	1	3	1
avgbs_214148	3	3	0	3	3	3	3	0	3	0	1	0	0	0	3	1	1	1	0	0	1	0	0	0	1	3	0	3	0	1	3	0	3	1	3	3	0	3	1	0	3	1	0	0	3	1	0	3	1
avgbs_214153	3	0	0	0	3	3	3	3	3	0	1	0	0	1	3	0	1	1	3	0	1	3	3	0	0	3	3	1	0	1	3	0	0	1	0	3	0	3	1	1	3	0	0	0	3	0	3	0	1
avgbs_214157	0	0	0	3	0	2	0	0	3	3	3	0	0	1	3	1	0	2	1	0	1	0	0	0	0	3	3	0	1	3	3	3	3	3	1	0	0	3	0	1	1	3	0	1	0	3	0	1	0
avgbs_214158	3	3	0	1	3	3	3	3	3	0	3	3	3	0	3	3	0	1	3	1	3	0	3	1	1	3	3	1	0	1	1	3	0	1	3	0	0	1	1	1	1	0	1	1	1	1	1	0	1
avgbs_214161	3	3	3	3	3	3	1	1	1	1	1	1	2	1	3	3	0	1	1	0	1	3	1	3	3	3	3	3	3	3	1	1	3	1	1	3	3	3	3	3	1	1	3	1	1	3	1	1	3
avgbs_214178	3	0	0	3	3	3	3	3	0	0	1	0	0	1	3	0	1	1	3	1	1	3	0	1	0	3	3	3	0	1	3	3	0	0	3	3	3	3	1	0	3	1	1	0	3	1	0	3	1
avgbs_214181	3	0	3	1	0	1	1	3	0	3	1	1	3	3	0	0	3	3	0	3	0	1	3	0	0	1	3	3	2	3	0	0	1	1	0	0	0	3	0	3	3	3	2	0	0	0	3	0	1
avgbs_214184	1	0	0	1	3	1	3	0	0	3	1	1	0	0	1	3	3	3	3	0	1	0	0	0	3	0	3	3	0	0	1	0	1	3	0	0	3	3	0	0	1	1	3	0	0	0	0	0	0
avgbs_214188	3	3	3	1	3	1	1	0	3	3	1	1	3	3	3	3	3	3	1	0	3	1	3	1	0	1	0	3	1	3	1	3	1	1	3	3	3	3	3	3	3	3	1	0	3	3	3	3	1
avgbs_214204	1	0	3	1	1	3	1	3	1	0	3	1	3	1	3	3	3	1	3	1	1	1	1	3	1	3	3	3	1	1	3	1	3	3	1	1	1	1	1	3	3	1	2	3	3	0	1	1	1
avgbs_214205	3	3	1	3	3	1	1	3	1	1	1	3	1	3	3	1	3	3	1	0	1	3	1	3	1	3	1	1	1	3	3	3	3	3	3	3	0	3	1	1	3	1	3	3	3	1	3	3	3
avgbs_214209	1	3	1	1	1	3	1	1	3	3	1	1	3	1	0	1	1	1	3	1	1	0	1	0	3	1	1	1	1	3	1	3	3	3	1	1	1	3	3	0	1	1	3	3	3	3	1	1	1
avgbs_214210	0	0	0	3	1	0	0	3	1	0	3	3	0	3	0	0	0	3	0	0	3	3	3	0	0	3	0	0	0	1	0	1	1	3	0	1	1	0	3	0	3	3	3	0	0	3	1	3	3
avgbs_214212	3	0	1	3	0	1	3	1	0	0	1	1	3	3	3	1	1	3	1	1	3	3	3	0	3	0	0	1	0	3	3	1	1	1	1	3	0	1	3	1	0	3	1	0	0	3	1	1	3
avgbs_214221	3	3	1	1	1	3	1	3	3	0	1	3	1	3	3	1	1	3	3	3	3	1	1	3	1	1	3	1	1	1	3	3	3	1	1	1	0	1	3	3	1	1	3	0	3	1	3	1	3
avgbs_214227	3	3	3	3	3	3	1	1	1	1	1	0	1	1	3	3	0	1	1	3	1	3	1	3	3	3	3	3	3	3	1	1	3	1	1	3	3	3	3	3	1	1	3	1	1	3	1	1	3
avgbs_214229	3	1	3	3	1	3	3	0	3	0	3	3	1	1	3	3	1	3	1	1	0	3	0	0	1	1	3	3	1	3	3	1	3	3	3	3	3	3	1	1	3	3	1	3	3	1	3	3	1
avgbs_214230	3	3	3	3	1	3	1	1	1	1	1	1	1	1	3	3	3	1	1	0	1	3	1	0	3	3	3	3	0	3	1	1	3	1	1	3	3	3	3	3	1	1	3	1	0	3	1	0	3
avgbs_214232	1	3	3	1	1	3	1	3	1	3	3	1	3	3	3	3	3	1	3	1	1	1	1	3	1	3	3	3	1	1	0	1	3	3	1	1	1	1	3	0	3	1	3	3	3	1	3	1	0
avgbs_214234	3	1	3	1	3	1	1	3	1	0	1	1	3	3	3	1	3	1	1	0	3	1	0	0	3	3	3	0	3	3	3	3	1	3	3	3	3	3	1	3	1	3	3	3	3	3	1	3	1
avgbs_214237	0	0	3	0	0	3	1	3	0	0	3	1	3	1	0	3	3	1	3	1	1	0	0	3	0	3	3	3	1	1	3	0	3	3	1	1	0	1	1	3	3	0	3	3	3	0	1	0	0
avgbs_214239	3	3	3	3	3	3	1	0	1	0	1	1	1	1	3	3	3	1	1	3	1	3	1	3	3	3	3	3	3	3	1	0	3	1	1	3	0	3	3	3	1	0	0	1	1	0	1	1	3
avgbs_214240	3	3	3	3	3	3	1	1	1	0	0	0	1	1	3	0	0	1	0	0	1	0	1	0	0	3	3	0	0	3	0	0	3	1	1	0	3	3	0	0	0	0	3	1	0	3	0	0	3
avgbs_214242	3	3	0	3	3	3	3	3	3	0	1	1	1	1	3	1	0	1	3	1	1	3	3	1	1	3	3	1	1	1	3	3	3	1	3	3	3	3	1	1	3	1	1	0	3	1	3	3	1
avgbs_214244	3	3	1	3	0	3	1	3	3	3	1	3	3	1	3	3	3	3	1	1	1	3	3	0	3	3	1	1	1	3	0	3	3	3	1	1	1	1	1	1	1	3	3	3	0	3	1	0	3
avgbs_214245	1	0	1	1	1	3	1	1	0	0	1	0	1	3	1	1	1	3	3	0	3	0	1	3	1	3	3	1	3	1	0	1	1	1	3	1	0	1	3	3	3	3	3	0	3	1	3	3	3
avgbs_214249	1	0	1	1	0	3	1	0	3	1	1	3	0	1	1	1	0	3	3	0	0	1	1	3	1	0	3	1	2	1	0	0	1	3	3	1	1	1	3	0	3	0	3	0	3	0	3	0	3
avgbs_214250	3	3	0	3	0	3	3	3	3	0	1	0	1	1	3	1	0	1	3	0	1	0	3	0	0	3	3	1	0	1	0	3	0	1	0	3	0	3	1	1	0	0	1	1	0	1	3	3	1
avgbs_214255	3	0	0	3	3	3	1	3	0	3	1	0	1	0	3	1	1	1	3	0	1	3	3	0	0	1	0	0	1	0	0	0	3	1	0	0	0	0	1	0	3	1	1	1	0	0	3	0	1
avgbs_214256	3	3	3	1	3	0	1	3	1	3	1	1	1	3	3	1	1	3	3	0	3	0	0	0	1	1	1	1	0	1	1	0	3	1	0	1	3	3	3	3	1	3	0	0	3	1	3	3	3
avgbs_214259	1	0	1	1	3	3	1	0	0	0	1	0	1	1	0	1	1	3	0	1	3	1	1	0	1	3	3	0	0	1	1	0	1	3	3	1	1	0	0	0	3	3	3	0	0	1	3	3	3
avgbs_214265	3	3	3	3	3	3	1	0	1	0	1	1	1	1	3	3	3	1	1	0	1	3	1	0	3	3	3	3	0	3	1	1	3	1	1	3	0	3	3	3	1	1	3	1	1	3	2	1	3
avgbs_214268	1	1	3	3	3	3	3	1	3	0	1	0	3	3	1	3	0	3	1	3	3	3	3	3	3	3	1	3	0	0	0	0	3	1	1	1	0	3	3	1	0	3	1	1	1	3	1	1	3
avgbs_214271	1	3	1	1	1	3	1	0	3	0	1	0	3	1	1	1	1	1	3	1	1	1	1	1	3	1	1	1	1	3	1	3	3	3	1	0	0	3	3	3	1	1	3	3	3	3	1	0	1
avgbs_214276	1	1	3	1	1	3	1	3	1	1	3	1	3	1	3	3	3	1	3	0	1	1	0	3	1	3	3	3	1	1	3	0	3	3	1	1	0	1	1	3	3	1	3	3	3	1	1	1	1
avgbs_214277	3	0	0	1	0	3	1	3	1	0	2	0	3	1	0	1	3	2	1	0	3	0	1	0	1	0	0	1	0	3	3	0	0	3	3	0	3	0	3	0	0	3	0	0	3	1	3	0	3
avgbs_214281	3	0	0	3	0	1	3	0	3	0	0	0	0	1	3	3	3	1	3	3	0	0	0	0	1	0	0	0	0	1	3	0	0	3	0	3	0	1	0	1	0	3	3	1	1	0	0	3	1
avgbs_214283	3	3	1	3	1	3	1	1	1	0	0	1	1	1	0	0	3	1	1	3	0	3	0	0	3	3	3	3	3	3	1	0	3	1	1	3	3	3	3	3	1	0	3	0	0	3	0	1	0
avgbs_214284	3	0	3	3	0	3	1	1	1	0	1	0	1	1	0	3	3	1	1	0	1	0	1	0	0	3	0	3	0	3	1	0	3	1	1	0	3	3	0	0	0	1	3	1	0	3	0	1	3
avgbs_214286	3	3	1	1	3	3	3	3	3	1	3	3	3	1	0	3	3	1	3	0	1	1	0	1	1	3	3	1	0	1	1	3	3	1	0	3	3	1	1	1	0	3	1	3	0	1	1	1	1
avgbs_214298	3	3	0	3	3	3	3	3	3	0	1	1	1	1	3	1	1	1	3	1	1	3	3	1	1	0	3	0	1	1	3	3	3	1	3	3	0	3	1	1	0	1	1	3	3	1	3	3	1
avgbs_214300	3	1	0	1	3	1	1	1	3	3	1	0	1	1	2	3	3	3	1	1	1	1	3	3	1	1	1	1	1	1	1	0	1	1	3	1	0	3	3	1	1	1	3	0	3	1	1	1	3
avgbs_214302	3	3	3	3	3	3	1	1	1	0	1	0	1	1	3	3	3	1	1	0	1	0	1	3	3	3	3	3	3	3	1	0	0	1	1	3	3	3	3	0	1	1	3	1	1	3	1	1	3
avgbs_214307	3	3	0	3	0	3	3	3	3	3	1	0	1	1	3	1	1	1	3	1	1	3	0	0	1	3	3	0	0	1	3	3	3	1	3	3	3	3	1	0	3	1	1	3	3	1	3	3	1
avgbs_214310	1	1	3	1	1	3	1	3	0	0	3	1	3	1	0	3	0	1	3	1	1	1	1	0	0	3	3	3	0	1	0	1	3	3	1	1	1	1	1	0	3	1	3	0	3	1	1	1	1
avgbs_214316	3	3	0	3	3	3	3	3	3	0	1	1	1	1	3	1	1	1	3	1	1	3	3	1	0	3	3	3	1	1	3	3	3	1	3	3	3	3	1	1	3	1	1	3	3	1	3	3	1
avgbs_214323	1	0	1	1	0	3	1	0	3	0	1	0	1	3	1	1	0	3	3	0	3	0	1	3	0	3	0	1	3	1	0	1	0	1	3	1	1	1	0	0	3	3	3	3	3	1	3	3	3
avgbs_214324	1	3	3	3	3	1	3	1	1	0	1	3	1	1	1	3	1	3	1	3	3	1	1	1	3	1	3	1	3	1	1	1	1	1	1	3	3	3	1	3	3	1	3	0	3	3	1	1	3
avgbs_214325	1	0	1	1	1	3	1	1	3	1	1	3	1	2	1	1	1	3	3	1	3	1	1	3	1	3	3	1	1	1	1	1	1	1	3	1	0	1	3	3	3	0	3	0	3	1	3	3	3
avgbs_214329	3	3	3	3	3	3	1	0	1	0	1	1	1	1	3	3	3	1	1	3	1	3	0	0	3	3	3	0	3	3	1	1	3	1	1	3	3	3	3	3	1	1	3	0	1	3	1	1	3
avgbs_214333	3	3	1	1	3	0	3	0	0	1	3	0	3	0	3	3	1	1	3	0	3	1	0	1	0	3	3	1	0	3	1	0	3	1	0	0	0	1	1	1	0	3	0	0	1	0	0	1	0
avgbs_214356	1	3	3	1	3	3	1	3	1	3	1	1	1	3	1	1	3	3	3	0	3	1	1	3	1	1	1	3	3	1	1	3	3	1	3	3	3	3	3	3	1	3	3	3	3	1	3	3	3
avgbs_214361	3	3	1	3	3	1	0	0	2	3	1	0	3	3	3	1	1	3	1	0	3	0	3	1	3	3	1	1	3	3	3	0	1	1	1	3	0	1	3	0	3	0	1	3	3	3	1	0	3
avgbs_214364	0	0	0	3	3	3	3	0	0	0	1	0	0	1	0	0	1	1	0	0	0	0	0	0	0	0	3	3	0	1	3	3	3	1	3	3	3	3	1	0	3	1	1	3	3	0	0	0	1
avgbs_214365	1	3	0	1	1	3	1	1	3	1	0	0	1	2	0	1	1	3	3	1	3	0	1	0	1	3	3	1	1	1	0	0	1	1	3	1	0	1	3	0	0	3	3	0	3	1	3	3	3
avgbs_214366	1	1	3	1	3	3	1	3	1	0	3	1	3	1	3	1	0	1	3	1	1	1	1	0	1	3	3	3	1	1	3	0	0	3	1	1	1	1	1	3	3	1	3	0	3	1	1	0	1
avgbs_214369	1	3	1	1	1	3	1	0	3	0	1	3	1	2	1	3	1	3	3	0	3	1	1	3	1	3	3	3	3	1	1	1	1	1	3	1	1	1	3	3	3	3	3	3	3	1	3	3	3
avgbs_214370	3	3	1	3	3	3	1	3	3	0	1	0	3	1	3	3	3	3	1	1	0	0	3	3	3	3	1	1	1	3	3	0	3	3	0	1	1	1	1	1	1	3	3	3	0	3	1	3	3
avgbs_214387	3	0	3	3	3	3	1	1	1	0	1	0	1	1	3	3	3	1	1	3	1	3	1	3	3	3	3	3	3	3	1	1	3	1	1	3	0	3	3	3	1	0	3	1	1	3	1	1	3
avgbs_214396	3	0	3	1	3	1	1	0	1	0	3	1	1	1	3	1	1	1	1	1	1	0	3	3	1	3	1	1	0	3	0	3	3	3	1	1	1	3	1	1	1	3	3	3	3	1	1	1	1
avgbs_214401	3	3	0	3	3	3	3	3	3	0	1	1	3	1	3	1	1	1	1	1	1	3	3	1	1	3	3	1	1	1	3	0	3	1	3	3	3	3	1	1	3	1	1	3	3	1	3	3	1
avgbs_214408	1	1	3	1	1	3	1	3	0	0	3	1	3	1	3	3	3	1	3	1	1	1	0	3	1	3	3	3	1	1	3	1	3	3	1	1	1	1	3	3	0	1	3	3	3	1	1	1	1
avgbs_21441	3	0	3	0	3	3	1	1	0	1	0	0	0	1	0	3	3	1	1	0	1	3	0	0	0	0	0	3	0	3	0	0	3	1	1	0	3	3	3	3	1	0	3	0	0	0	1	1	0
avgbs_214413	3	3	1	3	3	1	1	0	1	0	1	0	1	3	3	1	0	3	1	1	1	0	1	3	1	3	0	0	1	3	3	0	0	3	3	3	0	3	1	1	0	1	3	0	3	1	3	3	3
avgbs_214414	3	3	1	3	3	1	3	1	3	0	1	1	3	3	3	1	1	3	0	1	3	3	3	1	3	3	1	1	0	3	3	1	1	1	1	3	0	1	3	1	3	3	1	3	3	3	1	1	3
avgbs_214416	3	0	3	3	3	3	1	1	1	0	1	1	1	1	3	3	0	1	1	3	1	3	1	3	3	0	3	3	3	3	1	1	3	1	1	3	0	3	3	0	1	1	3	1	1	3	1	1	3
avgbs_214417	1	3	3	1	1	3	1	3	1	3	3	1	3	3	3	3	3	1	0	1	1	1	1	3	1	3	3	3	1	1	3	0	3	3	1	1	1	1	3	3	3	1	3	0	0	1	3	1	1
avgbs_214422	1	3	1	1	1	3	1	1	3	0	1	0	1	2	0	1	1	3	3	1	3	1	1	3	1	3	3	0	2	1	1	1	1	1	3	1	1	1	3	3	3	3	3	0	3	1	3	3	3
avgbs_214429	1	3	1	1	1	3	1	1	3	0	1	0	1	2	1	1	1	3	3	0	3	1	1	0	1	3	3	1	1	1	1	1	1	1	3	1	1	0	3	0	3	3	3	3	3	1	3	3	3
avgbs_214434	3	0	0	0	0	3	3	3	0	0	1	0	1	1	0	0	0	1	3	1	1	0	3	0	1	3	3	1	0	1	3	0	3	0	3	3	0	0	0	1	3	0	1	0	0	1	3	0	1
avgbs_214438	1	0	3	3	3	3	3	0	1	0	1	1	3	3	0	3	1	1	1	0	1	3	1	1	3	3	1	1	1	1	0	3	1	1	0	3	0	1	3	3	3	3	1	0	0	3	3	1	1
avgbs_214439	0	0	1	1	0	1	3	0	0	0	1	1	0	3	0	1	1	3	0	0	2	3	0	0	3	3	1	0	0	0	0	0	0	1	1	0	0	1	3	0	3	1	1	0	3	1	0	1	3
avgbs_214447	3	3	3	1	1	1	1	0	0	0	3	3	3	3	3	1	3	3	1	0	3	0	3	1	2	3	3	3	3	1	3	1	1	3	3	1	1	1	3	3	0	3	3	1	1	3	1	3	3
avgbs_21445	0	0	0	3	0	1	1	0	0	1	1	0	0	1	3	0	0	3	1	3	1	0	1	0	3	0	0	0	1	3	1	1	0	1	1	1	0	0	0	0	1	0	0	0	1	3	0	1	0
avgbs_214450	0	3	0	3	0	1	1	0	1	0	3	0	3	3	0	1	0	3	1	0	3	0	3	1	0	0	3	0	0	1	3	1	1	3	3	1	3	0	0	0	3	0	3	0	1	0	0	3	3
avgbs_214456	3	0	3	3	3	3	1	1	0	0	1	0	1	1	0	3	3	1	1	3	1	3	0	3	3	3	3	3	3	3	1	0	3	1	1	3	3	3	3	3	1	1	3	1	0	3	1	1	3
avgbs_214457	1	0	3	0	1	3	0	0	3	0	3	1	3	1	1	0	1	1	0	1	3	0	0	3	0	0	0	1	0	3	0	0	3	1	1	0	0	3	1	1	1	0	0	1	0	1	0	0	3
avgbs_214464	0	3	1	1	3	1	3	3	1	0	1	0	1	1	1	3	3	3	3	0	3	0	3	0	0	3	0	0	0	1	0	3	0	1	1	1	1	1	0	3	0	0	0	0	0	0	3	0	1
avgbs_214465	3	0	0	3	3	3	3	0	3	3	1	0	1	1	1	1	1	1	3	0	1	0	3	1	0	3	3	0	1	1	3	0	3	1	3	3	0	3	1	0	3	1	1	2	3	0	3	3	1
avgbs_21447	0	0	0	3	0	1	1	0	0	1	1	0	0	1	3	0	0	3	1	3	1	0	1	0	3	0	0	0	1	3	1	1	0	1	1	1	0	0	0	0	1	0	0	0	1	3	0	1	0
avgbs_214485	0	3	3	3	3	3	1	1	1	0	1	0	1	1	3	3	3	1	1	0	1	3	1	3	3	3	3	3	0	3	1	1	3	1	1	3	0	3	3	3	0	1	3	0	1	3	1	1	3
avgbs_214488	3	0	0	1	1	1	1	3	1	0	3	3	3	3	3	1	3	3	1	0	0	1	3	0	3	3	3	3	3	1	0	1	0	3	3	0	0	0	3	3	0	0	3	1	0	3	1	3	3
avgbs_214495	3	3	3	3	3	3	1	1	1	0	1	1	1	1	3	3	3	1	1	3	1	3	0	3	3	3	3	0	0	3	1	1	3	1	1	3	0	3	3	3	1	1	3	0	1	0	1	1	3
avgbs_214496	0	0	3	3	0	3	1	1	1	0	1	0	1	0	3	3	3	1	0	0	1	0	0	3	3	3	0	0	0	3	1	0	0	2	1	0	0	3	0	3	0	0	3	0	0	3	1	0	3
avgbs_214511	3	0	1	3	1	3	1	1	1	0	1	0	0	1	3	3	3	1	1	0	1	3	1	3	3	0	3	3	3	3	1	1	3	1	1	3	0	3	3	3	1	1	3	1	1	3	1	1	3
avgbs_214512	3	0	3	3	1	1	1	0	1	0	3	0	3	3	0	1	0	3	1	3	3	3	3	0	3	3	3	0	3	2	0	0	1	3	3	1	0	1	3	3	0	0	3	1	1	0	1	3	3
avgbs_214515	3	0	1	3	3	1	0	1	1	0	3	1	3	3	3	1	3	3	0	0	3	3	0	0	3	1	3	3	3	1	3	1	1	3	1	1	0	1	3	3	0	1	3	0	1	3	1	3	1
avgbs_214522	3	3	3	1	3	3	1	3	1	3	1	1	1	3	3	1	1	3	3	3	3	1	1	3	1	1	3	0	1	1	1	0	3	1	3	1	0	1	3	3	1	0	3	0	3	1	3	3	3
avgbs_214523	1	1	3	3	0	1	1	0	3	0	3	1	3	1	0	3	1	3	1	3	3	3	3	3	3	1	3	3	1	0	1	0	3	2	3	0	3	1	0	1	3	3	1	3	3	1	3	3	1
avgbs_214526	1	1	3	3	3	3	3	1	3	0	1	1	3	3	1	3	3	3	1	3	3	3	3	0	3	3	1	3	1	1	1	3	3	1	1	1	0	3	0	1	3	0	1	0	1	3	1	1	3
avgbs_214533	1	1	1	1	3	1	1	3	3	0	3	0	0	1	1	3	1	1	1	1	3	1	3	1	0	3	1	3	3	1	1	3	3	1	3	1	0	3	1	1	3	1	3	3	3	3	1	0	3
avgbs_214539	3	0	1	0	3	1	0	0	0	0	1	0	1	3	3	1	3	3	1	0	1	0	0	0	1	0	0	0	0	3	0	3	3	3	3	3	0	3	1	0	0	0	3	0	0	0	0	0	3
avgbs_214542	3	3	1	3	3	0	1	3	1	0	1	0	1	3	3	0	3	3	1	0	1	0	1	0	0	3	1	0	0	3	3	0	0	3	0	3	0	3	1	0	0	0	0	3	0	1	0	3	3
avgbs_214544	3	0	0	0	0	3	3	0	0	0	1	1	0	1	0	0	1	1	3	0	1	3	0	0	0	3	0	0	0	1	3	0	0	1	3	0	3	3	1	1	0	0	1	0	0	1	3	3	1
avgbs_214553	3	1	3	1	3	1	1	3	1	3	1	3	3	3	3	1	3	1	1	1	3	1	0	0	3	3	3	3	3	3	3	3	1	3	3	3	0	3	0	3	1	3	3	0	3	3	1	3	1
avgbs_214559	1	3	3	1	1	3	1	3	1	3	3	1	3	3	3	3	3	1	3	1	1	1	1	0	1	3	3	3	1	1	3	1	0	3	1	1	1	1	3	0	1	1	3	3	3	1	3	1	1
avgbs_214561	0	3	1	3	3	1	0	0	0	0	1	0	0	3	0	1	3	3	1	1	1	0	1	0	0	3	1	1	1	3	0	3	0	3	0	3	3	3	1	0	3	1	3	0	3	1	3	3	3
avgbs_214563	3	0	1	3	3	1	1	3	1	1	1	3	1	3	3	1	3	3	1	0	1	3	1	0	1	3	1	1	1	3	0	0	3	3	3	3	0	3	1	1	3	1	3	0	3	1	3	3	3
avgbs_214567	1	0	1	1	3	3	0	0	3	0	1	0	0	1	1	1	0	3	3	1	3	0	1	3	0	3	3	1	0	1	0	1	1	3	0	1	0	1	3	3	0	0	3	3	0	1	3	0	3
avgbs_214568	3	3	1	3	1	1	1	3	1	0	1	1	3	1	3	1	3	1	1	0	3	3	1	0	1	0	1	1	1	1	3	1	1	3	3	3	3	1	3	1	1	1	3	0	3	1	1	1	3
avgbs_214570	1	3	0	3	3	3	3	3	3	0	1	0	0	0	1	0	1	1	3	0	3	3	3	0	0	1	0	1	0	3	0	0	1	1	3	1	0	3	0	3	0	1	0	0	1	1	1	0	1
avgbs_214571	1	3	1	1	3	1	3	1	3	0	3	3	1	1	1	3	3	1	1	1	3	1	1	3	3	1	3	1	3	1	0	1	3	1	1	3	3	1	3	3	1	3	1	1	1	3	1	1	1
avgbs_214573	1	1	3	1	1	3	1	3	1	0	3	1	3	3	3	3	3	1	3	1	1	1	1	3	1	3	0	3	1	1	3	1	3	3	1	1	1	1	3	0	3	1	3	3	3	1	3	1	1
avgbs_214578	3	3	0	3	3	3	3	0	3	0	1	1	3	1	3	1	0	1	0	0	0	3	3	0	1	3	3	1	0	1	0	0	0	0	0	0	3	3	0	1	3	1	1	0	0	0	3	3	1
avgbs_214581	3	0	3	1	1	1	1	0	0	3	3	3	3	3	3	1	0	3	1	3	3	1	3	0	3	3	3	3	0	1	3	1	1	3	0	1	0	1	3	3	0	0	3	0	1	3	1	1	3
avgbs_214583	3	0	3	3	1	1	1	3	1	0	3	3	3	3	0	1	3	3	1	3	3	3	3	1	3	3	3	3	0	1	3	1	1	3	3	1	1	1	3	0	3	0	3	0	1	3	0	0	3
avgbs_214594	3	0	0	1	3	3	0	0	3	0	3	0	3	0	0	3	3	1	3	0	0	0	0	0	1	0	0	1	0	1	0	0	3	1	0	3	3	1	1	1	1	3	1	0	3	0	0	0	1
avgbs_214595	1	1	3	1	1	3	1	3	1	0	2	1	3	1	3	3	3	1	3	1	1	1	1	3	1	3	3	3	1	1	3	1	3	3	1	1	0	1	3	3	3	1	3	3	3	1	1	1	1
avgbs_214597	3	3	3	3	0	3	1	1	1	0	1	1	1	1	3	3	3	1	1	3	0	3	1	0	3	3	3	3	3	3	1	1	3	1	1	3	3	3	3	3	1	1	3	1	1	3	1	1	3
avgbs_214598	1	0	3	3	1	3	1	3	0	0	3	1	3	1	1	3	1	1	0	0	3	3	3	0	1	1	3	1	1	3	1	1	3	1	1	3	3	3	1	0	1	1	1	1	1	0	3	0	3
avgbs_214600	3	3	1	1	3	3	3	0	3	0	3	3	3	1	3	1	3	2	1	1	3	1	3	1	0	1	3	1	0	1	1	0	3	1	3	3	3	1	1	0	1	3	3	1	1	0	3	3	3
avgbs_214616	1	1	3	3	1	3	1	3	0	3	3	1	3	1	1	3	1	1	1	1	3	3	3	3	1	1	3	1	0	3	1	1	3	1	1	3	3	3	1	1	1	1	1	1	1	1	3	1	3
avgbs_214617	0	3	1	3	3	3	1	3	3	3	2	0	3	1	3	3	3	3	1	1	1	3	3	3	3	3	1	1	1	3	3	3	3	3	3	1	1	3	1	0	1	3	3	3	3	0	1	3	3
avgbs_21462	3	3	0	1	1	1	1	0	1	0	3	0	3	3	3	1	0	3	1	0	0	1	3	0	3	3	0	3	3	1	3	1	1	3	0	1	0	1	3	3	3	3	3	0	1	3	0	3	3
avgbs_214621	3	0	1	3	3	1	1	1	1	3	1	1	0	3	3	1	1	3	1	0	3	0	3	3	3	0	3	3	3	1	3	1	0	3	1	1	0	1	0	3	3	0	3	0	1	3	1	3	1
avgbs_214626	3	3	0	3	3	3	3	3	3	0	1	0	1	1	3	1	1	1	3	0	1	3	0	1	0	3	3	1	1	1	3	3	0	1	3	3	3	3	1	0	3	1	1	0	3	1	3	3	1
avgbs_214634	3	1	3	1	1	1	1	3	3	0	1	1	3	3	3	1	3	1	0	0	3	1	0	1	3	3	1	3	0	3	3	0	1	3	3	3	0	3	1	3	1	3	1	3	3	3	1	3	1
avgbs_214641	3	3	0	3	0	0	0	3	3	0	1	1	1	1	3	1	0	1	3	1	1	0	0	0	0	0	0	0	1	1	0	0	0	1	0	3	0	3	0	0	0	0	0	3	0	0	3	3	1
avgbs_214650	1	3	1	1	1	3	1	0	3	0	1	3	1	3	0	1	0	3	3	1	0	0	1	3	1	3	3	0	1	1	0	1	1	1	3	0	0	1	0	3	3	3	3	3	0	1	3	3	3
avgbs_214653	3	3	0	1	0	3	1	3	3	0	1	1	3	1	3	3	0	1	1	1	1	1	0	1	1	3	1	1	0	3	0	3	3	1	3	3	0	1	3	0	3	1	1	0	3	0	3	3	1
avgbs_214660	3	3	3	3	3	3	1	1	1	0	1	1	1	1	3	3	3	1	1	0	1	3	0	0	3	3	3	3	3	3	1	1	3	1	1	3	3	3	3	3	1	1	3	1	1	3	1	1	3
avgbs_214673	1	3	3	3	0	1	1	1	1	1	1	3	0	1	1	3	0	3	3	3	1	3	3	1	3	1	0	1	1	1	1	3	1	1	1	1	0	3	1	3	1	1	3	0	3	3	3	1	3
avgbs_214676	3	1	3	1	3	1	1	3	1	0	3	1	0	1	3	1	1	3	1	1	1	1	3	3	1	3	1	1	1	3	0	3	3	3	1	1	0	3	1	1	1	3	3	3	3	1	1	1	1
avgbs_214680	3	3	3	3	3	3	1	0	0	0	1	0	1	1	0	2	0	3	1	0	1	0	0	3	1	3	3	0	0	3	3	1	0	1	1	0	0	1	3	0	0	3	3	0	0	0	1	0	3
avgbs_214682	0	0	3	3	3	3	3	3	1	0	1	0	1	1	1	1	0	3	0	0	0	3	1	0	0	1	0	0	0	1	3	0	1	3	3	0	0	3	1	0	0	3	1	3	3	0	0	0	1
avgbs_214688	1	1	1	3	0	0	1	0	0	0	0	0	0	3	2	3	3	1	1	0	3	0	3	0	0	0	0	0	0	3	0	1	0	3	0	0	0	3	3	0	3	0	3	0	1	1	3	1	3
avgbs_214689	3	3	1	3	3	1	3	1	3	3	1	1	0	3	3	1	1	3	1	1	3	3	3	1	3	3	1	1	3	3	3	1	1	1	1	3	3	1	0	3	3	3	1	3	3	3	1	1	3
avgbs_214691	0	3	3	0	0	1	0	0	3	0	1	1	3	3	3	0	3	3	1	0	0	1	0	0	3	1	0	3	0	0	0	0	0	1	0	0	0	3	3	0	0	3	1	0	3	0	0	0	1
avgbs_214695	1	3	1	1	0	3	1	1	0	0	1	3	1	1	0	0	1	3	3	1	3	1	1	0	0	0	3	1	3	1	1	1	0	1	3	1	0	1	3	0	3	0	0	0	3	1	3	3	3
avgbs_21470	3	3	0	1	1	1	1	0	1	0	3	0	3	3	3	1	0	3	1	0	0	1	3	0	3	3	0	3	3	1	3	1	1	3	0	1	0	1	0	3	3	3	3	0	1	3	0	3	3
avgbs_214700	3	3	0	3	3	3	3	3	0	3	1	0	1	1	0	1	1	1	3	1	1	3	3	0	0	3	0	0	0	1	0	3	3	1	3	3	3	3	1	0	3	1	1	3	3	0	3	3	1
avgbs_214704	3	1	3	1	0	1	1	3	3	0	1	1	0	3	3	1	3	1	3	0	3	0	3	0	3	3	1	0	3	3	0	3	1	3	3	3	0	3	0	0	1	3	1	0	3	3	1	3	1
avgbs_214706	0	0	3	1	0	3	1	0	0	1	3	1	0	2	3	3	0	1	3	0	0	1	0	0	1	3	3	3	0	1	3	0	3	0	0	1	0	0	0	3	3	0	2	1	0	0	0	0	1
avgbs_214709	0	0	1	3	3	1	0	0	0	1	0	0	0	3	3	0	3	3	1	0	1	0	0	0	1	3	1	0	0	3	0	3	3	3	3	0	0	3	1	1	0	0	0	0	0	1	3	3	3
avgbs_21471	3	3	0	1	1	1	1	0	1	0	3	0	3	3	3	1	0	3	1	0	0	1	3	0	3	3	0	3	3	1	3	1	1	3	0	1	0	1	0	3	3	3	3	0	1	3	0	3	3
avgbs_214730	1	3	3	1	3	1	3	1	1	0	1	3	3	2	1	3	3	3	3	3	3	1	0	3	3	1	3	3	1	1	1	3	1	3	3	3	3	3	3	1	1	1	3	3	3	0	3	3	3
avgbs_214731	3	1	3	3	1	3	1	3	1	3	3	3	3	3	3	1	0	3	3	1	3	3	1	0	1	3	0	3	3	3	0	0	3	3	1	1	0	3	3	0	3	3	1	3	3	1	1	1	3
avgbs_214734	3	3	3	3	1	1	1	3	1	0	3	3	0	3	3	1	3	3	1	3	3	3	3	1	3	3	3	3	3	1	3	1	1	3	3	1	1	1	0	3	3	3	3	0	1	3	1	3	3
avgbs_214740	1	3	1	0	0	1	3	3	1	0	1	1	1	3	0	0	0	1	0	0	0	0	0	0	0	0	0	1	0	0	0	0	3	1	1	3	0	1	0	3	3	1	3	0	3	1	0	1	1
avgbs_214743	3	3	3	3	1	1	1	3	1	0	3	0	2	3	3	1	3	3	1	0	3	3	3	1	3	3	3	3	3	1	3	1	1	3	3	1	1	1	3	3	3	3	3	1	1	3	1	3	3
avgbs_214744	3	0	3	3	0	3	1	1	1	0	1	0	1	1	3	3	3	1	1	3	0	3	1	3	3	3	0	3	0	3	1	1	3	1	0	3	0	3	3	3	1	1	3	0	1	3	1	1	3
avgbs_214750	1	3	3	3	3	1	3	1	1	0	1	3	1	1	1	3	3	3	1	3	3	3	1	1	3	1	3	1	3	1	1	1	1	1	1	3	3	3	1	3	3	1	3	3	3	0	3	1	3
avgbs_214751	3	3	1	3	3	1	1	3	1	1	1	3	1	3	3	1	3	3	1	1	1	0	1	3	1	3	1	1	1	3	3	3	3	3	3	3	0	3	1	1	0	1	3	3	3	0	3	3	3
avgbs_214756	3	0	1	1	0	1	1	3	0	0	1	3	1	1	3	1	3	3	1	0	1	1	1	0	1	3	0	1	1	3	0	0	0	3	0	1	1	0	1	1	3	1	3	0	3	1	3	3	3
avgbs_214758	3	3	1	1	0	3	3	3	3	0	3	3	3	1	3	3	3	1	3	1	1	1	1	1	1	3	3	1	1	1	0	3	1	1	3	3	3	1	1	1	1	3	1	3	3	1	1	0	1
avgbs_214759	3	3	3	3	1	1	1	0	1	0	3	0	0	3	0	1	3	3	1	0	3	3	3	1	3	0	0	0	0	1	0	1	2	3	3	1	0	1	3	0	3	0	0	1	0	0	1	3	3
avgbs_214760	3	0	3	1	0	1	1	3	3	0	1	0	3	3	3	3	3	3	1	3	0	1	3	1	3	1	1	3	0	3	0	0	1	1	3	3	0	3	3	0	3	3	1	3	3	3	3	3	1
avgbs_214762	1	3	3	3	3	1	3	1	1	0	1	3	1	1	1	3	3	3	1	3	3	3	1	1	3	0	3	1	3	1	0	1	1	1	1	3	3	3	1	3	0	1	3	0	3	3	3	1	3
avgbs_214766	3	3	1	3	3	1	1	3	1	0	1	3	1	3	3	1	3	3	1	1	1	3	1	3	1	0	1	1	1	3	3	3	3	3	3	3	3	3	0	1	3	1	3	0	0	1	3	3	3
avgbs_214769	1	3	3	1	1	3	3	3	3	0	1	1	1	1	1	1	1	1	2	1	1	1	1	1	3	1	0	1	1	3	1	1	3	3	3	1	1	3	3	1	0	1	3	1	1	3	1	3	3
avgbs_214771	0	0	1	0	1	0	1	1	3	0	1	0	0	1	0	0	0	3	3	1	3	1	0	0	1	0	3	1	0	1	0	1	1	1	3	1	0	1	3	0	0	0	0	0	3	0	3	3	3
avgbs_214781	1	3	1	1	3	1	3	1	3	0	3	3	1	1	1	3	3	1	1	1	3	1	0	0	3	1	3	1	0	1	3	1	3	1	1	3	1	1	3	3	1	3	1	1	1	3	1	1	1
avgbs_214782	3	3	3	1	3	3	1	3	1	0	1	1	1	3	3	1	1	3	3	0	3	1	3	3	1	0	1	2	3	1	1	3	0	1	3	1	0	3	3	0	1	0	3	3	3	1	3	3	3
avgbs_214785	3	3	1	3	0	3	1	0	3	0	1	3	3	1	3	3	3	1	1	1	1	3	0	3	3	3	1	1	1	3	3	3	3	3	3	1	1	3	1	1	1	3	3	3	3	3	1	3	3
avgbs_214794	0	1	3	0	0	3	0	0	3	0	3	0	1	1	1	2	3	1	3	0	3	0	1	1	0	3	0	1	3	0	0	1	1	1	3	1	0	1	3	0	1	0	1	0	0	3	0	3	0
avgbs_214796	1	3	0	3	0	3	3	3	0	0	0	3	0	3	1	3	1	3	3	0	1	3	0	0	1	3	0	1	0	0	3	0	0	0	0	3	3	1	0	0	0	1	3	0	1	0	0	0	1
avgbs_214798	3	3	0	3	3	1	1	3	1	0	1	3	1	3	0	0	3	3	1	0	1	3	1	3	1	3	0	1	1	3	0	3	3	3	0	3	0	3	0	1	0	0	0	3	1	0	3	3	3
avgbs_214800	0	1	3	1	1	1	1	0	3	0	0	1	0	0	0	1	3	1	3	1	0	1	0	1	3	3	0	0	0	3	3	3	1	3	3	3	0	3	1	3	1	0	1	0	3	3	0	3	1
avgbs_214805	3	3	1	3	3	3	1	3	3	0	1	0	3	1	3	3	3	3	0	1	1	3	3	3	3	3	1	1	1	3	3	3	3	3	1	0	0	1	1	1	1	3	3	0	3	3	1	3	3
avgbs_214806	3	0	0	3	3	1	3	3	0	0	1	0	0	1	0	0	3	1	1	0	1	0	1	0	0	0	1	3	0	1	0	3	1	3	0	0	0	0	1	0	1	0	3	0	0	0	1	3	1
avgbs_214808	1	0	1	1	3	3	1	1	3	1	1	3	1	1	1	0	1	3	3	1	0	0	1	3	1	3	3	1	0	1	1	1	1	3	3	1	1	1	3	3	3	3	3	3	3	0	3	3	3
avgbs_214809	3	3	3	3	0	3	1	1	1	1	1	1	1	1	0	3	3	3	1	3	1	3	1	0	0	3	3	3	0	3	3	1	1	1	1	1	1	1	3	3	1	0	3	1	1	0	1	1	3
avgbs_21481	3	3	3	3	3	3	1	1	1	0	1	1	1	1	3	3	3	1	1	0	1	3	1	0	3	3	3	3	3	3	1	0	3	1	1	3	0	3	3	3	1	1	3	0	1	3	1	1	3
avgbs_214812	3	0	1	3	3	1	3	3	0	0	0	1	3	0	3	3	3	1	3	3	1	3	1	0	1	0	0	0	3	1	3	3	1	3	3	0	3	1	3	0	1	3	3	0	0	0	1	3	1
avgbs_214815	3	0	0	0	3	1	1	3	1	0	1	3	0	3	3	1	0	3	1	0	0	0	0	0	1	3	0	1	1	0	0	0	3	3	3	0	0	3	1	1	3	0	0	0	0	0	0	3	3
avgbs_214819	3	0	3	3	3	2	1	1	0	0	1	1	1	0	0	3	0	3	0	3	1	0	0	0	3	3	3	0	1	0	0	0	3	1	1	0	0	0	3	0	1	3	3	0	1	3	1	1	3
avgbs_214822	1	0	0	1	3	3	1	3	3	0	3	3	1	1	1	0	3	3	1	1	3	0	1	1	1	0	3	1	3	1	0	3	1	1	3	1	0	3	3	3	1	3	1	0	1	1	1	3	1
avgbs_214823	3	0	0	1	1	0	0	3	3	1	0	0	3	3	3	0	3	3	0	0	0	0	1	0	1	3	3	3	0	0	0	0	0	3	1	1	0	0	1	3	1	0	0	0	3	1	0	1	0
avgbs_214824	0	0	0	3	0	0	1	1	1	0	1	0	1	1	2	3	1	1	1	0	0	3	1	0	3	3	0	3	3	3	1	1	3	1	1	0	0	0	0	3	1	1	0	1	1	0	1	1	3
avgbs_214826	3	0	1	3	0	1	1	0	0	0	1	0	0	3	3	1	0	3	1	0	1	0	0	0	0	0	0	1	1	0	3	0	3	3	0	3	0	3	1	0	0	0	3	0	0	0	3	3	3
avgbs_214827	3	0	1	3	0	1	3	3	3	0	1	0	3	1	0	3	3	1	3	0	1	3	0	0	1	1	1	1	0	0	3	0	1	3	3	3	3	2	3	1	1	3	3	0	1	1	1	3	1
avgbs_214828	3	3	0	1	3	3	1	0	3	0	3	0	3	1	2	3	1	1	3	0	3	0	3	0	1	0	3	1	0	3	1	3	3	1	3	1	0	1	1	0	0	0	1	1	0	1	1	0	1
avgbs_214831	1	3	1	1	3	3	1	1	0	1	1	3	1	1	1	1	1	3	3	1	3	2	1	3	1	0	3	1	1	1	1	1	1	3	1	1	0	1	3	0	3	3	3	0	3	1	3	1	3
avgbs_214833	1	0	1	2	0	3	1	0	3	0	1	0	0	1	0	1	0	1	3	0	0	0	0	0	0	1	1	0	0	3	1	0	0	3	1	0	0	3	3	3	1	0	0	0	3	3	1	1	1
avgbs_214841	3	3	3	3	1	1	1	0	1	3	3	1	3	3	3	1	3	3	0	0	0	0	0	0	3	3	3	0	0	1	3	0	1	3	3	1	0	1	0	3	0	3	3	1	1	3	1	3	3
avgbs_214844	0	1	1	3	0	1	1	3	0	0	1	0	0	1	3	1	3	3	0	1	0	3	1	0	1	1	1	1	0	3	0	0	0	3	3	3	3	3	1	0	0	1	0	0	3	1	1	3	3
avgbs_214846	3	3	1	3	0	1	3	0	0	0	1	0	3	3	3	1	0	3	1	1	3	0	3	0	0	3	1	1	3	3	0	0	0	1	1	0	0	1	0	1	3	3	1	3	3	0	1	0	3
avgbs_214847	1	1	3	0	0	3	1	1	1	0	3	0	1	3	1	3	0	1	1	0	3	3	0	3	3	3	3	1	1	3	3	0	3	1	3	0	0	3	3	1	1	1	3	1	1	0	0	1	1
avgbs_214850	1	0	3	0	0	0	1	0	1	0	3	1	3	0	0	3	3	1	3	1	1	0	1	0	1	1	3	0	3	1	0	0	3	1	1	0	0	1	1	1	3	0	3	0	3	0	1	0	1
avgbs_214858	1	3	3	1	1	3	3	0	3	0	1	1	1	1	1	1	1	1	3	1	1	1	1	1	3	1	1	1	0	3	1	1	3	3	3	1	0	3	3	1	2	1	3	1	1	3	1	3	3
avgbs_214860	3	3	1	3	3	3	1	3	3	0	1	0	0	1	3	3	3	3	1	1	1	3	0	3	3	3	1	1	0	3	3	3	0	3	1	1	1	1	1	0	1	3	3	3	3	3	1	3	3
avgbs_214861	3	3	3	1	3	1	1	0	3	0	1	0	3	3	3	3	3	3	1	3	3	1	3	1	0	1	0	3	1	3	1	3	1	1	3	0	3	3	0	1	0	3	1	3	3	3	0	3	1
avgbs_214862	3	3	1	3	3	1	3	3	3	1	1	1	3	1	3	3	3	1	3	0	1	3	1	1	1	1	1	1	2	1	3	3	1	3	3	3	0	1	3	1	1	3	3	1	1	1	1	3	1
avgbs_214866	1	0	0	1	1	3	3	3	0	0	0	1	0	0	1	1	1	1	0	0	1	0	0	0	0	1	1	0	1	3	0	1	3	3	0	0	0	3	0	1	0	1	0	0	0	0	1	0	3
avgbs_214869	3	3	1	3	3	1	1	1	1	3	1	1	3	3	3	1	2	3	1	3	3	3	3	3	3	3	3	3	3	1	3	1	1	3	1	1	0	1	3	3	3	1	3	1	1	3	1	3	1
avgbs_214877	3	3	3	3	3	3	1	1	1	0	1	1	1	1	3	3	3	1	1	3	1	3	1	0	3	3	3	3	3	3	0	1	0	1	0	3	3	3	3	3	1	1	3	1	1	3	1	1	3
avgbs_214878	1	3	1	1	1	3	1	1	3	0	1	0	3	1	1	1	1	1	3	0	0	1	1	1	3	0	1	1	0	3	0	0	3	3	1	1	0	3	3	3	1	1	3	0	0	3	1	0	1
avgbs_214883	0	3	0	0	0	1	1	3	0	3	1	0	0	3	3	3	0	3	1	0	0	0	0	1	0	1	0	3	1	0	1	0	1	0	0	3	0	3	3	3	3	0	0	0	0	3	3	3	1
avgbs_214886	3	0	1	3	3	1	1	3	1	0	1	3	1	3	3	1	3	3	1	0	1	3	1	0	1	3	1	1	1	3	3	3	3	3	3	3	0	3	1	1	3	1	3	3	3	1	3	3	3
avgbs_214894	1	3	1	1	1	3	1	1	3	1	1	3	1	2	1	1	1	3	3	1	3	1	0	3	1	3	0	1	2	1	0	0	1	1	3	1	1	1	3	3	3	3	3	3	3	1	3	3	3
avgbs_214896	1	3	3	3	3	1	3	1	1	0	1	0	1	1	1	3	1	3	3	3	3	1	0	0	3	1	3	1	3	1	1	1	1	1	1	3	0	3	0	3	0	1	3	3	3	3	1	1	3
avgbs_214897	1	1	3	1	0	0	1	1	0	0	1	0	0	1	0	3	3	1	1	0	3	0	3	0	1	1	1	0	0	3	1	3	0	1	3	3	0	0	3	0	3	3	1	0	3	0	1	3	1
avgbs_214907	3	1	1	3	3	1	1	3	1	1	1	3	1	1	3	1	3	1	1	1	1	3	0	0	1	1	1	1	3	3	1	3	3	3	3	3	3	3	1	1	1	1	3	3	3	1	1	3	3
avgbs_214915	3	0	0	3	3	3	1	3	3	0	1	0	1	1	3	1	1	1	3	0	1	3	3	1	1	1	3	3	1	1	3	3	3	1	3	3	0	3	0	0	3	0	1	0	3	0	3	0	1
avgbs_214923	3	3	1	3	1	3	1	1	1	1	1	1	3	1	3	3	3	1	1	0	1	3	1	3	3	3	3	0	0	2	1	1	3	1	1	3	3	3	3	3	1	1	3	1	1	3	1	1	3
avgbs_214925	3	3	0	3	3	3	3	3	3	3	1	1	1	1	3	1	1	1	3	0	1	3	3	1	1	3	3	3	1	1	3	3	3	1	3	3	3	3	1	1	3	1	1	3	3	1	3	3	1
avgbs_214932	1	3	1	0	0	3	1	1	0	0	1	0	0	0	0	1	0	3	3	1	3	0	0	0	0	0	3	2	3	1	0	0	0	1	3	1	1	1	0	0	3	0	3	3	3	0	0	3	3
avgbs_214937	3	0	0	3	0	0	1	0	0	0	1	0	1	1	0	3	0	1	1	0	0	0	0	0	3	3	3	3	0	3	1	0	3	1	0	3	0	3	3	0	0	1	3	0	1	3	1	1	3
avgbs_214939	1	3	1	1	1	3	1	1	3	0	1	3	1	2	1	1	1	3	3	1	3	1	1	3	1	3	3	1	1	1	1	0	1	1	3	1	1	1	3	0	3	3	3	0	3	1	3	3	3
avgbs_214943	0	0	3	3	0	0	0	1	3	0	1	1	0	3	0	3	3	3	0	3	3	0	3	0	3	0	0	0	1	1	0	3	0	1	1	1	0	3	0	0	0	3	1	0	0	3	1	1	3
avgbs_214945	1	0	3	1	1	3	1	3	3	0	3	3	1	1	1	3	3	1	3	0	0	1	1	0	3	3	0	1	3	1	1	1	1	1	3	1	1	1	3	0	1	3	1	1	1	3	1	3	1
avgbs_214947	3	3	0	3	3	3	3	3	3	3	1	1	1	1	3	1	1	1	3	0	1	3	0	1	1	3	3	3	0	1	3	3	3	1	3	3	0	3	1	0	3	0	1	3	3	1	3	3	1
avgbs_214953	0	1	3	3	3	1	1	3	1	0	0	1	1	0	3	1	1	1	1	0	1	3	3	0	1	3	1	1	1	3	0	3	3	3	1	1	1	3	1	1	1	3	3	1	1	1	1	1	1
avgbs_214956	3	0	0	3	3	3	3	3	3	0	1	1	0	1	0	1	1	1	3	1	1	3	3	0	1	3	3	0	1	1	3	0	3	1	3	3	0	3	1	0	3	1	1	1	3	0	3	0	1
avgbs_214960	0	3	1	3	3	2	1	3	0	1	0	0	2	3	3	1	0	0	3	0	1	0	0	3	1	0	0	1	3	0	0	0	3	3	0	0	0	0	0	0	0	1	0	0	0	1	3	0	3
avgbs_214965	1	1	3	1	3	3	1	3	1	0	3	0	3	1	3	1	2	1	3	1	1	1	1	3	1	1	3	1	1	1	3	1	3	1	1	1	1	1	1	1	3	1	3	3	3	0	1	1	1
avgbs_214977	0	3	3	1	3	3	1	3	1	0	1	1	0	3	0	0	0	3	3	0	0	1	1	0	1	0	1	1	0	1	0	0	3	1	3	0	3	3	3	0	0	0	3	3	3	0	3	0	3
avgbs_214981	0	0	1	0	3	0	1	3	1	0	1	0	1	1	0	1	3	3	0	0	1	0	0	0	1	0	1	1	0	0	1	0	0	3	3	0	0	3	1	0	3	0	3	0	0	0	0	3	3
avgbs_214985	3	0	3	1	3	3	1	1	1	0	1	1	1	1	3	3	0	1	3	3	3	1	0	1	3	3	3	3	3	3	0	1	3	3	3	1	0	1	0	1	1	1	1	0	1	3	3	0	3
avgbs_214988	3	0	1	3	0	1	1	0	1	0	1	0	0	3	3	1	3	3	1	0	3	3	3	0	0	0	3	0	3	1	3	1	0	3	0	1	1	0	0	0	0	1	3	0	1	0	0	0	1
avgbs_215000	3	0	1	3	3	0	1	3	3	0	1	3	3	1	3	3	3	3	1	0	1	3	0	3	3	3	1	1	1	3	3	3	3	3	1	1	1	1	1	1	1	3	3	3	3	3	1	3	3
avgbs_215006	0	0	0	0	0	3	1	0	1	0	1	1	1	1	3	0	0	1	0	0	0	3	0	0	3	3	3	3	3	3	0	0	3	1	1	3	0	3	0	0	0	1	0	0	1	0	1	0	3
avgbs_215008	1	1	3	1	1	3	1	0	1	1	3	1	3	1	0	3	3	1	3	0	1	1	1	3	0	3	3	0	1	1	3	1	3	3	1	1	0	1	1	3	3	1	3	3	3	1	1	1	1
avgbs_215018	0	0	3	3	3	3	0	1	1	0	0	0	1	1	3	0	3	1	1	0	1	3	1	0	3	3	0	3	0	3	0	1	0	1	1	3	3	3	3	0	1	0	3	1	1	0	0	1	3
avgbs_215019	3	0	3	3	0	3	1	1	1	0	1	0	1	0	3	0	0	1	1	3	0	0	0	3	0	3	0	0	0	3	1	0	0	1	1	0	3	3	0	3	0	1	3	0	0	3	1	1	0
avgbs_215021	3	3	3	3	1	1	1	3	1	3	3	1	3	3	3	1	3	3	1	3	3	3	3	1	3	3	3	3	3	1	3	1	1	3	3	1	1	1	3	3	3	3	3	1	1	3	1	3	3
avgbs_215031	3	0	1	3	3	1	1	1	1	0	3	0	0	3	3	1	2	3	1	3	3	3	3	0	0	1	0	0	3	1	3	0	1	3	0	1	1	1	3	3	3	1	3	0	1	0	1	3	1
avgbs_215033	1	3	2	1	1	3	3	3	3	3	1	3	1	1	1	1	1	1	1	1	1	1	1	1	3	1	1	1	1	3	1	3	0	3	1	1	0	3	3	1	1	1	3	1	1	3	1	1	1
avgbs_215036	3	3	3	3	3	3	1	1	1	0	1	0	1	1	3	0	3	3	1	0	1	3	1	0	1	0	3	3	1	3	0	1	3	1	1	0	1	1	3	3	0	3	3	1	1	1	1	0	3
avgbs_215037	3	3	0	1	3	3	3	3	1	0	0	0	3	3	3	3	0	1	3	0	1	0	1	1	0	3	3	1	1	1	3	3	0	3	3	2	1	1	1	0	1	1	1	0	1	1	0	3	1
avgbs_215044	3	0	0	3	0	1	1	3	0	0	1	0	1	3	3	0	0	3	1	1	0	3	0	3	0	3	0	0	0	3	3	3	0	3	0	3	0	3	1	0	0	0	1	0	3	0	0	3	2
avgbs_215054	1	0	3	1	1	0	3	0	0	0	3	0	1	1	1	3	0	1	1	0	3	0	0	0	0	0	0	0	0	1	0	1	3	1	0	0	0	1	1	3	1	1	0	0	0	0	3	3	1
avgbs_215058	3	0	1	3	3	3	1	3	3	0	1	3	3	1	3	3	3	1	1	1	1	3	3	3	0	3	1	1	1	3	3	3	3	3	3	1	1	3	1	0	1	2	3	3	0	3	1	3	3
avgbs_215060	1	1	3	1	1	3	0	3	1	0	3	0	3	3	3	3	3	1	3	1	0	0	0	0	0	3	0	0	1	1	0	0	0	3	0	1	0	0	3	0	3	0	3	3	3	1	3	1	1
avgbs_215079	3	3	3	3	3	3	1	0	1	0	1	1	1	1	3	3	3	1	1	3	1	3	1	0	3	3	3	3	3	3	1	0	3	1	1	3	3	3	3	3	1	1	3	1	1	3	1	1	3
avgbs_215081	1	3	1	1	1	3	0	1	0	3	1	1	3	1	1	1	1	1	3	0	1	1	1	1	3	1	1	1	1	3	1	0	3	3	1	1	0	3	3	3	1	1	3	3	3	3	1	1	1
avgbs_215087	3	3	1	3	3	3	1	3	3	0	1	0	3	1	3	3	3	1	1	1	1	3	3	3	3	3	0	1	1	3	3	3	3	3	3	1	1	3	1	1	1	2	3	3	0	3	1	0	3
avgbs_215089	1	0	1	1	3	1	3	1	3	0	3	3	2	1	1	3	3	1	1	0	3	1	1	0	3	1	3	1	3	1	3	1	3	1	1	3	3	1	3	3	1	3	1	1	1	3	1	1	1
avgbs_2151	1	3	1	1	1	3	1	1	3	0	1	0	3	0	1	1	1	1	3	0	1	0	1	0	3	1	0	1	1	3	1	3	3	3	1	1	0	3	3	3	1	1	3	0	3	3	1	0	1
avgbs_215102	1	3	3	3	3	1	1	1	1	0	1	3	0	1	1	3	0	1	0	3	1	3	0	3	0	3	0	1	0	1	1	1	1	1	1	0	0	3	0	1	1	1	3	0	0	3	3	1	1
avgbs_215107	1	1	3	3	1	3	1	1	1	3	0	0	1	3	1	3	3	1	1	1	3	3	3	3	3	3	3	1	1	3	0	3	3	1	1	3	0	3	0	1	1	1	3	1	1	3	3	1	1
avgbs_215112	3	3	3	3	3	3	1	1	1	1	1	1	1	1	3	3	3	1	1	0	1	3	1	3	3	3	0	3	3	3	1	1	3	1	1	3	0	3	3	3	1	1	3	1	1	3	1	1	3
avgbs_215113	1	0	1	1	1	3	3	3	3	0	1	0	3	1	1	0	1	1	3	0	1	1	0	0	3	1	1	1	0	1	0	3	3	3	1	1	0	3	3	3	1	1	3	3	0	3	0	1	1
avgbs_215119	3	3	1	3	3	1	3	3	3	0	1	1	3	3	3	1	1	3	1	1	3	3	0	1	3	3	1	1	3	3	1	1	1	1	1	3	3	1	3	0	3	3	1	0	3	3	1	1	3
avgbs_215120	1	1	3	1	0	3	1	0	3	3	3	0	1	1	1	3	3	1	1	0	3	1	0	1	3	0	0	1	0	1	1	1	3	1	0	1	1	3	3	3	1	0	1	1	1	0	1	0	1
avgbs_215124	1	3	1	1	1	3	1	1	3	1	1	3	1	3	1	1	1	3	3	1	3	1	1	3	0	3	3	1	3	1	1	1	1	1	3	1	0	1	3	3	3	3	3	3	3	1	3	3	3
avgbs_215126	3	1	1	3	3	1	1	3	1	0	1	3	1	1	3	1	3	3	1	0	1	3	1	3	1	1	1	1	0	3	1	3	3	3	3	3	3	3	1	1	3	1	3	3	3	1	1	3	3
avgbs_215134	3	3	3	3	3	3	1	1	1	0	1	1	1	1	3	3	3	1	1	3	1	3	1	3	3	3	3	3	3	2	1	1	3	1	1	3	3	3	3	3	1	1	3	1	1	3	1	1	3
avgbs_215138	3	1	3	3	3	3	3	3	0	0	3	3	3	1	3	3	3	3	3	1	1	3	1	0	1	0	3	3	1	3	1	3	3	3	1	1	1	3	3	3	3	3	1	0	3	1	1	1	3
avgbs_215141	3	3	3	1	3	3	1	3	1	3	1	1	1	3	3	2	0	3	3	3	3	1	1	0	0	1	3	3	0	1	1	3	3	1	0	1	0	1	3	3	1	3	3	3	3	1	3	3	3
avgbs_215145	1	0	3	3	3	3	3	1	3	0	1	0	0	3	1	3	3	3	1	3	0	3	3	3	3	3	1	3	0	1	1	3	3	1	1	1	1	3	3	1	3	3	1	1	1	3	1	1	3
avgbs_215147	3	3	0	3	3	3	3	3	3	0	1	0	1	1	3	1	1	1	3	1	1	3	0	1	1	3	3	1	1	1	3	3	3	1	3	3	3	3	0	1	3	1	1	2	3	1	3	3	1
avgbs_215149	3	0	0	3	3	3	3	3	3	0	1	0	3	1	3	1	1	1	3	0	2	3	0	1	1	0	3	1	1	1	3	0	3	1	3	3	3	3	1	0	3	1	0	0	0	1	0	0	1
avgbs_215153	3	3	3	3	3	3	1	1	1	0	1	1	1	1	3	3	3	1	1	0	1	3	1	0	3	3	3	3	3	3	0	1	3	1	1	3	3	3	3	3	1	1	3	0	1	3	1	1	3
avgbs_215155	3	3	0	3	3	1	3	3	3	0	1	1	3	3	3	0	1	3	0	0	0	3	0	0	3	3	1	3	3	3	0	1	1	1	1	3	3	1	3	1	3	0	1	0	0	3	1	1	3
avgbs_215158	3	3	3	3	3	3	1	1	1	1	1	1	1	1	3	3	3	3	1	3	1	3	1	3	1	3	3	3	1	3	3	1	1	1	1	1	1	1	3	3	1	3	3	1	1	1	1	1	3
avgbs_215160	3	1	3	2	3	3	3	3	1	0	3	3	3	3	3	3	1	3	3	0	1	3	1	3	1	1	3	3	1	3	1	0	3	3	1	1	1	3	3	0	3	3	1	1	1	1	1	1	3
avgbs_215163	1	3	1	1	3	3	1	1	3	0	1	3	1	1	1	1	1	3	3	1	3	1	1	0	1	0	3	0	2	1	1	1	1	3	3	1	1	1	3	3	3	3	3	3	3	1	3	3	3
avgbs_215167	3	0	1	3	3	1	1	3	1	0	1	0	1	3	3	1	3	3	1	1	1	3	1	0	1	1	1	1	3	3	1	3	3	3	3	3	3	3	0	0	2	1	3	0	0	1	1	2	3
avgbs_215170	3	0	3	3	3	3	1	1	1	0	1	1	1	1	3	3	3	1	1	0	1	3	1	2	3	3	3	3	0	3	1	1	3	1	1	3	3	3	3	3	1	1	3	1	1	3	1	1	3
avgbs_215174	1	0	0	0	3	1	0	1	1	0	1	0	1	1	1	0	3	3	1	3	3	3	1	1	3	0	3	1	3	1	0	0	1	1	1	3	0	3	0	0	3	1	3	3	0	3	3	1	3
avgbs_215175	3	3	3	3	0	1	1	3	1	0	3	1	0	1	3	1	1	2	0	0	1	3	3	3	0	3	1	1	1	3	3	0	3	3	3	1	0	3	1	1	3	3	3	1	0	1	1	1	1
avgbs_215176	3	3	3	3	1	1	1	3	1	0	3	3	3	3	3	1	3	3	1	3	3	3	3	1	3	3	0	0	3	1	3	1	1	3	0	1	1	1	3	3	3	3	3	1	1	3	1	3	3
avgbs_215177	3	3	3	3	3	3	1	1	1	0	1	1	1	1	3	3	3	1	1	3	2	0	1	3	3	3	3	3	3	3	1	1	3	1	1	3	3	3	3	3	1	1	3	1	1	3	1	1	3
avgbs_215180	1	0	1	1	1	3	0	0	3	0	1	0	1	2	1	1	1	3	3	1	3	1	0	3	1	3	3	1	1	0	1	0	1	1	3	1	0	1	3	0	3	3	3	0	3	1	3	3	3
avgbs_215181	1	1	3	1	3	3	1	3	3	3	3	0	0	1	1	3	3	1	1	3	3	1	1	1	3	3	1	1	3	1	1	1	3	1	3	1	0	3	3	3	1	3	1	1	1	3	1	3	1
avgbs_215182	1	3	1	1	1	3	1	1	3	0	1	1	3	1	1	1	1	1	3	1	1	1	1	1	3	1	1	1	0	3	1	3	3	3	1	1	1	3	3	3	1	1	3	3	3	3	1	1	1
avgbs_215185	1	0	3	3	3	3	3	3	3	1	1	3	1	1	1	1	1	1	3	3	3	3	3	3	1	1	3	1	1	3	1	3	1	1	3	1	0	3	3	3	1	1	3	0	1	1	1	3	1
avgbs_215187	3	1	3	1	3	1	1	3	1	0	1	3	3	3	3	1	3	1	1	1	3	1	3	1	3	3	3	3	3	3	3	3	1	3	3	3	3	1	1	3	1	3	3	0	3	3	1	3	1
avgbs_215195	3	3	1	3	1	3	1	1	1	0	1	1	3	1	3	3	3	1	1	3	1	3	1	3	3	3	3	3	3	3	1	1	3	1	1	3	3	3	0	3	1	1	3	1	1	3	1	1	3
avgbs_215196	3	3	3	3	3	3	1	1	1	1	1	1	1	1	3	3	3	1	1	3	1	3	1	0	3	3	3	3	3	3	1	1	3	1	1	3	3	3	3	3	1	1	0	1	1	3	1	1	3
avgbs_215199	1	1	3	1	1	3	1	3	1	0	3	1	3	1	0	3	3	1	3	1	1	1	1	0	1	3	3	3	1	1	3	1	3	3	1	1	1	1	1	3	3	1	3	3	3	1	1	0	1
avgbs_215207	0	3	0	3	0	3	0	0	3	0	0	1	1	1	3	0	1	1	0	1	0	0	0	0	1	3	3	0	0	1	0	3	3	1	0	3	3	0	1	0	3	1	0	0	3	1	3	3	1
avgbs_215212	3	3	1	3	0	1	1	3	1	0	1	3	0	3	3	1	0	3	1	1	1	3	1	0	1	0	1	1	1	3	0	0	3	3	3	0	3	3	1	1	3	1	0	0	0	1	3	0	3
avgbs_215221	0	3	0	0	3	0	3	0	1	1	0	3	1	1	1	0	1	3	0	0	3	0	1	0	3	0	0	1	1	0	0	0	1	1	3	3	3	1	0	0	3	1	0	3	0	0	0	0	3
avgbs_215223	1	3	1	1	3	3	1	1	3	1	1	3	1	1	1	1	1	3	3	0	3	1	1	3	1	3	3	1	2	1	1	0	1	3	3	1	1	1	3	3	3	3	3	0	3	1	3	3	3
avgbs_215232	0	0	0	1	1	1	1	0	1	0	3	0	3	0	0	1	0	3	1	0	3	1	3	1	0	3	0	3	3	1	3	1	1	3	0	1	1	1	3	3	3	0	3	1	1	3	1	3	0
avgbs_215241	0	3	3	3	0	0	0	0	1	1	1	0	1	1	0	3	3	1	0	0	1	0	0	0	3	0	3	3	0	3	0	1	3	1	0	0	3	3	3	3	1	1	3	0	0	0	0	1	3
avgbs_215253	3	0	3	3	3	3	3	3	1	0	3	3	3	3	3	3	1	3	3	1	1	3	1	3	1	1	3	3	1	3	1	3	3	3	1	1	1	3	3	3	3	3	1	1	1	1	1	1	3
avgbs_215255	0	0	0	3	1	3	1	1	0	0	3	3	3	0	1	0	0	3	1	0	0	3	3	0	0	3	1	0	0	0	0	1	1	1	1	3	0	0	0	3	1	3	1	3	0	1	0	0	0
avgbs_215259	0	0	3	0	3	3	1	0	1	0	1	1	0	0	0	3	3	1	1	0	1	3	1	0	0	3	0	0	3	0	1	1	3	1	1	3	0	3	3	0	0	0	0	1	0	3	0	1	3
avgbs_215263	3	3	1	3	3	1	1	0	1	0	1	3	1	3	3	1	3	3	1	0	1	0	1	3	1	3	1	1	1	3	3	3	0	3	3	3	3	3	0	1	3	1	3	0	3	1	3	3	3
avgbs_215264	1	3	3	1	1	1	3	1	3	1	3	3	1	1	1	3	3	1	1	1	3	1	1	1	3	3	1	1	3	1	1	1	3	1	3	1	0	1	1	3	1	1	1	0	1	3	3	3	1
avgbs_215267	1	0	0	3	1	3	0	3	3	0	3	1	0	1	0	3	1	1	1	1	3	0	0	0	0	1	0	1	0	3	1	0	3	1	0	0	0	3	0	0	0	1	1	0	0	1	0	1	3
avgbs_215268	3	1	3	1	1	1	1	3	1	1	1	1	0	3	3	1	3	1	3	1	3	1	3	1	3	3	2	3	0	3	3	3	1	3	3	3	0	3	1	3	1	3	1	0	3	3	1	3	1
avgbs_215273	3	3	0	1	3	3	1	3	1	0	1	1	3	1	3	1	3	1	1	0	3	1	0	3	1	3	1	1	1	3	3	3	3	1	3	3	3	1	3	0	3	1	1	3	3	1	3	3	1
avgbs_215294	1	3	1	0	1	3	0	0	0	0	0	3	1	2	0	0	0	3	3	0	0	0	0	3	0	3	3	0	0	1	0	1	0	0	0	0	0	1	3	3	0	3	0	0	3	1	3	3	3
avgbs_215295	3	0	1	3	3	1	1	3	0	0	1	3	0	3	0	1	3	3	1	1	1	3	0	3	1	3	1	1	0	3	0	3	0	3	3	3	3	3	1	1	0	1	3	3	3	1	3	3	3
avgbs_215296	3	3	1	3	1	3	1	0	1	1	1	1	3	1	3	3	0	1	0	3	1	3	1	3	3	3	3	3	3	3	1	1	3	1	1	3	3	3	3	3	0	1	3	1	1	3	1	1	3
avgbs_215297	3	0	0	3	3	3	1	0	3	0	1	1	1	1	3	0	1	1	3	1	1	3	3	1	1	1	3	3	0	1	3	3	3	1	3	3	3	3	1	0	0	1	1	0	3	1	0	2	1
avgbs_215307	0	0	1	1	0	3	1	1	3	0	1	0	1	2	1	1	1	3	3	0	3	0	1	3	1	3	3	1	0	0	1	1	1	1	3	1	0	1	3	3	3	3	3	3	0	1	3	3	3
avgbs_215308	3	0	0	3	0	3	3	3	3	3	1	0	1	0	3	1	1	1	0	0	1	3	3	0	0	0	3	3	0	1	0	0	3	1	3	3	3	3	1	0	3	1	1	1	3	1	3	3	1
avgbs_215314	3	0	1	2	3	1	3	1	3	0	1	1	3	3	3	1	1	3	1	0	3	3	3	0	3	3	1	1	3	3	3	1	1	1	1	3	3	1	3	1	3	3	1	3	3	3	1	1	3
avgbs_215322	3	3	1	3	3	1	1	3	1	1	1	3	1	3	3	1	3	3	1	3	1	3	1	3	1	3	1	1	1	3	3	3	3	3	3	3	3	3	1	0	3	1	3	3	3	1	3	3	3
avgbs_215323	3	3	3	3	1	1	1	3	1	0	3	1	3	3	3	1	3	2	1	3	3	3	3	1	3	3	3	3	3	1	3	1	1	3	3	1	1	1	3	0	3	3	3	0	1	3	1	3	3
avgbs_215329	3	1	3	1	0	1	1	3	3	3	3	1	3	1	3	1	1	3	3	1	3	1	3	3	1	3	1	1	1	3	3	3	3	3	3	1	1	3	1	1	1	3	3	3	3	1	1	3	3
avgbs_215338	3	3	0	1	1	3	1	3	3	0	1	3	1	3	3	1	1	3	3	3	0	1	3	0	1	1	1	1	1	1	0	3	1	1	1	1	1	1	0	3	1	1	3	0	3	0	0	1	1
avgbs_215342	1	0	3	1	0	0	0	3	0	0	3	0	3	0	3	3	0	1	3	0	1	0	1	0	0	3	3	3	0	1	3	0	3	3	0	1	0	1	3	3	3	1	3	3	3	0	0	1	1
avgbs_215343	0	3	1	1	1	3	1	3	3	0	1	0	3	1	1	1	1	2	3	0	1	1	1	0	3	1	0	1	1	1	0	3	3	3	1	1	0	3	3	3	1	1	3	0	3	3	1	1	1
avgbs_215346	1	1	3	1	1	3	2	0	1	0	3	0	0	0	3	3	3	1	3	0	0	1	1	3	1	0	0	0	0	1	0	0	3	0	1	1	0	1	1	3	0	0	0	3	3	1	1	1	1
avgbs_215347	0	0	0	0	3	0	3	0	3	0	1	0	1	1	3	1	0	1	3	1	1	3	0	1	1	3	0	3	0	1	0	0	0	1	3	3	3	3	1	1	3	1	1	0	0	1	0	0	1
avgbs_215355	3	3	3	1	3	1	1	0	3	0	1	1	3	3	3	3	3	3	1	0	3	1	0	1	3	1	1	0	1	3	1	0	1	1	3	3	3	3	3	3	3	3	1	3	0	3	3	3	1
avgbs_215361	0	0	3	1	3	1	1	3	3	0	3	1	0	1	3	0	1	3	3	1	3	1	3	3	1	3	1	0	1	3	0	0	3	3	3	1	1	3	1	1	1	3	3	3	0	1	1	3	3
avgbs_215369	3	1	3	3	3	3	3	3	0	3	3	3	3	3	3	3	1	3	3	1	1	3	1	3	1	1	3	3	1	3	1	3	3	3	1	1	1	3	3	3	3	3	1	1	1	1	1	1	3
avgbs_215370	0	3	0	3	3	3	3	0	0	0	1	1	1	1	0	1	0	1	3	1	1	3	0	1	1	3	3	1	0	2	0	0	3	1	0	3	0	3	0	1	3	1	0	0	3	1	3	0	1
avgbs_215372	3	0	3	3	3	3	1	1	1	0	1	1	1	1	3	3	3	1	1	0	1	3	1	3	3	3	3	3	3	3	1	1	3	1	1	3	3	3	3	3	1	1	3	1	1	3	1	1	3
avgbs_215385	0	0	1	3	3	0	1	3	1	0	1	0	0	3	0	1	3	3	1	1	1	3	1	3	1	3	0	1	0	3	0	3	3	3	3	3	0	3	1	1	0	1	3	3	3	1	3	0	3
avgbs_215392	1	0	0	3	3	1	1	0	1	0	3	1	3	1	1	3	3	1	3	1	1	1	1	0	1	1	0	0	3	1	1	1	3	1	1	3	3	1	1	1	3	1	3	3	3	1	1	1	1
avgbs_215406	0	3	3	0	3	1	1	1	0	0	1	0	1	1	0	0	0	3	0	0	1	0	1	1	0	0	3	3	0	3	0	0	3	1	1	1	0	3	0	3	1	0	0	1	1	1	1	1	3
avgbs_215408	3	0	0	3	3	3	3	3	3	0	0	0	1	1	3	1	1	1	3	0	1	3	3	0	1	3	0	1	1	1	3	0	3	1	3	0	0	3	1	0	0	1	0	1	3	1	3	3	1
avgbs_215415	1	3	1	1	1	3	1	1	3	0	1	1	3	1	0	0	1	1	3	1	1	1	1	1	3	1	1	1	1	3	1	3	3	3	1	1	1	3	3	3	1	1	3	3	3	0	1	1	1
avgbs_215418	3	3	3	1	3	1	1	0	3	0	1	1	0	3	3	0	3	3	1	0	3	1	3	0	3	1	0	3	0	3	1	0	1	1	3	3	0	3	3	0	3	0	1	0	3	3	3	0	1
avgbs_215422	3	3	0	3	3	3	3	3	3	0	1	1	1	1	3	1	1	1	3	1	1	3	3	1	1	3	3	3	1	1	3	3	3	1	3	3	3	3	1	0	3	1	1	2	3	1	3	0	1
avgbs_215423	1	1	3	1	1	3	1	3	1	1	3	0	3	1	3	1	3	2	3	0	1	1	1	3	0	0	3	3	1	1	3	1	3	3	1	1	0	1	1	0	3	1	3	3	0	1	1	1	2
avgbs_215424	3	3	0	3	0	3	3	0	0	0	1	0	0	0	3	1	1	1	3	1	1	0	3	1	0	3	0	1	1	1	0	0	3	1	0	3	3	0	0	0	0	1	1	0	0	1	0	0	1
avgbs_215425	3	1	1	3	0	1	1	0	1	0	1	3	1	1	3	1	3	3	1	1	1	3	1	3	0	1	1	1	0	3	0	0	3	3	3	3	3	3	0	1	3	1	3	3	3	1	1	0	3
avgbs_215432	3	3	1	3	3	3	1	3	3	3	1	3	3	1	3	3	3	1	0	3	1	0	3	3	3	3	1	1	1	3	3	3	3	3	3	1	0	3	1	1	1	1	3	0	3	3	1	3	3
avgbs_215434	3	3	3	3	3	3	1	1	1	1	1	0	1	2	3	3	3	1	1	3	1	3	1	3	3	3	3	3	3	3	1	1	3	1	1	3	3	3	3	3	1	1	3	1	1	0	1	1	3
avgbs_215437	0	3	3	0	0	0	1	1	0	0	1	0	1	1	3	0	3	1	1	0	1	3	0	3	0	0	0	3	0	3	0	1	0	1	0	3	3	3	3	0	1	1	3	0	0	0	1	1	3
avgbs_215438	3	3	3	3	3	3	1	1	1	0	1	1	1	1	3	3	3	1	1	0	1	3	1	3	3	3	3	3	3	3	1	1	3	1	1	3	3	3	3	3	1	1	3	1	1	3	2	0	2
avgbs_215441	3	3	3	3	3	3	1	1	1	1	1	1	1	1	3	3	3	3	1	3	1	3	1	1	1	3	3	3	1	3	3	1	3	1	1	1	0	3	3	3	1	3	3	0	1	1	1	1	3
avgbs_215447	3	3	1	3	3	1	0	0	3	0	1	1	3	3	0	0	1	3	1	0	3	0	3	1	3	3	1	1	0	3	0	1	0	1	1	3	0	1	0	1	0	3	1	0	3	3	0	1	3
avgbs_215448	3	0	0	3	0	3	3	3	3	3	1	0	0	1	3	1	1	1	3	1	1	3	3	0	1	3	3	1	0	0	3	3	3	1	0	3	3	3	1	0	3	0	1	1	0	0	3	3	1
avgbs_215450	1	0	1	1	1	3	1	1	3	0	1	3	1	2	1	1	1	3	3	1	3	1	0	3	1	3	3	1	2	1	1	0	1	1	3	1	0	1	3	3	3	3	3	0	3	1	3	3	3
avgbs_215454	3	0	1	3	3	1	1	3	1	1	1	0	1	3	3	1	3	3	1	1	1	3	1	0	1	3	1	1	1	3	3	3	3	3	0	3	0	3	1	0	0	1	3	0	3	1	3	0	3
avgbs_215460	3	3	0	3	0	3	0	0	3	3	1	0	0	1	3	1	1	1	0	1	0	0	0	1	1	3	3	1	1	1	0	0	3	1	3	3	0	3	1	1	3	1	1	1	0	1	0	3	1
avgbs_215465	0	0	3	3	0	3	2	0	1	1	1	1	1	0	0	3	3	1	1	0	1	3	0	3	3	0	3	0	0	3	0	0	0	1	1	0	0	0	3	0	0	0	0	1	1	3	0	0	3
avgbs_215467	1	1	3	1	1	3	1	0	1	0	3	1	3	3	3	3	3	1	3	0	1	1	1	3	1	3	3	3	1	1	3	1	3	3	1	1	0	1	3	3	3	1	3	3	3	1	3	1	1
avgbs_215473	3	1	1	3	3	1	1	3	1	1	1	0	1	1	0	1	3	3	1	0	1	0	0	0	1	1	1	1	3	3	1	3	3	3	3	3	0	3	1	1	3	1	3	0	0	1	1	3	3
avgbs_215476	1	3	1	1	1	3	3	3	3	0	1	3	1	1	1	1	1	1	1	0	1	1	1	1	3	1	1	1	1	3	1	3	3	3	1	1	1	3	3	1	1	1	3	0	3	3	1	1	1
avgbs_215479	1	1	3	0	1	3	1	3	3	3	3	1	3	1	1	1	1	1	1	0	3	3	3	3	1	3	1	1	1	3	3	1	3	1	0	3	0	3	0	0	0	0	0	1	0	1	3	0	3
avgbs_215481	3	0	3	3	3	3	1	0	1	0	1	1	1	1	3	3	3	3	1	3	1	0	1	1	1	3	3	3	1	3	3	1	0	1	1	1	0	3	3	0	0	3	0	0	1	1	1	0	3
avgbs_215483	3	3	3	3	3	3	1	1	1	0	1	0	1	1	0	3	3	1	1	0	1	3	1	3	3	3	2	3	3	3	1	1	3	1	1	3	0	3	3	0	1	1	3	1	1	3	1	0	3
avgbs_215491	3	0	1	3	3	1	3	3	3	0	1	0	3	1	3	3	3	1	3	3	0	3	1	1	1	1	0	1	0	1	3	3	1	3	3	3	0	1	0	0	1	3	0	0	1	0	1	3	1
avgbs_215492	1	0	0	1	3	1	3	1	3	0	3	3	1	1	1	3	3	1	0	1	3	1	1	3	3	1	3	1	3	1	3	3	3	1	0	0	0	1	0	3	1	0	1	1	1	3	1	1	1
avgbs_215493	3	3	3	3	3	3	1	1	1	0	1	0	1	1	0	3	3	1	1	3	1	3	1	0	0	3	3	3	0	3	1	0	3	1	1	3	3	0	0	3	1	0	0	0	1	3	1	1	3
avgbs_215495	3	1	3	1	1	1	1	3	0	0	1	1	3	0	3	1	3	1	3	1	3	1	0	0	3	3	0	3	0	3	3	0	1	3	3	0	0	3	1	0	1	3	0	3	3	0	1	3	1
avgbs_215497	3	3	3	3	3	3	1	1	1	0	1	1	1	1	3	3	3	1	1	3	0	3	1	3	3	3	3	3	3	3	1	1	3	1	1	3	0	3	3	3	1	1	3	1	1	3	1	1	3
avgbs_215503	3	3	3	1	3	3	1	3	1	0	1	0	1	3	3	1	3	3	3	3	3	1	3	0	1	1	1	2	3	1	1	3	3	1	3	1	1	3	3	3	1	3	3	3	3	0	3	3	3
avgbs_215507	3	3	1	3	3	3	1	3	3	0	1	3	3	1	3	3	3	1	1	3	1	3	3	3	0	3	1	1	1	2	3	3	3	3	3	1	1	3	1	1	1	3	3	3	3	3	3	3	3
avgbs_215511	3	3	1	3	3	1	1	3	1	0	1	0	0	3	0	1	3	3	1	3	1	3	1	3	1	3	1	1	1	3	3	3	0	3	3	3	0	3	1	0	0	0	3	3	3	1	3	3	3
avgbs_215515	3	0	3	3	1	3	1	1	1	1	1	1	0	1	3	3	3	1	1	0	1	3	1	0	3	3	3	3	0	3	0	1	0	1	1	3	3	3	3	0	1	1	3	0	1	3	0	1	3
[truncated: 2,223 more rows]
[truncated: 4 more columns]
