# Supplementary material for: Using Genotyping-By-Sequencing (GBS) for Genomic Discovery in Cultivated Oat
Source: PLoS One. 2014 Jul 21;9(7):e102448. doi: 10.1371/journal.pone.0102448 (PMC4105502; doi:10.1371/journal.pone.0102448)
Supplement: Table S1 — GBS mapping data for the six bi-parental populations used to update the oat consensus map (Oliver et al ., 2013). (ZIP) [file pone.0102448.s018.zip › Table_S1_KxO.txt]

# Array-based SNP markers (prefixed "BA" or "GMI") are from dataset S2 of Oliver et al., 2013 PLoS ONE 8: e58068. GBS markers (prefixed "avgbs") are from this work.
# Markers were filtered using the following criteria: completeness = 50%, MAF = 35, heterozygosity = 8.
# Marker phases have been checked: "1" represents the female parent's genotype, "3" the male parent's genotype, "2" a heterozygote and "0" missing data.
Locus	KO.001	KO.002	KO.003	KO.004	KO.005	KO.009	KO.010	KO.011	KO.012	KO.014	KO.015	KO.020	KO.022	KO.023	KO.024	KO.026	KO.027	KO.028	KO.030	KO.031	KO.032	KO.033	KO.035	KO.036	KO.037	KO.038	KO.040	KO.043	KO.044	KO.045	KO.046	KO.048	KO.049	KO.050	KO.051	KO.052	KO.053	KO.056	KO.058	KO.059	KO.060	KO.061	KO.062	KO.063	KO.065	KO.066	KO.069	KO.070	KO.072
GMI_DS_A3_37_143	2	1	3	1	3	3	1	1	3	3	1	3	1	1	3	3	1	1	3	3	3	3	3	1	1	3	3	3	0	1	1	1	1	1	0	1	3	1	1	1	1	1	0	1	1	1	3	3	1
GMI_DS_CC11622_247	2	1	3	3	3	1	1	1	1	3	1	1	3	3	1	3	1	3	3	1	1	2	1	3	3	3	3	1	1	3	3	3	3	3	1	1	1	3	1	3	1	3	3	3	1	1	3	1	3
GMI_DS_CC3774_51	2	1	1	1	3	1	1	1	3	1	3	3	1	3	3	3	1	1	1	3	3	3	3	1	1	1	1	1	1	3	3	1	1	1	3	3	1	1	3	3	3	1	1	1	3	1	3	1	3
GMI_DS_CC5720_167	3	3	1	1	3	1	3	1	3	3	3	1	1	1	3	3	3	3	1	1	1	1	3	1	1	1	3	1	1	1	1	1	1	3	3	3	1	1	1	1	3	1	1	1	1	2	3	3	1
GMI_DS_CC6556_81	2	3	3	3	3	1	3	1	3	3	3	3	3	3	1	3	1	3	1	3	3	3	3	1	1	3	1	1	3	3	1	3	1	2	3	1	3	3	1	3	1	1	3	1	1	3	3	1	1
GMI_DS_CC6822_86	3	1	3	3	1	3	1	1	1	3	3	3	1	3	1	1	3	1	1	1	3	1	3	1	3	1	3	3	1	3	1	1	3	3	1	1	1	3	1	3	3	1	1	3	3	1	3	3	1
GMI_DS_CC7691_280	1	3	3	3	1	3	1	1	1	1	3	3	3	3	3	3	3	1	1	1	1	1	1	3	3	3	3	3	1	1	1	1	3	3	1	1	1	1	1	3	1	3	3	3	3	3	3	1	1
GMI_DS_CC8293_216	2	1	1	3	1	1	1	3	1	3	3	3	3	1	3	1	1	1	1	3	3	1	3	1	1	1	1	1	1	3	1	1	1	1	3	3	1	3	1	1	1	3	1	1	1	3	3	3	3
GMI_DS_CC9634_105	3	1	3	3	1	3	1	1	1	3	3	3	3	3	1	1	3	3	3	1	3	3	3	1	3	1	1	3	3	3	1	1	1	3	1	1	3	1	1	3	3	1	1	3	1	1	3	3	1
GMI_ES_CC11076_204	2	1	1	1	3	1	3	1	3	3	1	1	3	3	3	3	1	1	1	1	3	3	3	3	3	3	1	1	3	3	3	3	1	1	3	1	3	3	3	3	3	1	1	1	1	3	2	1	1
GMI_ES_CC11933_314	2	1	1	3	3	3	3	3	3	1	3	3	1	3	1	3	3	1	1	1	1	1	1	1	1	3	1	3	1	3	1	3	1	1	3	3	1	1	1	3	1	3	3	3	1	3	3	3	3
GMI_ES_CC12708_442	2	3	3	3	1	3	1	3	3	3	3	3	1	1	3	3	3	1	3	1	1	3	1	3	3	1	1	1	3	1	3	3	1	1	3	3	3	1	3	3	1	3	3	3	1	1	1	1	1
GMI_ES_CC13348_93	2	3	3	2	3	3	1	1	3	3	1	1	2	1	1	3	1	1	3	3	3	3	1	3	3	3	3	3	3	2	1	1	3	1	3	3	3	1	0	3	1	1	1	1	1	3	3	3	1
GMI_ES_CC15860_132	3	3	3	1	1	1	3	1	3	1	1	1	3	1	1	1	1	1	3	1	1	1	3	3	0	3	3	1	3	1	3	3	3	3	3	1	3	1	1	1	1	1	1	1	3	3	1	1	1
GMI_ES_CC15898_66	3	1	3	3	3	1	1	1	1	3	1	1	3	3	1	3	1	3	3	1	1	3	1	3	0	3	3	1	1	3	3	3	3	3	1	1	1	3	1	3	2	3	3	3	1	1	3	1	3
GMI_ES_CC17866_90	2	1	1	1	3	1	1	1	3	1	3	3	1	3	3	3	1	1	1	3	3	3	3	3	1	1	1	1	1	3	3	1	1	3	3	3	1	1	3	3	3	1	1	1	3	3	3	1	3
GMI_ES_CC3572_162	3	3	3	3	1	1	3	3	1	1	3	3	1	3	1	1	3	3	3	1	3	1	3	3	3	1	3	3	1	3	1	1	1	3	3	1	1	3	3	3	3	1	3	3	1	2	1	1	1
GMI_ES_CC3737_371	2	3	3	3	1	1	1	1	1	1	3	3	3	3	3	3	3	1	1	1	1	1	1	3	3	3	1	3	1	1	1	1	3	3	1	1	1	3	1	3	1	3	3	3	3	3	1	1	1
GMI_ES_CC6673_460	2	3	1	3	3	3	3	3	3	3	3	3	1	3	1	3	3	1	1	3	1	1	1	1	1	3	1	1	1	3	1	3	3	3	3	3	1	3	1	3	3	3	3	3	1	3	3	3	3
GMI_ES01_c12952_349	1	1	3	3	1	3	1	3	3	3	3	3	1	1	1	1	3	1	1	1	3	1	3	1	3	1	3	3	1	3	1	1	3	3	3	1	1	3	1	3	3	1	1	1	3	1	3	1	1
GMI_ES01_c19628_354	2	1	3	1	3	1	3	1	3	1	1	1	3	3	3	3	1	1	1	1	3	3	3	3	0	3	1	1	3	3	3	3	1	3	3	1	3	3	3	3	3	1	3	3	1	3	1	3	1
GMI_ES01_c4041_423	3	1	3	3	1	3	1	1	1	0	3	3	3	3	1	1	3	3	3	1	3	3	3	1	3	1	1	3	3	3	1	1	1	3	1	1	3	1	1	3	3	1	1	3	1	2	3	3	1
GMI_ES01_c4371_166	3	1	3	3	1	3	1	1	1	3	3	3	3	3	1	1	3	3	3	1	3	3	3	1	3	1	1	3	3	3	1	1	1	3	1	1	3	1	3	3	3	1	1	3	1	1	3	3	1
GMI_ES01_c4774_155	2	1	3	3	3	1	1	1	1	3	1	1	3	3	1	3	1	3	3	1	1	2	1	3	3	3	3	1	1	3	3	3	3	3	1	1	1	3	1	3	1	3	3	3	1	1	2	1	3
GMI_ES01_c515_543	3	1	1	1	3	3	1	3	3	1	1	3	3	1	3	1	3	3	1	1	2	1	1	3	1	0	1	1	1	3	1	3	3	3	0	3	3	1	1	0	1	3	1	3	3	3	3	3	3
GMI_ES01_c5430_179	1	3	3	3	1	3	1	1	1	1	3	3	3	3	3	3	3	1	1	1	1	1	1	3	3	3	3	3	1	1	1	1	3	3	1	1	1	3	1	3	1	3	3	3	3	3	1	1	1
GMI_ES01_c5610_434	1	3	1	1	3	1	3	3	3	3	3	3	3	1	2	1	1	1	2	1	1	1	1	1	1	1	3	1	1	1	3	1	0	3	1	2	3	1	0	1	1	1	1	3	3	3	3	3	3
GMI_ES01_c791_1072	3	1	3	3	1	3	1	1	1	3	3	3	3	3	1	1	3	3	3	1	3	3	3	1	3	1	1	3	3	3	1	1	1	3	1	1	3	1	1	3	3	1	1	3	1	2	3	3	1
GMI_ES01_c8445_691	2	1	3	2	1	3	3	3	3	1	1	1	3	3	1	3	3	3	1	3	1	1	1	3	1	1	1	3	3	1	3	3	3	1	3	3	3	3	3	1	1	1	3	3	1	1	3	1	3
GMI_ES01_c9634_514	2	1	3	3	3	2	1	3	1	3	3	3	1	1	3	1	1	1	1	1	3	1	3	1	3	1	1	3	3	1	3	3	1	3	2	3	3	1	3	1	1	1	1	1	1	1	3	1	3
GMI_ES01_lrc12212_420	2	3	1	3	3	3	3	3	3	3	3	3	1	3	1	3	3	1	1	3	1	1	1	1	1	3	1	1	1	3	1	3	3	3	3	3	1	3	1	3	3	3	3	3	1	3	3	3	3
GMI_ES01_lrc7807_649	2	3	3	3	1	3	1	1	3	1	3	0	3	3	3	3	3	1	1	1	1	1	1	3	3	3	3	3	1	1	1	1	3	3	1	1	1	1	1	3	1	3	3	3	3	3	3	1	1
GMI_ES01_lrc9332_388	2	3	3	3	1	1	1	1	1	1	3	3	3	3	3	3	3	1	1	3	1	1	1	3	3	3	1	3	1	1	1	1	3	3	1	1	1	3	1	3	1	3	3	3	3	3	1	3	1
GMI_ES02_c1312_1080	3	3	3	3	1	3	1	1	2	2	3	2	3	3	3	3	3	1	1	1	1	1	1	3	0	3	3	3	1	1	1	1	3	3	1	1	1	3	1	3	1	3	3	3	3	3	1	1	1
GMI_ES02_c14804_736	1	3	1	1	1	1	1	3	1	3	3	3	3	3	3	3	1	1	3	3	3	3	0	0	3	3	3	3	3	1	1	0	1	1	1	1	3	1	3	1	1	3	0	1	0	3	1	3	1
GMI_ES02_c15898_126	1	3	3	1	3	3	1	1	3	3	1	1	1	3	1	3	1	1	3	3	3	3	3	3	1	3	3	3	3	1	1	1	3	3	3	3	3	1	3	3	1	1	1	1	3	3	3	1	3
GMI_ES02_c17655_316	2	1	3	3	3	0	3	1	1	3	1	1	3	3	1	3	1	3	3	0	1	3	1	3	3	1	3	1	0	3	3	3	3	3	1	1	1	3	1	1	3	3	3	3	3	0	3	1	1
GMI_ES02_c25461_277	3	3	3	3	3	1	1	1	3	3	3	3	3	1	1	3	1	1	3	3	1	3	1	1	1	1	1	1	1	1	1	1	1	1	2	3	1	1	1	1	1	3	3	3	3	1	3	1	3
GMI_ES02_c4080_192	3	1	3	3	3	1	1	1	1	3	1	1	3	3	1	3	1	3	3	1	1	2	1	3	3	3	3	1	1	3	3	3	3	3	1	1	1	3	1	3	1	3	3	3	1	1	3	1	3
GMI_ES02_c5703_238	3	3	1	2	2	3	1	3	1	3	3	1	3	3	3	1	1	3	1	1	1	1	1	3	3	3	1	1	1	3	3	1	1	1	3	1	1	1	1	1	1	1	1	1	3	2	3	1	1
GMI_ES02_c6122_167	3	3	3	3	3	3	3	1	3	3	3	3	3	1	1	3	1	3	3	3	3	3	3	1	0	3	1	1	3	3	1	3	1	3	3	1	3	1	1	3	1	1	1	3	1	3	1	3	1
GMI_ES02_c6368_605	3	3	3	3	3	1	1	1	3	3	3	3	3	1	1	3	1	1	3	3	1	3	1	1	1	1	1	1	1	1	1	1	3	1	1	3	1	1	1	1	1	3	3	3	3	1	3	1	3
GMI_ES02_lrc37108_772	2	1	1	1	1	2	3	3	1	1	3	1	3	1	3	1	1	1	1	3	1	1	3	3	3	1	3	3	1	3	3	3	3	1	2	3	1	1	3	1	3	1	1	1	3	3	1	1	1
GMI_ES15_c11747_354	3	3	3	3	1	3	1	1	1	1	3	2	3	2	3	3	3	1	1	1	1	1	1	3	2	3	3	3	1	1	1	1	3	3	1	1	1	1	1	3	1	3	3	3	3	3	3	1	1
GMI_ES15_c1186_140	1	3	1	1	1	1	1	3	1	3	3	3	3	3	3	3	1	1	1	3	1	1	1	3	3	3	1	3	3	1	1	3	3	3	1	1	3	3	1	3	1	3	3	3	3	3	1	3	1
GMI_ES15_c13526_397	3	3	3	3	3	3	3	3	3	3	3	3	3	1	3	1	3	3	3	3	3	2	3	2	3	1	1	3	2	1	1	1	1	1	1	1	1	1	1	1	3	1	0	3	1	3	3	3	3
GMI_ES15_c15766_421	3	3	1	3	0	1	3	3	3	3	3	3	3	3	3	3	1	1	3	3	3	1	3	1	0	3	1	3	3	3	1	3	3	3	3	1	3	3	1	3	3	1	1	1	1	3	1	1	3
GMI_ES15_c19227_114	3	3	3	1	3	1	1	3	1	3	1	3	1	1	1	3	1	1	1	1	3	3	3	1	1	1	3	1	1	3	3	3	3	3	0	1	3	0	3	3	1	3	2	3	0	1	1	1	1
GMI_ES15_c2369_181	2	1	1	1	1	1	3	3	3	3	3	1	3	1	1	3	3	3	1	1	1	3	1	1	2	3	1	1	3	1	1	3	3	3	2	1	3	3	1	3	1	3	2	3	1	1	3	3	1
GMI_ES15_c2451_165	2	3	3	3	1	1	1	1	1	1	3	3	3	3	3	3	3	1	1	1	1	1	1	3	3	3	1	3	1	1	1	1	3	3	1	1	1	3	1	3	1	3	3	3	3	3	1	1	1
GMI_ES15_c3003_520	1	1	3	3	1	3	1	3	3	3	3	3	1	1	1	1	3	1	1	1	3	1	3	1	0	1	3	3	1	3	1	1	3	3	3	1	1	3	1	3	3	1	1	1	3	1	3	1	1
GMI_ES15_c6155_291	1	1	3	1	3	1	3	1	3	1	1	1	3	3	3	3	1	1	1	1	3	3	3	3	0	3	1	1	3	3	3	3	3	3	3	1	3	3	3	3	3	1	3	3	1	3	1	1	1
GMI_ES17_c1086_770	2	3	3	1	3	3	1	1	3	3	0	1	1	1	1	3	1	1	3	3	3	3	1	3	1	3	3	3	3	1	1	1	3	3	3	3	3	1	2	3	1	1	1	1	1	3	3	1	1
GMI_ES17_c1186_142	3	3	3	3	3	1	3	1	1	3	3	3	3	3	1	1	3	1	1	1	3	1	1	3	1	3	3	1	1	1	3	1	1	3	1	1	1	1	1	1	1	1	1	1	3	2	1	1	1
GMI_ES17_c11967_396	2	3	3	1	3	3	1	1	3	3	2	1	1	1	1	3	1	1	3	3	3	3	1	3	0	3	3	3	3	1	1	1	3	1	3	3	3	1	2	3	1	1	1	1	1	2	3	3	1
GMI_ES17_c21168_588	2	1	1	1	3	1	1	1	3	1	3	3	1	3	3	3	1	1	1	1	3	3	3	3	1	1	1	1	1	3	3	1	1	3	3	3	1	1	3	3	3	1	1	1	3	3	3	1	3
GMI_ES17_c2454_883	2	1	3	1	3	3	1	3	3	1	1	1	3	3	3	3	1	1	1	1	3	3	3	3	3	3	1	1	3	1	1	3	3	3	3	1	3	3	3	3	3	1	3	3	1	3	1	3	1
GMI_ES17_c3807_825	2	3	1	1	1	1	3	1	1	3	3	1	1	1	1	3	0	1	1	1	1	3	3	1	1	1	1	2	0	3	0	3	3	3	3	3	3	3	2	1	1	1	1	3	1	1	3	1	3
GMI_ES17_c4115_637	3	1	3	3	1	3	1	1	1	3	3	3	3	3	1	1	3	3	3	1	3	3	3	1	0	1	1	3	3	3	1	1	1	3	1	1	3	1	1	3	3	1	1	3	1	1	3	3	1
GMI_ES17_c4515_297	2	1	1	1	1	1	1	1	3	1	3	3	3	3	3	3	1	1	1	1	3	3	3	3	3	1	1	1	1	3	3	1	1	3	3	3	1	1	3	3	3	1	1	1	3	3	3	1	3
GMI_ES17_c5637_152	1	1	1	1	3	1	1	1	3	1	3	3	1	3	3	3	1	1	1	3	3	3	3	1	1	1	1	1	1	3	3	1	1	1	3	3	1	1	0	3	3	1	1	1	3	1	3	1	3
GMI_ES17_c8136_792	2	1	3	3	3	1	1	1	1	3	1	1	3	3	1	3	1	3	3	1	1	0	1	3	0	3	3	1	1	3	3	3	3	3	1	1	1	3	1	3	1	3	3	3	1	1	3	1	3
avgbs_10007	3	0	1	1	1	3	1	3	1	1	3	3	0	0	1	1	1	2	3	1	3	1	3	0	2	3	0	1	0	1	3	1	3	3	3	1	1	3	1	0	3	1	1	0	1	0	3	3	3
avgbs_100073	0	1	3	2	0	3	3	0	1	1	3	1	0	1	1	1	3	3	1	1	3	3	0	0	0	1	1	0	3	0	1	1	3	0	1	3	3	0	0	0	1	0	2	0	0	0	0	0	0
avgbs_10009	3	0	1	1	1	3	1	3	1	1	3	3	0	0	1	1	1	2	3	1	3	1	3	0	2	3	0	1	0	1	3	1	3	3	3	1	1	3	1	0	3	1	1	0	1	0	3	3	3
avgbs_10018	3	0	3	3	3	1	3	0	1	3	3	3	3	3	1	0	3	1	1	1	3	0	0	0	0	3	3	1	0	0	3	0	1	3	0	2	1	0	0	3	0	1	1	0	3	0	0	0	1
avgbs_100302	2	0	1	1	1	1	1	3	3	1	1	1	0	3	3	3	3	1	1	1	3	1	2	0	3	1	1	3	3	3	1	1	3	3	3	1	3	1	0	0	1	3	1	1	1	0	1	0	1
avgbs_10043	2	3	3	3	1	3	1	0	3	3	3	3	0	1	3	1	3	1	1	1	1	3	1	0	3	3	1	1	0	2	3	3	1	0	3	3	3	1	0	0	1	0	3	0	1	0	0	1	1
avgbs_100512	3	0	3	0	1	3	1	1	0	3	3	3	0	3	1	1	0	0	3	1	3	0	0	0	3	1	0	0	0	0	1	1	0	0	1	1	3	0	0	0	0	1	1	0	1	0	0	0	0
avgbs_100513	3	0	3	0	1	3	1	1	0	3	3	3	0	3	1	1	0	0	3	1	3	0	0	0	3	1	0	0	0	0	1	1	0	0	1	1	3	0	0	0	0	1	1	0	1	0	0	0	0
avgbs_100602	3	3	1	1	0	0	1	3	3	3	3	3	0	1	1	0	1	0	0	3	3	3	1	0	1	3	0	0	1	1	1	0	0	0	2	0	1	1	1	0	1	0	3	0	0	0	0	1	3
avgbs_100694	3	3	3	1	3	0	0	0	3	1	1	3	0	1	1	1	3	3	3	1	3	3	0	0	3	1	0	3	0	1	0	3	1	1	3	0	3	3	0	0	1	3	1	0	3	0	0	3	0
avgbs_100812	0	0	3	2	3	0	0	0	0	3	1	0	0	0	1	0	1	1	3	3	0	3	1	0	0	3	3	0	0	3	0	1	3	0	3	3	3	1	0	0	1	1	1	0	0	0	0	1	0
avgbs_10087	3	0	1	1	3	1	3	0	3	3	3	1	0	1	3	0	3	3	0	1	3	1	3	0	2	1	0	1	1	1	3	1	1	1	3	0	1	0	0	0	3	1	1	0	1	0	0	0	0
avgbs_101051	3	3	1	3	1	1	1	0	0	3	3	0	3	1	1	0	1	1	3	3	3	3	1	0	1	0	3	1	1	1	1	0	1	1	0	3	1	1	0	0	0	1	2	0	0	0	3	1	0
avgbs_101052	3	3	1	3	1	1	1	0	0	3	3	0	3	1	1	0	1	1	3	3	3	3	1	0	1	0	3	1	1	1	1	0	1	1	0	3	1	1	0	0	0	1	2	0	0	0	3	1	0
avgbs_101150	3	0	3	3	1	3	1	1	1	3	3	0	0	0	1	1	3	3	3	1	3	3	3	0	3	0	0	3	0	3	1	1	1	3	1	1	3	1	0	0	3	1	1	0	1	0	3	0	0
avgbs_101153	3	1	1	1	1	3	1	0	0	1	2	0	1	0	1	0	0	3	3	1	3	1	3	0	1	3	1	1	0	1	3	1	3	0	3	1	1	3	0	0	3	1	1	3	1	3	0	3	1
avgbs_101165	3	3	1	3	1	0	3	0	3	3	3	0	0	0	3	0	1	1	0	0	0	0	0	0	0	3	1	3	0	0	1	0	3	0	0	0	3	3	1	0	3	0	1	0	0	0	1	0	3
avgbs_101226	2	0	1	1	0	3	3	0	3	3	1	0	0	3	3	3	0	0	0	1	3	0	0	0	1	3	0	1	0	0	3	3	1	0	3	1	0	3	0	0	3	0	3	0	1	0	0	0	0
avgbs_101292	2	0	1	1	3	1	3	0	0	1	0	0	0	0	3	0	0	1	0	3	0	1	3	0	3	1	0	3	0	3	3	2	0	1	0	3	3	3	0	0	0	1	1	0	3	0	0	0	3
avgbs_101308	2	0	3	3	3	1	1	1	1	3	1	1	0	0	1	0	1	3	3	1	1	2	1	0	3	3	3	1	1	3	3	3	3	3	1	1	1	0	1	0	1	0	3	3	1	0	3	1	3
avgbs_101446	3	3	3	0	3	0	1	0	0	3	0	3	0	0	1	0	1	1	3	0	1	3	1	0	3	3	0	0	0	1	1	0	1	0	0	3	0	1	1	0	1	1	3	0	0	1	0	1	3
avgbs_101447	3	3	3	0	3	0	1	0	0	3	0	3	0	0	1	0	1	1	3	0	1	3	1	0	3	3	0	0	0	1	1	0	1	0	0	3	0	1	1	0	1	1	3	0	0	1	0	1	3
avgbs_101483	3	0	3	2	1	3	3	0	0	1	0	0	0	3	1	0	3	3	0	0	0	1	1	0	1	1	0	3	3	3	3	3	1	0	1	0	3	3	3	0	3	1	3	0	1	0	0	1	3
avgbs_101485	0	0	3	3	1	3	1	0	1	3	3	3	0	3	1	1	0	3	0	1	3	3	3	0	0	1	1	3	3	3	1	1	1	3	1	1	3	1	0	0	0	0	1	0	0	0	3	0	1
avgbs_101676	3	1	3	3	1	3	1	0	1	3	3	3	3	3	1	0	3	3	3	1	3	3	3	0	0	0	0	3	0	3	1	1	1	3	0	1	3	1	0	0	3	1	1	3	1	0	0	3	1
avgbs_10171	2	3	1	1	1	1	1	3	1	3	3	3	3	3	3	3	1	1	1	3	1	1	1	3	3	3	1	3	3	1	1	3	3	3	3	1	3	3	1	3	1	3	3	3	1	3	1	3	3
avgbs_101789	0	0	1	1	3	1	1	0	3	1	3	0	0	3	3	3	1	0	0	3	3	1	3	0	3	2	1	0	0	3	3	0	3	0	3	0	0	0	0	0	1	1	1	0	3	1	0	0	0
avgbs_10179	0	0	3	2	0	0	1	1	1	3	0	0	0	0	3	0	1	3	0	3	1	3	3	0	0	3	3	3	0	3	3	3	1	0	3	0	0	0	0	0	1	0	2	0	1	0	0	0	0
avgbs_10189	0	3	1	1	1	3	3	0	0	1	1	1	3	0	3	0	1	1	0	1	1	3	3	0	3	3	1	1	3	3	1	0	3	1	1	3	3	3	1	0	2	1	2	0	1	0	3	3	0
avgbs_101893	3	3	1	0	0	1	1	0	0	3	3	0	0	0	3	3	3	0	0	3	1	0	1	0	3	3	0	3	0	0	1	1	0	0	1	1	1	3	0	0	1	3	3	0	2	0	0	3	0
avgbs_101991	3	0	3	3	0	3	1	0	0	3	2	3	0	3	1	0	3	3	3	1	3	3	3	0	3	1	0	0	3	0	1	1	1	0	1	0	0	0	1	0	0	0	1	3	1	0	0	0	0
avgbs_102066	3	3	1	2	0	1	3	1	3	3	3	1	1	0	3	0	3	1	3	3	3	1	3	0	2	1	1	1	1	1	1	1	1	1	0	1	1	1	0	0	2	3	1	1	1	0	1	0	1
avgbs_102155	3	1	3	3	0	3	1	0	0	3	1	3	0	3	1	1	3	3	3	1	3	0	0	0	0	2	1	0	3	3	1	1	0	3	1	1	3	1	1	0	0	1	1	0	0	0	0	3	1
avgbs_102182	2	1	1	2	1	1	1	3	1	3	3	3	3	1	3	1	1	1	1	3	3	1	3	0	1	1	1	1	1	3	1	1	1	1	3	3	1	3	1	0	1	0	1	0	1	0	0	0	3
avgbs_102183	2	1	1	2	1	1	1	3	1	3	3	3	3	1	3	1	1	1	1	3	3	1	3	0	1	1	1	1	1	3	1	1	1	1	3	3	1	3	1	0	1	0	1	0	1	0	0	0	3
avgbs_102184	2	1	1	2	1	1	1	3	1	3	3	3	3	1	3	1	1	1	1	3	3	1	3	0	1	1	1	1	1	3	1	1	1	1	3	3	1	3	1	0	1	0	1	0	1	0	0	0	3
avgbs_10222	3	3	3	3	3	1	1	1	3	3	2	3	0	1	1	3	1	1	3	3	1	3	1	1	1	1	3	1	1	1	1	1	1	0	2	3	1	1	0	0	1	3	3	3	3	1	3	1	3
avgbs_10223	3	3	3	3	3	1	1	1	3	3	2	3	0	1	1	3	1	1	3	3	1	3	1	1	1	1	3	1	1	1	1	1	1	0	2	3	1	1	0	0	1	3	3	3	3	1	3	1	3
avgbs_102271	0	1	1	0	1	1	1	3	3	1	1	0	0	3	3	0	3	1	1	1	3	0	3	0	0	1	1	3	0	3	0	0	3	3	3	1	1	0	0	0	1	3	1	0	0	0	0	3	0
avgbs_102272	0	1	1	0	1	1	1	3	3	1	1	0	0	3	3	0	3	1	1	1	3	0	3	0	0	1	1	3	0	3	0	0	3	3	3	1	1	0	0	0	1	3	1	0	0	0	0	3	0
avgbs_10230	1	1	1	1	3	1	1	1	0	1	2	1	0	3	0	0	1	1	1	0	3	1	0	0	0	1	0	3	0	3	3	3	3	0	3	3	0	0	0	0	0	1	1	0	3	0	0	3	0
avgbs_102348	2	1	1	2	1	1	1	3	1	3	3	3	0	1	3	1	1	1	1	3	3	1	3	0	1	1	1	1	1	3	1	1	3	1	3	3	1	3	1	0	1	3	1	0	1	3	1	3	3
avgbs_102390	0	3	3	2	0	1	1	1	0	1	3	1	0	0	3	0	0	1	0	0	3	1	0	0	3	1	3	0	0	0	2	1	1	0	3	0	1	0	0	0	3	0	1	0	1	0	1	0	1
avgbs_102415	3	1	3	3	1	3	1	1	1	3	2	3	0	0	1	0	3	3	3	1	3	3	0	0	0	3	1	3	3	3	1	1	1	3	1	1	3	1	0	0	3	1	1	3	1	1	3	3	1
avgbs_102488	3	0	1	1	3	1	3	0	3	3	3	0	0	0	3	0	0	3	0	1	1	0	3	0	1	1	3	0	1	1	1	1	1	0	3	3	0	0	0	0	0	0	1	0	1	3	3	3	1
avgbs_102593	3	0	1	1	1	1	1	3	1	3	3	3	0	0	3	0	1	0	1	3	0	1	1	0	3	3	1	3	3	0	1	3	3	3	3	1	3	3	0	0	1	0	3	0	3	0	0	3	1
avgbs_102595	3	0	1	1	1	1	1	3	1	3	3	3	0	0	3	0	1	0	1	3	0	1	1	0	3	3	1	3	3	0	1	3	3	3	3	1	3	3	0	0	1	0	3	0	3	0	0	3	1
avgbs_102620	3	1	3	3	0	0	0	0	1	3	3	0	0	0	1	1	3	0	3	0	0	3	3	0	0	1	0	3	0	3	0	1	1	3	0	1	3	0	0	0	3	0	1	0	1	0	0	0	1
avgbs_10265	3	0	1	2	1	3	3	0	0	1	3	1	0	1	3	1	1	1	0	3	1	1	3	0	3	1	3	3	0	3	3	3	3	1	3	3	0	0	0	0	3	1	1	0	3	0	1	1	1
avgbs_10268	3	0	3	3	3	1	1	0	0	3	1	1	0	3	1	0	1	3	3	1	0	1	1	0	0	3	3	1	0	3	3	3	3	3	1	1	1	0	0	0	0	0	3	0	1	0	0	1	3
avgbs_10269	3	0	3	3	3	1	1	0	0	3	1	1	0	3	1	0	1	3	3	1	0	1	1	0	0	3	3	1	0	3	3	3	3	3	1	1	1	0	0	0	0	0	3	0	1	0	0	1	3
avgbs_10270	3	0	3	3	3	1	1	0	0	3	1	1	0	3	1	0	1	3	3	1	0	1	1	0	0	3	3	1	0	3	3	3	3	3	1	1	1	0	0	0	0	0	3	0	1	0	0	1	3
avgbs_102738	0	0	1	2	0	1	1	0	0	3	1	3	3	1	0	0	3	1	0	0	3	1	1	0	0	1	0	0	0	3	1	1	0	1	3	0	1	3	0	0	1	0	1	1	0	0	0	3	0
avgbs_102806	1	0	3	2	0	0	1	1	0	1	1	3	0	3	3	1	1	0	1	0	3	1	0	0	0	1	1	0	0	3	3	3	0	1	3	0	3	0	0	0	1	1	1	0	3	0	0	3	0
avgbs_103070	1	1	1	1	3	1	1	1	0	1	2	0	0	3	3	3	1	1	1	3	0	3	3	0	1	1	1	1	1	2	3	1	1	1	3	3	1	1	0	0	3	1	1	0	3	0	0	1	0
avgbs_10326	3	1	3	3	1	3	1	1	1	3	3	3	0	3	1	1	3	3	3	1	3	3	3	0	1	1	1	3	0	3	1	1	1	3	1	1	3	1	0	0	3	1	1	3	1	2	0	3	0
avgbs_10327	3	1	3	3	1	3	1	1	1	3	3	3	0	3	1	1	3	3	3	1	3	3	3	0	1	1	1	3	0	3	1	1	1	3	1	1	3	1	0	0	3	1	1	3	1	2	0	3	0
avgbs_103510	2	0	3	1	0	3	3	3	0	1	1	1	0	0	1	0	3	3	0	0	1	0	1	0	1	1	1	3	0	0	3	3	0	1	1	3	0	3	3	0	3	0	3	0	0	0	0	0	0
avgbs_10368	3	0	1	1	0	1	3	0	0	3	0	1	0	0	3	0	3	3	1	1	1	1	3	0	3	1	3	1	0	1	0	1	1	0	3	3	1	0	1	0	3	1	1	0	0	0	3	0	0
avgbs_103866	3	3	3	3	1	1	1	1	3	1	3	3	0	0	1	0	3	1	3	1	3	0	3	3	2	1	3	3	1	3	1	1	1	3	3	1	1	0	0	0	3	1	3	0	1	0	1	1	1
avgbs_103867	3	3	2	3	1	1	1	1	3	1	3	3	0	0	1	0	3	1	3	1	3	0	3	3	2	1	3	3	1	3	1	1	1	3	3	1	1	0	0	0	3	1	3	0	1	0	1	1	1
avgbs_103868	3	3	2	3	1	1	1	1	3	1	3	3	0	0	1	0	3	1	3	1	3	0	3	3	2	1	3	3	1	3	1	1	1	3	3	1	1	0	0	0	3	1	3	0	1	0	1	1	1
avgbs_103923	0	1	1	1	0	0	1	0	0	1	0	3	0	0	1	0	1	3	0	1	0	0	3	0	1	3	1	1	0	0	3	1	3	3	3	2	0	0	0	0	0	1	1	0	0	0	0	3	0
avgbs_104152	2	3	3	3	1	3	1	1	1	1	3	1	0	1	1	3	3	1	3	2	1	3	3	3	1	2	1	0	3	1	3	3	1	0	1	3	3	1	0	0	3	1	1	0	1	0	0	1	0
avgbs_104153	2	3	3	3	1	3	1	1	1	1	3	1	0	1	1	3	3	1	3	2	1	3	3	3	1	2	1	0	3	1	3	3	1	0	1	3	3	1	0	0	3	1	1	0	1	0	0	1	0
avgbs_10419	3	1	3	3	1	3	1	1	1	3	3	3	0	1	1	0	3	1	1	1	3	0	3	0	3	0	3	0	0	3	1	1	3	3	3	1	1	3	1	0	3	0	2	1	3	0	0	3	0
avgbs_104242	0	1	3	3	3	1	1	0	0	3	1	0	0	3	1	3	1	3	3	0	0	1	1	0	3	3	3	1	0	3	3	3	0	3	0	0	1	0	0	0	1	0	3	0	1	1	0	1	0
avgbs_104276	0	1	1	1	3	1	1	0	3	1	3	3	0	3	3	3	0	1	1	1	3	0	3	0	3	1	1	0	1	0	0	3	1	3	3	0	1	0	3	0	3	1	1	0	3	0	0	1	3
avgbs_104435	3	0	3	3	0	3	1	1	1	3	1	3	3	3	1	1	3	3	3	1	0	3	3	0	3	1	1	0	3	3	0	0	1	0	0	1	0	0	1	0	0	0	1	3	1	0	3	0	0
avgbs_104491	3	0	3	3	0	1	1	1	0	3	3	3	0	1	1	3	1	1	3	3	1	3	1	1	1	1	0	1	1	0	1	1	0	1	0	3	0	0	0	0	1	0	3	0	3	0	3	0	0
avgbs_104492	3	0	3	3	0	1	1	1	0	3	3	3	0	1	1	3	1	1	3	3	1	3	1	1	1	1	0	1	1	0	1	1	0	1	0	3	0	0	0	0	1	0	3	0	3	0	3	0	0
avgbs_104536	1	1	1	1	3	1	1	1	3	1	3	3	1	3	3	0	1	1	1	3	3	3	0	0	1	1	1	1	3	3	2	3	1	3	3	3	3	0	0	0	3	1	1	0	3	1	0	1	0
avgbs_104562	3	3	3	2	1	1	1	0	3	1	3	1	0	3	3	1	3	1	3	1	3	1	3	1	2	1	3	3	0	3	1	1	1	3	3	1	0	1	0	0	3	1	3	3	1	0	1	1	1
avgbs_104563	3	3	3	2	1	1	1	0	3	1	3	1	0	3	3	1	3	1	3	1	3	1	3	1	2	1	3	3	0	3	1	1	1	3	3	1	0	1	0	0	3	1	3	3	1	0	1	1	1
avgbs_104570	1	0	3	1	3	3	1	0	3	3	1	1	0	1	1	0	1	1	3	3	3	3	1	0	1	3	0	0	0	1	1	0	3	1	0	3	3	1	1	0	1	1	1	0	1	0	0	3	0
avgbs_104665	2	0	3	3	1	1	1	0	1	1	0	3	3	0	3	0	3	1	2	3	1	1	0	0	3	3	1	0	0	1	1	1	3	3	1	1	1	3	0	0	1	0	3	0	3	0	0	3	1
avgbs_104672	3	0	3	3	0	3	1	0	1	3	3	3	0	3	1	1	3	3	3	1	3	0	0	0	3	1	0	3	0	0	0	1	1	3	1	1	0	0	0	0	0	1	1	0	1	0	0	0	0
avgbs_104673	3	1	3	3	1	3	1	0	0	3	3	0	0	3	1	1	3	3	3	0	0	0	3	0	3	1	1	3	0	3	0	0	0	0	1	1	3	0	0	0	0	1	1	0	0	0	0	3	1
avgbs_104692	1	3	1	1	1	1	3	0	3	3	1	3	0	1	1	1	3	3	1	3	3	1	1	0	1	1	1	1	1	3	3	1	3	1	3	1	1	0	1	0	3	1	3	0	1	3	3	3	3
avgbs_104714	2	1	1	1	1	0	1	0	3	1	3	3	0	3	1	3	1	1	1	0	0	3	3	0	1	1	3	3	0	3	3	0	1	3	3	0	0	0	3	0	0	1	1	0	0	3	3	0	0
avgbs_104755	2	1	1	1	3	1	1	1	3	1	2	0	1	3	3	3	1	1	1	3	3	3	3	3	2	1	1	1	1	3	3	1	1	3	3	3	0	1	3	0	3	1	1	1	3	3	3	1	3
avgbs_104756	2	1	1	1	3	1	1	1	3	1	2	0	1	3	3	3	1	1	1	3	3	3	3	3	2	1	1	1	1	3	3	1	1	3	3	3	0	1	3	0	3	1	1	1	3	3	3	1	3
avgbs_104761	1	0	1	1	1	1	1	0	1	3	2	0	0	1	1	1	1	1	1	3	3	3	0	0	1	1	0	3	1	3	1	3	3	0	3	3	3	0	0	0	1	3	1	0	0	0	1	3	3
avgbs_10479	1	1	3	3	1	0	1	0	3	3	0	3	0	1	1	0	3	0	0	1	3	1	0	0	0	1	3	3	0	3	1	1	3	3	3	1	0	0	0	0	3	1	1	0	3	1	0	1	0
avgbs_104801	1	3	3	3	1	3	1	1	1	1	3	1	0	1	1	0	3	1	3	2	1	3	0	0	1	2	0	1	3	1	3	3	1	1	0	3	3	1	0	0	3	1	1	0	1	0	0	1	0
avgbs_104814	3	0	3	3	1	0	1	0	1	3	2	3	0	3	1	1	3	3	0	1	3	3	3	0	3	1	1	3	0	3	0	1	1	0	0	1	0	1	1	0	3	1	1	0	1	0	0	3	1
avgbs_104886	3	1	3	3	1	3	1	0	1	3	3	3	3	3	1	0	3	3	3	0	3	0	3	0	0	1	1	3	0	3	1	0	1	3	1	1	3	1	0	0	3	1	1	0	1	0	0	3	1
avgbs_104887	3	1	3	3	1	3	1	0	1	3	3	3	3	3	1	0	3	3	3	0	3	0	3	0	0	1	1	3	0	3	1	0	1	3	1	1	3	1	0	0	3	1	1	0	1	0	0	3	1
avgbs_104912	3	1	3	3	1	3	1	1	1	3	3	3	0	3	1	1	3	3	3	1	3	3	3	0	3	2	1	3	3	3	1	1	1	3	1	1	3	1	3	3	3	1	1	3	1	0	3	3	1
avgbs_104914	3	1	3	3	1	3	1	1	1	3	3	3	0	3	1	1	3	3	3	1	3	3	3	1	2	1	0	3	3	3	1	1	1	3	1	1	3	1	1	3	2	1	2	0	1	0	3	3	0
avgbs_104972	2	0	1	2	1	1	2	3	1	3	3	3	1	1	1	1	1	1	1	3	3	1	1	1	1	1	1	3	1	3	1	3	0	3	3	3	3	3	1	1	1	3	1	0	1	3	0	3	0
avgbs_104986	3	1	1	1	0	1	1	3	3	1	1	1	0	0	3	0	3	1	0	0	0	0	3	0	0	1	1	0	0	3	0	1	0	0	0	1	3	1	0	0	0	3	2	0	1	0	0	0	1
avgbs_105018	3	1	3	3	1	3	1	1	1	3	3	3	0	3	1	1	3	3	3	1	3	3	3	0	3	1	1	3	3	3	1	1	1	3	1	1	3	2	1	0	3	1	1	3	1	0	0	3	0
avgbs_105032	0	0	3	3	1	3	1	1	0	3	3	0	0	0	1	1	3	3	0	1	3	3	0	0	3	1	1	3	0	3	0	0	1	0	1	0	3	0	0	0	0	0	1	0	0	0	0	3	0
avgbs_105037	3	1	3	3	1	0	1	1	0	3	3	3	0	3	1	1	0	3	0	1	3	0	3	0	0	1	1	3	0	3	1	0	0	0	1	1	3	1	0	0	3	1	1	0	1	0	0	0	1
avgbs_105066	0	0	3	3	0	3	1	0	1	3	3	3	0	0	1	0	0	0	0	1	0	0	3	0	0	1	1	3	0	3	1	1	1	0	1	1	3	1	0	0	3	0	1	0	0	0	0	0	0
avgbs_105079	3	1	3	3	0	3	1	1	1	3	3	3	0	0	1	1	3	3	3	1	0	3	0	0	0	1	1	3	3	3	1	1	1	3	1	1	3	1	0	0	1	1	1	3	1	0	3	3	1
avgbs_105141	0	1	3	2	3	3	1	3	3	1	1	1	0	3	3	3	0	1	1	0	3	3	3	0	3	1	1	1	3	1	1	3	3	3	3	1	3	0	0	0	3	1	3	3	1	0	0	0	0
avgbs_105270	3	1	3	3	1	3	1	1	0	3	3	3	0	1	1	1	0	3	3	1	3	3	3	0	1	2	1	3	0	3	1	3	1	3	3	1	3	1	0	0	3	1	1	0	3	3	0	0	0
avgbs_105271	3	1	3	3	1	3	1	1	0	3	3	3	0	1	1	1	0	3	3	1	3	3	3	0	1	2	1	3	0	3	1	3	1	3	3	1	3	1	0	0	3	1	1	0	3	3	0	0	0
avgbs_105311	1	1	1	1	3	1	1	1	3	1	3	3	0	0	3	0	1	1	0	3	0	3	3	0	1	1	1	1	0	0	3	3	1	3	0	3	3	1	0	0	3	1	1	0	3	0	3	1	3
avgbs_105313	1	1	1	1	3	1	1	1	3	1	3	3	0	0	3	0	1	1	0	3	0	3	3	0	1	1	1	1	0	0	3	3	1	3	0	3	3	1	0	0	3	1	1	0	3	0	3	1	3
avgbs_105319	3	1	3	3	0	0	1	0	1	3	3	0	0	0	1	1	0	3	3	0	0	0	3	1	0	1	1	0	0	3	0	0	0	0	0	1	3	1	0	0	3	1	1	0	1	0	0	0	1
avgbs_105325	1	0	1	1	1	1	3	0	3	2	3	1	0	3	1	3	1	3	3	1	3	3	3	0	1	1	3	1	3	1	3	3	1	0	3	1	0	1	1	0	2	1	1	0	1	0	0	1	3
avgbs_10536	3	1	3	3	1	3	1	0	1	3	0	0	0	0	1	1	3	3	0	1	0	0	0	0	0	1	0	0	0	3	0	0	1	0	0	1	0	0	0	0	3	1	0	0	3	0	3	0	1
avgbs_105409	1	3	1	1	1	1	1	3	1	3	2	3	0	3	3	3	1	1	1	3	1	1	1	0	3	3	1	3	3	1	2	3	3	0	3	2	3	3	1	0	1	3	3	0	0	3	0	3	3
avgbs_105410	1	3	1	1	1	1	1	3	1	3	2	3	0	3	3	3	1	1	1	3	1	1	1	0	3	3	1	3	3	1	2	3	3	0	3	2	3	3	1	0	1	3	3	0	0	3	0	3	3
avgbs_105425	2	0	1	1	1	3	3	0	1	1	1	0	3	0	3	1	1	1	0	1	0	3	3	3	3	3	1	3	0	0	0	1	0	0	1	3	0	0	0	3	3	0	3	0	0	0	0	0	1
avgbs_105429	3	1	3	3	1	3	1	1	1	3	3	0	0	0	1	0	3	3	3	1	0	3	3	0	3	0	0	3	0	3	1	1	0	0	0	0	3	1	0	0	3	0	1	0	0	0	0	3	0
avgbs_105430	3	1	3	3	1	3	1	1	1	3	3	0	0	0	1	0	3	3	3	1	0	3	3	0	3	0	0	3	0	3	1	1	0	0	0	0	3	1	0	0	3	0	1	0	0	0	0	3	0
avgbs_105432	1	3	3	1	3	3	1	1	3	3	1	1	0	1	1	0	1	1	3	3	3	3	1	3	1	0	3	3	3	0	1	1	3	0	0	2	3	1	0	0	2	0	1	0	1	0	3	0	1
avgbs_105476	3	1	3	3	1	3	1	1	1	3	2	3	0	3	1	1	3	3	3	1	3	3	3	0	2	1	3	3	3	3	1	1	1	3	1	1	3	1	3	0	3	1	2	3	1	0	3	3	1
avgbs_105568	2	1	1	1	0	1	1	0	3	1	3	3	0	0	3	3	1	1	1	1	3	3	3	0	3	0	1	1	1	0	3	1	1	0	3	3	1	0	3	0	3	0	1	0	0	0	0	1	3
avgbs_105577	3	1	1	1	1	3	1	0	1	1	3	3	0	3	1	3	1	0	0	1	3	1	0	0	1	3	1	3	1	0	3	1	3	0	0	1	1	0	0	0	3	1	1	0	1	3	0	3	3
avgbs_10558	1	1	1	1	0	1	1	0	3	1	1	1	0	3	3	3	3	1	1	1	0	0	3	0	0	1	1	3	0	0	1	1	3	3	3	1	1	1	3	0	1	3	1	0	0	0	0	0	1
avgbs_105580	3	3	1	1	1	1	1	3	3	3	2	0	0	0	1	0	1	1	3	3	3	0	1	0	1	3	3	1	1	0	0	1	0	1	2	3	0	1	0	0	1	1	3	0	3	0	0	1	3
avgbs_105590	2	1	1	1	0	1	1	1	0	1	2	0	1	1	3	0	1	1	1	3	3	0	0	0	0	1	0	1	3	0	0	3	1	0	3	3	3	0	0	0	0	1	1	0	0	0	0	0	3
avgbs_105619	3	0	3	3	1	3	1	0	1	3	3	0	0	3	1	1	3	3	3	1	3	3	3	0	3	1	1	3	3	3	1	1	1	0	0	1	3	1	0	0	0	0	1	0	1	0	0	0	0
avgbs_105680	3	3	1	2	3	1	0	3	3	3	3	3	0	0	1	0	1	1	0	3	3	3	1	0	1	1	0	1	1	1	1	1	1	1	3	0	1	0	1	0	0	1	2	0	3	0	3	0	0
avgbs_105701	3	1	1	1	3	1	1	0	3	1	3	3	0	3	3	3	0	1	1	3	3	3	0	0	1	1	0	1	2	3	3	3	0	3	3	3	3	3	0	0	3	1	1	0	0	1	0	1	3
avgbs_105778	2	3	3	3	1	3	1	0	0	1	3	1	0	3	1	3	3	1	3	3	0	3	3	3	1	2	0	1	3	1	3	3	1	0	0	3	3	0	1	0	3	0	2	0	1	3	3	1	3
avgbs_105791	3	3	3	3	1	0	3	1	3	1	3	0	0	3	1	0	3	3	3	1	3	1	3	0	3	1	3	0	1	3	1	0	1	0	3	1	1	0	0	0	3	1	3	0	0	0	0	0	1
avgbs_105818	2	0	1	1	1	0	1	0	0	1	0	1	0	3	3	3	0	1	0	1	3	1	3	0	3	0	1	0	0	3	1	0	3	3	3	1	1	0	3	0	0	0	1	0	0	0	0	0	0
avgbs_105880	3	3	3	3	3	3	1	0	1	1	3	1	0	3	1	3	3	1	0	0	0	3	3	0	0	2	1	0	3	1	3	0	1	1	0	0	3	1	0	0	0	0	2	1	1	0	0	1	3
avgbs_105881	3	3	3	3	3	3	1	0	1	1	3	1	0	3	1	3	3	1	0	0	0	3	3	0	0	2	1	0	3	1	3	0	1	1	0	0	3	1	0	0	0	0	2	1	1	0	0	1	3
avgbs_105882	3	3	3	3	3	3	1	0	1	1	3	1	0	3	1	3	3	1	0	0	0	3	3	0	0	2	1	0	3	1	3	0	1	1	0	0	3	1	0	0	0	0	2	1	1	0	0	1	3
avgbs_105976	2	0	3	3	1	3	1	3	0	3	3	3	1	0	3	1	3	1	1	1	0	3	1	0	3	3	1	1	3	1	3	3	1	1	3	3	3	1	0	0	1	3	2	3	1	0	0	1	1
avgbs_106021	1	0	3	1	3	3	1	0	3	3	2	1	1	0	1	0	1	0	3	0	3	3	3	0	1	2	0	3	3	1	0	1	0	3	0	1	3	0	3	0	1	1	1	0	3	0	0	0	3
avgbs_106031	3	3	1	3	3	1	1	0	3	3	3	0	3	1	1	3	1	1	0	0	3	0	1	1	0	0	0	0	0	1	1	0	1	0	0	3	0	0	0	0	1	1	3	0	3	0	0	0	0
avgbs_106070	3	0	3	3	1	3	1	0	0	3	3	3	3	3	1	1	3	3	3	1	3	3	3	0	3	1	0	3	3	3	1	0	1	3	2	1	0	1	0	0	2	1	1	0	1	1	3	1	0
avgbs_106104	3	0	3	3	3	1	1	1	3	3	0	3	0	0	1	0	1	1	0	0	1	3	1	0	0	3	0	1	0	1	1	1	1	0	1	3	0	0	0	0	1	0	3	0	0	0	3	1	3
avgbs_106124	3	0	0	1	1	1	1	0	3	0	3	3	0	0	1	0	1	1	3	3	0	3	1	0	0	3	0	1	0	1	0	0	1	0	2	3	0	0	0	0	1	1	3	0	0	0	0	1	3
avgbs_106257	3	0	1	1	1	1	1	0	3	3	0	3	0	0	1	0	1	1	0	3	0	0	1	0	1	3	3	1	1	0	1	1	0	3	2	2	0	0	0	0	0	1	3	3	3	0	0	1	3
avgbs_106258	3	0	1	1	1	1	1	0	3	3	0	3	0	0	1	0	1	1	0	3	0	0	1	0	1	3	3	1	1	0	1	1	0	3	2	2	0	0	0	0	0	1	3	3	3	0	0	1	3
avgbs_106266	3	3	1	0	1	1	1	0	3	3	0	0	0	1	0	0	1	1	3	3	0	0	0	0	1	0	0	1	1	0	0	1	0	0	0	0	1	0	1	0	1	0	3	0	3	0	0	0	3
avgbs_106287	3	0	3	3	0	3	1	0	0	3	3	0	0	0	1	0	3	3	0	1	3	3	3	1	0	1	1	0	3	0	0	0	1	0	0	1	3	1	0	0	3	0	1	3	1	0	3	3	0
avgbs_106341	1	0	3	2	0	0	1	1	0	3	1	1	0	1	1	0	1	1	0	3	3	0	0	0	1	3	0	3	3	0	0	1	3	0	0	3	3	1	0	0	1	1	1	0	1	0	0	1	0
avgbs_106347	1	0	1	1	3	1	1	1	3	1	2	3	0	3	3	0	1	1	1	1	3	0	3	0	3	1	0	1	1	0	3	1	1	0	3	3	1	1	3	0	0	1	1	0	0	3	0	0	0
avgbs_106372	3	3	3	3	3	1	3	1	3	3	3	1	0	1	3	3	3	1	3	3	3	1	3	1	2	1	1	1	1	1	1	1	1	1	3	1	1	1	1	0	3	3	1	1	1	0	1	0	1
avgbs_106456	3	3	3	2	1	3	3	3	3	1	1	1	0	0	1	1	3	0	1	0	1	0	1	0	1	1	1	3	3	3	3	3	1	0	0	3	3	3	0	0	1	1	2	3	1	0	0	0	0
avgbs_106463	3	3	3	2	1	3	3	3	3	1	1	1	0	0	1	1	3	0	1	0	1	0	1	0	1	1	1	3	3	3	3	3	1	0	0	3	3	3	0	0	1	1	2	3	1	0	0	0	0
avgbs_106502	3	1	3	3	1	3	1	0	1	3	3	3	0	3	1	0	3	0	3	1	3	3	3	0	0	1	1	0	0	3	1	1	1	0	1	1	0	1	0	0	1	1	1	0	1	1	0	0	1
avgbs_106503	3	1	3	3	1	3	1	0	1	3	3	3	0	3	1	0	3	0	3	1	3	3	3	0	0	1	1	0	0	3	1	1	1	0	1	1	0	1	0	0	1	1	1	0	1	1	0	0	1
avgbs_106518	3	3	3	3	3	1	1	1	0	3	2	3	0	1	1	3	1	1	3	3	1	3	1	0	1	1	1	1	1	1	1	1	1	1	1	3	1	0	1	0	1	3	3	3	3	1	3	1	0
avgbs_106531	2	3	1	1	1	3	3	0	1	1	1	1	0	1	3	1	1	1	3	1	3	3	3	0	1	3	1	3	3	3	2	1	3	1	1	3	3	3	1	3	2	1	3	0	1	3	3	3	1
avgbs_106532	2	3	1	1	1	3	3	0	1	1	1	1	0	1	3	1	1	1	3	1	3	3	3	0	1	3	1	3	3	3	2	1	3	1	1	3	3	3	1	3	2	1	3	0	1	3	3	3	1
avgbs_10656	2	3	1	3	3	3	3	0	3	3	3	0	0	0	1	0	0	1	0	3	0	1	1	0	1	3	1	0	0	3	1	0	3	3	0	0	1	0	0	0	0	3	3	0	1	0	0	0	0
avgbs_106598	2	1	1	3	3	0	1	1	0	3	2	3	0	0	3	3	1	3	0	1	0	0	0	0	0	1	0	1	1	1	1	1	0	3	3	3	1	0	0	0	0	3	3	1	1	0	1	3	1
avgbs_106598	2	3	3	1	1	0	3	3	0	1	2	1	0	0	1	1	3	1	0	3	0	0	0	0	0	3	0	3	3	3	3	3	0	1	1	1	3	0	0	0	0	1	1	3	3	0	3	1	3
avgbs_106600	2	0	1	1	1	1	1	0	0	1	2	1	0	3	3	3	0	0	1	0	3	1	0	3	3	1	1	3	3	1	1	0	3	3	0	1	3	1	0	0	1	3	3	0	1	0	1	1	0
avgbs_106605	3	1	3	3	1	3	1	1	1	3	3	0	0	0	1	1	0	3	0	1	3	3	3	0	0	1	0	3	3	0	1	1	1	0	1	1	3	1	0	0	2	1	1	0	0	3	0	3	1
avgbs_106630	0	0	3	3	0	3	1	0	0	3	3	3	0	0	1	1	0	3	3	1	0	3	3	0	2	1	1	3	0	3	0	0	1	3	1	1	3	0	0	0	3	0	2	0	1	0	3	3	0
avgbs_106649	2	1	1	1	1	1	1	1	3	3	3	3	0	0	1	1	1	1	1	1	3	3	0	0	2	1	3	3	1	3	2	1	1	3	3	3	1	1	0	0	1	1	1	0	3	0	3	1	0
avgbs_106651	2	1	1	2	1	1	1	3	1	3	3	3	1	1	1	1	1	1	1	3	3	2	1	0	1	1	1	3	1	3	1	3	3	3	3	3	3	3	1	1	1	3	1	1	1	0	1	3	3
avgbs_106658	3	1	1	1	1	1	1	0	3	0	1	1	0	3	3	3	3	1	3	1	0	0	3	0	3	1	0	3	1	3	2	1	3	0	3	1	1	0	3	1	1	3	1	1	0	0	1	3	1
avgbs_106701	2	3	3	3	3	0	3	1	0	3	3	0	0	1	3	0	3	1	3	3	3	3	3	0	1	1	1	1	0	1	3	1	1	1	3	1	0	1	1	3	3	0	1	1	0	0	1	0	0
avgbs_106725	3	0	3	1	1	3	1	1	3	3	0	0	0	0	1	3	1	1	0	3	3	3	0	0	1	3	3	1	1	1	2	0	3	0	3	3	3	0	0	0	1	0	1	0	0	3	3	0	0
avgbs_106729	1	1	1	1	3	1	1	0	0	1	3	3	0	3	3	3	1	1	1	1	0	3	3	0	3	2	1	1	0	3	3	1	1	3	3	3	1	1	3	0	3	1	1	1	3	3	0	1	0
avgbs_106730	1	1	1	1	3	1	1	0	0	1	3	3	0	3	3	3	1	1	1	1	0	3	3	0	3	2	1	1	0	3	3	1	1	3	3	3	1	1	3	0	3	1	1	1	3	3	0	1	0
avgbs_106765	3	0	3	3	1	3	1	1	1	3	3	3	0	3	1	1	3	3	0	0	0	3	0	0	3	1	1	3	3	3	1	0	1	3	1	1	3	0	0	3	3	0	1	0	1	0	3	3	1
avgbs_106776	3	0	3	3	1	3	1	1	1	3	3	3	0	3	2	1	3	3	3	1	3	3	3	0	0	1	0	3	0	3	0	1	0	3	1	0	3	1	0	0	3	1	1	3	1	0	0	3	1
avgbs_106782	1	0	1	1	0	1	1	0	0	3	0	0	0	0	3	0	0	1	1	0	1	1	1	0	3	3	1	3	0	0	3	3	3	0	0	1	0	0	1	0	1	0	3	3	1	0	0	0	3
avgbs_106793	3	0	3	3	1	3	1	1	1	3	3	3	0	3	1	1	3	3	3	1	3	0	3	0	3	1	0	3	3	3	1	1	1	0	0	1	3	0	0	0	3	1	1	3	1	0	0	3	1
avgbs_106796	2	0	1	1	1	1	1	3	1	3	3	3	0	0	3	3	1	1	1	0	1	1	0	0	0	3	1	3	3	1	1	3	3	3	3	1	3	3	0	0	1	3	3	3	0	0	1	3	1
avgbs_106812	1	3	3	3	1	3	0	0	0	1	3	3	0	3	3	3	3	0	0	1	1	0	0	0	3	3	3	3	1	1	1	1	3	3	0	1	0	0	0	0	1	0	3	0	3	0	0	0	1
avgbs_106813	1	3	3	3	1	3	0	0	0	1	3	3	0	3	3	3	3	0	0	1	1	0	0	0	3	3	3	3	1	1	1	1	3	3	0	1	0	0	0	0	1	0	3	0	3	0	0	0	1
avgbs_106836	3	1	3	3	1	3	1	3	1	3	2	3	0	1	1	1	3	1	1	1	3	1	3	0	3	1	3	3	1	3	1	1	3	0	3	1	1	3	0	0	3	1	1	0	3	0	3	3	1
avgbs_106838	3	1	3	3	1	3	1	3	1	3	2	3	0	1	1	1	3	1	1	1	3	1	3	0	3	1	3	3	1	3	1	1	3	0	3	1	1	3	0	0	3	1	1	0	3	0	3	3	1
avgbs_106852	1	3	1	1	3	1	1	0	3	1	0	3	0	0	3	1	1	0	1	0	3	0	0	0	3	1	1	0	3	3	0	0	3	0	0	3	3	3	0	0	1	0	0	0	3	0	0	1	0
avgbs_106887	2	1	1	1	1	1	1	0	3	1	3	3	0	0	3	0	1	0	1	1	3	3	3	0	3	1	1	1	0	3	3	1	1	0	3	3	0	1	0	0	3	1	1	0	3	0	0	1	0
avgbs_106906	3	3	3	3	3	0	1	1	3	3	3	3	0	1	1	3	1	1	3	0	0	0	0	0	0	3	3	1	0	1	0	1	1	1	2	3	1	1	0	0	0	0	3	0	3	0	0	1	0
avgbs_106910	2	1	1	1	3	1	1	1	3	1	3	3	3	0	3	3	1	1	1	1	0	3	3	3	0	1	1	1	1	2	3	0	1	3	3	3	1	1	0	0	3	1	1	0	3	0	0	1	3
avgbs_106949	2	0	1	1	1	1	1	0	3	1	1	1	3	0	3	3	3	1	1	1	0	1	3	0	3	1	1	3	1	3	1	1	3	3	3	1	1	1	0	0	1	3	1	1	1	0	1	3	1
avgbs_106950	2	0	1	1	1	1	1	0	3	1	1	1	3	0	3	3	3	1	1	1	0	1	3	0	3	1	1	3	1	3	1	1	3	3	3	1	1	1	0	0	1	3	1	1	1	0	1	3	1
avgbs_107038	3	1	3	3	0	3	1	1	1	3	0	3	0	0	1	0	0	3	3	0	3	0	0	0	0	1	0	3	0	0	1	1	1	0	0	1	3	1	0	3	0	1	1	0	1	0	0	3	0
avgbs_107107	3	0	3	3	1	3	1	0	1	3	0	0	0	0	1	1	0	3	0	1	3	0	0	0	0	0	1	3	3	3	1	0	1	0	1	1	0	1	0	0	3	0	1	0	0	0	0	3	0
avgbs_107108	3	0	3	3	1	3	1	0	1	3	0	0	0	0	1	1	0	3	0	1	3	0	0	0	0	0	1	3	3	3	1	0	1	0	1	1	0	1	0	0	3	0	1	0	0	0	0	3	0
avgbs_107109	3	0	3	3	1	3	1	0	1	3	0	0	0	0	1	1	0	3	0	1	3	0	0	0	0	0	1	3	3	3	1	0	1	0	1	1	0	1	0	0	3	0	1	0	0	0	0	3	0
avgbs_107207	2	1	1	1	1	1	1	3	3	1	1	1	0	3	3	0	1	1	1	1	3	1	3	0	2	1	1	3	3	1	1	1	3	3	3	1	3	1	0	0	1	3	3	3	1	0	1	0	0
avgbs_107263	3	0	3	3	1	3	1	0	1	3	0	0	0	0	1	1	3	3	3	1	0	3	3	0	0	1	0	0	0	3	1	1	1	0	1	0	3	0	0	0	0	0	1	3	0	0	0	3	0
avgbs_107275	3	3	3	1	3	3	3	0	1	1	3	3	1	0	3	3	1	3	3	3	3	1	3	0	2	2	3	3	1	3	3	1	3	1	1	1	1	1	0	0	1	0	2	3	3	0	3	1	3
avgbs_107298	2	0	3	1	3	0	1	0	3	3	2	0	0	0	1	3	1	1	0	3	0	0	1	0	1	3	0	0	3	0	1	1	3	3	3	3	3	1	0	0	1	1	1	0	0	0	0	1	3
avgbs_107306	3	0	3	3	0	0	1	0	1	3	0	3	0	3	1	0	3	0	0	1	0	3	3	0	0	1	0	0	0	0	1	1	1	3	1	1	0	1	0	0	3	0	1	0	0	1	0	0	1
avgbs_107307	3	0	3	3	0	0	1	0	1	3	0	3	0	3	1	0	3	0	0	1	0	3	3	0	0	1	0	0	0	0	1	1	1	3	1	1	0	1	0	0	3	0	1	0	0	1	0	0	1
avgbs_107318	2	0	3	3	3	3	3	0	1	1	3	0	0	0	3	0	3	1	3	3	1	3	3	0	1	3	0	1	1	1	3	1	1	0	1	2	1	0	0	0	3	3	1	0	0	0	3	3	0
avgbs_107319	2	0	3	3	3	3	3	0	1	1	3	0	0	0	3	0	3	1	3	3	1	3	3	0	1	3	0	1	1	1	3	1	1	0	1	2	1	0	0	0	3	3	1	0	0	0	3	3	0
avgbs_107320	2	0	3	3	3	3	3	0	1	1	3	0	0	0	3	0	3	1	3	3	1	3	3	0	1	3	0	1	1	1	3	1	1	0	1	2	1	0	0	0	3	3	1	0	0	0	3	3	0
avgbs_107355	0	0	3	3	0	0	1	3	0	3	1	0	0	0	0	0	3	1	0	3	0	0	1	0	1	1	3	1	0	3	3	1	1	1	3	0	1	0	1	0	0	3	1	0	0	0	0	1	0
avgbs_107368	2	0	1	1	1	0	1	1	3	1	3	3	3	3	3	3	1	1	1	1	0	3	3	3	3	2	1	1	1	0	3	1	1	3	3	3	1	0	0	3	3	1	1	0	3	0	3	1	3
avgbs_107387	2	1	3	3	1	3	1	1	0	3	2	3	0	3	1	1	3	3	3	1	3	3	3	0	3	1	1	3	3	3	1	0	1	3	1	1	3	1	1	3	3	1	1	3	1	1	3	3	1
avgbs_107393	3	3	3	2	3	3	1	0	3	3	1	1	0	1	1	0	1	1	1	0	3	3	1	0	1	3	3	0	3	1	1	0	3	0	3	3	0	0	0	0	1	0	1	0	1	0	0	1	0
avgbs_107399	1	0	3	3	3	3	3	1	1	1	3	1	0	0	3	3	3	1	3	3	0	3	0	0	1	2	1	1	1	0	3	1	1	1	1	3	1	0	0	0	0	3	1	0	1	0	3	0	1
avgbs_107418	3	0	3	3	1	1	1	0	1	1	3	0	3	3	3	0	3	1	1	3	1	1	1	0	3	3	1	0	0	1	0	1	3	0	0	1	0	3	0	0	1	0	2	0	0	0	1	0	1
avgbs_107423	1	3	3	3	1	1	1	0	1	1	3	0	0	3	3	3	3	1	1	3	0	1	0	0	0	3	1	3	1	1	0	1	3	0	0	1	1	3	1	0	1	3	3	0	3	0	1	0	1
avgbs_107440	3	0	3	3	1	0	0	0	0	3	3	3	0	2	1	0	3	1	0	1	0	1	3	0	3	1	3	3	1	0	1	1	3	0	1	1	1	3	0	0	0	1	1	0	3	0	0	0	1
avgbs_107466	3	0	1	1	1	3	1	0	3	1	2	3	0	3	1	1	1	3	3	0	3	1	3	0	1	1	1	1	1	1	0	0	3	0	3	1	1	3	0	0	3	1	1	0	0	0	3	0	1
avgbs_107478	0	1	1	1	3	1	1	0	3	1	3	0	0	3	3	0	1	1	0	0	0	3	3	0	0	1	1	3	0	3	2	0	0	3	3	3	0	1	0	0	0	1	1	0	3	0	3	3	0
avgbs_107480	0	1	1	1	3	1	1	0	3	1	3	0	0	3	3	0	1	1	0	0	0	3	3	0	0	1	1	3	0	3	2	0	0	3	3	3	0	1	0	0	0	1	1	0	3	0	3	3	0
avgbs_107493	2	3	3	2	1	3	3	3	3	1	1	1	3	3	1	0	3	3	0	3	1	1	1	0	1	1	1	3	3	3	3	3	1	1	1	3	3	3	3	0	1	1	2	3	1	0	3	1	3
avgbs_107494	0	1	3	2	0	3	1	0	3	1	1	0	3	0	3	3	1	1	1	1	0	1	3	0	3	0	1	0	0	1	1	0	3	0	0	1	0	1	0	0	1	0	3	0	0	0	0	0	1
avgbs_107546	2	0	1	0	1	3	3	0	1	0	2	3	0	3	1	3	3	3	0	0	3	0	0	0	1	3	1	0	1	0	0	0	0	3	3	1	1	0	1	0	3	1	1	0	1	0	0	0	0
avgbs_107554	3	0	3	3	1	0	1	0	1	3	1	0	0	3	1	0	0	3	0	1	3	3	3	0	2	1	1	0	3	3	1	1	1	0	0	1	3	0	1	0	0	1	1	0	0	0	0	0	1
avgbs_107718	1	1	1	1	1	1	1	1	3	1	2	3	0	3	3	3	1	1	1	1	3	3	3	0	3	1	1	1	0	3	2	1	1	3	3	3	1	1	0	0	3	1	1	1	3	3	3	1	3
avgbs_107729	2	0	2	1	1	3	3	0	1	1	3	1	3	1	3	1	1	1	1	3	1	1	3	0	3	1	3	3	1	3	3	3	3	1	1	3	1	1	0	0	3	1	1	0	3	0	0	3	1
avgbs_107736	2	1	3	2	3	3	1	3	0	1	1	1	0	3	3	3	1	1	1	1	3	3	3	0	3	1	1	1	3	1	1	3	3	3	3	1	3	1	0	0	3	3	3	0	3	0	1	1	1
avgbs_107737	2	1	3	2	3	3	1	3	0	1	1	1	0	3	3	3	1	1	1	1	3	3	3	0	3	1	1	1	3	1	1	3	3	3	3	1	3	1	0	0	3	3	3	0	3	0	1	1	1
avgbs_107747	3	1	1	1	1	3	1	0	1	1	2	3	0	3	1	1	1	3	3	1	3	1	3	0	2	3	1	1	1	1	3	1	3	3	3	1	1	3	1	0	3	1	1	3	1	0	3	3	1
avgbs_107846	3	0	3	1	3	3	1	0	3	3	1	0	0	1	0	1	3	3	3	1	0	3	3	0	0	2	3	3	3	1	3	0	3	0	3	1	3	0	0	0	1	0	1	0	3	0	0	0	0
avgbs_107921	1	3	3	1	3	3	1	0	3	3	2	1	1	0	1	3	1	1	0	3	3	3	3	0	1	3	3	3	3	1	1	1	3	3	3	2	3	1	0	0	1	1	1	0	3	0	0	0	0
avgbs_107925	3	1	3	2	0	0	3	3	0	1	1	1	0	0	1	0	3	0	1	0	1	1	0	0	3	1	0	3	0	1	3	0	1	0	3	3	0	0	3	0	3	0	3	0	0	0	0	1	0
avgbs_107926	3	1	3	2	0	0	3	3	0	1	1	1	0	0	1	0	3	0	1	0	1	1	0	0	3	1	0	3	0	1	3	0	1	0	3	3	0	0	3	0	3	0	3	0	0	0	0	1	0
avgbs_107955	3	0	3	3	3	3	3	0	0	1	3	1	0	0	3	3	3	0	3	2	0	3	3	0	1	3	0	1	0	0	3	0	1	0	1	1	1	1	0	0	3	0	1	0	1	0	0	3	0
avgbs_108071	3	0	3	3	3	1	1	0	0	3	3	3	0	0	1	3	1	1	1	3	1	3	0	0	0	3	3	1	1	1	1	1	1	1	3	3	1	0	0	0	1	0	3	0	0	0	0	0	0
avgbs_108098	1	0	3	2	1	3	3	0	3	1	1	1	0	0	1	0	0	0	1	0	0	0	0	0	0	0	1	3	0	0	3	3	0	1	0	3	3	3	0	0	1	1	2	0	0	0	3	0	3
avgbs_108128	3	1	2	3	1	3	1	1	0	3	3	3	0	3	1	1	3	3	3	1	3	3	3	0	3	3	1	3	3	3	0	1	1	3	1	1	3	1	0	3	3	1	1	0	0	1	0	3	0
avgbs_108152	2	1	1	1	3	1	1	0	3	1	3	0	0	0	3	3	1	1	1	3	3	3	3	0	0	1	1	0	0	3	0	3	0	3	3	0	3	0	3	0	3	1	1	0	0	0	0	0	0
avgbs_108172	3	0	3	3	3	1	3	0	1	3	3	3	3	0	1	0	3	1	0	1	3	1	1	0	1	3	3	1	1	0	2	1	1	3	1	1	1	0	1	0	1	0	1	0	3	0	0	0	1
avgbs_108244	3	0	3	3	1	3	1	0	1	3	3	3	0	3	1	0	3	3	3	1	3	3	3	0	0	1	1	3	0	3	0	1	1	0	1	1	3	0	0	0	3	1	1	0	1	0	0	3	0
avgbs_108344	3	1	3	3	1	3	1	1	1	3	3	3	0	3	1	1	3	3	3	1	3	3	3	0	3	1	1	3	3	3	1	1	1	3	1	1	3	1	1	0	3	1	1	3	1	0	0	3	1
avgbs_108418	1	0	3	3	3	3	1	0	1	1	3	1	0	0	1	0	0	1	3	2	1	3	3	0	1	2	1	1	3	0	3	3	1	1	0	0	3	1	0	0	3	0	1	0	1	0	3	1	3
avgbs_108419	3	3	3	3	1	2	1	0	0	1	3	3	0	3	1	1	3	1	3	0	3	1	3	3	0	0	0	3	1	3	1	1	1	3	3	1	1	3	0	0	3	1	2	3	0	0	0	1	0
avgbs_108463	3	0	3	3	1	3	1	0	0	3	0	3	0	1	1	1	3	1	0	0	3	1	3	0	2	2	3	3	0	3	1	0	0	3	3	0	1	3	1	0	0	1	1	1	3	0	0	0	1
avgbs_108539	3	0	3	3	0	3	1	0	1	3	3	3	0	0	1	0	3	0	1	0	3	0	3	0	3	1	3	3	1	3	1	1	3	3	3	1	1	0	0	0	0	0	2	0	3	0	0	0	0
avgbs_108667	2	0	3	3	0	1	3	0	0	3	0	3	0	0	1	1	1	1	0	3	1	0	1	0	1	3	3	0	0	3	3	0	3	1	0	1	0	3	0	0	1	3	1	0	1	0	0	0	3
avgbs_108668	2	0	3	3	0	1	3	0	0	3	0	3	0	0	1	1	1	1	0	3	1	0	1	0	1	3	3	0	0	3	3	0	3	1	0	1	0	3	0	0	1	3	1	0	1	0	0	0	3
avgbs_108721	1	0	1	2	1	1	1	3	1	3	3	3	0	1	1	1	1	1	1	3	3	3	1	0	1	1	1	3	1	3	1	3	3	0	3	3	3	3	0	0	1	3	1	0	1	0	0	0	3
avgbs_108753	3	0	3	0	1	0	3	3	3	1	1	0	0	3	1	0	0	3	0	3	1	1	1	0	0	1	1	3	0	0	3	1	1	0	1	3	3	0	0	0	3	1	3	0	1	0	0	1	0
avgbs_108758	1	0	1	1	1	3	3	3	1	1	1	0	0	3	3	0	1	1	1	1	1	3	3	0	3	3	1	3	0	0	1	1	3	1	1	0	3	3	1	0	2	1	3	1	1	0	3	3	1
avgbs_108786	1	1	1	1	1	1	1	1	3	1	2	3	0	0	3	3	1	1	1	0	3	3	3	0	1	1	3	1	0	3	3	1	1	3	3	3	1	1	3	0	3	1	1	0	3	0	0	1	0
avgbs_108884	0	1	1	3	3	0	3	0	3	1	3	3	0	0	1	3	0	1	1	3	0	0	0	0	2	3	1	0	0	3	0	3	3	0	3	3	0	0	0	0	1	3	3	0	1	0	0	3	3
avgbs_108885	2	1	1	2	3	3	3	3	3	1	3	3	0	3	1	3	3	1	1	3	1	1	1	1	1	3	1	1	1	3	2	3	3	3	3	3	1	1	0	0	1	3	3	0	1	1	3	3	3
avgbs_108915	3	0	3	3	1	3	1	0	0	3	3	0	0	3	1	0	3	3	3	1	0	3	3	0	1	1	1	3	3	3	0	1	1	0	1	1	3	0	0	0	3	1	1	3	0	0	0	3	1
avgbs_108981	2	0	1	2	3	1	1	0	0	1	0	0	0	3	3	3	3	3	3	1	1	0	1	0	3	0	0	1	0	3	1	0	3	0	3	1	1	0	0	0	1	0	1	0	0	0	0	0	0
avgbs_108982	2	0	1	2	3	1	1	0	0	1	0	0	0	3	3	3	3	3	3	1	1	0	1	0	3	0	0	1	0	3	1	0	3	0	3	1	1	0	0	0	1	0	1	0	0	0	0	0	0
avgbs_108986	3	0	3	3	3	3	3	0	3	3	3	3	0	0	1	3	1	3	2	3	3	3	3	1	1	3	1	1	0	3	2	0	0	3	3	1	3	1	0	0	1	1	3	0	1	0	1	3	1
avgbs_109000	2	1	1	1	3	1	1	1	3	1	3	3	3	0	3	0	1	1	2	1	3	3	3	3	3	1	1	1	1	3	3	1	1	3	3	3	1	1	3	0	3	1	1	0	3	3	0	1	3
avgbs_109041	3	1	3	3	1	3	1	1	1	3	3	3	0	0	1	0	3	3	3	1	1	3	3	0	2	1	1	3	0	3	1	1	1	0	1	2	3	1	0	0	3	1	1	3	1	0	0	3	1
avgbs_109226	3	0	3	3	1	0	1	1	1	3	2	3	0	0	1	0	3	0	3	1	0	3	0	0	3	1	1	3	0	3	1	1	1	0	0	1	0	0	1	0	3	1	1	3	1	1	0	0	0
avgbs_109227	3	0	3	3	1	0	1	1	1	3	2	3	0	0	1	0	3	0	3	1	0	3	0	0	3	1	1	3	0	3	1	1	1	0	0	1	0	0	1	0	3	1	1	3	1	1	0	0	0
avgbs_109247	0	0	0	3	1	3	1	0	0	3	3	0	0	0	0	1	0	3	3	0	3	3	0	0	1	1	1	3	3	0	0	1	1	0	0	1	3	0	1	0	0	1	1	0	1	0	0	3	0
avgbs_109308	0	0	1	1	3	1	1	1	0	1	2	0	0	3	3	0	1	1	1	1	3	3	3	0	3	1	1	0	0	3	0	1	1	0	3	3	1	0	0	0	3	1	1	0	3	0	0	1	3
avgbs_109342	1	0	3	1	1	3	1	0	3	3	1	1	0	1	1	0	1	1	3	3	3	3	1	0	1	3	3	1	0	3	1	1	3	1	3	3	3	1	1	0	2	1	1	0	1	0	0	0	0
avgbs_109426	3	3	3	2	3	1	1	3	3	3	1	3	3	3	1	1	3	3	3	3	3	3	3	0	3	1	3	3	3	1	1	1	1	1	3	1	3	3	0	0	1	1	2	1	3	0	3	3	0
avgbs_109427	3	0	3	2	0	0	1	0	3	3	1	3	0	0	1	0	0	3	3	0	0	3	3	0	3	1	3	0	0	0	0	3	3	1	0	1	3	3	0	0	1	0	2	1	0	0	0	0	3
avgbs_109428	3	0	3	2	0	0	1	0	3	3	1	3	0	0	1	0	0	3	3	0	0	3	3	0	3	1	3	0	0	0	0	3	3	1	0	1	3	3	0	0	1	0	2	1	0	0	0	0	3
avgbs_109594	2	1	1	2	1	1	1	3	1	3	3	3	3	1	3	1	1	1	1	3	3	1	3	0	1	1	1	1	3	3	1	3	3	1	3	3	3	3	1	0	1	3	2	1	1	3	1	0	3
avgbs_109662	2	3	3	2	1	1	3	3	0	1	1	1	0	3	1	1	3	1	1	3	0	1	1	0	3	0	1	0	3	3	3	3	1	1	1	1	3	0	0	0	2	1	1	0	3	0	0	1	0
avgbs_109816	2	1	3	1	1	3	3	3	3	1	1	1	0	0	1	3	3	3	1	3	1	1	1	0	1	1	1	3	0	1	3	3	1	1	3	3	3	3	3	0	3	1	3	0	1	0	0	1	3
avgbs_109847	3	0	1	1	1	3	1	3	1	1	2	3	0	3	1	1	1	3	3	1	3	1	3	0	1	2	1	1	1	1	3	1	3	0	3	1	1	3	1	0	3	1	1	3	1	0	3	3	0
avgbs_109863	3	1	3	1	3	1	3	1	3	1	1	1	0	0	3	0	1	1	1	1	0	3	0	0	3	0	0	0	3	3	3	0	3	3	3	1	3	3	0	0	3	1	3	3	0	0	0	0	0
avgbs_109971	0	0	3	3	1	3	1	0	0	3	3	3	0	3	1	1	0	3	3	1	0	0	3	0	3	0	1	0	0	3	0	1	1	3	1	1	3	1	0	0	3	1	1	0	1	0	3	3	0
avgbs_109972	0	0	3	3	1	3	1	0	0	3	3	3	0	3	1	1	0	3	3	1	0	0	3	0	3	0	1	0	0	3	0	1	1	3	1	1	3	1	0	0	3	1	1	0	1	0	3	3	0
avgbs_110001	1	0	1	1	1	1	1	0	0	3	3	0	0	3	3	0	1	0	0	0	0	0	0	0	0	0	1	0	3	0	1	0	3	0	3	1	3	0	1	0	1	3	3	0	3	0	0	3	0
avgbs_110091	1	0	1	1	3	1	1	0	0	1	3	3	0	0	3	3	1	1	0	1	0	3	0	0	0	1	1	1	0	2	3	1	0	3	0	3	1	0	0	0	3	0	1	1	0	0	0	0	3
avgbs_110100	3	0	1	0	0	1	1	0	3	3	2	0	0	1	1	0	1	1	3	3	0	3	1	0	1	3	3	1	1	0	1	1	1	3	2	3	1	0	0	0	1	0	3	0	3	1	0	0	0
avgbs_110101	3	0	1	0	0	1	1	0	3	3	2	0	0	1	1	0	1	1	3	3	0	3	1	0	1	3	3	1	1	0	1	1	1	3	2	3	1	0	0	0	1	0	3	0	3	1	0	0	0
avgbs_110161	3	3	3	3	3	1	1	1	0	3	0	3	3	0	1	0	1	1	2	3	1	3	1	0	0	3	3	1	0	1	1	1	0	1	3	3	1	1	0	0	0	0	3	0	3	0	3	0	0
avgbs_110180	0	0	3	3	1	3	1	1	0	3	3	3	0	0	1	0	3	3	3	1	0	0	3	0	3	1	1	3	0	3	1	1	1	0	1	1	0	1	0	0	3	0	1	0	1	0	3	0	1
avgbs_110185	3	1	3	3	1	3	1	1	1	3	3	3	3	3	1	1	3	3	3	1	3	3	3	1	2	2	1	3	3	3	1	1	1	3	1	2	3	1	1	3	2	1	1	0	1	1	3	3	1
avgbs_110190	0	0	3	3	0	1	3	0	3	1	1	0	3	0	1	1	1	1	3	0	3	0	0	3	0	3	0	1	0	0	0	0	3	3	0	2	0	0	0	0	1	1	0	1	0	0	1	0	1
avgbs_110220	3	1	3	3	1	3	1	1	1	3	2	3	3	3	1	1	3	3	3	1	3	3	3	1	2	2	1	3	3	3	1	1	1	3	1	1	3	1	1	0	3	1	1	3	1	3	3	3	1
avgbs_110226	3	0	3	3	1	0	1	0	1	3	1	3	3	3	0	0	3	3	3	1	3	3	0	0	2	1	0	0	3	0	1	0	1	3	1	1	3	1	1	0	3	1	1	0	1	0	0	3	1
avgbs_110277	3	0	3	2	3	3	1	3	3	3	1	3	0	1	1	1	3	3	3	1	3	3	3	0	2	1	3	3	3	1	3	3	3	1	3	1	3	3	3	0	1	1	1	1	3	3	0	3	3
avgbs_110376	2	1	3	3	1	3	1	3	3	2	3	3	0	1	1	1	3	1	1	1	3	1	3	1	3	2	3	3	1	3	1	1	2	3	3	1	1	3	1	3	3	1	1	1	3	1	3	1	1
avgbs_110377	2	1	3	3	1	3	1	3	3	2	3	3	0	1	1	1	3	1	1	1	3	1	3	1	3	2	3	3	1	3	1	1	2	3	3	1	1	3	1	3	3	1	1	1	3	1	3	1	1
avgbs_110378	2	1	3	3	1	3	1	3	3	2	3	3	0	1	1	1	3	1	1	1	3	1	3	1	3	2	3	3	1	3	1	1	2	3	3	1	1	3	1	3	3	1	1	1	3	1	3	1	1
avgbs_110448	3	0	1	1	0	0	0	0	3	1	3	3	0	3	3	3	1	1	0	1	3	0	0	0	3	1	0	0	0	3	3	0	1	3	3	3	1	0	0	0	3	0	1	0	3	0	3	1	0
avgbs_110454	2	1	3	3	3	1	1	1	1	3	1	1	0	3	1	0	1	3	3	1	1	2	1	0	3	3	3	1	1	2	3	3	3	3	1	1	1	3	1	3	1	3	3	3	1	0	3	1	3
avgbs_110499	3	1	3	3	1	3	1	1	1	3	3	3	0	0	1	0	0	3	3	0	0	3	0	0	3	1	1	0	0	3	1	1	1	0	0	1	0	0	0	0	0	0	1	0	0	0	3	3	1
avgbs_110588	1	3	3	0	3	0	1	1	0	3	3	1	0	1	1	3	1	1	0	3	3	0	1	0	1	0	0	3	0	0	0	0	3	0	3	0	3	0	0	0	0	1	1	1	1	0	0	1	0
avgbs_110611	3	0	3	3	1	3	1	1	1	3	3	3	3	3	1	1	3	3	3	1	3	3	3	1	1	1	1	3	0	3	1	1	1	3	1	1	3	0	1	0	2	0	1	3	1	1	3	3	1
avgbs_110612	3	0	3	3	1	3	1	1	1	3	3	3	3	3	1	1	3	3	3	1	3	3	3	1	1	1	1	3	0	3	1	1	1	3	1	1	3	0	1	0	2	0	1	3	1	1	3	3	1
avgbs_110619	3	3	3	3	3	1	1	1	3	3	2	3	3	1	1	0	1	1	3	3	0	3	1	0	1	1	1	0	1	1	0	1	1	1	1	3	1	1	0	0	1	3	2	3	3	0	3	0	0
avgbs_11062	0	0	3	3	3	0	1	0	0	3	1	0	3	3	0	0	1	3	0	1	1	1	1	0	3	3	0	1	0	0	3	0	3	3	1	1	1	3	1	0	1	0	3	0	1	0	0	1	3
avgbs_11063	0	0	3	3	3	0	1	0	0	3	1	0	3	3	0	0	1	3	0	1	1	1	1	0	3	3	0	1	0	0	3	0	3	3	1	1	1	3	1	0	1	0	3	0	1	0	0	1	3
avgbs_110691	1	1	3	3	0	0	3	0	0	1	1	0	0	3	1	3	3	0	0	3	0	1	1	0	1	1	0	3	0	0	0	3	1	0	1	3	3	3	0	0	1	1	3	0	1	1	3	0	0
avgbs_110713	3	3	1	3	2	1	1	1	1	3	3	1	3	3	3	1	1	3	2	1	1	1	1	3	3	3	1	1	1	3	1	1	1	1	3	1	1	1	0	0	1	1	1	0	3	0	3	1	1
avgbs_110720	3	1	3	3	1	3	1	1	1	3	3	3	3	3	1	1	3	3	3	1	0	3	3	0	3	1	1	3	3	3	1	0	1	3	1	1	3	1	1	0	3	1	1	3	1	1	0	3	1
avgbs_110773	3	1	1	1	3	1	1	0	3	1	0	3	0	3	3	3	1	1	1	1	3	3	3	0	3	1	0	1	1	3	3	1	1	3	3	3	1	0	0	0	3	1	1	0	3	0	3	0	3
avgbs_110784	3	0	3	3	1	0	1	1	1	3	3	0	0	0	1	1	0	3	3	1	3	0	3	0	3	1	1	3	0	3	1	1	1	0	0	1	0	0	1	0	3	1	1	0	1	0	0	3	0
avgbs_110816	1	1	3	3	3	1	1	0	0	3	1	1	0	3	1	3	1	3	3	1	1	0	1	0	3	2	3	0	0	0	0	3	0	3	1	1	1	0	1	0	1	0	3	3	0	1	3	1	0
avgbs_110828	3	1	3	3	1	3	1	0	1	3	2	3	0	3	1	1	3	3	3	1	3	3	3	0	3	1	1	3	3	3	1	1	1	3	1	1	3	2	1	0	2	1	1	0	1	1	3	3	1
avgbs_110829	3	1	3	3	1	3	1	0	0	3	3	3	0	3	1	1	3	3	3	1	3	3	0	0	3	1	0	3	3	3	1	1	1	3	1	2	3	1	1	0	3	1	2	0	0	0	3	3	1
avgbs_110879	2	1	3	3	1	3	1	3	3	3	3	3	0	1	1	1	3	1	1	1	3	1	3	0	1	2	3	3	1	3	1	1	3	3	3	1	1	3	1	3	3	1	1	1	3	3	3	0	1
avgbs_110959	3	1	3	3	1	3	1	1	1	3	3	3	0	3	1	0	3	3	3	1	3	3	3	0	0	1	0	3	3	3	1	1	1	3	1	1	3	0	1	0	2	1	1	3	1	0	0	3	1
avgbs_110968	1	3	3	1	3	3	1	0	0	3	2	1	0	1	1	3	1	1	0	3	3	3	1	0	1	3	3	3	2	1	1	1	3	0	3	3	3	1	3	3	1	0	1	3	1	0	3	0	1
avgbs_110995	2	1	3	3	1	3	1	3	3	3	3	3	0	1	1	1	3	1	1	1	3	1	3	0	1	2	3	3	1	3	1	1	3	3	3	1	1	3	1	3	3	1	1	1	3	3	3	0	1
avgbs_111021	3	1	3	3	1	3	1	0	1	3	3	3	0	3	1	1	3	3	0	1	0	3	3	0	2	1	1	0	0	3	0	1	1	3	1	1	3	0	0	0	3	1	1	3	1	0	0	3	0
avgbs_111022	1	1	3	1	1	3	3	3	3	1	2	1	0	3	1	3	3	0	1	3	1	1	1	0	1	1	1	0	0	3	3	3	1	1	1	3	0	3	0	0	1	1	3	0	1	1	3	0	0
avgbs_111035	3	3	3	3	3	3	3	1	3	3	3	3	1	3	1	3	2	3	3	2	3	3	3	0	1	2	1	1	3	3	1	3	1	3	3	1	3	1	1	0	1	1	3	3	1	3	1	3	1
avgbs_111064	3	1	3	3	1	3	1	1	1	3	2	3	0	0	1	1	3	3	3	1	3	3	3	0	3	1	1	3	3	3	1	1	1	3	1	1	3	1	1	3	3	1	2	3	1	0	0	0	1
avgbs_111065	3	1	3	3	1	3	1	1	1	3	2	3	0	0	1	1	3	3	3	1	3	3	3	0	3	1	1	3	3	3	1	1	1	3	1	1	3	1	1	3	3	1	2	3	1	0	0	0	1
avgbs_111090	3	1	3	3	1	3	1	1	1	3	2	3	0	3	1	1	3	3	3	1	3	3	3	0	3	1	1	3	3	3	1	1	1	3	1	1	3	1	1	0	3	1	1	3	1	0	3	3	1
avgbs_111126	3	3	3	3	3	0	1	0	0	3	3	3	0	1	1	3	1	1	3	3	1	3	0	0	0	3	3	1	0	1	0	0	1	1	3	3	0	1	0	0	1	3	3	3	3	0	0	1	0
avgbs_111134	2	0	1	1	1	0	1	0	0	3	2	3	0	1	1	1	0	3	3	0	3	0	3	0	1	3	0	1	3	3	1	0	3	3	0	3	1	0	0	0	0	0	3	0	3	0	3	0	0
avgbs_111137	3	3	1	1	1	1	1	0	3	3	2	3	0	0	1	3	1	0	3	3	3	3	1	0	0	3	3	0	1	1	1	0	1	0	2	3	0	1	0	0	0	1	3	0	3	0	0	1	0
avgbs_111149	3	1	3	3	1	3	1	1	1	3	2	3	0	3	1	1	3	3	3	1	3	3	3	0	2	1	1	3	3	3	1	1	1	3	1	1	3	1	0	0	3	1	1	3	1	0	3	3	1
avgbs_111172	3	0	3	3	3	1	1	0	3	3	3	0	0	1	1	3	1	1	3	3	1	3	0	0	1	3	0	0	1	1	1	1	1	1	2	2	0	1	0	0	1	1	3	0	3	0	3	0	3
avgbs_111173	3	0	3	3	3	1	1	0	3	3	3	0	0	1	1	3	1	1	3	3	1	3	0	0	1	3	0	0	1	1	1	1	1	1	2	2	0	1	0	0	1	1	3	0	3	0	3	0	3
avgbs_111208	3	0	3	3	3	1	1	1	0	3	3	3	3	0	1	0	1	1	3	3	1	3	1	0	1	3	3	1	1	1	1	1	1	1	1	3	1	1	0	0	0	1	2	0	3	0	0	0	3
avgbs_111237	0	3	3	3	1	0	1	1	1	1	1	3	3	0	3	3	3	1	1	1	0	3	0	0	3	3	3	0	1	1	0	1	3	1	1	1	1	0	0	0	1	0	3	3	0	0	0	0	1
avgbs_111370	3	3	3	3	3	1	1	1	3	3	2	3	3	1	1	3	1	1	3	3	0	3	1	0	2	3	3	1	0	1	1	1	1	1	2	3	1	1	0	0	1	0	3	3	3	0	3	1	3
avgbs_111415	3	3	3	3	1	0	1	1	0	1	3	3	0	0	1	1	3	1	3	1	0	1	0	0	0	1	0	3	0	0	0	0	0	3	3	1	1	3	0	0	3	1	3	0	1	0	0	1	1
avgbs_111451	3	3	1	1	3	1	3	1	3	3	3	1	1	1	3	3	3	3	1	1	1	1	3	1	2	1	0	1	1	1	1	1	1	3	3	3	1	1	1	0	2	1	1	1	1	0	3	3	1
avgbs_111452	3	3	1	1	3	1	3	1	3	3	3	1	1	1	3	3	3	3	1	1	1	1	3	1	2	1	0	1	1	1	1	1	1	3	3	3	1	1	1	0	2	1	1	1	1	0	3	3	1
avgbs_111479	2	0	3	2	3	3	1	0	3	0	1	1	0	1	1	0	1	1	1	0	0	0	1	0	0	3	3	3	0	0	0	1	3	0	0	3	0	1	0	0	1	0	1	0	0	0	3	3	0
avgbs_111491	3	3	1	2	1	1	3	0	3	3	3	3	3	0	3	3	1	1	0	3	3	1	3	0	1	3	0	3	3	3	1	3	3	3	3	1	3	2	0	0	3	1	1	1	1	0	1	1	0
avgbs_111566	2	1	3	0	1	3	3	0	3	1	1	1	3	3	1	0	3	3	1	3	1	1	1	0	1	1	1	3	3	1	3	3	1	1	0	3	0	3	0	0	3	1	3	0	1	0	3	0	0
avgbs_111570	1	0	1	1	0	1	1	0	3	1	1	1	0	3	3	0	3	0	0	1	3	1	0	0	3	1	0	3	0	3	1	1	3	3	3	1	1	0	0	0	0	3	1	1	1	0	0	0	1
avgbs_111579	3	0	1	3	2	1	1	3	1	3	2	0	0	0	3	1	1	0	1	0	1	0	1	0	3	3	1	0	1	3	0	1	1	0	3	1	0	0	0	0	1	0	1	0	3	0	0	1	0
avgbs_111580	0	0	1	1	1	1	1	0	0	1	1	1	0	0	3	3	3	1	0	1	2	1	0	0	0	1	0	3	1	3	0	0	3	0	3	0	0	3	0	0	1	0	1	0	0	0	0	0	0
avgbs_111600	3	3	3	3	1	1	1	0	3	1	3	3	0	3	1	1	3	1	3	1	3	1	3	0	0	1	0	3	0	0	1	1	1	3	3	1	1	3	0	0	3	2	3	0	1	0	0	1	0
avgbs_111601	1	1	3	1	3	3	1	3	3	1	1	1	0	0	3	3	1	1	1	1	3	3	3	0	3	1	1	1	3	1	1	3	3	3	3	1	3	3	3	0	3	1	3	0	1	0	1	0	0
avgbs_111624	2	1	3	1	3	0	1	3	3	1	1	0	0	0	3	0	1	1	1	1	2	3	3	0	3	1	1	1	3	1	1	3	3	0	3	1	3	1	0	0	3	3	3	0	3	0	0	1	1
avgbs_111635	3	1	3	3	1	3	1	1	1	3	2	3	0	3	1	1	3	3	3	1	3	3	3	1	3	2	1	3	0	3	1	1	1	0	1	1	3	1	1	0	3	1	1	0	1	1	0	3	1
avgbs_111647	2	3	1	1	3	3	3	3	3	3	1	3	1	3	1	0	3	3	1	3	3	1	1	1	3	2	1	1	1	3	3	1	3	3	3	1	1	1	0	0	3	3	2	3	1	0	3	3	3
avgbs_111660	3	0	1	1	1	1	1	0	3	1	3	3	0	3	3	3	1	1	1	1	3	3	3	0	3	1	0	0	1	3	3	1	1	3	3	3	1	1	0	0	3	1	1	0	3	1	3	0	3
avgbs_111661	3	0	1	1	1	1	1	0	3	1	3	3	0	3	3	3	1	1	1	1	3	3	3	0	3	1	0	0	1	3	3	1	1	3	3	3	1	1	0	0	3	1	1	0	3	1	3	0	3
avgbs_111662	3	0	1	1	1	1	1	0	3	1	3	3	0	3	3	3	1	1	1	1	3	3	3	0	3	1	0	0	1	3	3	1	1	3	3	3	1	1	0	0	3	1	1	0	3	1	3	0	3
avgbs_111707	0	0	3	3	1	3	1	0	1	3	0	3	3	0	1	1	3	3	3	1	0	3	3	0	0	1	1	0	0	3	1	1	1	3	1	0	3	0	0	0	0	1	1	0	0	0	0	0	1
avgbs_111718	3	0	3	3	3	1	1	1	0	3	0	3	0	1	1	3	1	1	3	3	1	0	1	0	1	2	3	1	0	1	1	1	1	1	1	2	1	1	0	0	1	1	2	0	3	0	3	0	3
avgbs_111748	2	1	1	1	3	1	1	0	0	1	3	3	0	3	0	3	1	1	0	0	3	0	0	0	0	1	1	0	0	0	3	0	0	3	3	3	0	1	0	0	0	1	1	0	3	0	3	1	0
avgbs_111768	1	0	1	1	1	0	1	0	3	1	1	1	0	3	3	3	2	1	0	1	2	0	3	0	3	1	1	3	1	3	1	1	3	0	0	1	1	1	0	0	1	3	1	0	1	0	1	3	1
avgbs_111779	2	3	3	1	1	3	1	1	1	3	1	1	0	1	1	3	1	3	3	3	3	3	1	0	1	3	3	1	1	1	2	1	3	1	3	2	3	3	0	0	1	0	1	0	1	0	3	0	1
avgbs_111786	1	3	3	1	0	0	1	1	3	3	1	1	0	1	1	0	1	1	3	3	3	3	0	3	0	3	0	3	3	1	1	1	3	0	3	3	3	0	0	0	1	0	1	0	1	0	3	1	1
avgbs_111789	1	3	3	1	0	3	3	3	0	1	0	0	0	3	1	1	0	3	1	3	0	0	0	0	0	1	0	3	0	3	0	3	1	0	0	3	3	3	0	0	1	1	2	0	1	0	0	1	0
avgbs_111836	2	1	3	3	3	1	1	1	1	3	1	1	3	3	1	3	1	3	3	1	1	2	1	3	3	3	3	1	1	3	3	3	3	3	1	1	1	3	1	3	2	3	3	3	1	3	3	1	3
avgbs_111837	2	1	3	3	3	1	1	1	1	3	1	1	3	3	1	3	1	3	3	1	1	2	1	3	3	3	3	1	1	3	3	3	3	3	1	1	1	3	1	3	2	3	3	3	1	3	3	1	3
avgbs_111860	3	0	1	1	0	0	1	0	1	1	3	3	0	0	1	0	1	3	3	1	3	1	3	0	0	0	1	1	1	0	3	1	0	3	3	1	1	3	0	0	0	1	1	0	0	0	0	0	0
avgbs_112062	3	1	1	1	1	3	1	3	1	1	2	3	1	3	1	1	1	3	3	1	0	1	3	0	1	3	1	1	1	1	0	1	3	0	3	1	1	3	1	0	3	1	1	3	1	3	0	3	1
avgbs_112103	2	1	1	1	3	1	3	1	3	1	3	3	1	3	3	3	1	1	3	3	3	1	0	0	3	1	1	3	3	3	3	3	3	1	0	3	3	0	3	0	3	1	1	0	3	0	1	3	0
avgbs_112114	3	3	3	3	3	1	1	1	3	3	2	3	3	1	1	3	2	1	3	3	1	3	1	1	1	3	3	1	1	1	1	1	1	1	2	3	1	1	0	0	1	1	3	3	3	1	3	1	3
avgbs_112130	2	3	3	1	1	3	3	0	3	1	2	1	0	0	1	0	3	3	1	3	1	1	1	3	2	1	1	3	3	3	3	3	1	1	1	3	3	3	0	0	1	1	3	3	1	0	0	1	0
avgbs_112150	3	1	3	3	1	0	1	0	1	3	3	3	0	3	0	1	0	3	3	0	0	3	3	0	1	1	0	3	0	0	1	1	1	3	1	0	3	0	0	0	0	0	1	0	0	0	3	3	1
avgbs_112153	3	3	3	3	3	1	1	1	3	3	3	3	3	1	1	3	1	1	3	3	1	3	1	0	1	3	3	1	1	1	1	1	1	1	2	2	1	1	1	1	1	1	3	3	3	1	3	1	3
avgbs_112162	1	0	3	2	3	3	1	3	3	1	1	0	3	3	3	3	1	1	1	1	3	3	3	0	3	3	0	1	3	1	1	3	3	3	3	1	3	0	3	0	3	1	3	3	1	0	1	0	1
avgbs_112163	1	0	3	2	3	3	1	3	3	1	1	0	3	3	3	3	1	1	1	1	3	3	3	0	3	3	0	1	3	1	1	3	3	3	3	1	3	0	3	0	3	1	3	3	1	0	1	0	1
avgbs_112177	2	0	1	1	1	0	3	0	0	1	3	1	0	1	3	1	1	1	1	3	0	1	3	0	0	1	0	3	0	3	0	3	3	0	1	0	1	1	0	0	3	1	1	0	3	0	0	3	0
avgbs_112219	3	0	3	3	1	3	1	0	1	3	3	0	0	0	1	0	3	3	3	0	0	3	0	0	0	1	1	3	0	3	1	1	0	3	1	1	3	0	1	0	3	1	1	0	1	0	0	3	0
avgbs_112220	1	3	2	2	0	0	1	1	0	3	1	1	0	0	1	3	1	0	0	3	0	3	1	0	0	3	3	1	0	1	1	1	3	1	3	3	3	1	3	3	1	1	1	0	1	3	0	1	1
avgbs_112232	3	0	3	3	1	3	1	1	0	3	3	3	0	3	1	1	0	0	3	0	3	0	3	0	0	0	0	3	0	3	1	0	1	0	0	1	0	0	1	0	3	0	1	0	1	0	0	3	1
avgbs_112235	3	1	3	3	1	0	1	1	1	3	3	3	0	3	1	1	3	3	3	0	0	3	3	0	3	1	0	3	0	3	1	0	1	0	0	1	0	0	0	0	3	0	1	0	1	0	0	3	0
avgbs_112243	2	0	3	3	3	3	3	1	0	1	3	1	0	1	3	3	3	0	3	3	1	0	3	0	1	2	1	1	0	0	3	0	0	1	1	3	1	0	0	3	3	3	1	0	0	0	0	3	0
avgbs_112252	3	0	3	3	1	3	2	0	0	3	0	3	3	0	1	0	3	0	3	0	3	3	3	0	3	1	1	0	3	3	0	1	1	3	1	1	2	1	0	0	3	1	1	0	1	1	0	0	1
avgbs_112265	3	0	3	3	1	3	1	1	0	3	0	3	0	3	1	1	3	3	3	1	3	3	0	1	3	1	1	3	3	3	1	1	1	0	1	1	0	0	1	0	3	1	1	0	1	1	0	3	1
avgbs_112266	3	0	3	3	1	3	1	1	0	3	0	3	0	3	1	1	3	3	3	1	3	3	0	1	3	1	1	3	3	3	1	1	1	0	1	1	0	0	1	0	3	1	1	0	1	1	0	3	1
avgbs_112365	2	1	1	3	1	1	1	3	1	3	3	3	0	1	3	1	1	1	1	3	3	1	3	0	1	1	1	1	3	3	1	3	3	1	3	2	3	1	0	0	1	0	1	0	1	0	1	3	3
avgbs_112371	2	3	3	3	3	3	3	0	3	3	2	3	0	3	1	3	3	1	1	3	1	1	1	1	1	3	1	1	1	3	3	3	0	3	3	3	1	0	1	0	3	3	3	0	3	0	3	1	3
avgbs_112390	3	1	3	3	1	3	1	1	1	3	3	3	0	3	1	1	3	3	3	1	3	3	3	0	3	1	1	3	3	3	1	1	1	3	1	1	3	1	3	0	3	1	1	3	1	0	3	3	1
avgbs_112401	3	1	3	3	1	3	1	1	1	3	3	3	0	3	1	1	2	3	3	1	3	3	3	1	3	2	1	3	3	3	1	1	1	3	1	1	3	1	1	0	2	1	1	3	1	1	3	3	1
avgbs_112476	3	3	1	3	3	1	3	3	3	3	3	0	3	3	3	3	1	1	3	3	0	1	3	1	1	3	1	3	0	3	1	3	3	0	3	1	3	0	0	3	3	1	1	1	3	0	1	0	3
avgbs_112625	0	1	3	3	1	3	1	0	1	3	3	0	0	3	1	0	3	3	3	1	3	0	3	0	0	1	1	3	0	3	1	1	1	3	0	1	3	1	0	0	3	1	1	0	1	3	0	0	0
avgbs_112737	0	0	3	3	0	3	1	0	1	3	3	0	0	3	1	0	3	3	0	1	0	0	3	0	0	1	1	3	0	0	1	1	1	0	1	0	3	1	0	0	0	0	1	0	1	0	3	3	0
avgbs_112783	2	0	1	1	1	1	1	0	1	3	3	3	3	3	3	3	1	1	1	3	1	1	1	0	3	3	1	3	3	2	3	3	3	3	3	1	3	3	1	0	1	3	3	0	1	0	1	3	3
avgbs_112784	2	0	1	1	1	1	1	0	1	3	3	3	3	3	3	3	1	1	1	3	1	1	1	0	3	3	1	3	3	2	3	3	3	3	3	1	3	3	1	0	1	3	3	0	1	0	1	3	3
avgbs_112798	0	1	3	3	3	1	1	0	0	3	1	1	0	0	1	0	1	0	3	1	1	0	1	0	3	0	3	1	1	3	3	3	0	0	0	1	0	0	0	0	1	0	3	0	1	0	0	0	0
avgbs_112855	1	1	1	1	3	1	1	0	0	1	3	0	1	3	3	3	1	1	1	3	3	3	3	0	0	0	1	1	1	3	2	1	1	0	3	3	0	0	0	0	3	0	1	1	3	0	0	0	3
avgbs_112886	3	3	3	3	3	1	3	2	3	3	3	1	0	1	3	0	3	1	3	3	3	0	0	0	1	1	1	1	0	1	1	0	1	0	3	1	1	0	0	0	3	3	1	0	1	1	0	3	1
avgbs_112900	3	3	3	2	1	1	1	0	3	2	3	1	0	3	3	1	3	1	0	0	3	1	3	0	3	1	3	3	1	3	1	1	1	3	3	1	1	1	0	0	3	3	3	3	1	0	0	0	1
avgbs_112919	3	1	3	3	1	3	1	0	1	3	3	3	0	3	1	1	3	3	3	1	3	3	3	0	3	1	1	3	3	3	1	1	1	3	1	1	3	2	0	0	3	1	1	0	0	2	0	0	0
avgbs_112925	2	1	1	3	1	0	1	0	0	3	3	3	0	0	0	1	0	1	0	3	3	1	0	0	0	1	0	0	1	0	1	0	3	1	0	0	3	3	0	0	1	3	1	0	0	0	1	0	0
avgbs_112935	0	1	3	3	0	0	0	0	0	3	3	3	0	0	1	1	3	3	0	1	3	0	3	0	0	0	1	3	3	0	1	1	0	3	1	1	3	0	0	0	3	1	0	0	0	0	0	3	1
avgbs_112936	0	1	3	3	0	0	0	0	0	3	3	3	0	0	1	1	3	3	0	1	3	0	3	0	0	0	1	3	3	0	1	1	0	3	1	1	3	0	0	0	3	1	0	0	0	0	0	3	1
avgbs_112937	0	1	3	3	0	0	0	0	0	3	3	3	0	0	1	1	3	3	0	1	3	0	3	0	0	0	1	3	3	0	1	1	0	3	1	1	3	0	0	0	3	1	0	0	0	0	0	3	1
avgbs_112938	3	1	3	3	1	3	1	1	1	3	3	3	3	3	1	1	3	3	3	1	3	3	3	1	3	1	1	3	3	3	1	1	1	3	1	1	3	1	0	0	3	1	1	3	1	3	3	3	1
avgbs_113273	3	0	3	3	1	3	1	1	0	3	2	3	3	3	1	1	3	3	3	1	3	3	3	1	2	1	1	0	3	3	1	0	1	3	1	1	0	0	1	0	3	1	1	3	1	0	0	0	0
avgbs_113328	3	0	3	3	1	3	1	0	0	3	3	0	0	0	1	1	0	3	0	1	0	0	3	0	3	1	0	0	0	3	1	0	1	0	1	0	3	0	0	0	3	1	1	0	0	0	3	0	1
avgbs_113329	3	3	3	2	1	1	1	0	3	1	3	3	0	0	1	1	3	1	0	1	3	1	3	0	3	1	3	3	1	3	0	0	0	3	3	1	0	3	1	0	0	1	3	0	0	0	1	0	0
avgbs_113480	0	3	3	0	1	3	1	0	0	3	3	0	0	0	0	0	3	3	0	1	0	3	1	0	0	3	1	0	0	1	0	3	1	1	3	0	0	0	0	0	3	3	1	0	1	0	0	1	1
avgbs_113481	0	3	3	0	1	3	1	0	0	3	3	0	0	0	0	0	3	3	0	1	0	3	1	0	0	3	1	0	0	1	0	3	1	1	3	0	0	0	0	0	3	3	1	0	1	0	0	1	1
avgbs_113484	0	0	3	3	0	3	1	0	0	3	0	0	0	0	3	0	1	0	1	1	3	1	0	0	3	1	0	0	3	1	3	3	1	0	1	0	0	1	0	0	1	1	1	0	0	0	0	1	3
avgbs_113489	0	1	3	3	0	0	1	0	0	3	3	3	0	0	0	0	3	3	0	1	3	0	3	0	1	1	0	3	3	0	1	1	1	3	0	1	3	0	0	0	3	0	1	0	1	0	0	3	0
avgbs_113494	2	1	3	2	3	3	1	0	1	3	2	1	1	3	3	0	3	3	0	3	3	3	3	0	1	3	1	3	0	1	1	0	1	3	1	3	0	1	0	0	3	1	1	0	0	1	3	3	1
avgbs_113495	2	1	3	2	3	3	1	0	1	3	2	1	1	3	3	0	3	3	0	3	3	3	3	0	1	3	1	3	0	1	1	0	1	3	1	3	0	1	0	0	3	1	1	0	0	1	3	3	1
avgbs_113499	2	3	3	2	1	0	3	3	0	3	3	3	0	3	3	1	0	1	3	1	3	0	3	0	0	1	3	3	0	3	1	1	3	3	3	1	1	3	0	0	3	0	1	0	0	0	0	1	1
avgbs_113521	2	1	1	2	1	1	1	3	1	3	3	3	3	1	3	1	1	1	3	3	3	1	1	1	1	1	2	1	1	3	1	1	1	1	3	3	1	3	1	1	1	3	1	0	1	1	3	3	3
avgbs_113522	2	1	1	2	1	1	1	3	1	3	3	3	3	1	3	1	1	1	3	3	3	1	1	1	1	1	2	1	1	3	1	1	1	1	3	3	1	3	1	1	1	3	1	0	1	1	3	3	3
avgbs_113576	3	1	3	3	1	3	1	1	1	3	3	3	0	3	1	1	3	3	3	1	3	0	3	0	3	1	1	3	3	3	1	0	1	3	1	1	3	1	0	0	3	1	1	0	1	0	0	3	0
avgbs_113648	3	3	3	3	3	1	1	1	3	3	3	3	0	1	1	3	1	1	2	3	1	3	1	1	1	1	1	1	1	1	1	1	3	1	1	2	1	1	1	1	1	3	3	0	3	1	3	1	3
avgbs_113669	1	3	1	1	0	1	1	3	1	3	3	0	0	0	3	3	3	1	0	3	0	1	1	0	0	3	1	0	1	0	1	1	3	3	1	0	0	0	0	0	0	0	2	0	3	0	0	0	0
avgbs_113726	3	1	3	2	1	0	0	0	0	3	3	0	0	0	1	0	3	3	3	1	3	3	3	0	0	0	0	0	0	3	1	0	0	3	1	1	0	0	0	0	3	1	1	0	0	0	3	1	0
avgbs_113744	3	1	3	3	0	0	1	0	1	3	3	3	0	0	1	0	0	0	3	0	3	3	0	1	0	1	0	3	3	3	1	1	1	0	0	0	0	0	0	0	0	0	1	3	0	0	0	0	0
avgbs_113745	3	1	3	3	1	3	1	0	1	3	2	3	0	3	1	1	3	3	3	1	3	3	3	0	3	1	1	3	3	3	1	2	1	3	1	1	3	1	1	0	3	1	1	0	1	0	3	3	0
avgbs_113839	0	3	3	0	3	3	1	1	3	3	1	0	0	0	1	0	1	1	0	3	3	3	3	3	1	2	3	3	3	0	1	0	0	3	3	3	0	0	0	0	1	1	1	0	0	0	0	1	0
avgbs_113876	1	1	3	2	3	3	1	0	3	1	1	1	0	3	3	3	1	0	1	1	3	3	3	3	3	1	1	1	3	1	1	3	3	0	3	1	3	1	0	0	3	3	3	3	0	0	1	0	1
avgbs_113877	1	1	3	2	3	3	1	0	3	1	1	1	0	3	3	3	1	0	1	1	3	3	3	3	3	1	1	1	3	1	1	3	3	0	3	1	3	1	0	0	3	3	3	3	0	0	1	0	1
avgbs_113915	0	0	1	1	1	0	1	0	0	3	0	3	0	1	1	0	1	1	3	3	0	3	0	0	0	3	0	0	1	1	0	0	0	0	1	0	0	1	0	0	1	1	3	0	3	0	3	1	3
avgbs_113928	2	1	3	3	3	1	1	1	1	3	1	1	3	3	1	0	1	3	3	1	1	3	1	0	3	2	3	1	0	3	3	3	3	3	0	1	1	0	1	0	1	3	3	3	1	0	3	1	3
avgbs_113938	2	0	3	3	1	3	1	3	3	3	3	3	1	1	3	1	3	1	2	1	1	3	1	0	0	3	1	1	3	1	3	3	1	1	3	3	3	1	0	0	1	3	2	3	1	0	1	1	1
avgbs_113939	2	0	3	3	1	3	1	3	3	3	3	3	1	1	3	1	3	1	2	1	1	3	1	0	0	3	1	1	3	1	3	3	1	1	3	3	3	1	0	0	1	3	2	3	1	0	1	1	1
avgbs_113940	2	0	3	3	1	3	1	3	3	3	3	3	1	1	3	1	3	1	2	1	1	3	1	0	0	3	1	1	3	1	3	3	1	1	3	3	3	1	0	0	1	3	2	3	1	0	1	1	1
avgbs_113952	3	0	3	3	1	3	1	0	1	3	2	0	0	3	1	1	3	3	3	1	0	3	0	0	3	1	0	0	0	3	0	1	1	3	1	1	3	0	0	0	0	1	1	3	1	0	0	3	0
avgbs_114016	3	1	3	3	1	3	1	1	0	3	3	0	0	0	1	0	3	0	3	1	3	0	3	0	3	0	0	3	3	3	1	0	1	3	1	1	3	1	0	0	0	0	1	0	0	0	3	0	0
avgbs_114026	3	0	3	3	1	3	1	0	0	3	0	3	0	1	1	1	3	3	3	1	0	0	3	0	1	0	3	3	0	0	1	0	3	3	3	1	3	1	0	0	3	0	1	0	3	0	0	1	0
avgbs_114146	3	3	1	2	1	1	1	0	3	3	3	0	0	0	1	0	1	1	3	0	3	3	0	0	0	3	0	1	0	1	1	0	1	1	2	3	0	1	0	0	1	1	3	0	3	0	0	0	3
avgbs_114217	1	3	3	1	3	3	1	0	3	3	2	0	0	1	1	0	1	1	0	3	3	0	1	0	0	3	3	3	3	1	1	1	3	0	0	3	3	1	0	0	0	0	1	0	0	0	0	0	0
avgbs_114225	1	3	1	1	0	0	1	3	3	1	1	0	0	0	1	0	3	1	0	1	3	0	0	0	1	0	1	3	3	3	0	0	3	0	3	0	0	1	0	0	3	0	2	3	0	0	0	0	0
avgbs_114292	2	3	3	3	1	3	1	1	3	3	2	3	1	1	1	1	3	1	1	1	3	3	1	3	3	3	1	1	3	1	3	3	1	1	3	3	3	1	3	3	1	3	1	1	1	0	1	1	1
avgbs_114301	0	1	3	3	0	3	1	0	0	3	3	0	0	0	1	0	0	3	3	0	0	3	0	0	3	1	1	3	3	0	1	1	1	0	0	1	3	0	0	0	0	1	1	3	1	0	0	3	0
avgbs_114342	3	0	3	3	0	0	1	1	0	3	3	0	0	1	1	3	1	1	0	3	0	3	1	0	1	1	0	0	0	1	1	0	1	0	0	3	1	0	1	0	1	3	3	3	3	0	0	0	0
avgbs_114345	3	1	3	3	1	3	1	0	1	3	3	0	0	3	1	0	3	0	0	1	0	3	3	0	3	1	0	3	0	3	0	1	1	3	1	1	3	0	0	0	2	0	1	0	1	0	0	3	0
avgbs_114373	1	1	1	1	1	1	1	1	0	1	3	3	0	0	1	3	1	1	1	1	3	3	0	3	1	1	3	3	1	3	3	1	1	3	3	3	1	1	0	0	0	1	1	1	3	0	0	0	3
avgbs_114418	3	1	3	3	1	3	1	1	0	3	3	3	0	3	1	1	3	1	0	1	3	0	3	0	3	2	3	3	1	3	1	1	3	3	3	1	1	0	0	0	3	0	2	0	3	0	3	0	1
avgbs_114448	2	3	1	1	1	0	3	3	0	1	1	0	0	3	3	1	1	1	1	1	1	3	3	0	2	3	1	3	3	3	1	1	3	1	1	0	3	0	1	0	3	0	3	0	1	0	0	3	1
avgbs_114524	3	3	3	3	3	1	3	1	1	3	3	3	3	3	1	0	3	1	1	1	3	1	1	3	1	2	3	1	0	0	2	1	1	3	1	1	1	1	0	3	1	1	2	0	3	0	0	0	0
avgbs_114532	3	0	3	3	1	1	1	1	3	1	3	3	1	3	1	1	3	1	3	1	3	1	3	3	3	2	3	3	1	3	1	1	1	3	3	1	1	3	1	0	3	1	3	0	1	3	1	1	1
avgbs_114700	3	1	3	3	1	3	1	0	0	3	3	3	3	3	1	1	0	3	3	1	0	0	3	0	0	1	1	3	3	3	1	1	1	3	0	0	3	2	0	0	3	0	2	3	1	1	0	3	0
avgbs_114712	2	1	3	1	3	3	1	3	0	1	1	1	0	3	3	3	1	1	1	2	3	3	3	0	3	1	1	1	3	1	1	3	3	3	3	1	3	3	3	0	2	1	3	0	0	0	1	0	1
avgbs_114713	2	1	3	1	3	3	1	3	0	1	1	1	0	3	3	3	1	1	1	2	3	3	3	0	3	1	1	1	3	1	1	3	3	3	3	1	3	3	3	0	2	1	3	0	0	0	1	0	1
avgbs_114725	0	3	3	2	3	3	1	1	0	3	0	1	0	0	1	3	1	1	0	3	0	3	0	0	0	3	3	3	3	0	1	0	3	0	3	3	0	0	0	0	1	1	1	0	0	0	0	1	0
avgbs_114758	3	0	0	1	1	1	3	0	1	1	3	1	0	3	1	3	1	0	0	0	0	0	1	0	0	3	0	1	0	0	3	1	3	3	3	3	3	0	0	0	3	0	3	0	1	0	0	0	1
avgbs_114862	3	0	3	2	1	0	1	0	0	2	3	3	0	1	1	1	3	1	1	1	3	1	0	0	1	1	1	0	3	3	1	1	0	0	3	1	3	0	0	0	3	0	1	1	1	0	0	0	1
avgbs_114880	3	1	3	3	1	3	1	1	1	3	2	3	0	3	1	1	3	3	3	1	3	3	3	1	2	1	1	3	3	3	1	1	1	3	1	1	3	1	3	3	3	1	1	3	1	1	3	3	1
avgbs_114881	3	1	3	3	1	3	1	1	1	3	2	3	0	3	1	1	3	3	3	1	3	3	3	1	2	1	1	3	3	3	1	1	1	3	1	1	3	1	3	3	3	1	1	3	1	1	3	3	1
avgbs_114925	2	1	3	3	1	3	1	3	3	3	3	3	1	1	1	1	3	1	1	1	3	1	3	1	2	1	3	3	1	3	1	1	3	3	3	1	1	3	1	3	2	1	1	1	3	1	3	1	1
avgbs_114983	1	0	1	1	3	1	1	3	3	1	1	1	0	1	1	3	1	3	1	1	1	1	3	0	3	2	1	3	0	3	1	1	3	3	3	1	1	0	0	0	1	3	1	1	0	0	0	3	0
avgbs_114994	3	1	3	3	1	3	1	1	1	3	2	3	0	3	1	1	3	3	3	1	3	3	3	1	2	1	1	3	3	3	1	1	1	0	1	1	3	1	0	0	3	1	1	0	1	1	3	0	0
avgbs_115003	3	1	3	3	1	3	1	1	1	3	3	3	0	3	1	1	3	3	3	1	3	3	3	0	3	1	1	3	3	3	1	1	1	3	1	1	3	1	1	0	3	1	2	0	1	0	0	3	1
avgbs_115004	3	1	3	3	1	3	1	0	1	3	3	3	3	3	1	1	3	3	3	1	3	3	3	0	3	1	1	3	3	3	1	1	1	3	1	1	3	1	0	3	2	1	1	3	1	1	3	3	1
avgbs_115117	2	0	1	1	3	1	1	0	0	1	3	3	0	0	3	0	1	1	1	3	3	3	3	0	1	1	1	1	0	3	3	3	1	3	3	3	3	1	3	3	3	0	1	0	0	0	3	0	0
avgbs_115150	2	1	3	3	3	1	1	1	1	3	1	1	3	3	1	3	1	3	3	1	1	2	1	3	3	3	3	1	0	3	3	3	3	3	1	2	1	0	0	0	1	3	3	0	1	1	3	1	3
avgbs_115231	3	0	3	3	1	1	3	1	0	3	3	0	0	3	0	0	0	1	1	1	3	1	1	0	0	2	3	0	0	0	0	0	1	3	1	1	1	0	0	0	1	0	1	0	0	0	0	0	0
avgbs_115246	3	0	1	1	1	1	1	3	3	3	0	3	0	0	1	3	1	0	3	2	3	3	0	0	0	3	3	1	1	3	1	1	3	0	0	0	1	0	0	0	0	0	3	0	0	0	3	1	3
avgbs_115275	3	1	3	3	1	0	1	1	1	3	3	3	0	3	1	1	3	3	0	1	3	3	3	1	0	1	1	3	0	3	1	1	1	3	1	1	3	1	0	0	3	1	2	3	1	0	0	3	0
avgbs_115282	3	1	3	3	1	3	1	1	1	3	2	0	0	3	1	1	0	3	3	1	3	3	0	1	3	0	1	3	3	3	1	1	1	3	0	1	3	1	0	0	3	0	1	3	0	0	0	3	1
avgbs_115283	3	1	3	3	1	3	1	1	1	3	2	0	0	3	1	1	0	3	3	1	3	3	0	1	3	0	1	3	3	3	1	1	1	3	0	1	3	1	0	0	3	0	1	3	0	0	0	3	1
avgbs_115317	3	0	3	3	1	3	1	0	1	3	3	3	0	3	1	0	3	3	0	1	3	3	3	0	0	1	1	3	0	3	0	1	1	3	0	1	3	0	0	0	3	1	1	0	0	0	0	3	1
avgbs_115329	3	1	3	3	1	3	1	1	1	3	2	3	0	3	1	1	3	3	3	1	3	3	3	0	3	2	0	3	3	3	1	1	1	3	1	1	3	2	1	3	3	1	1	3	1	0	3	3	1
avgbs_115330	3	1	3	3	1	3	1	1	1	3	3	3	3	3	1	1	3	3	3	1	3	3	3	1	2	1	1	3	3	3	1	1	1	3	1	1	3	1	0	3	3	1	2	3	1	1	3	3	1
avgbs_115373	1	0	3	1	0	0	0	0	3	3	0	0	0	0	0	0	1	1	3	0	3	0	1	3	1	3	3	3	0	0	1	1	3	3	3	3	3	1	0	0	1	1	1	0	3	3	0	0	3
avgbs_115416	0	3	1	1	0	0	1	3	3	3	3	3	0	1	1	0	1	1	3	0	0	0	1	0	1	3	3	1	0	1	0	1	0	3	0	3	0	1	1	0	0	0	1	0	3	0	0	0	3
avgbs_115514	1	3	3	1	0	3	1	0	1	3	1	0	0	1	1	3	0	3	3	3	3	3	1	0	1	2	3	1	1	3	1	3	3	3	3	0	3	3	0	0	1	3	2	1	1	0	3	0	1
avgbs_115515	1	3	3	1	0	3	1	0	1	3	1	0	0	1	1	3	0	3	3	3	3	3	1	0	1	2	3	1	1	3	1	3	3	3	3	0	3	3	0	0	1	3	2	1	1	0	3	0	1
avgbs_1156	3	0	3	3	0	3	1	0	1	3	3	3	0	1	1	0	0	1	1	1	3	1	3	0	0	0	3	0	1	3	1	0	0	0	3	1	1	1	1	0	0	1	1	0	0	0	0	3	0
avgbs_1157	3	0	3	3	0	3	1	0	1	3	3	3	0	1	1	0	0	1	1	1	3	1	3	0	0	0	3	0	1	3	1	0	0	0	3	1	1	1	1	0	0	1	1	0	0	0	0	3	0
avgbs_115746	3	3	3	3	2	0	1	3	3	3	2	3	0	1	3	3	3	1	1	1	0	3	0	0	3	1	1	1	3	1	3	3	1	1	3	3	3	3	0	3	1	3	3	3	1	1	0	1	1
avgbs_115747	3	3	3	3	2	0	1	3	3	3	2	3	0	1	3	3	3	1	1	1	0	3	0	0	3	1	1	1	3	1	3	3	1	1	3	3	3	3	0	3	1	3	3	3	1	1	0	1	1
avgbs_115756	3	1	3	3	1	3	1	0	1	3	3	3	0	3	1	1	2	3	3	1	3	3	3	0	3	1	1	3	3	3	1	1	1	3	1	2	3	1	3	0	3	1	1	0	1	0	3	3	1
avgbs_115794	3	0	3	3	1	3	1	0	0	3	3	3	0	3	1	0	3	0	0	1	0	3	3	0	0	1	0	0	0	3	0	1	1	0	1	1	0	1	0	0	3	1	1	0	1	0	0	0	0
avgbs_1158	3	0	3	3	0	3	1	0	1	3	3	3	0	1	1	0	0	1	1	1	3	1	3	0	0	0	3	0	1	3	1	0	0	0	3	1	1	1	1	0	0	1	1	0	0	0	0	3	0
avgbs_115821	3	0	3	3	0	3	1	1	0	3	2	3	0	0	1	0	3	3	3	1	3	3	3	0	0	2	1	3	3	3	1	1	1	3	0	1	3	0	1	0	3	1	1	0	1	0	0	3	0
avgbs_115834	2	3	3	3	3	1	1	1	3	3	3	3	3	1	1	3	1	1	2	3	1	3	1	0	1	3	3	1	1	1	1	1	1	1	3	3	1	1	0	0	1	1	3	0	3	1	3	1	3
avgbs_115835	2	3	3	3	3	1	1	1	3	3	3	3	3	1	1	3	1	1	2	3	1	3	1	0	1	3	3	1	1	1	1	1	1	1	3	3	1	1	0	0	1	1	3	0	3	1	3	1	3
avgbs_115858	3	1	1	1	0	3	1	0	1	1	0	3	0	3	1	0	1	0	0	1	3	0	0	0	0	3	1	1	1	0	3	1	3	0	3	1	1	0	0	0	0	1	1	0	1	0	0	3	3
avgbs_1159	3	0	3	0	3	1	0	1	1	3	0	0	3	0	1	0	1	3	3	0	0	1	1	0	0	0	3	0	1	3	3	3	0	0	0	1	0	0	0	0	1	0	3	0	1	0	0	1	0
avgbs_116006	2	3	3	3	1	1	1	0	0	3	3	0	0	1	1	0	3	1	0	3	1	0	1	0	1	3	0	0	1	1	1	3	0	0	0	3	0	0	3	0	1	0	3	0	0	0	0	1	0
avgbs_116017	2	1	1	1	1	1	1	0	3	1	1	1	0	3	3	3	3	1	1	1	3	1	3	0	3	2	1	3	1	3	1	1	3	3	3	1	1	1	3	0	1	3	1	1	1	3	1	3	1
avgbs_116079	1	3	3	2	3	3	1	1	3	3	2	1	0	0	1	0	1	1	0	3	3	3	1	0	1	3	3	3	3	1	1	1	3	3	3	3	0	0	3	0	1	1	1	0	1	0	0	0	0
avgbs_116088	1	0	1	0	0	1	1	0	3	1	3	3	0	0	3	0	1	1	0	0	3	0	3	0	3	0	1	0	0	0	3	1	1	0	3	3	0	0	3	0	3	1	1	0	0	0	3	0	0
avgbs_116106	1	0	1	0	1	1	1	0	1	3	3	0	0	0	3	0	1	1	1	0	1	1	1	0	0	3	0	3	3	1	0	3	0	0	3	1	3	0	1	0	1	3	3	0	0	0	0	0	0
avgbs_116117	3	3	1	0	0	0	1	3	0	3	3	0	0	1	1	0	1	1	3	0	3	0	1	0	0	0	3	1	0	1	1	0	0	1	3	3	0	0	0	0	0	0	3	0	3	0	3	0	0
avgbs_116150	0	3	3	2	0	3	1	0	0	3	2	0	0	1	1	3	1	1	0	3	3	3	1	0	0	0	0	0	1	0	1	0	3	3	0	3	3	1	0	0	1	1	1	0	1	0	0	0	0
avgbs_116314	3	1	3	3	1	3	1	0	1	3	3	0	0	3	1	0	3	0	0	0	0	0	3	0	0	1	0	0	0	3	1	1	1	3	1	1	0	0	0	0	3	1	1	0	1	0	3	3	1
avgbs_116315	3	1	3	3	1	3	1	0	1	3	3	0	0	3	1	0	3	0	0	0	0	0	3	0	0	1	0	0	0	3	1	1	1	3	1	1	0	0	0	0	3	1	1	0	1	0	3	3	1
avgbs_116330	2	0	3	3	3	3	3	1	1	1	3	1	0	1	3	3	3	1	0	3	1	0	3	0	1	2	1	1	1	1	3	1	1	1	1	3	1	1	0	0	2	3	1	1	1	1	3	3	1
avgbs_116430	3	0	3	3	1	3	1	1	0	3	3	3	0	0	1	1	3	3	0	0	3	3	3	0	3	1	0	3	0	0	1	1	1	0	1	1	3	1	1	0	3	0	1	3	0	0	0	3	1
avgbs_11649	2	0	1	1	3	1	1	0	3	1	3	1	0	3	3	3	1	1	1	3	3	3	3	0	1	1	1	3	3	3	2	3	0	3	3	3	3	1	0	0	3	1	1	0	3	0	3	3	3
avgbs_11650	2	0	1	1	3	1	1	0	3	1	3	1	0	3	3	3	1	1	1	3	3	3	3	0	1	1	1	3	3	3	2	3	0	3	3	3	3	1	0	0	3	1	1	0	3	0	3	3	3
avgbs_116559	0	0	1	3	0	1	3	0	3	3	0	0	3	0	3	0	1	1	0	3	0	0	3	0	1	3	1	0	3	3	0	0	0	3	3	1	0	3	0	0	0	1	2	1	1	0	1	1	3
avgbs_116560	0	0	1	3	0	1	3	0	3	3	0	0	3	0	3	0	1	1	0	3	0	0	3	0	1	3	1	0	3	3	0	0	0	3	3	1	0	3	0	0	0	1	2	1	1	0	1	1	3
avgbs_116686	2	0	1	1	3	1	1	1	3	1	2	3	0	0	3	3	1	1	1	1	3	3	3	0	1	1	1	1	1	3	2	1	1	3	3	3	1	1	3	0	3	1	1	0	3	0	3	1	0
avgbs_116705	3	0	3	3	1	3	1	0	1	3	2	0	0	0	1	1	3	1	1	1	3	1	3	1	3	1	3	3	0	0	1	0	3	3	3	1	1	0	0	0	3	1	1	3	0	0	0	0	1
avgbs_116735	0	0	3	3	1	3	1	0	1	3	3	3	3	3	1	1	3	3	3	1	0	3	3	0	3	1	1	3	3	3	0	1	1	3	0	1	3	1	0	0	3	1	1	3	0	0	3	3	0
avgbs_116747	2	0	3	3	0	1	3	0	0	3	2	3	0	3	1	0	3	1	0	3	0	1	0	0	1	3	3	0	1	0	0	3	3	0	0	3	1	3	1	0	1	0	3	0	3	0	0	3	0
avgbs_116762	2	0	3	3	3	1	0	0	1	3	1	0	0	3	1	3	1	3	3	1	0	3	1	3	0	3	3	1	0	3	3	3	3	0	1	1	1	3	0	0	1	0	3	0	0	0	0	0	0
avgbs_116763	2	0	3	3	3	1	0	0	1	3	1	0	0	3	1	3	1	3	3	1	0	3	1	3	0	3	3	1	0	3	3	3	3	0	1	1	1	3	0	0	1	0	3	0	0	0	0	0	0
avgbs_116787	2	0	1	2	3	3	3	1	3	3	1	1	3	3	3	3	3	1	1	0	3	3	3	0	1	3	1	1	3	3	3	3	0	1	3	1	3	3	3	3	3	0	3	1	0	0	3	1	1
avgbs_116801	3	0	1	3	0	1	3	0	3	3	3	3	3	3	3	3	1	0	3	3	0	1	3	0	0	2	1	0	0	3	0	3	3	3	3	1	3	0	1	0	3	1	1	1	3	0	1	3	0
avgbs_116822	2	0	0	1	0	3	3	0	1	1	3	0	0	1	3	0	0	0	1	3	1	1	3	0	3	0	3	3	0	3	3	3	0	0	1	3	0	0	3	1	3	1	2	1	3	3	1	3	0
avgbs_116824	3	0	3	2	0	3	1	0	0	3	0	3	0	3	1	1	3	0	0	1	3	0	3	0	3	1	1	3	0	1	0	0	3	3	3	0	1	0	0	0	3	0	1	0	1	0	0	0	0
avgbs_116891	3	0	3	3	1	1	1	1	3	1	3	3	0	0	1	0	3	1	0	1	3	1	3	0	3	1	3	0	1	3	1	1	1	3	3	1	1	0	0	0	3	1	2	0	1	0	0	1	1
avgbs_117013	2	3	3	3	1	3	1	1	0	1	3	3	0	0	3	0	3	1	0	1	0	1	1	0	0	3	2	3	0	1	1	1	3	3	0	1	1	0	0	0	0	0	3	0	0	0	1	0	0
avgbs_117014	2	3	3	3	1	3	1	1	0	1	3	3	0	0	3	0	3	1	0	1	0	1	1	0	0	3	2	3	0	1	1	1	3	3	0	1	1	0	0	0	0	0	3	0	0	0	1	0	0
avgbs_117077	0	0	0	3	0	0	1	1	1	0	3	3	0	0	1	1	3	0	0	1	3	3	3	0	0	1	1	3	0	3	1	1	1	0	1	1	3	1	0	0	0	1	1	0	1	0	0	0	1
avgbs_117078	0	0	0	3	0	0	1	1	1	0	3	3	0	0	1	1	3	0	0	1	3	3	3	0	0	1	1	3	0	3	1	1	1	0	1	1	3	1	0	0	0	1	1	0	1	0	0	0	1
avgbs_117113	3	1	3	1	3	1	3	0	1	1	3	3	1	0	3	0	1	0	3	3	0	1	0	0	1	3	1	1	1	0	0	3	3	1	1	1	1	1	0	0	1	3	2	0	0	0	0	0	3
avgbs_117260	3	0	3	3	1	3	1	0	1	3	3	3	0	0	1	0	0	0	0	1	3	1	0	0	0	1	3	3	1	0	0	1	0	3	3	1	1	0	0	0	0	0	1	0	3	0	0	0	0
avgbs_117311	1	1	3	1	3	3	1	0	3	1	1	1	3	3	3	0	1	1	0	1	3	0	0	0	3	1	1	1	3	1	1	3	3	3	3	1	3	0	0	0	3	1	3	0	0	3	0	0	1
avgbs_117312	1	1	3	1	3	3	1	0	3	1	1	1	3	3	3	0	1	1	0	1	3	0	0	0	3	1	1	1	3	1	1	3	3	3	3	1	3	0	0	0	3	1	3	0	0	3	0	0	1
avgbs_117439	3	0	2	1	1	0	3	3	1	1	3	1	0	3	1	0	1	1	0	3	3	0	0	0	0	3	0	1	3	1	0	1	3	0	3	3	0	0	0	0	3	1	2	0	1	0	3	3	1
avgbs_117442	1	3	3	1	0	3	1	0	0	3	2	1	0	3	1	3	0	1	0	3	0	3	0	0	1	3	3	3	3	0	1	3	3	3	3	3	0	0	0	0	1	1	1	0	0	0	0	1	0
avgbs_117562	2	1	3	3	0	1	3	0	3	3	2	3	0	0	1	0	3	3	0	3	1	1	1	0	1	3	1	1	0	3	3	0	3	3	1	3	3	3	1	0	3	3	3	0	0	0	0	0	3
avgbs_117716	3	0	1	1	1	3	3	0	0	1	1	0	0	0	1	1	3	3	3	1	3	3	3	0	3	1	1	1	3	3	1	0	3	3	1	3	3	0	0	0	3	0	2	1	1	0	1	0	0
avgbs_117842	3	3	1	1	1	3	1	1	3	1	3	1	0	1	3	1	3	1	3	1	3	1	3	0	3	1	3	3	1	3	1	1	1	3	3	1	0	1	0	0	3	3	1	1	1	0	1	1	1
avgbs_117843	3	3	1	1	1	3	1	1	3	1	3	1	0	1	3	1	3	1	3	1	3	1	3	0	3	1	3	3	1	3	1	1	1	3	3	1	0	1	0	0	3	3	1	1	1	0	1	1	1
avgbs_117853	0	1	3	3	3	0	1	1	0	3	1	1	0	3	2	0	1	3	3	1	0	0	1	3	3	3	0	1	0	0	3	3	3	3	1	1	0	3	0	0	1	3	3	0	1	0	3	1	0
avgbs_118000	3	0	1	3	3	1	0	0	0	3	3	1	0	1	3	0	3	1	0	3	0	0	0	0	2	1	1	1	1	1	0	1	1	1	0	1	0	0	0	0	3	0	1	1	1	0	1	3	1
avgbs_118099	1	0	1	1	0	1	1	0	3	1	3	3	0	3	3	3	1	1	1	0	0	3	3	0	1	0	1	1	3	3	0	3	0	3	3	0	3	0	0	0	0	0	1	0	0	0	0	1	3
avgbs_118100	1	0	1	1	0	1	1	0	3	1	3	3	0	3	3	3	1	1	1	0	0	3	3	0	1	0	1	1	3	3	0	3	0	3	3	0	3	0	0	0	0	0	1	0	0	0	0	1	3
avgbs_118101	1	0	1	1	0	1	1	0	3	1	3	3	0	3	3	3	1	1	1	0	0	3	3	0	1	0	1	1	3	3	0	3	0	3	3	0	3	0	0	0	0	0	1	0	0	0	0	1	3
avgbs_118102	1	0	1	1	0	1	1	0	3	1	3	3	0	3	3	3	1	1	1	0	0	3	3	0	1	0	1	1	3	3	0	3	0	3	3	0	3	0	0	0	0	0	1	0	0	0	0	1	3
avgbs_118143	3	3	3	1	3	3	1	3	3	3	1	3	0	1	1	1	3	3	3	1	3	3	3	0	2	1	3	3	3	1	1	3	3	1	3	1	3	3	0	0	1	1	1	2	3	0	0	3	3
avgbs_118151	3	0	1	1	1	3	1	0	1	1	3	3	0	0	1	1	1	3	3	1	3	1	3	0	1	0	1	1	1	1	3	1	3	3	3	1	1	0	1	0	3	1	1	3	0	3	3	3	1
avgbs_118152	3	0	1	1	1	3	1	0	1	1	3	3	0	0	1	1	1	3	3	1	3	1	3	0	1	0	1	1	1	1	3	1	3	3	3	1	1	0	1	0	3	1	1	3	0	3	3	3	1
avgbs_118253	3	3	3	2	3	1	3	1	0	3	3	1	0	0	3	3	3	0	0	3	0	0	3	0	1	1	1	0	1	0	0	0	1	1	3	1	1	1	0	3	2	3	1	0	0	0	1	0	1
avgbs_118289	3	3	1	2	2	1	3	0	0	3	3	3	0	3	3	3	1	1	3	3	3	1	3	0	1	2	1	3	3	3	1	3	3	3	3	1	3	3	1	0	3	1	1	0	1	0	1	0	0
avgbs_118455	3	3	3	2	3	1	1	3	3	3	1	3	0	0	1	1	3	3	3	1	3	3	3	1	2	2	3	3	3	1	1	3	3	1	3	1	3	3	3	0	1	1	1	1	3	0	3	0	1
avgbs_118512	2	0	3	3	3	1	1	1	0	3	3	3	0	1	1	0	0	1	0	0	1	3	1	0	1	3	0	1	1	1	1	1	0	0	2	1	1	1	0	0	1	1	3	0	3	1	0	1	0
avgbs_118559	3	0	1	2	0	1	3	0	1	1	3	1	0	1	3	0	1	0	0	0	1	3	3	0	3	3	3	3	0	3	1	3	3	3	3	1	3	0	3	0	1	3	1	0	0	0	0	0	0
avgbs_118560	3	0	1	2	0	1	3	0	1	1	3	1	0	1	3	0	1	0	0	0	1	3	3	0	3	3	3	3	0	3	1	3	3	3	3	1	3	0	3	0	1	3	1	0	0	0	0	0	0
avgbs_118788	2	0	1	0	1	1	1	0	1	3	3	3	0	0	3	0	1	1	0	3	1	0	0	0	3	3	0	3	0	1	1	3	0	3	3	1	3	3	0	0	1	3	3	0	0	3	0	3	0
avgbs_118789	2	0	1	0	1	1	1	0	1	3	3	3	0	0	3	0	1	1	0	3	1	0	0	0	3	3	0	3	0	1	1	3	0	3	3	1	3	3	0	0	1	3	3	0	0	3	0	3	0
avgbs_118792	3	3	3	1	3	3	1	0	0	3	2	1	0	0	1	3	0	1	0	3	3	3	0	0	3	3	0	3	3	1	1	1	0	0	0	3	3	1	0	0	3	0	2	1	1	0	0	0	1
avgbs_119004	3	0	1	0	0	3	0	3	0	1	3	2	0	3	1	0	1	3	0	0	3	1	3	0	0	3	0	3	0	0	3	1	3	3	3	1	1	1	0	0	3	0	1	0	0	0	1	3	3
avgbs_119048	3	3	3	3	3	1	3	0	1	3	3	3	0	3	1	1	3	1	1	1	3	1	1	0	1	3	3	1	1	1	3	0	1	3	1	1	1	1	0	0	1	1	2	1	3	0	0	1	0
avgbs_119066	3	1	3	3	1	3	1	0	0	3	3	0	0	0	1	1	3	1	1	1	3	1	3	0	2	1	3	3	1	3	1	1	3	3	3	1	1	3	0	0	3	1	1	0	0	0	3	0	0
avgbs_119173	3	1	3	3	1	3	1	1	1	3	2	3	0	3	1	1	3	3	3	1	3	3	3	0	3	1	1	3	3	3	1	1	1	3	1	1	2	1	1	0	3	1	1	0	1	0	0	3	0
avgbs_119184	2	3	3	3	2	3	1	0	0	3	3	3	0	0	3	0	3	0	3	1	0	0	1	0	3	1	0	1	0	1	3	3	1	0	0	0	3	0	0	0	1	0	3	0	1	0	0	0	1
avgbs_119185	2	3	3	3	2	3	1	0	0	3	3	3	0	0	3	0	3	0	3	1	0	0	1	0	3	1	0	1	0	1	3	3	1	0	0	0	3	0	0	0	1	0	3	0	1	0	0	0	1
avgbs_119213	3	1	3	3	1	3	1	1	1	3	2	3	0	3	1	1	3	3	3	1	3	3	3	0	3	1	1	3	3	3	1	1	1	3	1	1	2	1	1	0	3	1	1	0	1	0	0	3	0
avgbs_119220	3	3	3	3	3	1	1	1	3	3	2	3	3	1	1	3	1	1	2	3	1	3	1	0	1	3	3	1	0	1	1	1	1	1	2	3	1	1	0	0	1	1	3	0	3	0	3	0	3
avgbs_119221	2	0	3	2	1	3	3	3	3	1	1	0	3	3	1	1	3	3	1	3	1	0	1	0	3	1	0	3	3	3	3	3	1	0	1	1	3	3	3	0	1	1	2	1	1	0	0	1	3
avgbs_119248	3	3	1	1	1	3	1	1	0	1	2	1	1	1	3	0	3	1	2	0	3	1	3	0	3	1	3	3	1	3	1	1	1	3	3	1	1	0	1	0	3	3	1	0	1	0	1	0	0
avgbs_119269	3	1	1	1	1	1	1	0	3	1	1	0	0	3	0	0	3	1	0	1	3	0	3	0	3	1	1	3	1	3	1	0	3	3	0	1	1	1	0	0	1	0	1	1	0	0	1	3	0
avgbs_119344	0	0	3	3	3	0	1	1	1	3	1	0	3	0	1	0	1	3	0	1	1	2	1	0	3	3	3	1	1	0	3	3	3	0	1	1	1	0	1	0	0	3	3	0	1	0	0	0	0
avgbs_119545	2	3	1	1	1	1	1	0	1	3	0	3	0	0	3	0	1	1	1	3	1	1	1	0	0	3	0	3	0	1	1	3	3	3	3	1	3	0	1	0	1	3	3	0	3	0	0	0	0
avgbs_119609	2	3	1	1	1	1	1	3	1	3	3	3	3	3	3	3	1	1	1	3	1	1	1	0	3	3	1	3	3	1	1	3	3	3	1	1	3	3	1	0	1	3	3	3	3	0	1	3	1
avgbs_119610	2	3	1	1	1	1	1	3	1	3	3	3	3	3	3	3	1	1	1	3	1	1	1	0	3	3	1	3	3	1	1	3	3	3	1	1	3	3	1	0	1	3	3	3	3	0	1	3	1
avgbs_119672	3	0	3	3	0	3	1	1	0	2	3	0	0	3	1	1	3	3	0	0	3	3	0	0	3	1	1	3	3	0	1	1	1	0	1	1	0	1	0	0	3	0	1	0	1	3	0	0	1
avgbs_119706	2	0	3	3	3	1	1	1	1	3	1	1	0	3	1	3	1	3	3	1	1	2	1	0	3	3	3	1	1	2	3	3	3	3	1	1	1	3	1	3	1	3	3	0	1	1	3	1	3
avgbs_119707	2	0	3	3	3	1	1	1	1	3	1	1	0	3	1	3	1	3	3	1	1	2	1	0	3	3	3	1	1	2	3	3	3	3	1	1	1	3	1	3	1	3	3	0	1	1	3	1	3
avgbs_119712	1	0	1	0	0	0	1	3	3	1	1	0	0	3	3	3	1	0	1	1	3	0	0	0	3	1	1	3	0	1	1	1	0	0	3	1	0	0	0	0	0	0	3	0	0	0	0	0	1
avgbs_119820	3	3	3	1	0	3	3	0	0	3	3	0	0	0	1	0	1	3	3	3	0	3	3	0	1	3	0	1	0	3	0	0	1	3	3	0	0	0	0	0	1	1	1	0	0	0	0	0	1
avgbs_119821	3	3	3	1	0	3	3	0	0	3	3	0	0	0	1	0	1	3	3	3	0	3	3	0	1	3	0	1	0	3	0	0	1	3	3	0	0	0	0	0	1	1	1	0	0	0	0	0	1
avgbs_119910	3	3	3	2	3	3	1	0	3	3	1	0	0	1	1	0	3	3	3	1	3	3	3	0	3	2	3	3	3	1	1	3	3	1	3	1	0	3	0	0	1	1	1	1	3	0	3	3	0
avgbs_119911	3	3	3	2	3	3	1	0	3	3	1	0	0	1	1	0	3	3	3	1	3	3	3	0	3	2	3	3	3	1	1	3	3	1	3	1	0	3	0	0	1	1	1	1	3	0	3	3	0
avgbs_119912	3	3	3	2	3	3	1	0	3	3	1	0	0	1	1	0	3	3	3	1	3	3	3	0	3	2	3	3	3	1	1	3	3	1	3	1	0	3	0	0	1	1	1	1	3	0	3	3	0
avgbs_119997	3	1	3	3	1	3	1	1	1	3	3	3	0	3	1	1	3	3	3	1	3	3	3	0	3	1	3	3	3	3	1	1	1	3	1	1	3	0	0	0	3	0	1	3	0	1	3	3	1
avgbs_120017	3	1	3	3	1	3	1	1	1	3	3	3	0	3	1	1	3	3	3	1	3	3	3	0	3	1	1	3	3	3	1	1	1	3	1	2	3	1	0	3	3	1	2	3	1	0	3	3	1
avgbs_120048	2	3	1	1	1	1	1	0	1	3	0	3	0	0	3	0	1	1	1	3	1	1	1	0	0	3	0	3	0	1	1	3	3	3	3	1	3	0	1	0	1	3	3	0	3	0	0	0	0
avgbs_120055	2	3	3	1	3	3	1	1	3	3	1	1	0	0	1	0	1	1	3	3	3	3	1	0	0	3	3	3	3	1	1	1	3	3	3	3	3	1	1	0	1	0	1	1	1	0	0	1	0
avgbs_120131	3	0	3	3	1	3	1	0	1	3	2	0	0	0	1	0	3	3	3	0	3	0	3	0	0	1	3	3	0	3	1	1	0	0	1	0	3	3	0	0	3	0	1	0	0	0	0	0	1
avgbs_120156	3	1	3	3	0	0	1	0	0	3	3	0	0	0	1	1	3	3	3	1	3	0	3	1	3	1	0	3	3	3	1	1	1	0	1	1	3	1	0	0	3	1	1	0	1	0	3	3	1
avgbs_120188	2	1	1	1	3	1	3	1	3	1	3	1	1	3	3	3	1	1	1	3	3	1	3	3	2	1	1	3	3	3	3	3	3	3	3	3	3	1	0	3	3	1	2	1	3	0	1	1	3
avgbs_120236	1	0	1	1	1	1	1	0	3	1	1	1	0	3	3	0	3	1	1	1	3	0	0	0	0	1	1	3	1	3	1	0	3	3	0	1	1	1	0	0	1	3	1	0	1	0	1	3	0
avgbs_120247	1	0	3	2	3	3	1	3	0	1	3	1	0	0	3	0	1	0	0	0	3	0	3	0	0	0	1	0	0	1	1	0	3	0	3	1	3	1	0	0	3	3	3	0	1	0	1	0	1
avgbs_120248	1	0	3	2	3	3	1	3	0	1	3	1	0	0	3	0	1	0	0	0	3	0	3	0	0	0	1	0	0	1	1	0	3	0	3	1	3	1	0	0	3	3	3	0	1	0	1	0	1
avgbs_120256	2	3	1	3	1	1	1	1	1	2	3	3	3	3	3	3	3	1	1	3	1	1	0	3	3	3	1	3	1	1	1	1	3	3	1	1	1	3	0	3	1	3	3	0	3	3	1	3	1
avgbs_120266	3	1	3	3	1	3	1	1	0	3	2	3	0	3	1	1	3	3	3	1	3	3	3	0	3	1	1	3	0	3	1	1	1	0	1	1	3	1	0	0	3	1	1	3	1	3	3	3	1
avgbs_120273	3	1	3	3	1	3	1	0	1	3	3	3	0	3	1	0	3	3	3	1	3	3	0	0	3	1	1	3	3	3	1	1	1	3	1	1	3	0	1	0	3	1	1	3	0	1	3	3	0
avgbs_120274	3	1	3	3	1	3	1	0	1	3	3	3	0	3	1	0	3	3	3	1	3	3	0	0	3	1	1	3	3	3	1	1	1	3	1	1	3	0	1	0	3	1	1	3	0	1	3	3	0
avgbs_120313	1	0	3	1	0	3	1	0	0	3	3	0	0	1	1	0	1	1	3	0	3	3	1	0	0	3	3	0	3	3	1	0	0	1	3	3	3	0	0	0	0	0	1	0	0	0	0	0	0
avgbs_120356	1	3	3	1	0	3	1	0	0	3	3	1	0	0	1	0	1	1	3	0	0	3	0	0	1	3	0	0	0	1	1	1	0	0	0	3	3	0	0	0	1	0	0	0	0	0	0	3	1
avgbs_120357	1	3	3	1	0	3	1	0	0	3	3	1	0	0	1	0	1	1	3	0	0	3	0	0	1	3	0	0	0	1	1	1	0	0	0	3	3	0	0	0	1	0	0	0	0	0	0	3	1
avgbs_120369	3	0	3	3	1	0	1	0	1	3	3	0	0	0	1	1	3	1	1	1	3	0	3	0	3	1	3	3	1	3	1	1	3	3	3	1	1	0	0	0	3	1	1	1	3	0	0	3	0
avgbs_120387	2	0	3	3	0	1	1	1	1	3	1	1	0	3	1	3	1	3	3	1	1	1	1	3	3	3	3	1	1	3	3	3	3	3	1	1	1	0	1	0	2	3	2	0	1	1	3	1	3
avgbs_120388	1	1	3	3	0	1	1	1	1	0	1	1	0	0	1	0	0	0	0	1	0	3	0	3	0	3	0	1	0	0	0	3	3	0	1	1	0	0	0	0	1	3	2	0	1	0	0	1	0
avgbs_120390	3	1	3	0	1	3	1	1	1	3	2	3	0	0	1	1	3	3	3	1	3	0	3	0	3	1	1	3	0	3	1	1	1	3	1	1	3	1	0	0	3	1	1	0	1	0	3	3	1
avgbs_120391	3	1	3	0	1	3	1	1	1	3	2	3	0	0	1	1	3	3	3	1	3	0	3	0	3	1	1	3	0	3	1	1	1	3	1	1	3	1	0	0	3	1	1	0	1	0	3	3	1
avgbs_120402	2	3	3	2	3	1	1	1	3	1	1	3	1	3	3	1	1	3	1	3	3	1	3	3	3	2	1	3	1	3	3	3	3	3	1	3	1	1	3	0	1	1	1	1	3	0	1	3	3
avgbs_120412	2	0	3	3	1	3	1	1	3	3	3	3	3	1	1	1	3	3	1	1	3	3	3	0	3	3	1	3	3	1	3	2	3	1	3	3	3	0	1	0	3	3	2	0	1	0	0	1	0
avgbs_120424	3	3	3	3	3	3	3	1	3	3	3	3	0	3	1	3	1	3	3	2	3	3	3	0	1	2	1	1	3	3	1	3	1	3	3	1	3	1	0	3	1	1	1	3	1	0	1	3	1
avgbs_120429	1	3	3	1	3	3	1	0	3	3	2	1	1	1	1	3	1	1	3	3	3	3	1	0	1	3	3	3	3	2	1	1	3	1	3	3	3	1	0	0	1	1	1	1	1	0	3	3	1
avgbs_120489	2	1	1	1	3	1	1	1	3	1	2	3	1	3	3	3	1	1	1	3	3	3	3	1	1	1	1	1	1	3	3	1	1	1	3	3	1	2	3	3	3	1	1	1	3	1	3	1	3
avgbs_120490	2	1	1	1	3	1	1	1	3	1	2	3	1	3	3	3	1	1	1	3	3	3	3	1	1	1	1	1	1	3	3	1	1	1	3	3	1	2	3	3	3	1	1	1	3	1	3	1	3
avgbs_120602	2	3	1	1	1	1	1	3	1	3	3	3	3	3	3	3	2	1	1	3	1	1	1	0	3	3	1	3	3	1	1	3	3	3	3	1	3	3	1	3	1	3	3	3	3	3	1	3	1
avgbs_120610	3	0	3	3	1	3	1	1	1	3	3	3	0	0	1	1	3	3	3	0	3	0	0	0	0	1	0	0	3	0	1	0	1	0	1	1	0	0	1	0	3	0	1	3	1	0	0	3	1
avgbs_120655	0	0	3	1	0	1	1	3	3	3	1	3	0	0	1	1	3	0	0	1	0	3	0	1	0	1	0	3	3	1	1	1	1	1	3	1	3	3	3	0	1	1	1	0	3	0	0	3	1
avgbs_120656	0	0	3	1	0	1	1	3	3	3	1	3	0	0	1	1	3	0	0	1	0	3	0	1	0	1	0	3	3	1	1	1	1	1	3	1	3	3	3	0	1	1	1	0	3	0	0	3	1
avgbs_120657	0	0	3	1	0	1	1	3	3	3	1	3	0	0	1	1	3	0	0	1	0	3	0	1	0	1	0	3	3	1	1	1	1	1	3	1	3	3	3	0	1	1	1	0	3	0	0	3	1
avgbs_120659	2	3	3	3	1	3	1	1	1	1	2	3	0	3	3	3	3	1	1	1	1	1	1	0	3	3	3	3	1	1	1	0	3	3	1	1	1	1	1	0	1	3	2	1	3	0	3	1	1
avgbs_120669	0	0	1	0	0	0	1	0	3	1	3	1	1	1	3	1	3	1	2	0	0	0	3	3	0	1	3	3	1	3	0	1	0	3	3	0	1	0	0	0	3	0	0	0	1	0	0	0	1
avgbs_120670	0	0	1	0	0	0	1	0	3	1	3	1	1	1	3	1	3	1	2	0	0	0	3	3	0	1	3	3	1	3	0	1	0	3	3	0	1	0	0	0	3	0	0	0	1	0	0	0	1
avgbs_120679	3	1	3	3	1	3	1	1	1	3	3	0	0	0	1	1	3	3	3	1	3	3	0	0	3	1	1	0	3	3	1	1	1	0	1	1	3	2	0	0	3	0	1	3	1	1	0	3	1
avgbs_120680	3	0	3	3	1	3	1	1	1	3	3	0	0	0	1	1	0	0	3	1	3	0	3	0	3	1	1	3	3	3	1	0	3	0	1	1	3	0	0	3	3	1	1	3	0	0	3	0	0
avgbs_120682	3	0	3	3	1	3	1	1	1	3	3	0	0	0	1	1	0	0	3	1	3	0	3	0	0	1	1	3	3	3	1	0	0	0	1	1	3	0	0	3	3	1	1	3	0	0	3	0	0
avgbs_120689	3	0	3	3	1	3	1	0	0	3	3	3	0	0	1	1	3	0	3	1	0	3	3	0	0	1	0	3	3	0	1	1	1	0	1	1	3	1	0	0	3	0	1	0	1	0	3	3	0
avgbs_120781	3	0	3	3	3	1	1	1	0	3	3	3	0	1	1	3	0	1	3	3	1	0	1	0	1	1	3	1	1	1	1	1	1	1	2	3	1	1	1	0	1	3	3	3	0	0	3	1	3
avgbs_120792	3	1	3	2	3	0	3	0	0	1	3	3	0	0	3	3	1	3	3	3	3	3	3	0	0	2	1	1	1	3	0	3	3	0	1	1	0	1	0	0	1	3	2	0	3	0	3	1	3
avgbs_120919	3	0	1	1	0	1	1	3	0	3	0	3	3	0	1	3	0	1	3	3	3	0	1	0	1	3	3	1	0	1	1	1	3	0	0	3	1	0	1	0	1	1	3	0	0	0	0	0	0
avgbs_120946	2	0	3	2	1	3	3	3	3	1	2	1	3	3	1	3	3	3	1	3	0	1	1	0	1	1	1	3	3	1	3	3	3	1	3	3	3	3	0	1	1	1	3	3	1	0	0	0	3
avgbs_120970	2	1	1	1	1	1	1	1	3	1	3	3	0	3	3	0	1	1	1	1	3	3	3	0	3	1	1	1	1	3	3	1	1	3	3	3	1	1	0	0	3	1	1	1	3	0	3	1	3
avgbs_120971	2	1	1	1	1	1	1	1	3	1	3	3	0	3	3	0	1	1	1	1	3	3	3	0	3	1	1	1	1	3	3	1	1	3	3	3	1	1	0	0	3	1	1	1	3	0	3	1	3
avgbs_120972	2	1	1	1	1	1	1	1	3	1	3	3	0	3	3	0	1	1	1	1	3	3	3	0	3	1	1	1	1	3	3	1	1	3	3	3	1	1	0	0	3	1	1	1	3	0	3	1	3
avgbs_120999	3	1	3	3	1	3	1	1	0	3	3	3	0	0	1	1	3	3	3	1	0	3	3	0	3	1	0	3	0	3	2	1	1	3	1	1	3	1	0	0	2	1	1	0	1	0	3	3	1
avgbs_121005	3	0	3	3	1	3	1	1	1	3	3	3	0	1	1	1	3	1	1	1	3	0	3	0	3	1	3	3	1	3	1	1	3	3	3	1	1	3	1	0	3	1	1	0	3	1	3	3	1
avgbs_121007	2	0	1	1	3	1	3	1	3	3	2	1	0	2	3	3	1	1	1	1	3	3	3	0	3	3	1	1	3	3	3	3	1	1	3	1	3	3	3	0	3	1	1	1	1	0	1	1	1
avgbs_121014	2	1	1	1	1	1	1	3	3	1	1	1	3	3	3	3	3	1	1	1	3	1	3	0	0	1	1	3	0	3	1	0	3	3	3	1	1	1	3	0	1	3	1	1	1	0	1	3	1
avgbs_121109	3	1	3	3	1	3	1	1	1	3	3	3	0	3	1	1	3	3	3	1	3	3	3	0	2	1	1	3	3	3	1	1	1	3	1	1	3	1	1	3	3	0	1	3	1	0	3	3	1
avgbs_121114	1	0	3	0	1	3	3	3	3	2	1	1	0	3	1	0	3	3	1	3	1	1	0	0	3	1	1	3	3	0	3	0	1	1	1	1	3	0	3	0	1	1	0	0	1	0	0	0	0
avgbs_121159	3	1	3	3	0	3	1	0	0	3	3	0	0	1	1	0	3	1	1	0	3	1	3	0	0	1	3	3	1	3	1	1	0	0	3	1	1	0	0	0	3	0	1	0	0	0	0	0	1
avgbs_121165	1	3	3	1	3	1	1	1	3	1	1	3	0	3	3	1	1	3	1	3	3	0	3	0	3	1	1	3	0	3	3	3	3	3	1	3	1	1	0	0	1	1	1	1	3	0	0	3	3
avgbs_121211	3	0	3	3	1	3	1	0	0	3	1	3	1	0	1	0	3	1	0	1	0	0	3	0	0	1	3	3	0	0	1	1	3	0	3	1	0	0	0	0	3	0	1	0	0	0	0	0	0
avgbs_121256	3	1	3	3	1	0	0	0	1	3	3	3	0	3	1	0	3	1	1	1	0	1	0	0	3	1	3	3	1	0	1	1	3	3	3	1	1	3	0	0	3	1	1	0	0	0	3	0	0
avgbs_121328	2	1	1	2	1	0	1	3	1	3	3	3	3	1	3	1	1	1	1	3	3	1	3	0	2	1	3	1	0	3	0	1	1	1	0	3	1	3	0	0	1	3	1	0	1	0	0	3	0
avgbs_121339	1	0	1	1	3	0	1	0	0	1	3	3	0	3	3	3	1	1	1	1	3	3	3	0	0	1	1	1	1	3	3	0	1	3	3	3	0	3	0	0	3	1	1	0	3	0	3	1	3
avgbs_121424	2	1	1	1	3	1	1	0	3	1	3	3	1	3	3	0	1	1	1	3	3	3	0	0	1	1	1	0	0	3	0	1	1	3	0	3	1	1	0	3	3	1	1	1	3	3	3	1	3
avgbs_121433	2	1	1	1	3	1	0	1	2	1	3	0	0	3	3	3	0	1	1	3	3	3	3	0	2	1	1	3	3	3	3	0	3	3	3	3	3	1	3	0	3	1	1	1	3	0	3	3	0
avgbs_121440	3	3	3	3	1	1	1	0	3	1	3	3	0	3	1	1	3	1	3	1	0	1	3	0	2	1	3	3	0	3	1	1	1	3	3	1	1	3	0	0	3	1	3	3	1	0	1	1	1
avgbs_121475	3	1	3	3	1	3	1	1	1	3	3	3	3	3	1	1	3	3	3	1	3	3	3	1	3	1	1	3	3	3	1	2	1	3	1	2	3	1	1	0	3	1	2	3	1	0	3	3	1
avgbs_121480	3	1	3	3	0	3	1	1	0	3	3	3	0	3	1	1	3	3	3	1	3	3	3	1	1	1	1	3	0	3	1	1	1	3	1	1	3	1	0	0	2	1	1	3	1	0	0	3	1
avgbs_121531	3	0	1	1	1	3	1	3	1	1	2	3	1	3	1	1	1	3	3	1	3	1	3	0	1	3	1	1	1	1	3	1	3	3	3	1	1	3	1	0	3	1	1	2	1	3	3	3	1
avgbs_121551	2	3	1	1	1	1	1	3	1	3	3	3	3	3	3	0	3	1	1	3	1	0	1	0	3	3	1	3	1	1	1	1	3	3	1	1	1	3	1	3	1	3	3	3	3	0	1	3	1
avgbs_121594	2	1	3	2	3	1	3	0	3	1	1	1	3	3	3	3	1	1	0	1	3	3	3	0	3	3	1	1	3	3	3	3	3	3	3	1	3	3	3	0	3	1	3	0	1	3	1	1	1
avgbs_121595	2	1	3	2	3	1	3	0	3	1	1	1	3	3	3	3	1	1	0	1	3	3	3	0	3	3	1	1	3	3	3	3	3	3	3	1	3	3	3	0	3	1	3	0	1	3	1	1	1
avgbs_121596	3	1	3	3	1	3	1	1	0	3	3	3	0	3	1	1	3	3	3	2	3	3	3	0	3	1	1	3	3	3	1	1	1	3	1	1	3	1	3	0	3	1	1	3	1	0	3	3	1
avgbs_121629	3	0	3	3	3	1	1	1	0	3	3	3	0	1	1	3	1	0	3	3	1	3	1	0	0	1	1	1	0	0	1	1	1	1	1	3	0	1	0	0	1	3	3	3	3	0	3	1	0
avgbs_121662	3	1	3	3	0	3	1	0	1	3	3	3	0	0	1	1	3	3	0	1	0	3	3	0	1	1	1	3	0	3	1	1	1	0	0	1	0	2	1	0	2	1	1	0	1	0	0	3	1
avgbs_121663	3	1	3	3	0	3	1	0	1	3	3	3	0	0	1	1	3	3	0	1	0	3	3	0	1	1	1	3	0	3	1	1	1	0	0	1	0	2	1	0	2	1	1	0	1	0	0	3	1
avgbs_121676	3	1	3	3	1	0	1	1	0	3	2	3	0	3	1	1	3	3	3	1	0	0	0	0	0	1	1	3	0	3	1	0	1	0	1	1	3	1	0	0	0	0	1	0	1	0	0	0	0
avgbs_121683	1	0	1	1	1	1	1	0	3	1	0	1	0	3	3	0	3	1	1	1	3	1	0	3	3	1	1	3	0	3	1	1	3	3	0	1	1	1	0	0	1	3	1	0	1	0	1	3	0
avgbs_121775	2	1	3	1	0	1	3	0	3	1	1	1	0	3	3	3	1	1	0	1	3	0	3	0	3	3	1	1	0	0	3	3	3	3	3	1	3	3	0	0	3	1	3	0	1	0	1	1	1
avgbs_121806	3	1	3	3	1	3	1	1	1	3	2	3	3	1	1	1	3	3	3	1	3	3	3	0	3	1	1	3	3	3	1	3	1	3	3	1	3	1	1	3	2	1	2	3	3	3	3	3	1
avgbs_121807	3	1	3	3	1	3	1	1	1	3	2	3	3	1	1	1	3	3	3	1	3	3	3	0	3	1	1	3	3	3	1	3	1	3	3	1	3	1	1	3	2	1	2	3	3	3	3	3	1
avgbs_121831	3	0	3	3	1	3	1	0	0	3	3	0	0	3	1	0	0	3	3	1	0	0	3	0	3	0	1	0	0	0	1	1	1	0	1	1	0	0	0	0	0	0	1	3	1	0	0	3	1
avgbs_121856	1	0	3	2	1	3	3	3	0	1	1	1	0	3	1	1	3	3	1	3	0	1	1	0	1	1	0	3	0	3	0	0	1	1	1	3	3	0	3	0	0	1	1	0	1	0	0	1	0
avgbs_121868	3	0	3	3	1	3	1	0	1	3	3	0	0	0	1	0	3	3	3	1	3	3	0	0	2	1	1	3	3	3	1	1	1	3	1	0	3	1	0	0	3	1	1	0	1	0	0	3	1
avgbs_121876	3	0	3	3	1	3	1	0	1	3	2	3	0	0	1	1	3	3	3	1	3	0	0	0	0	1	1	3	3	3	0	2	0	3	1	0	0	0	0	3	0	0	1	0	1	0	3	3	0
avgbs_121895	2	3	3	1	3	3	1	0	0	3	1	1	1	0	1	0	1	0	0	0	3	3	0	0	0	0	3	3	0	0	0	0	3	0	0	3	3	0	1	0	1	1	1	0	1	0	0	0	0
avgbs_121898	3	1	3	3	1	3	1	0	1	3	3	3	0	3	2	1	3	3	3	1	3	3	0	1	2	1	1	3	3	3	0	1	1	3	1	1	3	1	0	0	2	1	1	3	1	1	3	0	1
avgbs_121899	3	1	3	3	1	3	1	0	1	3	3	3	0	3	2	1	3	3	3	1	3	3	0	1	2	1	1	3	3	3	0	1	1	3	1	1	3	1	0	0	2	1	1	3	1	1	3	0	1
avgbs_121901	3	3	1	3	1	1	3	3	0	3	3	3	0	3	3	0	1	1	0	3	3	1	3	0	1	2	0	3	3	3	1	3	3	3	3	2	3	2	1	0	3	1	1	0	3	0	0	0	0
avgbs_121907	3	1	3	3	1	3	1	1	1	3	3	0	0	3	1	1	3	3	3	1	3	3	0	1	3	1	1	3	3	3	1	1	1	0	1	1	0	1	0	0	3	1	1	0	1	0	0	3	1
avgbs_121938	1	1	3	2	0	0	3	0	3	1	1	1	0	3	1	0	3	3	1	3	1	1	1	3	1	0	1	3	3	1	3	3	0	1	0	3	0	0	0	0	3	0	3	0	0	0	0	0	0
avgbs_121954	3	1	1	1	1	3	1	3	1	1	2	3	1	3	1	1	1	3	3	1	3	1	3	0	2	3	1	1	1	1	3	1	3	3	3	1	1	3	1	1	3	1	1	0	1	0	3	3	1
avgbs_121978	3	3	3	3	1	1	3	3	3	1	3	3	1	3	1	1	3	3	3	1	3	1	3	0	2	1	3	3	1	3	1	2	1	3	3	1	1	3	3	3	3	1	3	3	1	3	1	1	1
avgbs_121979	3	3	3	3	1	1	3	3	3	1	3	3	1	3	1	1	3	3	3	1	3	1	3	0	2	1	3	3	1	3	1	2	1	3	3	1	1	3	3	3	3	1	3	3	1	3	1	1	1
avgbs_12200	3	3	1	1	1	3	1	3	1	1	2	3	0	3	1	1	1	3	3	1	3	1	3	1	1	3	1	1	1	1	3	1	3	3	3	1	1	3	1	3	3	1	1	0	1	0	3	3	1
avgbs_12201	3	3	1	1	1	3	1	3	1	1	2	3	0	3	1	1	1	3	3	1	3	1	3	1	1	3	1	1	1	1	3	1	3	3	3	1	1	3	1	3	3	1	1	0	1	0	3	3	1
avgbs_122012	3	1	3	3	0	3	1	0	1	3	3	3	0	3	1	0	3	3	3	1	3	3	0	0	0	1	0	3	3	3	1	0	1	3	3	1	3	1	0	0	3	1	1	0	1	0	3	3	1
avgbs_122088	3	0	3	3	1	3	1	0	0	2	3	0	3	3	0	0	3	0	3	0	3	3	3	0	3	0	0	0	0	3	0	0	1	0	0	1	0	1	0	0	3	1	1	0	1	0	0	3	0
avgbs_122089	3	0	3	3	0	3	1	0	1	3	2	3	0	3	1	1	3	3	3	1	3	0	3	0	3	1	0	3	0	3	0	1	0	0	1	1	3	1	1	3	3	0	1	3	1	0	3	3	0
avgbs_122252	3	3	3	3	3	1	3	0	3	3	2	1	0	0	3	3	3	1	0	3	0	1	3	0	2	1	1	1	1	1	1	0	1	0	3	1	0	1	0	0	0	3	1	0	0	0	1	0	1
avgbs_122295	1	3	3	2	3	3	1	1	3	3	3	1	0	0	1	3	1	1	0	3	3	3	3	0	1	3	3	3	3	1	2	3	1	0	3	3	0	1	0	0	1	1	1	1	3	3	3	1	3
avgbs_1223	2	3	3	1	3	3	1	1	3	3	1	1	0	1	1	0	0	1	0	3	3	3	1	0	1	0	3	3	3	1	1	1	3	3	3	3	3	0	0	3	1	1	1	0	1	0	0	1	1
avgbs_122330	3	3	3	3	3	1	1	1	3	3	3	3	3	1	1	3	1	1	3	3	1	3	1	0	1	2	3	1	1	1	1	1	1	1	2	2	1	1	0	0	1	1	3	0	3	0	3	1	3
avgbs_122333	3	3	3	3	3	1	1	1	3	3	3	3	3	1	1	3	1	1	3	3	1	3	1	0	1	2	3	1	1	1	1	1	1	1	2	2	1	1	0	0	1	1	3	0	3	0	3	1	3
avgbs_122370	3	1	3	3	1	3	1	1	1	3	2	3	0	3	1	1	3	3	3	1	3	3	3	0	3	1	1	3	3	3	1	1	1	3	1	1	3	1	0	0	2	1	1	0	1	0	3	1	0
avgbs_122379	3	1	3	3	1	3	1	1	1	3	2	3	0	1	1	1	3	3	3	1	3	3	3	0	3	0	1	3	0	3	1	1	1	3	3	1	3	2	1	0	3	1	1	0	0	0	3	3	0
avgbs_122475	2	3	1	2	3	1	3	1	3	3	3	1	1	1	3	3	3	3	3	3	3	1	3	0	2	1	3	1	1	1	1	1	1	1	3	1	1	1	1	1	3	3	1	1	1	3	1	3	1
avgbs_122492	3	1	3	3	1	3	1	1	1	3	3	3	0	3	1	1	3	3	3	1	3	3	3	0	2	1	1	3	3	3	1	1	1	3	1	1	3	1	0	0	2	1	1	3	1	1	0	3	1
avgbs_122505	3	1	3	3	1	3	1	1	1	3	2	3	3	3	1	2	3	3	3	1	3	3	3	0	3	1	1	3	3	3	1	1	1	3	1	1	3	1	1	0	2	1	1	3	1	0	3	3	1
avgbs_122559	3	1	3	3	1	3	1	1	0	3	3	3	1	2	1	1	3	3	0	1	3	3	3	0	1	1	3	3	0	0	1	0	3	0	3	2	3	1	1	0	3	1	1	0	3	0	3	1	1
avgbs_122561	2	1	3	3	1	3	1	3	3	3	3	3	0	1	1	1	3	1	1	1	0	1	0	0	2	1	3	3	1	3	1	1	3	0	3	1	1	0	0	0	2	1	1	0	3	0	0	1	1
avgbs_122587	2	0	1	1	3	1	3	1	0	1	3	1	0	0	3	0	1	1	1	3	3	1	3	0	1	1	1	3	3	3	3	3	3	0	3	3	3	1	0	0	3	1	1	0	3	0	1	0	3
avgbs_122605	2	3	3	1	1	3	3	0	3	1	2	1	0	3	1	1	3	3	0	3	1	1	1	0	3	1	1	3	3	3	0	3	1	1	0	1	3	3	0	0	1	0	2	0	1	0	0	0	3
avgbs_122706	3	3	3	3	3	1	1	1	3	3	2	3	3	1	1	3	1	1	3	3	1	3	1	0	1	1	1	1	1	1	1	1	1	1	2	3	1	1	1	0	1	3	2	3	3	1	3	1	3
avgbs_122715	3	3	3	3	3	1	0	1	3	3	3	3	3	1	1	3	0	1	2	3	0	3	1	1	1	1	1	1	1	1	1	0	1	1	1	3	1	0	0	0	1	3	2	3	3	0	3	1	3
avgbs_122716	3	3	3	3	3	1	0	1	3	3	3	3	3	1	1	3	0	1	2	3	0	3	1	1	1	1	1	1	1	1	1	0	1	1	1	3	1	0	0	0	1	3	2	3	3	0	3	1	3
avgbs_122749	3	1	3	3	0	3	1	0	1	3	3	3	0	3	1	0	3	3	0	1	3	3	0	0	3	1	1	3	3	3	1	0	1	0	0	0	3	1	0	0	3	1	1	0	1	0	0	0	0
avgbs_122791	3	0	3	0	1	3	1	1	1	3	3	3	3	3	1	0	0	3	3	0	3	0	3	0	3	1	1	0	0	0	1	1	0	3	1	0	3	1	0	0	3	0	1	3	1	0	0	0	0
avgbs_122801	3	3	3	3	3	1	1	0	3	3	0	3	0	1	1	0	1	1	3	3	1	3	1	0	1	3	3	1	1	1	1	0	1	1	3	2	1	0	0	0	1	1	3	0	0	0	0	1	3
avgbs_122909	2	1	3	2	1	1	1	3	1	3	1	3	0	3	3	3	3	1	1	1	3	1	3	0	1	1	3	1	3	3	2	3	3	3	1	1	3	3	0	3	3	3	1	1	3	3	0	3	1
avgbs_122910	2	1	3	2	1	1	1	3	1	3	1	3	0	3	3	3	3	1	1	1	3	1	3	0	1	1	3	1	3	3	2	3	3	3	1	1	3	3	0	3	3	3	1	1	3	3	0	3	1
avgbs_123080	3	1	3	3	1	3	1	0	1	3	2	3	0	0	1	0	3	3	0	1	3	3	0	0	3	1	0	0	0	3	1	1	1	0	1	1	3	0	1	0	3	1	1	0	1	0	3	3	1
avgbs_123081	3	1	3	3	1	3	1	0	1	3	2	3	0	0	1	0	3	3	0	1	3	3	0	0	3	1	0	0	0	3	1	1	1	0	1	1	3	0	1	0	3	1	1	0	1	0	3	3	1
avgbs_123133	3	3	3	3	3	3	3	1	3	3	3	3	1	3	1	3	1	3	2	3	3	3	3	0	1	3	1	1	3	3	1	3	1	2	3	1	3	1	1	0	1	1	3	3	1	0	1	1	1
avgbs_123134	3	3	3	3	3	3	3	1	3	3	3	3	1	3	1	3	1	3	2	3	3	3	3	0	1	3	1	1	3	3	1	3	1	2	3	1	3	1	1	0	1	1	3	3	1	0	1	3	1
avgbs_123165	3	0	3	3	1	3	1	1	1	3	3	3	0	3	1	1	3	3	0	0	3	3	0	0	3	1	1	0	3	0	0	0	0	0	1	1	3	0	0	0	3	1	1	0	0	0	0	0	1
avgbs_123166	3	0	3	3	1	3	1	1	1	3	3	3	0	3	1	1	3	3	0	0	3	3	0	0	3	1	1	0	3	0	0	0	0	0	1	1	3	0	0	0	3	1	1	0	0	0	0	0	1
avgbs_123176	1	0	1	1	1	3	3	3	1	1	3	1	3	0	3	0	1	1	1	3	1	1	3	0	3	1	3	3	1	3	3	3	3	1	2	3	1	1	0	0	3	1	1	0	3	0	1	3	1
avgbs_12320	3	3	0	2	1	1	3	0	0	1	3	1	3	1	1	3	1	1	3	3	3	3	0	3	0	3	1	3	0	0	3	1	0	1	1	3	1	0	0	0	0	1	3	3	0	0	0	0	0
avgbs_12321	3	3	0	2	1	1	3	0	0	1	3	1	3	1	1	3	1	1	3	3	3	3	0	3	0	3	1	3	0	0	3	1	0	1	1	3	1	0	0	0	0	1	3	3	0	0	0	0	0
avgbs_12322	3	3	0	2	1	1	3	0	0	1	3	1	3	1	1	3	1	1	3	3	3	3	0	3	0	3	1	3	0	0	3	1	0	1	1	3	1	0	0	0	0	1	3	3	0	0	0	0	0
avgbs_123333	1	1	1	1	1	1	1	1	3	1	3	3	0	3	3	3	1	1	1	2	3	3	3	0	2	1	1	1	1	3	3	1	1	3	3	3	1	1	0	0	3	1	1	0	0	3	0	1	3
avgbs_123347	3	0	1	2	3	1	3	0	0	3	3	1	1	0	3	0	3	1	3	3	3	1	3	0	2	1	1	0	0	1	1	1	0	1	3	1	1	0	0	0	3	0	1	0	0	0	0	0	1
avgbs_123348	3	0	1	2	3	1	3	0	0	3	3	1	1	0	3	0	3	1	3	3	3	1	3	0	2	1	1	0	0	1	1	1	0	1	3	1	1	0	0	0	3	0	1	0	0	0	0	0	1
avgbs_123387	3	0	3	3	1	3	3	0	0	1	3	1	0	0	1	1	3	3	0	1	3	0	1	1	3	2	1	1	3	3	1	0	3	3	0	3	3	0	0	0	1	1	2	0	0	1	0	0	3
avgbs_123402	3	0	3	1	3	3	3	0	3	3	3	3	0	2	1	3	1	3	3	3	3	3	3	0	1	3	1	1	0	3	1	3	1	3	3	2	3	1	0	0	2	1	1	0	1	0	0	0	1
avgbs_123496	3	1	3	3	0	3	1	0	1	3	3	3	0	3	1	0	3	3	3	1	3	3	0	0	3	1	1	3	3	3	1	1	1	3	3	1	3	1	0	0	3	1	1	3	0	0	3	0	1
avgbs_123590	3	1	3	0	1	3	3	0	3	1	1	0	0	0	0	3	0	0	1	0	0	0	1	0	0	1	1	0	3	1	3	0	0	0	3	3	3	0	0	0	3	1	3	0	0	0	0	1	3
avgbs_123600	3	3	3	3	0	1	1	1	3	3	2	3	3	1	1	3	1	1	3	3	1	3	1	0	1	3	3	1	1	1	1	1	1	1	1	3	1	1	0	0	1	1	2	0	3	0	3	0	3
avgbs_123740	1	1	1	1	1	1	1	1	3	1	3	3	0	3	3	3	1	1	1	1	0	3	3	0	1	1	3	1	0	3	3	1	1	3	3	3	1	1	3	3	3	1	1	0	3	0	3	1	3
avgbs_123829	3	1	3	3	1	3	1	0	0	3	3	0	0	3	1	1	3	3	3	1	3	0	3	0	3	1	1	3	3	3	1	1	1	3	1	1	3	1	0	0	3	1	2	3	1	0	0	3	0
avgbs_123842	3	0	1	1	1	3	1	0	1	1	2	3	0	3	1	0	1	3	0	1	0	1	0	0	0	3	1	0	0	1	3	1	3	3	3	1	1	0	0	0	3	1	1	0	1	0	0	0	0
avgbs_123843	3	0	1	1	1	3	1	0	1	1	2	3	0	3	1	0	1	3	0	1	0	1	0	0	0	3	1	0	0	1	3	1	3	3	3	1	1	0	0	0	3	1	1	0	1	0	0	0	0
avgbs_123844	3	0	1	1	1	3	1	0	1	1	2	3	0	3	1	0	1	3	0	1	0	1	0	0	0	3	1	0	0	1	3	1	3	3	3	1	1	0	0	0	3	1	1	0	1	0	0	0	0
avgbs_12388	3	0	3	3	1	1	1	1	3	1	3	0	0	0	1	0	3	1	3	1	3	1	3	0	2	1	3	3	0	3	1	1	1	3	3	1	1	3	1	0	3	0	3	0	1	0	0	1	1
avgbs_123951	3	0	1	1	1	3	0	0	3	1	3	0	0	1	3	0	0	3	1	3	0	0	0	0	0	1	3	1	1	0	3	3	0	0	0	1	1	0	3	0	0	0	2	0	3	0	0	1	0
avgbs_123955	3	0	3	3	1	3	1	0	0	3	0	3	0	3	1	1	0	3	0	1	0	0	3	0	3	1	0	0	0	3	1	1	0	3	0	1	3	1	1	0	0	0	1	0	0	0	0	3	0
avgbs_123989	3	1	1	1	1	3	1	0	0	1	2	3	0	0	0	1	1	3	3	1	0	1	3	0	1	3	1	1	0	1	3	1	3	3	3	1	1	3	0	0	3	1	1	3	1	3	3	3	3
avgbs_124046	0	3	3	3	0	1	3	1	3	3	3	1	0	1	3	3	3	1	0	3	3	1	3	0	1	1	1	1	1	1	1	0	1	0	3	2	0	1	1	0	3	3	1	0	0	0	0	3	0
avgbs_124061	3	1	3	3	1	3	1	1	1	3	2	3	0	0	1	1	3	3	3	1	3	3	3	0	3	1	1	3	3	0	1	1	1	3	1	2	3	0	1	0	3	1	1	0	0	0	0	3	1
avgbs_124068	2	0	1	1	0	1	1	3	3	1	1	1	0	3	3	3	3	1	0	1	3	1	3	0	0	2	1	3	1	0	2	1	3	3	3	1	1	1	3	0	1	3	1	0	1	0	0	0	1
avgbs_124079	3	0	3	1	0	3	1	0	0	1	1	0	0	1	1	1	3	0	0	1	3	3	0	1	0	1	0	3	0	1	0	0	1	1	0	1	3	3	0	0	1	0	1	0	0	0	0	0	3
avgbs_124080	3	0	3	1	0	3	1	0	0	1	1	0	0	1	1	1	3	0	0	1	3	3	0	1	0	1	0	3	0	1	0	0	1	1	0	1	3	3	0	0	1	0	1	0	0	0	0	0	3
avgbs_124082	3	0	3	1	3	0	1	0	0	1	1	0	0	1	1	1	3	3	0	1	3	3	3	0	3	0	3	3	0	1	0	3	1	1	0	1	3	0	0	0	1	0	1	0	0	0	0	3	3
avgbs_124083	3	0	3	1	3	0	1	0	0	1	1	0	0	1	1	1	3	3	0	1	3	3	3	0	3	0	3	3	0	1	0	3	1	1	0	1	3	0	0	0	1	0	1	0	0	0	0	3	3
avgbs_124087	3	0	1	1	0	1	1	0	0	3	0	0	0	1	1	3	1	1	0	0	3	0	1	0	0	3	0	0	0	1	0	0	1	0	0	3	0	1	1	1	1	1	2	3	3	0	0	1	0
avgbs_124138	2	1	3	2	1	1	1	3	1	3	1	3	0	3	3	3	3	1	1	1	3	1	3	1	1	1	3	1	3	3	2	3	3	3	1	1	3	3	1	0	3	1	1	1	3	0	3	3	1
avgbs_124163	2	0	3	2	3	1	3	1	3	1	1	1	3	3	3	3	2	1	1	1	3	3	3	0	3	3	1	1	3	3	3	3	1	3	3	1	3	0	0	3	3	1	3	0	1	0	0	3	0
avgbs_124164	2	0	3	2	3	1	3	1	3	1	1	1	3	3	3	3	2	1	1	1	3	3	3	0	3	3	1	1	3	3	3	3	1	3	3	1	3	0	0	3	3	1	3	0	1	0	0	3	0
avgbs_124269	2	0	1	3	3	3	1	0	3	1	3	3	1	0	1	3	3	1	1	1	1	1	1	1	1	3	1	1	1	3	0	3	1	3	3	3	1	0	0	0	1	3	3	0	0	0	3	0	0
avgbs_124278	2	3	3	2	1	3	3	3	3	1	1	1	3	3	1	1	3	3	1	3	1	1	1	3	1	1	1	3	3	3	3	3	1	1	1	3	3	3	3	0	1	1	2	1	1	3	3	1	3
avgbs_124324	3	1	3	3	1	3	1	0	1	3	2	0	0	0	1	1	3	3	3	1	3	3	0	1	0	1	1	3	3	0	1	1	1	3	1	1	3	0	0	0	3	0	1	0	1	0	0	3	1
avgbs_124357	3	1	3	3	1	3	1	1	1	3	3	3	0	3	1	0	3	3	0	1	3	3	3	0	3	1	1	3	3	3	0	1	1	3	1	1	3	1	0	0	3	1	1	3	1	1	0	0	1
avgbs_124359	3	1	3	3	1	3	1	1	1	3	3	3	0	3	1	0	3	3	0	1	3	3	3	0	3	1	1	3	3	3	0	1	1	3	1	1	3	1	0	0	3	1	1	3	1	1	0	0	1
avgbs_124384	3	0	3	3	1	0	1	0	0	3	3	0	0	3	1	0	3	3	0	1	3	0	3	1	3	0	1	3	3	0	1	0	1	3	1	1	0	0	0	3	3	0	1	0	1	0	3	0	0
avgbs_124396	3	1	3	3	1	3	1	1	1	3	3	3	3	3	1	1	3	3	3	1	3	3	3	0	2	2	1	3	3	3	1	1	1	3	1	1	3	1	1	3	2	1	1	3	1	0	3	3	1
avgbs_124520	3	3	3	3	3	1	3	3	3	3	3	0	0	1	1	3	1	1	3	3	3	1	3	0	1	3	3	3	0	3	1	3	1	3	3	1	3	0	1	0	3	1	1	0	0	0	1	3	3
avgbs_124601	3	0	1	3	2	3	1	3	0	3	3	0	0	3	0	0	1	3	0	1	1	0	0	0	3	0	0	0	0	0	0	1	1	0	3	0	0	1	0	0	0	1	1	0	0	0	3	1	0
avgbs_124602	2	3	1	3	1	3	1	0	1	1	1	0	0	0	1	1	1	1	0	3	0	3	3	0	3	1	0	0	0	0	3	3	0	0	1	3	0	3	0	0	3	1	1	0	0	0	1	3	1
avgbs_124644	2	1	3	3	0	1	1	3	0	1	2	3	3	1	3	3	3	1	3	3	3	0	1	0	2	0	3	0	0	3	3	1	1	1	3	3	1	3	0	0	3	3	3	0	0	0	3	0	3
avgbs_124645	2	1	3	3	0	1	1	3	0	1	2	3	3	1	3	3	3	1	3	3	3	0	1	0	2	0	3	0	0	3	3	1	1	1	3	3	1	3	0	0	3	3	3	0	0	0	3	0	3
avgbs_124656	2	0	1	1	3	1	1	1	0	1	2	3	0	3	3	1	1	1	1	3	3	1	3	0	3	1	1	3	3	3	2	3	3	1	3	3	3	3	0	0	1	1	1	0	0	1	1	1	3
avgbs_124734	1	3	3	1	3	3	1	0	3	3	3	1	0	1	1	3	1	1	0	3	3	3	1	0	0	3	3	0	2	1	0	1	3	0	0	0	3	0	0	0	1	1	1	0	0	0	3	1	0
avgbs_124790	3	1	3	3	1	3	1	0	0	3	3	3	0	3	1	1	3	3	0	1	3	0	3	0	0	2	0	3	3	0	1	1	1	3	1	1	3	0	0	0	3	1	1	3	1	0	3	3	1
avgbs_124810	0	0	3	3	1	0	1	1	1	3	0	0	0	3	1	0	0	3	3	1	3	3	3	0	0	0	1	3	3	3	1	1	1	0	1	1	0	0	0	0	3	0	1	0	1	0	0	3	0
avgbs_124837	2	1	3	3	1	3	1	3	3	3	3	3	0	0	1	1	3	1	1	1	3	1	3	1	2	1	3	3	1	3	1	1	3	0	3	1	1	3	1	3	3	1	1	0	3	0	3	0	1
avgbs_124838	2	1	3	3	1	3	1	3	3	3	3	3	0	0	1	1	3	1	1	1	3	1	3	1	2	1	3	3	1	3	1	1	3	0	3	1	1	3	1	3	3	1	1	0	3	0	3	0	1
avgbs_1249	2	0	1	1	1	0	1	0	1	3	3	0	0	0	1	0	1	1	0	3	3	1	1	0	0	1	1	0	0	3	0	0	3	0	0	3	0	0	0	0	1	3	1	1	0	0	1	3	3
avgbs_124985	3	1	3	3	1	3	1	0	1	3	3	3	0	3	1	1	3	3	3	1	3	3	3	0	3	2	0	0	3	3	1	1	1	3	1	1	3	3	0	0	3	1	1	3	1	0	3	3	0
avgbs_124993	2	3	3	3	1	3	1	1	1	1	3	0	0	0	3	3	3	1	0	1	1	0	1	0	3	3	0	3	1	1	1	1	0	3	1	1	1	1	0	0	0	3	3	0	0	0	3	0	1
avgbs_125003	1	3	3	1	1	3	3	0	3	1	1	1	0	3	1	0	3	3	1	3	1	0	0	0	1	1	1	3	3	3	0	0	1	0	1	3	0	0	3	0	1	1	3	0	1	0	0	0	3
avgbs_125018	3	0	3	0	1	3	1	0	0	3	2	3	0	0	1	1	3	1	0	0	3	1	3	0	0	1	0	0	0	3	1	1	0	3	3	1	1	0	0	0	3	1	1	0	3	0	0	3	0
avgbs_125019	3	0	3	0	1	3	1	0	0	3	2	3	0	0	1	1	3	1	0	0	3	1	3	0	0	1	0	0	0	3	1	1	0	3	3	1	1	0	0	0	3	1	1	0	3	0	0	3	0
avgbs_125028	3	1	3	3	0	3	1	1	1	3	2	3	0	3	1	1	3	3	3	0	3	3	0	0	0	1	1	0	0	3	1	0	1	3	1	1	0	1	0	0	3	0	1	3	1	0	3	3	0
avgbs_125053	3	1	3	3	1	3	1	1	1	3	3	3	0	3	1	1	3	3	3	1	3	3	3	0	3	1	1	3	3	3	1	0	1	3	1	1	3	0	0	3	3	1	1	0	1	0	3	3	1
avgbs_125054	3	1	3	3	1	3	1	1	1	3	3	3	0	3	1	1	3	3	3	1	3	3	3	0	3	1	1	3	3	3	1	0	1	3	1	1	3	0	0	3	3	1	1	0	1	0	3	3	1
avgbs_125103	2	0	3	3	0	1	1	1	3	3	3	3	3	0	1	3	1	3	1	3	1	3	1	0	1	1	1	3	0	3	1	3	3	3	1	3	3	0	0	0	1	3	3	0	1	0	0	1	3
avgbs_125339	3	1	3	3	1	3	1	0	1	3	3	3	0	0	1	1	3	3	0	0	3	0	0	0	3	0	1	0	0	0	0	3	0	3	3	1	0	0	1	0	0	1	1	3	3	0	0	3	0
avgbs_125340	3	1	3	3	1	3	0	0	1	3	3	3	0	3	1	0	3	3	0	1	0	0	3	0	3	1	0	0	3	3	1	1	0	3	1	1	3	0	0	0	3	0	1	3	0	0	0	3	1
avgbs_125451	2	3	3	3	3	3	1	3	1	3	2	3	0	1	3	3	3	1	0	1	1	3	3	0	3	1	0	1	3	1	3	3	1	1	3	3	3	1	0	0	1	3	3	3	1	0	1	1	1
avgbs_125467	1	3	3	3	0	1	1	1	1	1	3	3	0	3	3	3	3	1	1	1	1	1	1	0	3	3	0	3	1	1	1	1	3	0	1	1	1	0	0	0	1	3	3	0	3	3	0	0	1
avgbs_125514	3	3	3	3	3	1	1	1	3	3	3	3	3	1	1	3	1	1	3	3	1	3	1	0	1	1	1	1	1	1	1	1	3	1	1	3	1	1	1	1	1	3	3	3	3	1	3	1	3
avgbs_125686	3	0	3	3	1	3	1	1	1	3	3	3	0	3	0	1	3	3	3	1	3	3	3	0	3	1	1	3	3	3	1	1	1	3	1	1	0	0	1	0	0	1	1	3	0	0	3	3	1
avgbs_125687	3	0	3	3	1	3	1	1	1	3	3	3	0	3	0	1	3	3	3	1	3	3	3	0	3	1	1	3	3	3	1	1	1	3	1	1	0	0	1	0	0	1	1	3	0	0	3	3	1
avgbs_125745	0	1	3	3	1	0	1	0	1	3	0	0	0	0	1	0	3	3	3	0	3	3	3	0	3	0	1	0	0	3	1	0	0	3	0	1	0	0	1	0	3	1	1	0	0	0	3	3	0
avgbs_125746	0	1	3	3	1	0	1	0	1	3	0	0	0	0	1	0	3	3	3	0	3	3	3	0	3	0	1	0	0	3	1	0	0	3	0	1	0	0	1	0	3	1	1	0	0	0	3	3	0
avgbs_125764	3	0	1	1	1	3	3	3	0	1	3	1	0	1	3	1	1	1	1	3	0	1	3	0	3	2	3	3	1	3	3	0	0	1	0	3	1	0	0	0	3	0	1	0	0	0	1	1	1
avgbs_125771	3	0	3	3	1	3	1	1	1	3	3	0	0	0	1	0	3	3	3	0	3	3	3	0	3	0	1	3	3	3	1	1	1	3	0	0	3	0	0	0	3	0	1	0	1	0	3	3	0
avgbs_125823	3	1	3	3	1	3	1	1	1	3	2	3	3	3	1	1	3	3	3	1	3	3	3	1	2	2	1	3	3	3	1	1	1	3	1	1	3	1	1	3	3	1	1	3	1	0	3	1	1
avgbs_125830	2	0	3	0	3	0	1	0	3	1	1	1	0	0	3	3	1	0	0	1	3	3	0	0	3	0	0	1	3	1	1	0	0	3	3	0	3	0	0	0	3	3	3	3	3	0	0	1	0
avgbs_125904	3	1	3	3	1	3	1	1	1	3	3	3	3	1	1	1	3	3	0	1	3	3	3	1	1	1	1	3	3	3	1	3	1	3	3	1	3	1	0	0	2	1	1	3	3	3	3	1	1
avgbs_126029	3	1	3	3	1	3	1	1	1	3	2	3	3	3	1	1	3	3	2	0	3	3	3	0	3	2	1	0	3	3	0	1	1	3	1	1	0	0	0	0	3	1	1	3	1	0	0	3	1
avgbs_126044	3	3	3	3	3	1	1	1	3	3	2	3	0	1	1	3	1	1	3	3	1	3	1	1	1	1	1	1	1	1	1	1	3	1	1	3	1	1	1	1	1	3	3	0	3	1	3	1	3
avgbs_126045	3	0	3	3	3	1	1	0	0	3	2	3	0	0	1	0	0	1	0	3	1	0	1	0	1	1	0	0	1	1	1	1	3	1	1	3	0	0	0	1	1	3	3	0	3	0	0	1	3
avgbs_126077	3	1	3	3	0	0	1	1	1	3	3	0	0	0	1	0	3	3	0	1	0	3	3	0	0	0	1	3	3	0	0	1	0	3	1	1	3	0	0	0	0	0	1	0	0	0	3	3	0
avgbs_126161	2	1	1	1	1	1	1	3	3	1	1	1	0	3	3	3	3	1	1	1	3	1	3	0	3	2	1	3	1	3	1	1	3	3	3	1	1	1	0	0	1	3	1	1	1	3	0	3	1
avgbs_126176	3	3	1	2	2	1	3	3	3	3	3	3	0	3	3	3	1	1	3	3	3	1	3	0	1	3	1	3	3	3	1	3	3	3	3	1	3	3	0	3	3	1	1	1	1	0	1	1	3
avgbs_126185	1	0	3	2	3	3	1	1	3	3	0	1	0	0	1	3	1	0	0	0	3	3	1	0	1	3	3	3	0	0	1	1	0	0	3	0	3	1	0	0	1	1	1	0	0	0	0	0	0
avgbs_126231	3	3	3	2	3	0	1	3	3	1	1	3	0	1	1	1	3	3	3	0	3	3	3	1	3	1	0	3	0	1	3	3	1	0	3	1	3	0	0	0	1	3	1	0	3	0	0	3	0
avgbs_126281	3	0	3	1	0	1	0	3	0	3	0	3	1	0	3	0	3	0	3	0	3	0	1	1	1	1	3	0	0	3	0	3	3	0	1	1	0	2	0	0	3	3	3	0	3	0	3	3	1
avgbs_126328	2	1	3	1	3	3	1	3	3	1	1	1	3	3	3	3	1	1	1	1	3	3	3	0	3	3	1	1	3	1	1	3	3	3	3	2	3	3	0	0	3	1	3	0	1	0	1	1	1
avgbs_12913	3	0	3	3	0	3	1	1	0	3	3	3	0	0	0	0	3	3	0	1	0	3	3	0	3	1	0	3	0	0	1	0	1	0	0	0	0	0	0	0	0	1	1	0	1	0	3	3	0
avgbs_12914	3	0	3	3	0	3	1	1	0	3	3	3	0	0	0	0	3	3	0	1	0	3	3	0	3	1	0	3	0	0	1	0	1	0	0	0	0	0	0	0	0	1	1	0	1	0	3	3	0
avgbs_12915	3	0	3	3	0	3	1	1	0	3	3	3	0	0	0	0	3	3	0	1	0	3	3	0	3	1	0	3	0	0	1	0	1	0	0	0	0	0	0	0	0	1	1	0	1	0	3	3	0
avgbs_12942	2	0	1	3	1	1	1	0	1	3	3	3	0	1	1	1	1	1	0	3	3	0	1	0	1	1	1	3	0	3	1	3	0	3	0	3	0	3	0	0	1	3	1	0	1	0	0	0	0
avgbs_1308	0	1	3	3	1	3	1	0	1	3	3	3	0	3	1	1	0	3	0	1	3	3	3	0	0	1	0	3	0	0	1	1	1	3	1	1	3	1	0	0	3	1	1	0	0	0	0	3	1
avgbs_13402	1	0	1	1	0	1	1	1	0	1	3	0	0	0	3	0	0	1	1	3	3	0	0	0	0	1	1	1	0	0	3	1	1	0	0	0	1	0	0	0	3	0	1	0	0	1	3	1	0
avgbs_13411	1	0	3	3	0	3	1	0	0	1	0	3	0	0	1	0	3	1	0	1	1	1	1	0	3	3	3	3	0	0	1	1	3	3	1	1	1	1	0	0	1	0	2	0	3	0	0	1	0
avgbs_13413	1	0	3	3	0	3	1	0	0	1	0	3	0	0	1	0	3	1	0	1	1	1	1	0	3	3	3	3	0	0	1	1	3	3	1	1	1	1	0	0	1	0	2	0	3	0	0	1	0
avgbs_1345	3	0	3	3	1	3	1	1	1	3	3	3	3	0	1	0	3	3	0	0	3	3	3	0	3	1	3	3	0	0	1	1	1	0	1	0	3	0	0	0	3	1	1	0	0	0	0	0	1
avgbs_1352	1	3	3	1	3	3	1	0	3	3	1	1	0	0	1	3	1	1	0	3	0	3	1	0	1	3	0	0	0	1	1	0	3	3	3	3	3	0	0	0	1	0	1	0	0	0	0	1	0
avgbs_1359	3	0	3	3	1	3	1	0	1	3	3	3	0	3	1	0	3	3	3	1	3	3	3	0	0	0	1	0	0	0	1	0	0	3	1	1	0	0	0	0	3	1	1	0	0	0	0	0	0
avgbs_13639	3	3	1	0	0	1	1	0	3	3	3	0	0	0	1	3	1	0	3	3	3	3	0	0	1	3	3	0	0	0	1	1	1	0	1	3	1	1	0	0	0	1	2	0	3	0	0	0	0
avgbs_13994	3	3	1	1	1	1	1	3	1	3	3	3	0	3	3	3	1	1	1	3	1	1	1	3	3	3	1	3	3	1	1	3	3	3	3	1	3	3	0	0	1	3	2	0	3	0	0	3	1
avgbs_1402	3	0	0	3	3	1	1	1	3	3	3	0	0	0	1	3	0	1	3	3	1	0	1	0	0	3	3	0	0	0	1	1	1	1	0	3	1	0	0	0	0	1	3	0	0	0	0	0	0
avgbs_14070	3	3	1	1	1	3	3	0	1	1	1	1	0	0	3	1	0	1	1	1	1	3	3	0	3	3	0	3	0	0	1	1	3	0	1	3	3	3	0	0	3	1	3	0	1	0	0	3	0
avgbs_14071	3	3	1	1	1	3	3	0	1	1	1	1	0	0	3	1	0	1	1	1	1	3	3	0	3	3	0	3	0	0	1	1	3	0	1	3	3	3	0	0	3	1	3	0	1	0	0	3	0
avgbs_14072	3	3	1	1	1	3	3	0	1	1	1	1	0	0	3	1	0	1	1	1	1	3	3	0	3	3	0	3	0	0	1	1	3	0	1	3	3	3	0	0	3	1	3	0	1	0	0	3	0
avgbs_14337	1	0	3	3	1	1	1	1	1	1	3	0	0	0	3	3	0	1	1	3	0	1	1	0	3	3	1	0	0	1	0	1	0	0	1	1	0	3	0	0	1	0	3	0	0	0	1	0	0
avgbs_14549	3	0	1	1	1	3	1	0	3	1	3	0	0	0	0	1	1	3	3	0	0	1	3	0	1	3	1	0	1	0	0	1	3	0	3	1	1	3	0	0	3	0	1	0	0	3	3	3	1
avgbs_14550	3	0	1	1	1	3	1	0	3	1	3	0	0	0	0	1	1	3	3	0	0	1	3	0	1	3	1	0	1	0	0	1	3	0	3	1	1	3	0	0	3	0	1	0	0	3	3	3	1
avgbs_14629	0	3	3	1	3	3	1	0	0	3	3	1	0	1	1	0	0	0	3	0	3	0	0	0	1	3	0	3	0	0	2	1	0	1	0	3	0	0	1	0	1	1	1	0	1	0	3	0	0
avgbs_14636	3	1	3	3	1	3	1	1	0	3	3	0	3	3	1	1	3	3	3	1	3	3	3	0	2	1	1	3	3	3	1	1	1	3	1	1	3	2	3	0	3	1	1	3	1	0	3	3	0
avgbs_14653	3	1	3	3	1	3	1	1	1	3	3	3	1	3	1	1	3	1	1	1	3	1	0	1	3	1	3	3	1	1	1	1	3	0	1	1	1	2	1	0	2	1	1	3	3	1	3	3	1
avgbs_14674	3	3	3	3	3	1	3	1	3	3	3	1	0	1	3	3	3	1	3	3	3	1	3	1	2	1	1	1	1	1	1	1	1	1	3	2	1	1	1	3	3	3	1	0	1	0	1	3	1
avgbs_14691	3	1	3	3	1	3	1	1	1	2	3	3	0	3	1	1	3	3	3	1	3	3	3	0	2	1	1	3	3	3	1	1	1	3	1	1	3	2	1	0	3	1	1	3	1	1	3	3	1
avgbs_14725	3	0	3	3	1	3	1	1	1	3	3	3	1	1	1	1	3	1	1	1	3	1	3	1	2	1	3	3	1	3	1	1	0	3	3	1	1	0	1	0	3	1	1	0	3	0	0	0	1
avgbs_14726	3	0	3	3	1	3	1	1	1	3	3	3	1	1	1	1	3	1	1	1	3	1	3	1	2	1	3	3	1	3	1	1	0	3	3	1	1	0	1	0	3	1	1	0	3	0	0	0	1
avgbs_14822	2	3	1	1	1	3	3	0	0	1	1	0	0	0	3	1	1	1	3	0	3	0	3	0	2	3	3	3	0	3	0	1	3	1	1	3	0	0	0	0	1	0	3	0	1	0	0	3	1
avgbs_14823	2	3	1	1	1	3	3	0	0	1	1	0	0	0	3	1	1	1	3	0	3	0	3	0	2	3	3	3	0	3	0	1	3	1	1	3	0	0	0	0	1	0	3	0	1	0	0	3	1
avgbs_14876	1	1	1	1	3	1	1	1	3	1	2	1	1	3	3	3	1	1	1	3	3	3	3	0	2	1	1	1	3	3	3	3	3	3	3	3	3	1	3	0	3	1	1	1	3	3	3	0	3
avgbs_1489	3	0	3	0	3	1	1	0	0	1	1	0	0	3	3	1	1	1	1	0	3	1	3	0	3	1	0	3	3	3	3	3	3	1	3	3	0	0	0	0	1	0	1	0	0	1	1	0	0
avgbs_1496	1	0	1	1	1	0	1	1	0	1	3	3	0	3	3	3	2	1	1	1	3	3	3	0	0	1	1	1	0	0	0	0	1	0	3	3	0	0	0	0	3	0	1	0	3	0	0	0	0
avgbs_14969	2	1	3	3	3	1	1	0	1	3	1	1	0	3	1	0	1	3	0	1	1	0	1	0	3	3	3	1	0	3	3	3	3	3	1	1	1	3	0	0	1	3	2	0	1	0	3	0	0
avgbs_14991	1	0	1	1	0	1	1	0	0	1	1	1	3	0	3	0	3	1	0	0	3	1	3	0	3	0	1	0	1	0	2	0	3	0	3	0	1	0	0	0	1	3	1	0	0	0	0	0	0
avgbs_15003	2	3	3	1	3	3	1	0	0	3	2	0	0	0	1	0	0	1	3	3	0	0	0	0	0	3	3	3	0	1	1	0	3	0	3	3	3	0	0	0	0	0	1	0	1	0	0	0	1
avgbs_15004	2	3	3	1	3	3	1	0	0	3	2	0	0	0	1	0	0	1	3	3	0	0	0	0	0	3	3	3	0	1	1	0	3	0	3	3	3	0	0	0	0	0	1	0	1	0	0	0	1
avgbs_15072	3	0	3	3	3	2	1	0	3	3	3	3	0	1	1	3	1	1	3	3	1	0	1	0	1	1	1	1	0	1	1	0	3	1	1	2	1	1	0	0	1	3	3	0	3	0	3	1	3
avgbs_15086	3	3	1	1	1	3	1	0	2	1	2	3	1	3	1	0	1	3	3	1	3	1	0	0	1	3	1	0	0	1	3	1	3	3	3	1	1	3	1	0	3	1	1	0	1	0	3	3	1
avgbs_15141	2	0	3	1	1	3	3	3	0	1	1	1	0	0	1	0	3	3	1	3	1	1	1	0	1	1	1	0	3	1	3	0	1	1	3	3	3	0	0	0	0	1	3	3	1	0	3	1	3
avgbs_15142	2	0	3	1	1	3	3	3	0	1	1	1	0	0	1	0	3	3	1	3	1	1	1	0	1	1	1	0	3	1	3	0	1	1	3	3	3	0	0	0	0	1	3	3	1	0	3	1	3
avgbs_1519	2	0	3	3	3	1	2	1	1	3	1	1	3	3	1	3	1	3	3	1	1	3	1	3	3	3	3	1	1	3	3	3	3	3	1	1	2	3	1	0	1	3	3	0	1	0	3	1	3
avgbs_15197	2	0	1	1	1	1	1	3	0	3	3	3	0	3	3	0	1	1	1	3	1	0	1	0	3	3	1	3	0	1	1	3	3	3	0	1	3	3	0	0	1	3	3	3	3	0	0	0	1
avgbs_15198	2	0	1	1	1	1	1	3	0	3	3	3	0	3	3	0	1	1	1	3	1	0	1	0	3	3	1	3	0	1	1	3	3	3	0	1	3	3	0	0	1	3	3	3	3	0	0	0	1
avgbs_15204	3	1	3	3	1	3	1	0	0	3	3	0	0	2	1	1	3	3	0	1	0	3	0	0	0	1	0	3	0	2	3	1	1	0	1	1	3	1	0	0	3	1	1	3	1	1	0	3	1
avgbs_15214	2	3	3	2	1	0	1	1	1	3	1	1	0	1	1	0	3	3	3	3	3	0	1	1	1	1	0	1	1	1	1	3	0	3	3	1	0	3	1	0	1	3	1	1	0	0	0	1	1
avgbs_15215	2	3	3	2	1	0	1	1	1	3	1	1	0	1	1	0	3	3	3	3	3	0	1	1	1	1	0	1	1	1	1	3	0	3	3	1	0	3	1	0	1	3	1	1	0	0	0	1	1
avgbs_15280	1	0	1	1	1	1	1	0	1	3	3	0	0	3	3	3	1	1	1	3	1	1	1	0	3	3	1	3	0	1	1	3	3	0	3	1	3	3	1	0	1	3	3	0	3	0	1	3	0
avgbs_15301	3	3	3	3	3	1	1	1	3	2	2	3	3	1	1	3	1	1	2	3	1	3	1	1	1	1	1	1	1	1	1	1	1	1	1	3	1	1	1	1	1	3	3	3	3	1	3	1	2
avgbs_15302	3	1	3	3	1	3	1	1	1	3	2	3	3	3	1	1	3	3	3	1	3	3	0	0	2	2	1	3	3	3	1	0	1	0	1	1	0	1	0	0	3	1	1	3	1	0	3	3	1
avgbs_15392	3	3	3	1	3	3	1	0	3	1	1	3	0	1	1	0	3	3	0	1	3	3	3	1	2	1	0	3	3	1	2	3	1	1	3	1	3	3	0	0	1	3	1	3	3	3	0	3	3
avgbs_15396	2	3	1	1	0	3	3	0	1	1	1	1	3	2	3	1	1	1	1	1	1	3	3	0	3	3	1	3	3	3	1	1	3	1	0	3	3	3	1	0	3	1	3	1	1	0	3	3	0
avgbs_15444	3	0	3	2	0	1	1	0	0	3	1	3	1	3	3	3	3	1	3	0	3	1	1	0	1	1	3	0	3	3	1	3	3	3	1	1	3	0	0	0	3	3	3	0	0	0	3	0	0
avgbs_15453	3	0	3	3	0	3	1	0	0	3	0	0	0	0	1	1	3	0	0	1	3	0	3	0	3	1	1	3	3	3	1	1	0	0	1	1	3	0	1	0	0	1	1	0	1	0	0	3	1
avgbs_15454	3	0	3	3	0	3	1	0	0	3	0	0	0	0	1	1	3	0	0	1	3	0	3	0	3	1	1	3	3	3	1	1	0	0	1	1	3	0	1	0	0	1	1	0	1	0	0	3	1
avgbs_15513	3	3	1	1	1	1	1	0	0	3	2	0	0	0	1	0	1	1	0	3	3	3	1	0	0	3	3	0	0	0	0	1	0	0	3	0	1	1	0	0	0	0	3	0	3	1	0	1	0
avgbs_15519	3	1	3	3	1	3	1	0	1	3	3	3	3	3	1	1	3	3	3	1	3	3	3	0	3	1	1	3	3	3	1	1	1	3	1	1	3	1	0	0	3	1	1	0	1	0	3	3	0
avgbs_15531	3	1	3	3	0	3	1	0	0	3	3	3	0	0	1	1	3	0	0	1	0	3	3	0	0	1	1	3	3	3	1	1	1	0	1	1	3	1	0	0	3	1	1	0	1	0	0	0	1
avgbs_15567	3	0	3	3	1	3	1	0	0	3	2	0	0	3	1	0	3	3	3	0	3	3	3	0	0	0	0	3	0	3	1	0	1	0	0	1	3	1	0	0	0	1	1	0	1	0	3	3	0
avgbs_15602	3	3	1	1	1	3	1	3	2	1	2	3	0	3	1	1	1	3	3	1	3	1	3	0	1	2	1	1	1	1	3	1	3	3	3	1	1	3	1	3	3	1	1	3	1	3	3	3	1
avgbs_15604	3	1	3	3	1	3	1	1	1	3	3	0	0	3	1	0	3	3	0	1	3	0	0	0	3	1	0	3	0	3	0	1	0	0	1	1	3	3	0	0	0	0	1	0	0	0	0	3	1
avgbs_15605	3	1	3	3	1	3	1	1	1	3	3	0	0	3	1	0	3	3	0	1	3	0	0	0	3	1	0	3	0	3	0	1	0	0	1	1	3	3	0	0	0	0	1	0	0	0	0	3	1
avgbs_15677	1	1	1	1	1	3	1	0	1	1	0	3	0	3	1	0	1	2	3	1	3	1	0	0	1	2	0	1	0	1	3	1	3	0	3	3	1	3	1	0	3	1	1	0	1	0	0	3	3
avgbs_15718	3	0	3	0	3	0	1	1	0	3	3	0	0	0	1	3	1	1	0	3	1	3	0	0	0	3	0	1	0	1	1	1	1	1	2	3	0	0	0	0	0	0	3	1	0	0	0	0	3
avgbs_15743	3	1	3	3	1	3	1	0	1	3	3	3	3	3	1	1	3	3	3	1	0	3	3	0	3	1	1	3	0	3	1	1	1	3	2	1	3	1	1	0	2	1	1	0	1	0	3	0	1
avgbs_15788	3	0	3	3	1	3	1	0	1	3	3	3	0	3	1	0	0	3	0	1	0	0	3	0	3	1	1	0	3	3	1	1	1	0	1	1	3	0	0	0	1	0	1	0	0	0	0	0	0
avgbs_15789	3	0	3	3	1	3	1	0	1	3	3	3	0	3	1	0	0	3	0	1	0	0	3	0	3	1	1	0	3	3	1	1	1	0	1	1	3	0	0	0	1	0	1	0	0	0	0	0	0
avgbs_15790	3	0	3	3	1	3	1	0	1	3	3	3	0	3	1	0	0	3	0	1	0	0	3	0	3	1	1	0	3	3	1	1	1	0	1	1	3	0	0	0	1	0	1	0	0	0	0	0	0
avgbs_15805	2	3	3	3	1	3	1	0	0	1	3	3	3	0	3	3	3	1	1	1	1	0	1	0	3	3	1	3	0	0	1	1	3	0	1	1	1	0	0	0	1	3	3	0	3	3	0	1	1
avgbs_15880	3	0	0	1	0	1	3	0	1	1	3	0	0	3	1	3	1	1	1	3	3	3	0	0	1	3	0	0	3	1	3	0	3	0	0	3	3	0	0	0	3	0	3	0	1	0	0	0	0
avgbs_1589	2	0	3	3	3	1	1	1	1	3	1	1	0	3	1	3	1	3	3	1	1	1	1	0	3	3	3	1	1	3	3	3	3	3	1	1	1	3	1	0	1	0	2	0	1	1	0	1	3
avgbs_1590	2	0	3	3	3	1	1	1	1	3	1	1	0	3	1	3	1	3	3	1	1	1	1	0	3	3	3	1	1	3	3	3	3	3	1	1	1	3	1	0	1	0	2	0	1	1	0	1	3
avgbs_15941	1	3	3	1	0	1	1	0	3	1	2	3	0	3	3	1	1	0	0	0	3	1	0	0	3	1	1	0	3	3	3	3	3	1	0	3	3	0	0	0	1	1	1	0	0	0	0	0	3
avgbs_15943	1	3	3	1	0	1	1	0	3	1	2	3	0	3	3	1	1	0	0	0	3	1	0	0	3	1	1	0	3	3	3	3	3	1	0	3	3	0	0	0	1	1	1	0	0	0	0	0	3
avgbs_1596	3	1	1	1	1	0	1	3	1	1	0	3	1	0	1	0	1	0	3	1	0	0	3	0	1	3	1	1	0	1	2	1	3	0	3	1	1	0	0	0	0	1	1	3	1	3	3	3	3
avgbs_15984	2	3	1	1	1	3	3	3	1	1	1	1	0	0	3	1	1	1	2	1	3	0	3	0	1	3	3	3	3	3	1	1	3	1	0	2	3	3	0	0	1	1	3	1	1	0	3	3	1
avgbs_16036	2	0	3	2	3	3	1	1	1	3	3	1	0	3	3	3	3	3	3	3	3	3	3	3	1	3	1	3	3	1	1	3	1	3	1	3	3	1	3	3	1	1	3	0	3	1	3	1	1
avgbs_16049	3	1	3	3	1	3	1	1	1	3	2	3	0	1	1	1	3	1	0	1	3	1	3	0	2	1	3	0	1	3	1	1	3	3	3	1	1	0	0	3	3	1	1	1	3	0	3	0	1
avgbs_16052	3	3	3	2	1	3	1	1	3	1	3	1	0	0	3	1	3	1	3	1	3	1	3	3	3	2	3	3	0	3	3	1	1	3	3	1	1	1	1	3	3	3	1	0	1	0	1	1	1
avgbs_16053	3	0	1	1	0	3	1	1	0	1	3	1	1	1	3	0	3	1	3	1	3	1	3	0	2	1	3	3	0	3	1	1	1	3	3	2	1	0	1	0	3	3	1	0	1	0	1	1	1
avgbs_16075	3	0	3	3	3	1	1	1	0	3	3	3	0	0	1	3	1	1	3	3	1	3	0	0	1	1	3	0	1	1	1	0	1	0	3	3	0	1	1	0	1	3	3	3	3	0	3	1	3
avgbs_16137	3	0	3	3	1	3	1	1	1	3	3	3	0	0	1	1	3	1	1	1	3	1	3	0	3	1	3	3	1	3	1	1	3	3	3	1	1	3	1	3	3	0	1	0	3	0	3	3	1
avgbs_16156	3	3	3	2	3	3	3	1	3	1	1	3	3	1	3	3	1	3	2	3	1	3	1	3	3	3	1	1	3	1	1	3	1	1	1	1	3	1	3	0	3	1	3	0	3	0	1	1	1
avgbs_16201	2	1	3	1	3	3	1	3	3	1	2	1	3	3	3	3	1	1	1	1	3	3	0	0	3	1	1	1	3	1	1	3	3	3	3	2	3	1	3	0	3	3	3	0	0	0	0	0	1
avgbs_16235	3	1	3	3	1	0	1	1	0	3	2	0	0	0	1	0	3	3	3	1	3	0	3	1	0	1	0	0	0	3	1	1	0	3	1	1	0	0	0	0	0	0	1	0	0	0	0	3	0
avgbs_16255	2	3	1	1	1	1	1	3	1	3	3	3	0	3	3	3	2	1	1	3	2	1	1	0	3	3	1	3	3	1	1	3	3	3	3	1	3	3	1	0	1	3	3	3	3	3	1	3	1
avgbs_16256	2	3	1	1	1	1	1	3	1	3	3	3	0	3	3	3	2	1	1	3	2	1	1	0	3	3	1	3	3	1	1	3	3	3	3	1	3	3	1	0	1	3	3	3	3	3	1	3	1
avgbs_16257	2	3	1	1	1	1	1	3	1	3	3	3	0	3	3	3	2	1	1	3	2	1	1	0	3	3	1	3	3	1	1	3	3	3	3	1	3	3	1	0	1	3	3	3	3	3	1	3	1
avgbs_16271	3	0	3	3	1	3	1	0	1	3	3	3	0	3	1	0	0	3	0	1	3	3	3	1	3	1	1	3	3	3	1	0	1	3	1	1	3	1	0	0	3	1	1	0	0	0	0	3	0
avgbs_16275	0	3	3	2	3	3	1	1	3	3	2	1	0	0	1	0	0	1	3	3	0	3	3	0	1	3	3	3	3	0	0	1	3	0	3	3	3	1	0	0	1	0	1	0	0	0	0	1	3
avgbs_16276	0	3	3	2	3	3	1	1	3	3	2	1	0	0	1	0	0	1	3	3	0	3	3	0	1	3	3	3	3	0	0	1	3	0	3	3	3	1	0	0	1	0	1	0	0	0	0	1	3
avgbs_16277	0	3	3	2	3	3	1	1	3	3	2	1	0	0	1	0	0	1	3	3	0	3	3	0	1	3	3	3	3	0	0	1	3	0	3	3	3	1	0	0	1	0	1	0	0	0	0	1	3
avgbs_16283	3	0	3	0	1	3	1	0	1	3	0	3	3	0	1	0	3	3	3	0	3	3	3	0	3	1	1	0	0	3	1	1	0	0	0	1	3	1	1	0	2	0	1	0	1	0	0	0	1
avgbs_16287	0	1	3	0	1	3	1	1	1	3	3	3	0	0	0	0	3	3	0	0	3	0	3	0	1	1	1	3	3	3	1	1	0	0	1	1	3	0	1	0	0	1	1	0	1	0	0	0	1
avgbs_16288	0	1	3	0	1	3	1	1	1	3	3	3	0	0	0	0	3	3	0	0	3	0	3	0	1	1	1	3	3	3	1	1	0	0	1	1	3	0	1	0	0	1	1	0	1	0	0	0	1
avgbs_16315	3	0	1	1	1	1	1	0	3	3	3	3	0	1	1	0	1	1	0	3	3	0	1	0	1	3	3	0	1	1	0	1	3	0	1	0	1	1	1	0	1	0	2	0	3	0	0	1	0
avgbs_16318	1	0	1	0	0	3	3	0	0	1	3	3	1	0	1	3	1	3	3	1	3	0	3	0	1	3	1	3	1	1	0	0	3	0	3	1	1	1	1	0	3	0	1	0	1	0	1	3	0
avgbs_16345	0	3	1	3	2	1	3	0	3	3	3	0	3	3	3	3	1	1	3	0	3	1	3	0	0	3	0	3	3	3	1	3	3	0	3	1	3	0	0	0	3	1	1	1	1	0	0	3	3
avgbs_16350	3	3	1	2	2	1	1	3	1	3	3	1	0	3	3	1	1	3	0	1	1	1	1	0	3	3	1	1	0	3	1	1	1	1	3	1	1	0	0	1	1	1	1	0	3	0	3	1	1
avgbs_16351	3	3	1	2	2	1	1	3	1	3	3	1	0	3	3	1	1	3	0	1	1	1	1	0	3	3	1	1	0	3	1	1	1	1	3	1	1	0	0	1	1	1	1	0	3	0	3	1	1
avgbs_16356	3	1	3	3	1	3	1	1	0	3	3	3	0	3	1	1	3	3	3	2	3	3	3	0	3	1	1	3	3	3	1	1	1	3	1	1	3	1	3	0	3	1	1	3	1	0	3	3	1
avgbs_16389	3	0	1	1	1	3	1	3	1	1	2	3	0	3	0	0	0	3	3	1	3	1	3	0	1	3	1	1	1	1	0	1	3	3	3	1	1	3	0	0	3	0	1	1	1	0	0	0	1
avgbs_16448	3	0	3	3	1	2	3	0	0	1	3	3	0	3	1	0	3	3	0	1	3	1	3	0	3	1	0	3	1	3	1	1	1	3	3	1	1	3	3	0	3	0	3	0	0	0	0	0	0
avgbs_16462	3	0	3	0	0	0	3	0	1	1	0	3	0	3	3	3	1	3	3	3	0	1	3	0	0	3	1	1	0	0	3	0	0	0	1	0	1	0	0	0	1	3	3	0	0	0	0	0	0
avgbs_16509	3	3	3	3	3	1	1	0	0	3	2	3	0	1	1	3	1	1	3	3	1	3	1	0	1	1	0	1	1	1	1	0	1	1	1	3	1	1	0	1	1	3	3	3	3	0	3	1	0
avgbs_16539	0	0	1	1	1	3	3	0	1	1	2	3	0	0	1	0	1	3	3	1	3	1	3	0	1	3	0	0	1	1	3	0	3	0	0	0	1	1	0	0	3	0	1	0	0	0	0	1	3
avgbs_16540	0	0	1	1	1	3	3	0	1	1	2	3	0	0	1	0	1	3	3	1	3	1	3	0	1	3	0	0	1	1	3	0	3	0	0	0	1	1	0	0	3	0	1	0	0	0	0	1	3
avgbs_16541	0	0	1	1	1	3	3	0	1	1	2	3	0	0	1	0	1	3	3	1	3	1	3	0	1	3	0	0	1	1	3	0	3	0	0	0	1	1	0	0	3	0	1	0	0	0	0	1	3
avgbs_16613	2	1	1	1	1	1	1	3	3	1	1	1	3	3	3	3	3	1	1	1	3	1	3	0	2	1	1	3	1	3	1	1	3	3	3	1	1	1	3	0	1	3	1	1	1	0	1	3	1
avgbs_16618	3	1	3	3	0	3	1	0	1	3	3	3	0	3	1	0	3	0	3	1	0	3	3	0	3	1	0	3	3	3	1	0	1	0	1	1	0	1	1	0	3	0	1	0	1	0	0	3	0
avgbs_16624	3	0	3	3	1	3	1	0	1	3	3	3	3	3	1	1	3	3	3	1	3	3	3	0	0	1	1	3	3	3	1	1	1	0	1	1	3	0	0	0	3	1	2	0	1	0	0	3	1
avgbs_16650	3	1	3	3	1	3	1	0	1	3	3	3	0	3	1	1	3	2	3	1	3	3	3	0	3	1	1	3	0	3	1	1	1	3	1	1	3	1	0	0	3	1	1	3	1	0	0	3	1
avgbs_16671	2	0	3	0	3	1	2	0	3	3	1	0	0	0	1	3	0	1	0	0	1	1	0	0	0	3	0	1	0	1	3	0	0	0	3	3	1	0	1	0	1	0	3	0	1	0	0	3	0
avgbs_16682	3	3	3	2	1	3	2	0	3	1	1	1	0	3	1	1	3	0	1	3	1	1	1	0	1	1	1	3	0	3	3	3	1	0	1	3	3	3	3	0	1	1	2	3	1	0	0	1	3
avgbs_16683	3	1	3	3	1	3	1	1	0	3	3	3	0	3	1	0	3	3	3	1	0	3	0	0	0	1	1	3	3	3	1	1	1	3	1	1	3	0	0	0	3	1	1	0	1	0	3	3	0
avgbs_16932	3	1	3	3	1	3	1	1	1	3	3	0	0	3	1	1	3	3	3	0	3	3	3	0	0	1	1	0	0	3	1	1	0	0	0	1	0	1	0	0	3	0	1	3	1	0	0	3	1
avgbs_16933	3	0	1	1	1	1	1	3	3	1	1	1	0	3	3	0	1	1	0	1	3	1	0	3	3	1	0	3	3	1	0	1	3	0	3	1	3	1	3	0	1	3	3	0	1	0	0	1	1
avgbs_16947	1	0	3	1	3	3	1	1	0	3	1	1	0	0	1	0	1	1	0	3	0	0	1	0	1	0	3	3	0	0	1	0	3	3	3	0	0	1	0	0	0	1	1	0	1	0	0	1	1
avgbs_17051	3	0	3	3	1	3	1	0	1	3	3	3	3	3	1	1	3	3	3	1	3	3	0	0	0	1	0	3	3	3	1	1	1	3	1	1	3	1	1	0	3	1	1	0	1	1	0	0	0
avgbs_17052	3	0	3	3	1	3	1	0	1	3	3	3	3	3	1	1	3	3	3	1	3	3	0	0	0	1	0	3	3	3	1	1	1	3	1	1	3	1	1	0	3	1	1	0	1	1	0	0	0
avgbs_17103	3	0	1	3	3	1	3	0	3	3	3	0	0	0	0	0	3	1	0	3	3	0	3	1	1	1	1	1	0	1	0	1	0	0	0	1	1	0	0	0	3	3	1	1	0	0	1	3	0
avgbs_17108	3	1	3	3	0	3	1	0	1	3	3	3	0	3	1	1	3	3	3	0	3	3	3	0	3	1	1	3	3	3	1	3	1	0	1	1	3	1	0	0	3	1	1	0	1	0	0	3	1
avgbs_17109	3	1	3	3	0	3	1	0	1	3	3	3	0	3	1	1	3	3	3	0	3	3	3	0	3	1	1	3	3	3	1	3	1	0	1	1	3	1	0	0	3	1	1	0	1	0	0	3	1
avgbs_17125	1	3	2	2	0	3	1	1	0	3	1	1	1	1	1	3	1	1	3	3	3	3	1	0	1	3	3	3	2	1	1	1	3	3	3	3	3	0	0	0	1	1	1	0	3	0	0	1	0
avgbs_17130	3	0	3	3	0	0	1	0	0	3	3	3	0	3	1	1	3	0	0	0	0	3	3	0	3	1	0	0	3	0	0	1	1	0	1	1	3	0	0	0	0	1	1	0	0	0	0	3	1
avgbs_17146	1	0	3	1	1	3	1	1	3	3	2	1	0	0	1	0	1	1	0	3	3	3	1	0	2	3	3	1	3	1	1	1	3	1	3	3	3	1	0	0	3	1	1	0	1	3	0	1	1
avgbs_17177	3	3	3	2	3	3	1	3	3	1	1	3	0	1	1	1	3	3	3	1	3	3	3	0	3	1	3	3	3	2	3	2	1	1	3	1	3	3	0	0	1	3	1	3	3	0	3	3	3
avgbs_17178	3	3	3	2	3	3	1	3	3	1	1	3	0	1	1	1	3	3	3	1	3	3	3	0	3	1	3	3	3	2	3	2	1	1	3	1	3	3	0	0	1	3	1	3	3	0	3	3	3
avgbs_17220	3	1	1	1	1	3	3	3	3	1	3	1	0	0	3	1	1	3	1	3	1	0	1	3	3	1	3	1	0	3	3	3	3	1	1	1	3	3	3	0	1	3	2	0	3	0	0	0	3
avgbs_17342	2	1	1	1	3	1	1	0	3	1	3	3	0	3	3	3	1	1	1	3	3	3	3	0	1	1	1	1	1	3	3	1	1	1	3	3	1	1	0	0	3	1	1	0	3	0	3	1	3
avgbs_17392	1	1	1	1	3	1	1	1	3	1	2	3	0	0	3	3	1	1	0	1	3	3	3	0	3	1	1	1	0	0	3	1	1	3	3	3	1	0	0	0	0	1	1	0	3	0	3	0	3
avgbs_17426	3	1	3	3	1	3	1	1	0	3	3	3	0	3	1	0	3	3	3	1	3	3	3	0	3	1	1	3	3	3	1	1	1	3	1	1	3	0	0	0	3	1	1	3	1	0	0	3	1
avgbs_17473	2	1	3	2	0	3	1	0	3	1	1	1	0	3	3	3	1	1	0	0	3	1	3	0	3	1	1	1	3	1	1	1	3	3	3	1	3	1	3	1	1	3	3	0	3	0	1	1	0
avgbs_17676	3	1	3	3	0	0	1	1	0	3	0	0	0	3	1	0	3	3	3	0	3	0	0	0	3	1	1	3	3	3	0	0	1	0	1	1	3	1	0	0	3	0	1	0	1	0	3	3	1
avgbs_17677	3	1	3	3	0	0	1	1	0	3	0	0	0	3	1	0	3	3	3	0	3	0	0	0	3	1	1	3	3	3	0	0	1	0	1	1	3	1	0	0	3	0	1	0	1	0	3	3	1
avgbs_17705	0	0	3	1	3	3	1	0	3	0	3	1	0	1	1	0	1	1	3	3	0	0	0	0	1	3	3	0	3	1	0	0	0	0	0	3	3	0	0	0	1	1	1	0	1	3	0	1	0
avgbs_17706	0	0	3	1	3	3	1	0	3	0	3	1	0	1	1	0	1	1	3	3	0	0	0	0	1	3	3	0	3	1	0	0	0	0	0	3	3	0	0	0	1	1	1	0	1	3	0	1	0
avgbs_17721	1	0	3	1	0	1	1	1	0	1	3	0	1	3	3	0	1	1	1	3	3	1	3	0	0	1	1	0	3	3	3	0	0	0	3	0	3	0	0	0	1	1	1	1	3	0	1	1	0
avgbs_1773	2	0	1	1	1	1	1	3	1	3	2	3	0	3	3	3	1	1	1	3	1	1	1	0	3	3	1	3	3	1	1	3	3	0	3	0	3	3	1	0	0	3	3	0	0	0	1	3	1
avgbs_17754	3	1	3	3	1	3	1	1	1	3	2	3	0	3	1	0	3	3	3	1	0	3	3	0	3	1	0	3	3	3	1	1	1	0	1	1	3	1	0	0	3	0	1	3	1	1	0	3	0
avgbs_17755	3	1	3	3	1	3	1	1	1	3	2	3	0	3	1	0	3	3	3	1	0	3	3	0	3	1	0	3	3	3	1	1	1	0	1	1	3	1	0	0	3	0	1	3	1	1	0	3	0
avgbs_17798	3	0	3	3	0	3	1	0	1	3	3	0	0	3	1	0	3	3	3	1	0	3	3	0	0	1	3	3	0	3	1	1	1	3	1	1	3	0	0	0	3	0	1	0	3	0	3	3	0
avgbs_17799	3	0	3	3	0	3	1	0	1	3	3	0	0	3	1	0	3	3	3	1	0	3	3	0	0	1	3	3	0	3	1	1	1	3	1	1	3	0	0	0	3	0	1	0	3	0	3	3	0
avgbs_17802	1	0	1	1	1	1	3	0	1	2	3	1	0	1	1	1	1	3	3	1	3	3	0	3	1	0	1	1	3	1	3	0	1	0	3	2	3	0	0	0	3	1	1	0	1	1	3	1	3
avgbs_17824	3	1	3	3	1	3	1	0	1	3	3	3	0	3	1	1	3	3	3	1	3	3	3	1	1	2	0	3	3	3	1	1	1	3	3	1	3	1	1	3	3	1	1	0	1	0	3	3	1
avgbs_1786	2	0	1	1	1	0	3	3	1	1	3	1	0	1	3	0	1	1	0	1	1	1	3	0	3	1	3	3	0	1	0	3	3	0	1	3	1	0	0	0	3	1	2	0	0	0	1	0	0
avgbs_17928	2	0	3	0	0	3	0	3	3	1	1	1	0	3	3	3	1	1	1	1	3	0	0	0	3	1	1	1	0	1	1	1	3	3	3	1	3	1	3	0	0	3	3	3	3	0	0	1	1
avgbs_17949	3	0	3	3	0	3	1	0	0	3	0	3	3	3	1	1	0	3	0	1	3	3	3	0	0	1	1	0	3	3	1	1	1	3	1	1	3	0	0	3	0	1	1	0	1	0	0	0	1
avgbs_17998	3	1	3	3	1	3	1	0	0	3	3	3	0	3	1	1	3	3	3	1	0	3	3	0	0	1	1	3	3	3	1	1	1	3	1	1	3	1	1	0	2	1	1	3	1	0	3	3	1
avgbs_18058	3	0	1	0	0	1	1	3	3	3	3	3	0	1	1	3	0	0	3	3	3	0	1	0	0	3	3	1	0	1	0	0	1	0	1	3	0	1	0	0	0	0	2	0	0	0	0	1	3
avgbs_18091	3	3	3	3	3	1	1	1	3	3	3	3	3	1	1	3	1	0	3	3	0	3	0	0	0	1	0	1	0	1	1	1	1	0	1	3	1	1	0	0	1	3	2	3	3	0	3	1	3
avgbs_18132	3	0	0	3	0	3	1	0	0	3	3	3	0	3	1	0	3	3	0	1	0	3	0	0	0	1	1	3	0	0	0	1	1	0	1	1	3	0	0	0	3	1	1	0	1	0	0	3	0
avgbs_18145	1	3	3	1	0	3	1	0	3	3	2	1	0	0	1	3	1	1	3	3	3	3	1	0	1	0	0	3	1	1	1	1	3	3	0	3	3	0	0	0	1	1	1	0	0	0	0	1	1
avgbs_18160	1	3	3	2	1	3	3	3	3	1	1	0	0	3	1	1	3	3	1	3	1	1	1	0	1	1	1	3	3	3	3	3	1	1	1	2	3	0	3	0	1	1	2	3	1	3	3	1	3
avgbs_18170	3	1	3	3	1	3	1	0	1	3	3	0	0	3	1	1	3	3	3	1	3	3	3	0	0	1	1	3	3	3	0	1	1	3	1	1	3	0	0	0	3	1	1	0	1	0	3	3	1
avgbs_18190	3	1	3	3	0	3	1	0	0	3	3	3	0	3	1	1	3	3	3	1	3	3	3	1	2	1	1	3	3	3	0	1	1	3	1	1	0	1	1	0	3	1	1	0	1	0	0	3	1
avgbs_18196	2	0	1	0	3	1	3	1	3	3	1	0	0	3	3	0	1	1	1	0	3	3	3	0	3	3	1	1	0	3	0	3	1	1	3	1	3	3	0	0	3	0	1	0	1	0	3	1	1
avgbs_18263	3	1	3	3	1	3	1	1	0	3	2	3	0	3	1	0	3	3	3	1	3	3	3	1	2	1	0	3	3	3	1	1	1	3	1	1	3	1	1	3	2	1	1	3	1	1	3	0	0
avgbs_18273	1	0	3	3	3	3	3	0	1	1	3	1	0	0	3	0	3	1	3	3	1	3	3	0	0	3	1	1	1	1	0	0	1	1	1	1	0	0	0	0	3	0	1	0	1	0	3	3	1
avgbs_18307	3	1	3	3	0	3	1	0	1	3	3	3	0	3	1	0	3	0	3	0	3	3	0	0	3	1	1	0	3	0	1	1	1	3	3	1	3	0	0	0	0	1	1	0	0	0	0	0	0
avgbs_18310	2	0	3	3	1	3	1	1	1	1	3	3	0	3	3	0	3	1	1	1	1	0	1	0	3	3	1	3	1	1	1	0	3	3	1	1	1	3	0	0	0	0	3	3	3	3	1	0	1
avgbs_18366	2	1	3	3	3	1	1	1	1	3	1	1	0	3	1	0	1	3	3	1	1	1	1	0	3	3	0	1	1	3	3	3	3	3	1	1	1	0	1	0	1	3	2	0	1	1	0	1	3
avgbs_18428	3	1	3	3	1	3	1	1	1	3	2	3	3	3	1	1	2	3	3	1	3	3	3	0	2	1	1	3	3	3	1	1	1	3	1	1	3	1	1	0	2	1	1	3	1	1	3	3	1
avgbs_18429	3	1	3	3	1	3	1	1	1	3	2	3	3	3	1	1	2	3	3	1	3	3	3	0	2	1	1	3	3	3	1	1	1	3	1	1	3	1	1	0	2	1	1	3	1	1	3	3	1
avgbs_1850	2	0	1	1	0	1	1	0	1	3	3	3	0	3	3	0	1	0	1	0	1	1	1	0	3	3	1	0	0	1	1	3	3	3	1	1	3	0	1	0	0	3	3	0	0	0	0	0	1
avgbs_18523	3	1	1	1	1	3	3	0	3	1	3	1	3	0	3	0	1	3	2	3	1	1	2	3	3	1	3	1	0	3	3	3	3	1	1	1	3	3	3	1	1	1	1	2	3	3	1	1	1
avgbs_1858	3	3	1	1	1	1	1	3	3	3	0	3	0	0	1	0	1	1	3	3	3	3	1	0	1	3	3	1	0	1	1	1	1	2	2	3	1	1	0	0	1	0	2	3	3	0	0	0	3
avgbs_1859	3	3	1	1	1	1	1	3	3	3	0	3	0	0	1	0	1	1	3	3	3	3	1	0	1	3	3	1	0	1	1	1	1	2	2	3	1	1	0	0	1	0	2	3	3	0	0	0	3
avgbs_18646	0	0	1	0	3	1	1	0	3	1	3	0	0	0	0	0	1	0	1	3	3	0	0	0	0	1	1	1	0	3	3	1	1	1	3	3	1	0	0	0	0	0	1	0	3	0	3	0	3
avgbs_18717	3	0	3	3	3	1	1	1	3	3	3	3	0	0	1	0	0	1	3	3	0	0	1	0	1	3	3	1	1	1	1	1	1	1	1	3	1	1	0	0	1	1	2	0	0	0	0	0	0
avgbs_18738	1	3	1	1	1	1	1	0	1	3	3	3	0	3	3	0	3	1	0	3	1	1	1	0	3	3	1	3	1	1	1	1	3	3	0	0	1	3	0	0	1	0	3	3	3	0	0	3	1
avgbs_18758	3	0	1	1	1	1	1	0	0	3	3	3	0	1	1	0	1	1	0	3	0	0	1	0	1	3	3	1	1	1	0	1	1	0	3	3	1	0	1	0	1	0	2	0	0	0	0	1	0
avgbs_18955	0	3	3	0	0	1	1	0	0	1	0	3	0	0	1	0	3	1	3	1	3	1	3	0	3	0	3	3	0	2	1	0	1	0	0	0	1	0	1	0	3	1	3	0	1	0	0	1	0
avgbs_18959	3	0	3	3	0	3	1	0	0	3	3	0	0	0	1	1	3	3	3	0	0	3	0	0	3	1	1	3	0	3	1	1	1	0	1	1	3	1	1	0	0	1	2	0	1	0	0	3	1
avgbs_19133	2	3	3	1	1	3	3	3	3	1	1	1	0	3	1	1	3	3	1	3	0	1	1	0	2	1	1	3	0	3	3	0	1	1	1	3	3	3	3	0	1	1	2	0	1	0	3	1	3
avgbs_19151	0	1	3	3	1	3	1	0	0	3	3	0	0	3	1	1	3	3	0	1	0	3	3	0	3	1	1	3	0	0	1	1	1	3	1	1	3	0	0	0	3	1	1	0	1	3	0	3	1
avgbs_1932	2	3	3	1	3	3	1	1	3	3	1	1	1	1	1	0	1	1	2	3	3	3	1	0	1	3	3	3	3	1	1	1	3	3	3	3	0	0	0	0	0	1	1	1	3	0	3	1	3
avgbs_1933	2	3	3	1	3	3	1	1	3	3	1	1	1	1	1	0	1	1	2	3	3	3	1	0	1	3	3	3	3	1	1	1	3	3	3	3	0	0	0	0	0	1	1	1	3	0	3	1	3
avgbs_19362	2	3	3	1	3	1	1	0	0	1	1	0	0	0	3	1	1	3	1	0	0	1	3	0	3	2	1	0	0	0	3	0	3	0	0	3	1	0	0	0	0	1	1	0	3	0	0	3	0
avgbs_19475	3	0	3	3	0	2	1	0	0	3	3	0	0	1	3	0	0	1	1	1	0	1	3	0	3	1	0	3	0	1	3	3	1	3	2	3	3	0	0	0	0	0	1	0	1	0	0	1	0
avgbs_19522	3	3	3	3	1	1	1	1	3	1	2	3	0	3	1	1	3	1	3	1	3	1	3	3	2	1	3	3	1	3	1	1	1	3	3	1	1	3	3	0	3	1	3	3	1	0	0	1	1
avgbs_19669	3	3	0	3	1	1	1	1	3	1	3	0	0	0	1	0	0	1	3	0	3	0	3	0	3	1	3	3	1	3	1	1	1	0	0	1	1	3	0	0	0	0	3	0	1	0	0	1	0
avgbs_19674	3	0	3	3	1	0	1	0	1	3	3	3	0	3	1	1	3	3	3	0	3	3	3	0	0	1	1	3	0	3	0	1	1	3	1	0	3	0	0	0	0	0	1	0	0	0	0	3	1
avgbs_19681	1	3	3	3	1	3	1	1	1	1	3	0	0	1	3	3	0	1	1	1	1	1	1	0	3	3	3	3	0	1	0	0	3	3	0	1	1	0	1	0	1	3	2	3	0	0	3	0	1
avgbs_19682	1	3	3	3	1	3	1	1	1	1	3	0	0	1	3	3	0	1	1	1	1	1	1	0	3	3	3	3	0	1	0	0	3	3	0	1	1	0	1	0	1	3	2	3	0	0	3	0	1
avgbs_19683	1	3	3	3	1	3	1	1	1	1	3	0	0	1	3	3	0	1	1	1	1	1	1	0	3	3	3	3	0	1	0	0	3	3	0	1	1	0	1	0	1	3	2	3	0	0	3	0	1
avgbs_19695	1	1	3	3	1	3	1	3	3	3	3	3	1	1	1	0	3	1	1	1	3	1	3	0	3	1	3	3	1	3	1	1	3	0	3	1	1	3	0	0	2	0	1	1	3	1	3	0	1
avgbs_19815	1	1	3	3	1	3	1	0	3	2	3	0	0	1	1	1	3	1	1	0	0	1	0	1	0	2	3	3	0	3	0	1	3	3	3	1	1	0	0	0	3	0	1	0	3	0	3	0	0
avgbs_19816	1	1	3	3	1	3	1	0	3	2	3	0	0	1	1	1	3	1	1	0	0	1	0	1	0	2	3	3	0	3	0	1	3	3	3	1	1	0	0	0	3	0	1	0	3	0	3	0	0
avgbs_19830	2	1	1	2	1	1	1	3	1	3	3	3	0	1	1	1	1	1	1	3	3	1	1	0	2	1	1	3	1	3	1	3	3	1	3	3	3	3	1	0	1	3	1	1	1	0	1	3	3
avgbs_19905	2	1	1	1	1	3	3	3	1	1	3	0	0	1	3	1	1	1	2	0	1	1	3	3	3	1	0	3	0	3	3	0	0	0	0	3	1	0	0	0	3	1	1	1	3	0	0	0	0
avgbs_19915	3	1	3	3	1	3	1	1	1	3	2	3	0	3	1	1	3	3	3	1	3	3	3	0	2	1	1	3	3	3	1	1	1	3	1	1	3	1	1	0	0	1	2	0	1	1	0	0	1
avgbs_19920	3	1	3	3	1	3	1	0	1	3	3	3	0	3	1	1	3	3	0	1	3	0	0	0	3	1	1	3	0	3	1	0	1	3	1	3	3	0	1	0	2	0	1	0	1	0	0	0	0
avgbs_19925	3	1	3	3	1	3	1	1	1	3	2	3	3	3	1	0	3	3	3	1	3	3	3	0	3	1	1	3	3	3	1	1	1	3	1	1	3	1	1	3	3	1	1	0	1	1	0	3	0
avgbs_19975	3	3	3	2	0	3	0	1	0	3	3	0	0	1	1	0	1	1	0	3	3	3	0	0	0	3	3	1	0	3	0	1	3	0	3	3	3	1	0	0	1	0	1	0	1	0	0	1	1
avgbs_19981	3	0	3	0	1	1	3	0	0	1	1	0	0	0	1	0	1	1	3	1	1	0	3	0	1	3	0	0	3	1	0	1	0	3	0	0	3	0	0	0	1	0	1	0	3	0	0	0	0
avgbs_200060	3	0	1	1	3	1	3	0	3	3	3	1	0	1	3	0	3	3	0	1	3	1	3	0	2	1	0	1	1	1	3	1	1	1	3	0	1	0	0	0	3	1	1	0	1	0	0	0	0
avgbs_200106	2	0	3	1	3	1	3	0	0	1	1	1	3	3	3	0	1	1	1	1	3	3	3	0	3	3	1	1	3	3	3	3	1	3	3	0	3	3	3	0	2	1	3	0	1	0	0	0	0
avgbs_200113	2	1	1	1	3	1	1	0	3	1	3	3	0	3	3	3	1	1	1	3	3	3	3	0	1	1	1	1	1	3	3	1	1	1	3	3	1	1	0	0	3	1	1	0	3	0	3	1	3
avgbs_200267	0	0	3	1	0	3	3	0	3	3	3	0	0	1	1	0	1	3	3	3	3	3	3	0	0	3	1	1	3	0	1	0	1	0	0	1	0	0	1	0	1	1	1	0	1	0	0	0	0
avgbs_200325	3	3	3	1	3	3	1	0	3	3	2	1	0	0	1	3	1	1	3	3	3	3	1	0	0	3	3	0	0	1	2	1	0	3	0	3	3	1	0	0	1	1	1	0	3	0	0	0	3
avgbs_200438	3	3	3	1	3	3	1	1	3	3	2	1	1	1	1	3	1	1	0	3	3	0	1	0	3	3	3	3	3	1	1	1	3	3	3	3	3	1	3	0	2	1	2	1	3	0	3	1	3
avgbs_200464	2	3	3	2	0	3	1	1	1	3	2	1	0	0	1	3	1	3	3	3	3	3	1	0	1	3	3	1	1	0	3	3	3	0	3	3	3	3	0	0	1	0	1	0	1	0	0	0	0
avgbs_200473	2	3	3	2	1	3	3	0	0	1	1	1	0	3	1	1	3	3	0	3	1	1	1	0	1	1	1	3	3	3	3	0	1	1	1	3	0	3	0	0	1	1	2	0	1	0	0	1	3
avgbs_200553	3	0	1	1	1	3	1	0	0	1	2	3	0	0	1	0	1	3	3	1	3	0	3	0	1	3	1	0	0	1	2	1	0	3	0	1	1	3	0	0	3	1	1	0	0	1	0	3	1
avgbs_200565	2	0	3	3	3	1	3	0	3	3	3	0	0	0	3	3	3	1	0	3	3	0	3	0	1	1	1	1	1	1	3	1	1	1	3	1	1	1	1	0	3	3	1	1	0	0	0	3	0
avgbs_200614	2	1	1	1	3	1	3	1	3	1	3	2	1	3	3	3	1	1	1	3	3	1	3	0	2	1	1	3	3	3	3	3	3	3	3	3	3	1	3	3	3	1	1	1	3	1	1	1	3
avgbs_200697	0	1	3	1	0	3	3	0	3	1	1	1	0	3	0	3	3	3	1	3	0	0	1	0	0	0	1	0	3	3	3	3	1	0	1	3	3	0	0	0	1	1	3	3	0	0	3	0	0
avgbs_200707	2	0	3	3	3	3	3	3	0	3	3	0	0	0	1	3	3	1	1	3	1	1	1	0	0	3	1	1	1	0	3	0	3	3	3	3	1	3	1	0	3	3	3	3	1	0	0	3	3
avgbs_200766	2	0	1	2	1	1	2	3	1	3	3	3	1	1	1	1	1	1	1	3	3	1	1	1	1	1	1	3	1	3	1	3	0	3	3	3	3	3	1	1	1	3	1	0	1	3	0	3	0
avgbs_200772	3	1	1	1	3	1	1	0	3	1	3	3	0	3	3	3	0	1	1	3	3	3	0	0	1	1	0	1	2	3	3	3	0	3	3	3	3	3	0	0	3	1	1	0	0	1	0	1	3
avgbs_200773	2	0	3	3	1	3	1	3	0	3	3	3	1	0	3	1	3	1	1	1	0	3	1	0	3	3	1	1	3	1	3	3	1	1	3	3	3	1	0	0	1	3	2	3	1	0	0	1	1
avgbs_200774	1	3	3	3	3	3	1	0	1	1	3	1	0	3	1	3	3	1	3	2	1	3	3	0	1	2	1	1	3	1	3	3	1	1	1	3	3	1	0	0	3	1	1	1	1	0	3	1	1
avgbs_200915	1	1	1	1	1	1	1	1	3	1	3	3	0	3	3	3	1	1	1	2	3	3	3	0	2	1	1	1	1	3	3	1	1	3	3	3	1	1	0	0	3	1	1	0	0	3	0	1	3
avgbs_200918	1	0	1	1	3	1	1	0	0	1	3	3	1	3	3	0	2	1	1	3	3	3	3	0	0	1	0	1	0	0	3	3	1	0	3	0	3	1	0	0	3	0	1	0	0	0	3	1	0
avgbs_200927	3	0	3	2	0	1	1	0	0	3	1	3	0	0	1	1	3	3	3	1	3	3	3	0	1	1	3	0	0	1	1	0	3	1	0	1	0	3	0	0	1	1	1	1	3	0	0	0	1
avgbs_200971	3	3	3	1	0	1	1	0	3	1	1	0	0	0	3	0	1	1	1	3	0	1	3	0	3	1	1	3	3	3	3	3	3	0	3	3	3	1	0	0	0	0	1	0	0	0	0	0	3
avgbs_200979	3	0	3	3	0	3	1	0	1	3	2	3	0	0	1	1	3	3	0	1	3	3	3	0	3	1	0	3	3	3	1	2	1	3	1	1	3	1	1	0	3	0	1	0	1	1	3	0	0
avgbs_201024	0	0	3	3	1	0	1	0	0	3	3	3	0	3	1	0	3	3	3	1	0	3	0	0	3	1	1	3	0	0	0	1	1	3	1	1	3	1	1	0	0	0	1	0	0	0	0	0	1
avgbs_201043	2	0	1	1	1	1	1	3	1	3	2	3	0	3	3	3	1	1	1	3	1	1	1	0	3	3	1	3	3	1	1	3	3	0	3	0	3	3	1	0	0	3	3	0	0	0	1	3	1
avgbs_201087	0	0	1	1	1	3	3	0	0	1	3	1	0	1	3	1	0	3	1	3	0	0	1	0	3	1	0	1	3	0	3	3	0	0	0	1	0	0	0	0	1	0	1	0	0	0	1	1	0
avgbs_201089	2	0	1	1	1	0	3	0	1	1	3	0	0	0	1	3	1	3	0	1	3	1	3	0	2	3	0	3	0	0	3	0	3	0	3	1	1	1	0	0	3	0	1	0	0	0	0	1	0
avgbs_201092	2	1	1	1	3	1	1	0	3	1	3	3	0	0	3	3	1	1	1	1	3	3	3	0	0	1	1	1	0	0	3	1	1	3	3	3	1	1	3	0	0	0	1	0	3	0	3	1	3
avgbs_201120	0	0	3	1	3	3	1	0	3	3	3	1	0	1	1	3	1	1	3	3	3	3	1	0	1	3	3	3	0	0	1	1	0	1	3	3	3	0	0	0	1	1	2	0	1	0	3	0	1
avgbs_201124	3	0	1	3	3	0	3	1	0	3	3	1	1	0	3	0	0	1	3	3	3	0	0	1	2	1	0	1	0	1	0	1	1	0	0	0	1	1	0	0	0	0	1	0	1	0	0	0	0
avgbs_201155	1	3	3	3	3	1	3	0	1	3	3	1	0	0	3	3	3	1	3	3	3	3	3	0	1	1	1	1	1	1	3	1	1	0	3	1	1	1	0	0	3	3	1	0	1	3	0	3	0
avgbs_201164	3	3	3	3	3	1	1	0	0	3	2	0	0	0	1	0	0	1	0	0	0	0	0	0	1	3	3	1	0	1	0	3	1	1	1	3	1	1	0	0	0	0	3	0	3	0	0	1	0
avgbs_201174	2	1	3	3	1	3	1	0	3	3	3	3	0	0	1	1	3	1	1	1	3	1	3	0	2	1	3	3	0	3	1	1	3	3	3	1	1	3	0	0	3	1	1	1	3	0	0	1	1
avgbs_201205	3	0	1	3	1	1	1	0	0	3	3	0	0	1	1	3	0	0	0	3	3	3	1	0	1	3	0	1	0	1	1	0	1	0	0	1	1	1	0	0	1	1	3	0	0	0	0	0	0
avgbs_201206	1	0	1	1	0	1	1	0	3	1	0	0	3	3	3	0	3	1	0	1	3	0	0	0	0	1	1	3	0	3	1	0	3	0	3	1	1	0	0	0	1	0	1	0	0	0	0	3	1
avgbs_201229	3	3	3	3	3	1	3	0	1	3	3	0	3	3	1	0	0	0	1	1	3	1	1	0	0	2	3	1	1	0	0	1	1	0	1	0	1	1	0	0	1	0	1	0	3	0	1	0	1
avgbs_201243	2	0	3	1	0	3	0	3	0	1	1	0	0	0	3	3	1	1	0	0	3	1	3	0	3	1	1	0	0	0	1	0	0	0	3	1	0	1	0	0	1	0	3	0	0	0	0	3	1
avgbs_201245	2	0	3	2	3	3	1	1	0	3	1	0	0	1	1	0	1	0	3	3	3	3	1	0	1	0	0	0	0	1	1	1	3	0	0	3	3	1	0	0	1	0	1	0	1	0	3	0	1
avgbs_201268	2	0	1	1	1	0	3	0	0	2	3	1	0	3	1	0	1	3	3	1	0	3	0	0	1	1	3	1	0	0	3	3	1	3	0	1	3	1	0	0	3	1	1	1	1	0	3	1	3
avgbs_201288	0	3	1	1	1	3	3	0	1	1	1	0	0	1	3	0	1	1	0	0	0	3	0	0	3	3	3	3	0	3	1	1	0	0	1	3	3	3	0	0	0	1	3	0	1	0	3	3	1
avgbs_201292	3	1	3	3	1	3	1	1	1	3	3	3	0	0	1	1	3	3	3	1	3	3	3	1	3	1	1	3	3	3	1	1	1	3	3	1	3	1	1	0	2	1	1	3	1	0	0	3	0
avgbs_201309	3	0	1	1	1	1	1	3	3	3	2	3	0	1	1	3	1	1	0	3	3	3	1	0	0	3	3	1	1	1	1	1	0	0	2	3	1	1	1	0	1	0	3	0	3	0	0	1	3
avgbs_201334	2	0	1	1	1	2	3	3	1	1	3	1	0	1	3	0	1	1	1	3	1	1	3	0	3	1	3	3	1	3	3	3	3	1	2	3	1	3	0	0	3	1	1	0	3	3	0	1	0
avgbs_201389	1	0	3	3	3	1	3	0	3	3	3	3	0	2	1	0	3	3	0	0	1	3	0	0	1	1	1	0	0	0	0	3	0	3	0	0	0	1	0	0	1	0	3	0	1	0	0	1	3
avgbs_201434	2	3	3	1	3	3	1	1	0	3	2	0	0	1	1	3	1	1	3	3	3	3	1	0	1	3	3	3	3	0	1	1	3	0	0	3	3	1	3	0	1	1	1	1	0	0	3	1	0
avgbs_201446	3	3	3	1	0	1	1	3	3	3	1	3	3	3	1	0	0	0	3	0	0	0	3	0	0	1	3	3	3	1	1	1	0	0	3	1	3	0	0	0	1	0	0	0	0	0	3	0	0
avgbs_201453	0	0	0	0	1	1	1	0	3	1	1	1	0	3	3	0	3	0	1	1	0	1	0	0	3	1	1	3	0	3	0	1	0	3	3	1	1	1	0	0	0	3	1	0	1	0	0	3	0
avgbs_201469	0	3	3	3	0	3	1	0	1	1	3	0	0	3	3	3	3	0	0	1	0	1	1	0	3	3	1	3	1	0	1	0	3	0	0	1	1	0	0	0	1	3	3	3	0	3	0	1	1
avgbs_201478	1	3	3	1	0	0	1	0	3	0	1	0	1	0	1	0	1	1	2	0	0	3	1	0	1	3	0	0	0	3	1	0	0	0	3	3	0	1	0	0	1	1	1	0	0	0	0	0	0
avgbs_201481	3	0	1	1	1	3	1	1	3	1	3	1	0	1	3	1	3	1	3	1	3	1	3	0	2	1	3	3	1	3	2	1	1	3	3	1	1	2	1	0	3	3	1	0	1	0	1	1	0
avgbs_201495	1	1	3	1	3	0	3	3	0	1	0	0	0	3	3	0	1	1	0	1	3	3	3	3	3	3	1	1	0	1	1	3	3	0	3	0	3	0	0	0	3	1	3	0	1	0	0	3	0
avgbs_201507	3	0	1	0	0	1	1	0	0	3	0	3	0	0	1	3	1	1	0	3	3	3	1	0	1	1	1	0	0	1	1	0	1	1	3	3	0	0	0	0	1	1	2	0	3	0	3	0	0
avgbs_201520	1	0	3	3	3	1	3	0	1	3	3	1	0	1	3	3	3	1	3	3	3	3	3	1	1	1	1	1	1	1	3	0	1	1	3	1	1	1	0	0	3	3	1	0	1	0	1	3	1
avgbs_201521	1	1	1	1	1	1	2	1	3	1	2	3	3	0	3	3	1	1	1	0	3	3	3	0	3	1	1	1	1	3	3	1	1	3	3	2	1	1	0	0	3	0	1	0	3	0	3	1	0
avgbs_201527	1	1	1	3	0	1	1	3	1	3	3	3	0	1	1	0	1	1	1	0	3	1	1	0	1	1	1	3	0	0	2	3	3	3	3	3	3	3	1	0	1	3	1	0	1	0	1	3	3
avgbs_201544	1	0	3	2	0	3	1	1	1	3	3	1	0	3	3	3	3	3	3	3	0	3	3	0	1	3	2	3	0	1	2	3	1	3	3	3	3	0	0	0	1	0	3	0	3	0	3	1	1
avgbs_201550	2	0	3	2	3	1	1	1	3	1	1	3	0	3	3	1	1	1	1	3	3	1	3	0	0	1	1	3	1	0	3	3	3	1	3	3	1	1	0	0	1	0	1	0	3	0	0	3	3
avgbs_201567	3	3	3	2	3	3	1	1	1	1	3	1	0	1	1	0	3	1	3	1	3	1	3	0	1	2	1	0	0	3	1	1	1	0	3	1	1	1	1	0	3	1	3	3	3	0	0	3	1
avgbs_201574	1	0	1	2	1	0	1	0	1	3	1	3	0	1	3	1	3	1	0	3	3	0	0	0	0	1	0	1	0	3	0	1	1	0	3	0	0	0	1	0	3	0	1	0	0	0	0	3	0
avgbs_201577	1	0	3	0	1	1	1	0	1	1	3	3	3	0	3	3	3	1	1	3	1	1	1	0	3	3	0	3	1	0	1	1	3	0	0	1	1	0	0	0	1	0	3	0	3	0	1	0	0
avgbs_201598	2	1	3	3	3	1	1	1	1	3	1	1	0	3	1	3	1	3	3	1	1	2	1	3	3	3	3	1	1	3	3	3	3	3	1	2	1	3	1	0	1	3	3	0	1	0	3	1	3
avgbs_201606	2	0	3	3	1	3	1	0	3	3	0	0	0	1	1	0	3	1	0	0	3	1	3	0	3	1	3	3	0	3	1	1	3	3	0	1	1	3	1	0	3	0	1	0	3	0	3	1	1
avgbs_201614	3	0	3	3	3	1	1	1	3	3	3	3	3	1	1	3	1	1	3	0	1	3	1	0	1	1	3	1	1	1	1	1	1	1	1	2	1	1	0	1	1	3	2	0	3	0	0	1	3
avgbs_201632	2	0	1	1	1	1	1	0	3	1	3	0	0	3	1	0	1	1	1	0	3	3	3	0	0	1	3	3	0	3	3	1	1	3	3	3	1	0	3	0	3	1	2	0	3	3	3	0	0
avgbs_201641	3	3	3	3	3	0	1	0	3	3	3	1	0	1	1	3	1	1	3	3	1	0	0	0	1	3	0	1	0	1	1	1	1	1	2	0	1	1	0	0	1	1	2	0	3	0	0	1	3
avgbs_201673	3	3	3	2	3	1	1	3	3	3	1	3	3	1	1	1	3	3	3	3	3	3	3	0	2	1	3	3	3	1	1	0	1	1	3	3	3	3	3	0	1	1	1	0	3	3	0	3	0
avgbs_201681	1	3	1	1	0	1	1	3	0	3	3	3	0	0	3	0	3	1	1	3	0	0	1	0	0	0	1	3	0	1	1	0	0	0	1	1	0	0	0	0	1	0	3	0	3	0	0	3	0
avgbs_201694	3	1	3	3	1	3	1	0	1	3	3	2	3	3	1	1	3	3	3	1	3	3	3	0	3	1	1	3	0	3	1	1	1	3	1	1	0	0	1	0	3	1	1	0	0	0	0	3	0
avgbs_20171	3	1	3	3	1	3	1	1	1	3	3	3	0	3	1	0	3	3	3	1	3	3	3	0	0	1	1	3	3	0	1	1	1	3	1	1	0	0	0	0	3	1	1	0	1	0	0	3	1
avgbs_201726	2	3	1	1	1	1	1	3	1	3	3	3	0	3	3	3	1	1	1	3	1	1	1	3	3	3	1	3	3	1	1	3	3	3	3	1	3	3	0	0	1	3	3	3	3	3	0	3	1
avgbs_201729	1	0	3	3	0	0	1	0	0	1	3	0	0	3	3	3	3	1	1	1	0	1	1	0	0	3	3	3	0	1	1	1	3	0	0	1	0	0	0	0	1	0	3	0	3	0	1	0	0
avgbs_201759	3	0	3	0	1	0	1	1	1	3	3	3	0	3	1	0	3	2	0	1	3	3	3	0	3	1	0	3	0	0	1	1	1	3	1	1	3	1	3	0	2	1	1	0	1	0	0	0	1
avgbs_201812	1	0	1	1	0	1	1	1	0	1	3	0	0	0	3	0	0	1	1	3	3	0	0	0	0	1	1	1	0	0	3	1	1	0	0	0	1	0	0	0	3	0	1	0	0	1	3	1	0
avgbs_201834	3	0	3	3	1	1	1	1	3	1	3	0	0	0	1	0	3	1	3	1	3	1	3	0	2	1	3	3	0	3	1	1	1	3	3	1	1	3	1	0	3	0	3	0	1	0	0	1	1
avgbs_201840	3	1	3	3	1	3	1	0	1	3	3	3	3	3	1	0	3	3	3	1	3	3	3	0	3	2	1	3	3	3	1	1	1	3	2	1	3	1	0	0	3	0	1	0	1	0	3	3	1
avgbs_201851	3	3	3	3	3	1	3	1	3	3	3	1	0	1	3	3	3	1	3	3	3	1	3	1	2	1	1	1	1	1	1	1	1	1	3	2	1	1	1	3	3	3	1	0	1	0	1	3	1
avgbs_201869	2	0	3	3	3	1	3	0	1	3	3	1	0	0	3	0	3	1	3	3	3	3	3	0	1	1	1	0	0	1	0	1	1	0	0	1	0	1	0	0	3	0	1	1	1	0	0	3	0
avgbs_201870	2	3	3	3	1	1	1	1	0	1	3	3	0	3	0	3	3	1	1	3	1	1	0	0	3	3	1	3	1	0	1	1	3	3	1	0	1	0	0	0	1	3	3	0	3	0	1	3	0
avgbs_201875	0	0	3	1	3	0	1	0	3	1	1	3	0	0	1	1	3	0	0	1	3	3	0	1	2	1	0	3	0	0	3	3	1	1	3	1	3	3	0	0	0	3	1	0	3	0	0	3	0
avgbs_201892	3	1	3	3	0	3	1	0	0	1	1	3	0	1	1	0	0	3	0	1	3	3	0	0	3	1	3	3	3	1	3	3	1	1	3	1	0	3	0	0	1	3	1	0	0	0	0	3	0
avgbs_201903	2	3	3	1	1	3	3	3	3	1	1	1	0	3	1	1	3	3	0	3	0	0	0	0	0	1	0	3	0	3	3	0	1	0	0	3	0	0	3	0	1	1	2	0	0	0	0	1	0
avgbs_201918	0	3	3	0	0	3	3	1	3	1	3	0	0	1	1	3	1	0	0	3	0	3	3	0	0	3	1	1	0	3	1	0	1	3	3	1	3	0	0	0	3	0	1	0	0	0	0	0	0
avgbs_201930	0	0	3	2	3	0	3	0	0	1	1	1	0	0	3	3	0	0	1	1	3	3	3	0	2	3	1	1	0	3	3	3	0	0	3	0	3	0	0	0	0	1	3	0	1	0	0	0	0
avgbs_201949	3	3	1	1	1	1	1	0	0	3	2	0	0	0	1	0	1	1	0	3	3	3	1	0	0	3	3	0	0	0	0	1	0	0	3	0	1	1	0	0	0	0	3	0	3	1	0	1	0
avgbs_201999	3	1	3	3	1	3	1	1	1	3	2	3	0	1	1	1	3	1	0	1	3	1	3	0	2	1	3	0	1	3	1	1	3	3	3	1	1	0	0	3	3	1	1	1	3	0	3	0	1
avgbs_202001	3	3	3	2	1	3	1	1	3	1	3	1	0	0	3	1	3	1	3	1	3	1	3	3	3	2	3	3	0	3	3	1	1	3	3	1	1	1	1	3	3	3	1	0	1	0	1	1	1
avgbs_202009	3	0	3	3	1	3	1	1	1	3	3	3	0	0	1	1	3	1	1	1	3	1	3	0	3	1	3	3	1	3	1	1	3	3	3	1	1	3	1	3	3	0	1	0	3	0	3	3	1
avgbs_202024	1	1	1	1	1	1	1	0	3	1	3	3	0	3	1	0	1	1	1	1	0	0	3	0	1	1	3	3	0	0	3	0	1	3	0	3	0	0	0	0	3	1	1	0	3	0	0	1	0
avgbs_202040	3	1	3	3	0	3	1	0	1	3	3	3	0	3	1	0	3	0	3	1	0	3	3	0	3	1	0	3	3	3	1	0	1	0	1	1	0	1	1	0	3	0	1	0	1	0	0	3	0
avgbs_202045	3	1	3	3	1	3	1	0	1	3	3	3	0	3	1	1	3	2	3	1	0	3	3	0	3	1	1	3	0	3	1	1	1	3	1	1	3	1	0	0	3	1	1	3	1	0	0	3	1
avgbs_202054	3	0	3	3	0	3	1	1	0	3	3	0	0	0	1	0	3	0	3	0	3	3	3	0	0	1	0	0	0	3	0	0	0	0	0	1	3	1	1	0	3	0	1	3	1	0	0	0	0
avgbs_202056	2	1	1	1	3	1	3	0	3	1	3	3	0	3	3	0	1	1	0	3	3	1	3	0	3	1	1	3	0	3	3	3	3	0	3	3	0	1	3	0	2	1	1	0	3	3	0	3	0
avgbs_202086	1	0	3	1	1	3	1	1	3	3	2	1	0	0	1	0	1	1	0	3	3	3	1	0	2	3	3	1	3	1	1	1	3	1	3	3	3	1	0	0	3	1	1	0	1	3	0	1	1
avgbs_202098	3	1	1	1	1	3	3	3	3	1	3	1	0	0	3	1	1	3	1	3	1	0	1	3	3	1	3	1	0	3	3	3	3	1	1	1	3	3	3	0	1	3	2	0	3	0	0	0	3
avgbs_20213	3	1	1	1	1	3	1	3	1	1	2	3	0	3	1	3	2	3	3	1	3	1	3	0	2	3	1	1	1	1	3	1	3	3	3	1	1	3	1	1	3	1	1	0	1	0	3	3	3
avgbs_202138	1	0	3	1	3	1	3	0	3	2	1	0	0	0	3	0	1	1	1	1	0	0	0	3	3	0	1	1	3	3	0	3	1	0	0	1	3	0	0	0	0	0	2	0	1	0	1	0	1
avgbs_20215	3	1	1	1	1	3	1	3	1	1	2	0	0	3	1	1	1	3	3	1	3	1	3	0	1	3	1	1	1	1	3	1	3	3	3	1	1	3	0	0	3	0	1	3	1	3	3	3	1
avgbs_202161	3	0	0	3	1	3	1	0	1	3	3	3	0	3	1	0	3	3	0	1	0	3	0	0	3	1	1	3	0	3	1	0	1	0	0	1	3	0	1	0	3	1	1	0	1	0	0	3	0
avgbs_202162	3	0	3	3	1	3	1	0	0	3	0	0	0	0	1	1	3	3	0	1	0	0	0	0	3	1	1	0	0	3	1	1	1	0	0	1	0	0	1	0	3	0	1	0	1	0	3	3	0
avgbs_202163	3	3	3	3	3	1	1	1	3	3	3	3	3	1	1	1	1	1	3	3	1	3	1	0	1	1	3	1	1	1	1	1	1	1	2	3	1	1	1	0	1	3	3	0	3	1	3	1	3
avgbs_202182	1	0	1	1	1	1	3	0	1	2	3	1	0	1	1	1	1	3	3	1	3	3	0	3	1	0	1	1	3	1	3	0	1	0	3	2	3	0	0	0	3	1	1	0	1	1	3	1	3
avgbs_202206	3	1	3	3	1	3	1	1	0	3	0	3	0	3	1	1	3	0	0	1	3	0	0	0	3	1	1	3	0	3	1	0	1	0	1	1	3	1	0	0	3	0	1	0	0	0	0	0	0
avgbs_202214	2	1	3	3	3	1	1	1	1	3	1	1	0	3	1	0	1	3	3	1	1	1	1	0	3	3	0	1	1	3	3	3	3	3	1	1	1	0	1	0	1	3	2	0	1	1	0	1	3
avgbs_202216	1	3	3	1	3	3	1	0	0	3	1	1	0	0	1	3	1	1	3	0	3	3	1	0	1	3	3	0	3	0	0	0	3	1	0	3	0	0	0	0	0	1	1	0	1	0	0	0	0
avgbs_202260	3	1	1	1	1	3	3	0	3	1	3	1	3	0	3	0	1	3	2	3	1	1	2	3	3	1	3	1	0	3	3	3	3	1	1	1	3	3	3	1	1	1	1	2	3	3	1	1	1
avgbs_202267	1	0	3	2	3	3	1	0	3	1	0	1	0	0	3	0	0	1	0	1	3	3	3	0	3	0	1	1	0	1	1	3	3	3	0	1	3	0	0	0	2	0	3	0	0	0	0	0	0
avgbs_202278	3	1	3	3	1	3	1	0	1	3	3	3	0	1	1	1	3	1	1	1	3	1	3	0	3	2	3	3	1	3	1	1	3	3	3	1	1	3	0	0	3	1	1	0	3	0	3	3	0
avgbs_202311	1	3	2	1	1	3	1	1	0	3	1	1	0	1	1	0	1	3	3	0	3	3	1	0	0	3	3	1	0	1	3	3	3	3	0	3	3	0	0	0	1	3	1	0	1	0	0	0	1
avgbs_202327	3	0	1	2	1	0	1	0	3	3	3	3	0	1	1	0	0	1	0	0	0	0	1	0	1	3	3	0	1	1	1	1	1	0	0	3	1	1	0	0	1	1	3	0	3	0	0	1	0
avgbs_202329	2	0	1	1	1	1	1	1	3	1	3	3	0	3	3	3	1	1	1	1	3	3	3	0	3	1	1	1	1	2	2	1	1	3	3	3	1	1	0	3	3	1	1	0	3	3	3	1	3
avgbs_202342	3	3	3	3	1	1	1	1	3	1	2	3	0	3	1	1	3	1	3	1	3	1	3	3	2	1	3	3	1	3	1	1	1	3	3	1	1	3	0	0	3	1	3	3	1	0	0	1	1
avgbs_202348	2	0	1	1	1	1	1	0	0	3	3	0	0	0	3	3	3	1	1	3	0	0	1	0	1	3	1	3	1	1	1	1	3	3	1	1	1	3	0	0	1	3	2	1	3	0	1	0	0
avgbs_202349	3	1	3	2	3	3	1	3	3	1	1	3	0	1	1	1	3	3	3	0	3	3	3	0	3	1	3	3	3	1	3	3	1	0	3	1	3	3	0	0	1	3	1	0	3	0	3	3	3
avgbs_20236	3	1	3	3	1	3	1	1	1	3	2	3	3	3	1	1	3	3	3	1	3	3	3	1	2	1	3	3	3	3	1	1	1	3	1	1	3	3	1	3	3	1	1	3	3	0	3	3	1
avgbs_202366	2	0	3	3	3	1	3	0	3	0	3	1	0	0	3	3	0	1	0	3	0	0	3	0	0	1	1	0	0	1	3	0	1	0	0	1	1	0	0	0	3	3	1	0	1	0	0	3	0
avgbs_202374	2	1	1	2	1	1	1	3	1	3	3	3	0	1	1	1	1	1	1	3	3	1	1	0	2	1	1	3	1	3	1	3	3	1	3	3	3	3	1	0	1	3	1	1	1	0	1	3	3
avgbs_202385	2	1	1	1	3	1	1	1	3	1	2	3	3	3	3	3	1	1	1	1	3	3	3	3	3	1	1	1	0	3	2	1	1	3	3	3	1	1	3	0	3	1	1	0	3	0	3	1	3
avgbs_202391	3	0	3	0	1	1	3	0	0	1	1	0	0	0	1	0	1	1	3	1	1	0	3	0	1	3	0	0	3	1	0	1	0	3	0	0	3	0	0	0	1	0	1	0	3	0	0	0	0
avgbs_202400	3	0	3	3	3	3	3	0	0	2	3	0	0	0	1	0	1	1	1	3	1	3	1	0	3	3	0	0	3	1	0	1	3	3	0	1	0	0	0	0	0	0	1	0	0	0	0	3	0
avgbs_202403	3	1	3	3	0	3	1	0	0	3	2	3	3	3	1	1	3	3	3	1	3	3	0	0	2	1	1	3	0	3	1	1	1	3	0	1	3	1	1	0	0	1	1	3	0	1	0	0	1
avgbs_202409	0	0	3	1	3	3	1	0	3	3	1	3	3	0	1	0	0	3	0	1	0	0	0	1	3	1	3	0	0	0	1	0	3	1	0	0	3	3	0	0	1	0	1	0	0	0	0	0	0
avgbs_202413	3	1	1	1	1	3	1	3	1	1	2	0	0	3	1	1	1	3	3	1	3	1	3	0	1	3	1	1	1	1	3	1	3	3	3	1	1	3	0	0	3	0	1	3	1	3	3	3	1
avgbs_202417	3	1	3	3	1	3	1	1	1	3	2	3	3	3	1	1	3	3	3	1	3	3	3	1	2	1	3	3	3	3	1	1	1	3	1	1	3	3	1	3	3	1	1	3	3	0	3	3	1
avgbs_202418	2	1	1	1	3	1	1	1	3	1	2	3	1	3	3	3	1	1	1	3	3	3	3	1	2	1	1	1	1	3	2	1	1	1	3	3	1	1	3	3	3	1	1	1	3	0	3	1	3
avgbs_202420	3	1	3	2	1	3	1	1	1	3	3	3	3	3	1	1	3	3	3	1	3	3	3	0	2	1	1	3	3	3	1	1	1	3	1	1	3	1	1	3	3	1	2	3	1	0	3	3	1
avgbs_202426	3	0	3	3	1	3	1	0	1	3	3	3	0	3	1	1	3	3	3	0	3	3	3	1	2	1	1	3	0	3	1	0	1	3	0	1	3	0	1	0	0	1	1	0	1	0	0	3	1
avgbs_202433	3	1	3	3	1	0	1	0	0	3	0	3	0	3	1	0	3	0	3	1	0	0	3	0	3	1	1	3	0	0	1	1	1	3	1	1	3	0	0	0	3	0	1	0	1	0	0	3	1
avgbs_202440	0	3	1	1	1	3	3	0	0	1	1	1	3	0	3	0	1	1	0	1	1	3	3	0	3	3	1	1	3	3	1	0	3	1	1	3	3	3	1	0	2	1	2	0	1	0	3	3	0
avgbs_202443	3	1	3	3	1	3	1	1	1	3	2	3	0	3	1	1	3	3	0	1	3	3	3	0	3	1	1	3	3	3	0	1	1	0	3	1	3	0	1	0	2	1	1	3	1	0	3	3	1
avgbs_202445	1	0	3	2	3	0	1	0	1	3	0	1	0	0	1	0	3	1	0	0	0	1	0	0	1	3	0	1	0	1	1	3	3	0	0	3	0	1	0	0	0	1	3	0	0	0	0	1	3
avgbs_202453	3	1	3	3	1	3	1	0	1	3	2	3	0	3	1	1	3	3	3	1	3	3	3	0	3	1	1	3	3	3	1	1	1	3	1	1	3	1	1	0	3	1	2	0	1	0	3	3	1
avgbs_202459	1	0	1	1	1	1	0	3	0	3	3	0	0	3	3	0	0	0	1	3	1	0	0	0	3	3	0	0	0	0	1	3	3	0	0	1	3	0	0	0	1	3	3	3	0	3	0	3	0
avgbs_20247	3	1	3	2	1	3	1	1	1	3	3	3	3	3	1	1	3	3	3	1	3	3	3	0	2	1	1	3	3	3	1	1	1	3	1	1	3	1	1	3	3	1	2	3	1	0	3	3	1
avgbs_202480	3	1	3	3	0	3	1	1	0	3	3	3	0	3	1	1	3	3	0	1	3	3	3	1	3	1	1	3	3	3	0	0	1	0	1	1	3	1	0	0	3	1	1	0	0	0	0	0	1
avgbs_202495	2	1	1	1	3	1	1	1	3	1	2	3	1	3	3	3	1	1	1	1	3	3	3	0	3	1	1	1	1	3	3	1	1	3	3	3	1	2	3	0	3	1	1	1	3	3	3	1	3
avgbs_202498	3	1	3	2	3	3	1	0	3	1	1	3	0	1	1	1	3	3	3	1	3	3	3	1	3	2	3	3	3	1	3	3	1	1	3	0	3	2	3	0	1	3	1	0	3	3	3	3	3
avgbs_202499	3	3	1	1	1	1	1	3	3	3	3	3	3	1	1	3	1	1	3	3	3	3	1	0	1	3	3	1	1	1	1	1	1	1	2	3	1	1	0	0	1	1	2	0	3	0	3	1	3
avgbs_202505	3	3	1	3	1	0	1	0	0	3	3	3	3	0	1	0	1	1	0	0	3	0	1	0	1	3	0	0	1	0	0	1	1	0	0	3	0	0	0	0	1	0	3	0	3	0	0	0	0
avgbs_202508	2	3	3	1	0	0	1	1	3	3	2	1	0	1	1	0	1	1	3	0	3	0	1	0	1	3	3	3	0	1	1	1	3	3	0	0	3	0	0	0	1	0	1	0	1	3	0	1	0
avgbs_202518	3	3	1	1	3	3	3	3	3	3	1	3	0	1	1	1	3	3	1	3	3	1	1	1	1	1	1	1	1	3	3	1	3	1	3	1	1	1	0	0	3	3	3	3	1	0	3	3	3
avgbs_20254	2	0	3	3	3	1	1	0	1	3	1	1	0	3	1	3	1	3	3	1	1	2	1	3	3	3	3	1	1	3	3	3	3	3	1	1	1	3	1	0	1	3	3	0	1	0	3	1	3
avgbs_202544	3	1	1	2	0	0	3	3	1	1	3	1	0	1	0	0	1	3	0	3	0	3	0	0	0	3	3	0	0	3	1	0	3	0	0	1	0	0	0	0	1	0	1	0	1	0	0	0	0
avgbs_20255	2	0	3	3	3	1	1	0	1	3	1	1	0	3	1	3	1	3	3	1	1	2	1	3	3	3	3	1	1	3	3	3	3	3	1	1	1	3	1	0	1	3	3	0	1	0	3	1	3
avgbs_202552	2	0	3	1	3	0	1	3	3	1	1	1	0	0	3	3	0	1	0	1	3	1	3	0	0	1	1	1	3	1	1	0	3	3	3	1	3	1	0	0	1	0	3	3	0	0	1	0	1
avgbs_20256	2	0	3	3	3	1	1	0	1	3	1	1	0	3	1	3	1	3	3	1	1	2	1	3	3	3	3	1	1	3	3	3	3	3	1	1	1	3	1	0	1	3	3	0	1	0	3	1	3
avgbs_202570	0	3	3	2	0	3	1	0	0	3	3	1	0	1	1	0	1	1	0	3	3	0	0	0	0	3	0	3	1	0	1	1	3	0	3	1	3	1	0	0	1	1	1	1	1	0	0	1	0
avgbs_202595	0	0	0	3	0	3	1	0	1	3	3	3	0	0	1	0	3	0	3	1	0	0	3	0	3	1	1	3	0	3	1	3	0	0	0	1	3	0	1	0	3	0	1	3	3	0	0	0	1
avgbs_202605	3	3	1	3	3	1	1	3	3	3	2	3	0	1	1	3	1	1	2	3	3	3	1	0	1	3	3	1	1	1	1	1	1	1	3	3	1	1	0	0	1	1	3	3	3	0	3	0	3
avgbs_202606	3	0	3	3	3	2	3	0	1	3	3	0	0	0	3	0	0	1	0	0	0	1	3	0	0	0	3	3	1	0	3	0	3	0	2	3	1	0	0	0	3	1	1	0	0	0	1	1	0
avgbs_202615	1	0	1	1	1	2	3	0	1	1	3	1	3	1	3	1	1	1	2	3	1	0	3	0	3	1	3	3	1	3	3	3	0	0	3	3	1	2	0	0	3	0	1	0	3	0	1	1	1
avgbs_202634	0	0	3	3	3	1	1	0	0	3	0	0	0	0	1	0	1	3	3	1	1	0	1	0	3	0	3	1	1	0	3	3	3	3	1	1	1	0	0	0	0	3	3	0	0	0	0	0	3
avgbs_202658	3	0	3	0	0	3	3	0	0	1	1	1	0	0	1	0	3	0	1	3	0	1	1	0	0	0	0	3	0	0	3	3	1	1	0	3	0	3	0	0	0	1	2	1	0	0	0	1	0
avgbs_202665	2	1	1	1	3	1	3	1	3	3	1	1	3	3	3	3	1	1	1	1	3	3	3	0	3	3	1	1	0	3	3	3	1	1	3	2	3	3	3	0	3	1	1	1	1	0	1	3	1
avgbs_202671	3	0	3	3	0	3	1	0	1	3	3	3	3	3	1	1	3	3	0	1	0	3	3	0	1	1	1	3	0	3	0	1	1	0	0	1	3	1	0	0	3	1	1	0	1	0	0	3	0
avgbs_202680	0	0	1	3	0	1	1	0	0	3	3	3	0	0	1	3	0	1	3	0	3	3	1	0	1	3	3	0	0	0	1	1	1	0	0	2	1	0	0	0	0	1	3	0	3	0	0	0	3
avgbs_202699	0	0	3	3	1	3	1	0	0	3	3	0	0	0	1	0	3	3	0	1	3	0	3	0	0	1	0	3	0	3	1	0	0	3	1	1	3	1	0	0	3	0	2	0	1	0	3	3	1
avgbs_202704	1	3	1	1	1	1	1	0	1	3	3	0	3	0	3	0	1	1	1	0	1	1	1	0	0	3	0	0	3	1	1	3	0	0	0	1	3	0	0	0	0	0	3	0	0	0	1	0	0
avgbs_202710	3	0	3	3	1	3	1	0	0	3	3	3	0	0	1	1	3	3	0	1	3	3	3	0	0	1	1	3	0	3	0	1	0	0	0	0	3	0	0	3	3	1	1	0	1	0	0	0	0
avgbs_20272	3	3	1	3	3	1	1	0	1	0	3	0	0	0	3	1	1	3	0	0	1	1	1	0	3	3	1	0	0	3	1	0	1	0	3	2	1	0	1	1	1	0	1	1	3	0	0	0	1
avgbs_202731	1	0	3	3	3	1	3	1	0	3	3	0	0	1	3	3	3	1	0	3	3	3	3	0	2	1	1	1	1	1	3	1	1	1	3	2	1	0	0	0	0	3	1	0	1	0	0	3	1
avgbs_20274	3	1	3	3	1	0	1	1	1	3	1	3	0	3	1	1	3	3	3	1	3	0	3	0	3	1	1	3	3	0	1	1	1	3	1	1	3	1	1	0	3	1	1	3	1	0	3	3	0
avgbs_20275	3	1	3	3	1	0	1	1	1	3	1	3	0	3	1	1	3	3	3	1	3	0	3	0	3	1	1	3	3	0	1	1	1	3	1	1	3	1	1	0	3	1	1	3	1	0	3	3	0
avgbs_202751	2	0	3	2	1	3	3	0	0	1	1	0	0	3	1	0	3	3	0	0	1	1	1	0	0	1	0	3	0	0	3	0	1	0	3	0	3	0	0	0	3	0	3	0	0	0	0	1	0
avgbs_202777	3	3	3	3	3	1	1	0	3	3	2	3	3	0	1	0	1	1	0	3	1	3	1	0	0	3	3	0	1	1	0	1	1	1	2	2	1	1	0	0	1	1	3	0	3	0	0	1	3
avgbs_202808	0	1	3	3	0	3	1	1	0	3	2	0	0	3	1	0	0	3	3	1	3	3	3	0	3	0	0	3	0	0	1	1	1	3	1	1	3	0	3	0	3	1	1	0	0	0	0	3	0
avgbs_202813	3	1	3	2	3	3	1	3	0	1	1	3	0	1	1	0	3	3	3	1	3	3	3	0	3	1	3	3	3	0	3	3	1	1	3	1	3	3	0	0	1	3	1	3	3	0	0	3	0
avgbs_202844	0	0	3	3	1	1	1	1	3	1	3	3	0	3	1	1	3	1	0	1	0	1	3	0	3	0	3	3	0	0	0	1	1	3	3	1	1	3	0	0	3	0	3	0	0	0	0	0	0
avgbs_202871	3	0	1	2	3	1	3	3	3	3	3	3	0	3	3	3	1	1	0	3	3	1	3	0	1	3	0	3	0	3	1	3	3	0	3	1	3	3	1	0	3	0	1	1	3	0	1	0	3
avgbs_202872	2	1	1	2	1	1	1	3	1	3	1	3	0	1	3	1	3	1	3	3	3	1	1	0	1	1	3	1	1	3	1	1	1	1	3	3	1	3	0	0	3	0	1	1	1	0	0	3	0
avgbs_202878	3	1	3	3	1	3	1	1	1	3	3	3	3	3	1	1	3	3	3	1	3	3	3	0	3	1	1	3	3	3	1	1	1	3	1	1	3	1	1	0	3	1	1	3	1	0	3	3	1
avgbs_202902	3	1	3	3	0	3	1	1	0	3	3	3	0	0	1	0	0	3	3	0	3	3	3	1	3	1	0	3	3	3	1	1	1	0	0	1	3	0	0	0	3	0	1	3	1	0	0	3	0
avgbs_202905	0	1	3	3	1	3	1	1	1	3	3	3	0	0	1	1	3	3	0	1	0	3	0	0	2	2	1	3	0	3	0	0	1	3	1	0	3	1	0	0	3	1	1	0	1	0	0	0	1
avgbs_202956	3	0	3	3	0	3	1	0	0	3	3	3	0	3	1	1	0	0	3	1	3	3	3	0	0	0	3	3	0	3	0	1	0	0	1	1	0	0	0	0	0	0	1	0	1	0	0	0	1
avgbs_202959	1	1	3	1	3	3	1	3	0	1	1	0	0	0	3	0	1	1	0	1	3	3	3	0	3	0	0	1	3	1	0	3	3	0	3	1	0	1	0	0	0	0	3	3	1	0	0	0	1
avgbs_202964	3	0	3	3	1	3	3	1	0	3	0	0	0	0	3	1	3	3	0	0	3	3	0	0	0	1	0	3	0	3	0	1	1	0	1	1	3	0	0	0	3	1	2	0	0	0	0	3	0
avgbs_202973	3	0	3	3	1	3	1	1	1	3	3	3	0	3	1	0	0	3	3	0	0	0	3	0	3	0	1	3	0	0	1	1	0	3	1	1	3	1	0	0	3	1	1	0	1	0	3	0	1
avgbs_202974	3	0	1	3	0	1	1	0	0	3	3	3	0	0	1	3	1	1	0	3	0	0	1	0	1	1	0	1	0	0	0	1	1	0	3	2	0	0	0	0	1	0	3	0	0	0	0	0	0
avgbs_203001	1	3	1	1	1	1	2	3	1	3	3	3	0	3	3	3	3	1	2	3	1	1	1	0	3	3	1	3	1	1	1	1	3	3	1	1	1	3	0	3	1	3	2	0	3	3	1	3	1
avgbs_203016	3	3	1	2	2	1	3	0	3	3	3	3	0	3	3	3	1	1	3	3	3	1	3	0	1	2	0	3	0	3	1	3	3	3	0	1	3	3	0	0	3	1	1	1	3	3	0	1	3
avgbs_203017	2	0	1	1	3	1	2	0	0	1	3	3	0	0	3	0	1	1	0	1	3	3	0	0	3	1	1	1	1	3	3	1	1	0	3	3	1	0	3	0	3	1	1	0	3	0	3	1	0
avgbs_203021	3	0	3	3	3	1	1	0	0	3	3	0	0	1	1	0	1	0	0	0	1	0	1	0	1	3	3	0	0	1	1	0	1	0	0	2	1	0	0	0	1	1	3	0	3	0	0	1	0
avgbs_203025	3	0	3	3	0	0	1	0	1	3	2	3	0	0	1	0	3	3	3	1	0	3	0	0	0	0	1	0	0	3	1	1	1	3	1	1	3	1	0	0	2	0	1	0	1	0	0	0	0
avgbs_203035	2	3	3	1	3	3	3	1	3	1	3	3	0	1	1	3	1	3	3	2	3	3	3	0	1	3	1	1	3	3	1	3	1	3	3	1	3	2	0	0	3	1	1	0	1	3	1	0	1
avgbs_203045	3	0	1	1	1	3	2	0	0	1	3	0	3	0	3	1	0	1	0	3	0	1	3	0	3	0	3	1	1	3	3	3	3	0	1	3	1	3	3	0	3	0	1	0	3	0	0	0	0
avgbs_203051	3	3	1	1	1	1	1	0	3	3	3	0	0	1	1	3	1	1	3	3	3	3	1	1	0	3	3	1	1	0	0	1	0	3	1	3	1	1	0	0	1	0	2	0	3	0	3	0	0
avgbs_203078	3	0	1	3	1	1	1	0	0	3	0	3	0	1	1	0	0	1	0	3	3	3	1	0	0	3	3	0	0	0	0	1	1	0	0	3	1	0	0	0	1	0	2	0	0	1	3	1	0
avgbs_20309	3	1	3	3	1	3	1	1	1	3	3	3	0	3	1	0	3	3	3	1	3	3	3	0	3	1	0	3	0	0	1	1	1	3	1	1	3	1	1	0	0	1	1	0	1	0	0	0	1
avgbs_203093	1	0	3	3	3	1	1	1	1	3	1	0	0	0	1	3	1	3	0	1	1	1	1	0	3	3	3	0	0	0	0	3	0	3	0	0	1	3	0	0	2	3	3	0	0	0	0	1	0
avgbs_203099	3	1	3	3	1	3	1	0	1	3	3	3	0	3	1	1	3	3	3	1	3	3	0	0	3	1	1	3	3	3	1	1	1	0	1	1	3	1	1	0	1	0	2	3	1	0	3	0	1
avgbs_20311	2	3	3	2	3	1	1	1	3	1	3	3	1	3	3	1	1	1	1	3	3	1	0	0	3	1	1	3	3	3	3	2	3	1	3	3	3	3	3	0	1	1	1	1	3	0	1	1	3
avgbs_203135	2	0	1	1	0	1	1	0	3	1	3	3	0	3	3	0	0	1	1	1	0	3	0	0	0	1	0	1	0	0	3	1	1	0	0	3	1	0	0	3	0	0	1	0	0	0	0	1	0
avgbs_203138	3	1	3	3	0	3	1	1	1	3	3	3	3	3	1	1	3	3	3	0	3	3	3	0	0	1	1	0	3	0	0	1	1	0	1	1	3	1	0	0	3	0	1	0	1	0	3	0	1
avgbs_203155	2	0	3	3	1	1	1	3	0	1	2	3	3	1	3	3	3	1	3	3	3	1	1	0	1	1	3	0	0	3	3	1	1	0	3	3	1	3	0	3	3	3	3	3	1	0	3	0	3
avgbs_203181	3	3	1	0	0	1	1	0	0	3	3	3	0	0	1	0	1	1	1	0	3	3	0	0	0	3	0	1	0	1	1	1	1	0	1	3	0	0	0	0	1	1	3	0	0	0	0	0	0
avgbs_203195	3	0	1	0	0	0	1	0	3	3	0	0	0	1	1	0	1	1	3	3	3	0	1	0	1	3	0	1	1	0	1	1	0	0	1	1	0	1	0	0	1	1	3	3	3	0	0	1	3
avgbs_203211	0	3	1	1	1	0	1	3	0	3	3	0	0	1	1	0	1	1	0	3	0	0	1	0	0	3	3	1	0	1	1	0	1	0	1	2	1	0	0	0	1	0	3	0	0	0	3	1	0
avgbs_203222	0	0	1	3	1	0	1	1	0	1	3	0	0	3	3	3	3	1	0	3	0	0	0	0	0	3	1	3	0	0	0	1	3	0	0	1	1	3	0	0	1	3	3	0	0	0	0	3	0
avgbs_203226	0	0	3	0	1	3	1	0	1	3	3	0	0	3	1	0	0	3	0	0	3	3	3	0	3	1	1	3	0	3	0	1	1	0	1	0	0	1	0	0	3	0	1	3	1	0	0	0	0
avgbs_203246	3	1	3	3	1	3	1	0	1	3	3	0	3	3	1	1	3	3	3	1	3	3	3	0	3	1	1	3	0	0	1	1	1	0	1	0	3	1	1	0	2	0	1	0	0	0	0	0	0
avgbs_203254	3	0	3	1	1	3	3	1	1	1	3	1	0	1	1	1	3	3	1	1	0	3	1	0	3	1	1	0	3	3	1	1	3	0	1	3	3	3	1	0	1	1	2	0	0	0	0	1	0
avgbs_203262	3	3	2	2	3	1	3	1	3	3	3	1	0	1	3	3	3	1	3	3	3	1	3	0	2	1	1	1	1	1	1	1	1	1	3	1	1	1	0	0	3	3	1	0	1	0	0	3	1
avgbs_203350	1	1	3	2	1	0	3	0	0	1	1	1	0	0	1	3	0	3	1	3	1	1	1	0	0	1	1	0	3	1	0	3	1	0	3	3	3	0	0	0	3	1	3	0	0	0	0	1	3
avgbs_203352	3	0	1	1	1	3	3	0	1	1	3	1	0	1	3	1	1	3	2	3	0	1	3	0	3	1	3	1	1	3	3	3	0	1	1	3	1	0	3	0	3	1	1	0	3	0	1	0	1
avgbs_203365	1	1	1	1	1	1	1	3	3	1	1	1	0	3	3	3	3	1	1	1	3	1	3	0	3	1	1	3	0	3	1	1	3	3	3	1	1	1	0	1	1	3	1	0	1	0	1	0	1
avgbs_203371	3	0	3	1	3	3	1	0	0	3	2	1	0	1	1	0	1	1	0	3	3	0	1	0	0	0	3	3	3	3	1	0	3	0	3	3	3	2	0	0	0	0	1	0	0	0	0	0	1
avgbs_203416	1	0	3	1	1	3	1	3	0	1	1	1	0	3	3	3	1	1	1	1	3	0	0	0	0	1	1	1	0	1	1	1	0	3	0	2	3	0	0	0	0	3	3	3	0	0	1	0	1
avgbs_203429	1	3	3	0	0	3	1	0	1	1	2	0	0	3	3	0	3	0	0	1	1	1	1	0	3	3	1	3	0	1	1	1	3	0	0	0	1	3	0	0	1	3	3	0	3	0	1	1	1
avgbs_203430	3	1	3	3	1	3	1	1	1	3	3	0	0	3	1	0	3	3	3	1	3	3	3	0	3	0	1	0	0	3	1	1	1	0	1	1	3	1	3	3	2	0	1	0	1	0	0	3	1
avgbs_203436	3	0	3	3	1	3	1	0	1	3	2	0	3	0	1	1	3	3	0	0	0	0	3	0	3	1	1	3	0	3	0	0	1	0	0	0	3	1	0	3	3	1	1	0	1	0	0	3	1
avgbs_203439	3	1	3	2	1	3	1	0	3	1	1	0	3	3	3	3	1	1	1	1	3	1	3	0	3	1	1	1	0	1	1	1	3	3	3	1	3	2	0	0	1	0	3	0	3	0	0	1	1
avgbs_203477	3	0	3	3	0	1	1	1	0	3	3	3	0	0	1	3	0	1	0	0	1	3	1	0	1	1	1	1	1	1	1	1	1	1	1	3	1	1	0	0	1	3	3	0	3	0	0	0	0
avgbs_203480	3	1	3	3	1	3	1	1	1	3	3	3	0	3	1	1	3	3	3	1	3	3	3	0	3	1	1	3	3	3	1	1	1	3	1	1	3	1	1	0	3	1	2	0	1	0	0	0	1
avgbs_203492	3	0	1	1	0	1	1	3	3	3	2	0	0	1	1	0	1	1	3	0	0	3	1	0	1	0	3	1	0	0	1	1	0	0	1	1	1	1	0	0	1	0	3	0	0	0	0	0	3
avgbs_203566	1	1	1	3	1	1	1	0	0	3	3	0	3	1	1	0	1	1	0	3	0	1	1	0	1	1	1	3	1	3	1	0	3	1	3	3	3	3	1	0	1	3	1	0	1	0	1	3	0
avgbs_203580	3	3	3	3	0	1	3	1	0	3	3	3	3	0	1	0	3	1	0	1	3	1	0	0	1	3	3	1	1	1	3	1	1	3	1	1	1	1	0	0	3	0	1	1	3	0	0	1	0
avgbs_203591	3	1	3	2	1	3	1	1	1	3	3	3	0	0	1	1	3	1	1	1	3	1	3	0	3	1	3	3	0	3	1	1	3	3	3	1	1	0	0	0	3	1	1	0	3	0	0	3	1
avgbs_203594	3	0	3	3	1	3	1	1	0	3	3	3	0	3	1	1	3	3	0	0	3	3	3	0	2	1	1	3	3	3	1	1	1	3	1	1	3	1	0	0	3	0	1	0	1	0	3	3	1
avgbs_203601	3	0	1	1	1	1	1	0	0	3	3	0	0	0	1	0	1	1	3	3	3	0	1	0	1	3	3	0	1	1	0	1	1	2	0	2	1	0	0	0	1	1	3	0	3	0	0	1	0
avgbs_203610	3	3	3	1	3	3	3	0	0	1	3	0	0	0	3	3	1	3	3	3	3	0	0	0	1	0	3	0	1	0	0	1	2	0	1	1	1	0	0	0	1	3	2	0	3	0	0	0	3
avgbs_203619	2	3	3	3	1	3	1	1	3	3	3	0	0	1	2	1	3	1	1	1	3	3	1	0	3	3	1	0	3	1	3	3	1	1	3	3	3	1	0	0	1	3	1	0	1	0	0	1	1
avgbs_203633	3	1	3	3	3	0	0	0	0	3	1	0	0	0	1	0	1	3	3	1	1	3	1	3	3	0	3	1	0	0	3	0	3	3	0	1	1	0	0	0	1	3	3	0	1	0	3	0	3
avgbs_203641	2	1	3	1	0	3	3	3	0	1	1	1	3	0	1	0	3	3	0	3	1	0	0	3	1	0	0	0	0	3	3	3	0	1	0	3	3	0	0	0	0	1	3	0	0	0	3	0	3
avgbs_203644	2	0	3	3	1	3	1	1	3	3	3	3	0	1	1	0	3	1	0	0	3	3	0	3	3	3	1	3	3	0	3	3	0	1	0	3	3	1	0	0	3	3	1	0	0	0	0	0	0
avgbs_203649	3	1	3	3	1	3	1	1	0	3	3	3	0	3	1	0	3	3	3	0	3	3	3	0	3	1	1	3	3	3	0	0	1	3	1	0	3	0	1	0	3	1	1	3	1	0	3	0	0
avgbs_203654	3	3	3	3	1	1	1	0	3	1	3	3	1	3	1	1	3	1	3	1	3	1	3	3	2	2	3	2	1	3	1	1	1	3	3	1	1	0	0	0	3	1	3	3	1	0	0	1	1
avgbs_203677	3	1	3	3	1	3	1	0	0	3	3	3	3	3	1	0	3	3	0	1	3	0	3	1	3	2	1	3	0	3	0	0	1	3	1	1	3	0	1	0	3	1	1	3	1	0	0	3	1
avgbs_203688	3	1	3	3	0	0	1	1	0	3	1	3	0	0	1	0	3	0	0	1	3	3	3	0	1	0	0	3	0	3	1	1	0	0	0	1	0	0	0	0	1	1	1	0	0	0	0	3	0
avgbs_203694	3	3	1	3	1	1	1	0	3	3	3	0	0	1	1	3	1	1	3	0	3	0	0	1	0	3	3	1	0	0	0	1	1	0	1	3	1	1	0	0	1	0	3	3	3	0	0	0	0
avgbs_203704	3	1	1	2	1	1	1	0	0	3	1	3	0	1	3	0	3	1	0	3	3	1	0	0	0	0	2	1	0	0	1	1	0	0	3	0	1	3	0	0	3	3	1	0	0	0	0	0	0
avgbs_203730	3	1	3	3	1	3	1	1	1	3	2	3	0	0	1	0	3	3	3	1	3	3	3	0	3	2	0	3	3	3	1	1	1	3	1	1	3	1	3	0	3	0	1	3	1	0	3	3	1
avgbs_203746	3	3	1	1	3	1	3	1	0	3	3	1	0	0	3	3	0	3	3	3	3	1	3	0	1	1	3	1	1	1	1	1	1	1	3	2	1	0	0	1	3	0	1	0	1	3	0	3	0
avgbs_203749	1	1	0	2	0	0	3	3	0	1	2	0	0	3	1	3	3	1	0	3	0	0	1	0	1	1	0	3	3	0	3	0	3	0	3	3	3	3	3	0	0	0	3	0	1	0	0	1	0
avgbs_203752	0	1	3	3	1	3	2	0	1	3	3	0	0	0	1	0	0	3	0	1	3	3	0	0	1	1	0	0	0	0	0	1	1	0	1	1	3	3	0	0	3	1	1	0	1	0	3	3	1
avgbs_203771	3	0	1	1	3	1	3	1	0	3	3	1	0	1	3	3	3	3	1	1	1	1	3	0	2	1	3	1	1	1	2	1	1	0	3	3	1	1	1	1	3	1	1	0	1	0	0	3	1
avgbs_203773	3	0	3	3	1	3	1	0	1	3	3	3	0	3	1	1	3	3	3	1	3	3	3	0	3	1	1	3	3	3	1	1	1	0	1	1	3	2	0	0	3	1	1	0	1	0	0	0	1
avgbs_203779	2	0	1	1	0	3	3	3	0	1	1	1	0	3	3	0	1	1	1	1	1	3	3	0	2	0	1	3	3	3	1	1	3	0	1	3	3	3	1	0	3	1	3	1	1	0	3	0	0
avgbs_203801	3	0	1	1	1	1	1	3	0	3	3	0	0	1	1	3	1	1	3	0	3	0	1	0	1	3	3	1	1	0	1	0	0	0	0	3	0	1	0	0	1	0	3	0	3	0	0	0	0
avgbs_203819	0	0	3	3	1	3	1	0	0	3	3	0	3	0	1	0	3	3	0	1	3	0	3	0	0	1	1	3	3	0	1	1	1	0	0	1	3	0	0	0	0	1	1	0	0	0	0	0	0
avgbs_203837	3	0	3	3	3	1	1	0	3	3	3	3	0	1	1	3	1	1	3	3	1	3	1	0	1	1	1	1	1	1	1	1	1	1	1	1	1	1	0	0	1	3	2	0	3	0	0	0	3
avgbs_203842	3	3	3	1	1	0	1	0	3	1	1	0	0	3	3	3	0	0	0	0	0	3	3	0	2	3	0	1	3	0	0	1	1	1	0	0	1	3	3	0	0	3	2	0	0	0	1	1	0
avgbs_203850	3	0	3	3	0	3	1	1	0	3	3	0	0	3	1	1	3	3	0	1	0	3	0	0	2	1	0	3	3	3	1	1	1	0	1	1	3	1	0	0	3	1	1	0	2	0	3	3	1
avgbs_203853	0	3	1	1	3	1	3	1	3	3	3	1	0	1	3	3	3	3	3	0	3	0	3	0	1	1	3	1	1	1	1	0	1	1	3	1	1	0	0	0	3	1	1	0	1	0	0	0	1
avgbs_203891	3	0	1	1	1	3	1	0	1	1	1	1	0	1	1	1	0	3	0	0	1	3	3	0	0	1	0	0	0	3	0	0	3	0	0	0	1	0	0	0	0	0	2	0	1	0	1	1	3
avgbs_203895	0	1	3	3	1	3	1	0	1	3	3	0	0	0	1	1	3	3	0	1	0	0	3	0	0	0	1	0	0	3	0	0	1	3	0	0	3	1	0	3	3	1	1	0	1	0	0	0	0
avgbs_20394	2	1	1	1	1	1	1	1	0	1	3	0	0	3	3	3	1	1	1	1	3	3	3	0	3	1	1	1	1	3	1	0	1	0	3	3	1	3	0	0	3	0	1	1	3	0	0	1	3
avgbs_203954	3	0	3	2	3	3	1	3	3	1	1	3	0	0	1	0	3	3	0	1	3	3	3	0	3	1	3	0	3	1	3	3	1	1	3	2	3	0	0	3	1	3	1	0	3	0	0	3	0
avgbs_203981	0	3	3	3	0	1	3	0	0	3	3	0	0	3	1	1	0	0	0	0	0	1	1	0	1	3	3	1	0	0	0	1	1	3	1	1	1	1	0	0	0	1	1	0	3	0	0	1	0
avgbs_203996	3	0	1	3	0	1	1	0	3	3	3	0	0	0	1	3	1	0	0	3	3	3	1	0	0	0	0	0	0	1	0	1	0	0	1	3	1	1	0	0	2	1	2	0	0	0	3	0	3
avgbs_204012	3	3	3	3	1	1	1	1	0	1	3	3	1	3	1	0	3	1	3	1	0	0	0	0	3	0	3	0	1	3	1	1	1	3	0	1	1	3	0	3	3	1	3	0	1	3	0	0	0
avgbs_204019	1	1	1	1	0	1	1	1	3	1	3	0	0	0	3	0	0	1	0	0	3	3	3	0	1	1	0	0	0	3	0	3	1	0	3	0	0	1	0	0	3	1	1	0	0	0	0	0	0
avgbs_204035	3	3	3	1	3	1	3	0	3	1	1	0	0	1	1	3	1	1	0	1	1	3	3	0	0	3	3	1	0	0	1	3	3	3	3	1	3	0	1	1	1	1	1	3	1	0	0	0	1
avgbs_204065	0	0	1	1	0	1	1	0	0	1	2	0	0	0	3	0	1	1	1	3	0	3	0	0	1	1	0	0	1	0	3	1	1	0	0	0	1	1	3	0	3	0	1	0	0	0	0	0	3
avgbs_204074	3	3	3	3	0	3	1	0	3	3	3	0	3	1	2	1	3	1	1	1	3	3	0	0	3	3	1	3	3	0	3	3	0	0	3	3	3	1	0	0	1	0	1	0	1	0	0	0	1
avgbs_204075	1	0	3	1	3	3	1	0	0	1	1	1	0	0	3	3	1	0	1	1	0	3	3	0	3	1	1	0	3	1	1	3	3	3	0	1	3	1	0	3	3	3	3	0	1	0	0	0	1
avgbs_204099	0	0	1	1	1	3	3	0	3	1	3	1	0	0	3	0	1	3	1	3	1	1	0	0	3	0	3	0	3	3	3	0	3	1	1	1	3	0	0	0	1	0	1	0	3	0	0	0	0
avgbs_204106	3	0	3	3	0	0	1	0	1	3	3	3	0	3	1	1	3	3	3	1	0	3	3	0	2	1	1	3	0	3	1	1	1	3	1	1	3	1	0	0	0	0	2	0	0	0	0	3	0
avgbs_204128	0	1	3	3	0	3	1	0	0	3	3	3	0	3	1	0	0	3	3	1	3	3	3	0	3	0	0	3	0	3	1	1	1	3	1	1	3	1	0	0	3	1	1	3	0	3	0	0	0
avgbs_204148	2	0	1	3	3	0	3	0	3	1	3	0	0	3	1	0	0	1	0	1	1	0	0	1	1	0	1	1	1	3	0	3	0	1	3	3	1	1	0	0	0	0	3	0	1	0	0	3	3
avgbs_204164	3	0	1	1	0	1	1	0	0	3	1	3	0	0	1	0	0	1	3	0	3	0	1	0	0	3	3	1	0	0	1	0	1	0	0	3	1	0	0	0	1	1	3	0	0	0	0	1	3
avgbs_204181	2	1	1	1	3	1	1	1	3	1	3	3	1	0	3	3	1	1	1	3	3	3	3	0	2	1	1	1	1	3	3	1	1	1	3	3	1	1	3	0	3	1	1	1	3	1	3	1	3
avgbs_204185	3	1	3	3	1	3	1	1	1	3	3	3	3	3	1	0	3	3	0	1	3	3	3	0	3	2	1	3	3	3	1	1	1	3	1	1	3	1	3	0	3	1	1	3	1	0	3	3	1
avgbs_204186	2	1	1	2	1	1	1	3	1	3	3	3	0	1	1	1	1	1	1	3	3	2	1	0	1	1	1	3	1	3	1	3	3	3	3	3	3	3	0	0	0	3	1	1	1	0	1	3	3
avgbs_204191	2	0	3	2	3	3	1	1	3	3	1	1	0	1	1	0	1	1	3	3	0	3	1	0	1	3	3	1	0	3	1	1	3	1	3	2	3	1	0	0	1	1	1	1	1	0	0	1	1
avgbs_204217	3	0	3	3	1	3	1	1	0	3	3	0	3	0	1	1	3	0	0	1	3	3	3	0	3	1	1	3	3	3	0	1	1	3	1	0	3	1	0	0	3	0	1	0	1	0	0	3	0
avgbs_204240	3	0	2	3	0	3	1	0	0	3	3	3	0	0	1	0	0	3	3	1	3	3	3	0	3	1	1	3	0	3	1	1	1	3	1	1	0	1	1	0	0	0	1	0	1	0	0	3	1
avgbs_204244	3	1	1	1	1	2	1	3	1	1	2	3	0	3	1	3	1	0	3	1	3	1	3	0	1	3	1	1	0	1	3	1	3	3	3	1	1	3	1	0	3	1	1	3	1	3	0	0	1
avgbs_204254	2	3	3	1	1	3	1	1	0	3	1	1	0	0	1	3	1	3	0	0	0	0	1	1	1	3	3	1	0	1	0	1	3	0	0	0	0	0	0	0	0	3	1	0	0	0	0	0	0
avgbs_204261	2	1	3	3	3	1	1	1	1	3	1	1	0	0	1	3	1	3	3	1	1	3	0	0	1	3	3	1	0	0	3	3	3	0	1	1	1	3	0	3	1	3	3	3	1	0	0	1	0
avgbs_204262	3	1	3	2	3	1	3	0	0	1	1	1	0	0	3	3	1	1	1	1	3	3	3	0	3	3	1	1	3	3	3	3	1	3	3	1	3	3	0	0	3	1	1	1	1	0	1	3	1
avgbs_204267	1	3	3	0	3	3	1	1	1	1	3	1	0	0	1	0	3	0	3	2	1	3	3	0	1	1	1	1	0	1	3	0	0	0	1	0	3	0	0	0	3	0	1	0	0	0	0	0	0
avgbs_204271	2	1	3	2	0	3	3	3	3	1	3	1	3	3	1	3	3	3	1	3	0	1	0	0	0	1	0	3	3	1	3	3	2	0	3	3	3	0	3	0	3	1	3	0	1	0	3	0	3
avgbs_204272	2	0	0	0	1	1	1	0	0	1	0	1	0	0	3	3	3	1	1	0	3	0	3	0	3	1	0	3	3	0	1	0	0	3	0	1	3	0	0	0	1	0	0	0	1	0	0	0	1
avgbs_204308	3	3	1	1	1	3	1	0	3	1	3	1	0	1	3	0	3	1	0	1	3	1	3	0	2	1	3	3	1	3	1	1	1	3	3	1	1	1	0	0	3	3	2	0	1	0	1	1	0
avgbs_204314	3	0	1	2	1	1	1	0	0	3	3	0	0	1	1	0	1	1	3	0	3	3	0	0	0	3	3	0	0	1	1	1	1	0	0	3	1	1	0	0	1	0	3	0	3	0	0	0	0
avgbs_204323	1	1	3	1	0	3	1	0	1	3	1	3	0	0	3	1	0	1	1	1	0	0	3	0	1	0	1	0	0	0	1	0	0	0	0	1	0	3	0	0	3	0	1	0	0	0	0	3	0
avgbs_204337	3	0	3	3	1	3	1	0	1	3	3	0	0	3	1	1	0	3	3	0	3	3	0	0	3	1	1	3	3	0	1	1	1	0	1	1	3	0	0	0	3	1	2	0	0	0	0	3	1
avgbs_204345	3	0	3	3	3	1	1	0	0	3	2	0	0	1	1	3	0	1	1	3	0	3	1	0	1	1	1	1	0	1	0	1	1	0	2	3	1	1	1	0	1	3	3	0	3	0	3	0	0
avgbs_204374	2	1	1	1	1	1	1	3	3	1	1	0	0	0	3	3	2	1	1	0	3	0	3	0	3	1	1	3	1	3	3	0	3	3	3	1	0	0	3	0	1	0	1	1	1	0	0	0	0
avgbs_204381	3	1	3	3	1	3	1	1	1	3	3	3	3	3	1	1	3	3	3	1	3	3	3	0	3	1	1	3	3	3	2	1	1	3	3	1	3	1	0	0	3	1	1	0	1	0	3	1	1
avgbs_204386	3	0	1	1	3	1	1	0	0	1	3	3	0	0	3	0	1	1	1	1	3	3	3	0	3	1	1	1	0	3	3	1	1	3	3	3	1	0	0	0	0	1	1	0	3	0	0	1	0
avgbs_204406	2	1	3	3	3	1	3	0	1	3	1	1	0	3	1	3	1	3	3	1	1	2	1	0	1	3	3	1	1	3	3	3	3	3	1	0	1	0	1	0	3	3	3	3	3	0	3	1	1
avgbs_20442	0	3	1	1	1	3	3	0	0	1	1	1	3	0	3	0	1	1	0	1	1	3	3	0	3	3	1	1	3	3	1	0	3	1	1	3	3	3	1	0	2	1	2	0	1	0	3	3	0
avgbs_204434	2	1	3	3	0	1	1	0	0	3	1	1	0	3	1	3	0	3	0	1	1	0	1	0	3	0	0	1	1	3	0	3	3	0	1	1	1	0	0	0	1	0	3	0	1	0	0	1	3
avgbs_204444	3	3	3	3	3	1	1	1	3	3	3	3	0	1	1	0	1	2	0	3	1	3	1	0	1	3	3	1	0	0	1	1	1	1	2	3	1	1	1	0	1	1	2	0	3	1	0	1	3
avgbs_20448	3	1	3	3	1	3	1	1	1	3	2	3	0	3	1	1	3	3	0	1	3	3	3	0	3	1	1	3	3	3	0	1	1	0	3	1	3	0	1	0	2	1	1	3	1	0	3	3	1
avgbs_204480	0	3	3	3	0	0	3	0	3	1	1	0	0	3	1	1	3	3	1	3	0	0	0	0	1	1	0	3	0	3	3	0	0	1	0	0	3	0	0	0	0	0	2	3	0	0	3	0	0
avgbs_204518	1	3	3	0	0	3	1	0	0	3	3	1	0	0	1	3	1	1	3	3	3	3	1	0	1	0	3	0	0	0	0	1	0	1	0	3	3	0	1	0	1	0	1	0	0	0	0	3	0
avgbs_204541	2	0	1	1	1	3	3	1	1	1	2	3	0	3	1	3	1	3	3	1	3	0	3	0	1	3	1	3	0	1	3	1	3	3	3	1	1	1	0	0	3	1	1	0	1	0	0	1	3
avgbs_204563	3	0	3	3	3	1	1	1	3	3	2	3	0	1	1	0	1	1	3	0	1	0	1	0	1	1	0	1	1	1	1	1	1	0	3	3	1	1	0	0	0	3	3	0	3	0	3	1	3
avgbs_204572	1	1	3	3	3	1	1	1	1	3	1	1	0	3	1	0	1	3	3	1	1	2	1	0	3	3	3	1	1	3	3	3	3	3	1	0	1	3	1	0	1	3	2	3	1	0	3	1	3
avgbs_204587	0	3	1	1	3	1	1	0	0	3	0	0	0	0	1	3	0	1	0	3	0	3	1	0	0	2	1	0	0	1	1	3	1	1	3	0	3	0	0	0	1	1	1	0	0	0	0	0	0
avgbs_204588	3	0	1	1	1	0	1	0	0	3	1	0	0	0	3	0	1	1	0	3	1	1	1	0	0	0	1	3	3	1	1	0	3	3	3	1	3	0	0	0	1	0	3	0	0	0	0	0	0
avgbs_204630	3	3	3	1	0	3	3	0	3	1	1	1	0	3	1	1	3	3	1	0	1	0	1	0	1	1	0	3	0	3	3	0	1	1	1	3	3	0	0	0	1	1	2	3	1	0	0	0	3
avgbs_204632	0	1	3	3	1	3	1	0	0	3	3	3	0	0	1	0	3	3	0	0	3	3	0	0	0	1	0	0	0	0	1	1	1	3	1	1	3	0	0	0	3	0	1	3	1	0	0	0	0
avgbs_204640	2	3	3	3	3	1	1	0	3	3	3	3	0	1	1	3	1	3	1	3	1	3	1	0	1	1	1	3	0	1	1	3	3	3	1	3	3	3	0	3	1	3	3	0	1	1	0	1	3
avgbs_204644	3	0	3	3	1	3	1	0	0	3	3	0	0	3	1	1	0	3	0	0	0	0	3	0	0	0	1	0	3	0	1	0	0	0	1	1	3	1	0	0	3	0	1	3	1	0	3	0	0
avgbs_204648	3	1	3	3	0	3	1	1	1	3	2	3	1	3	1	0	0	1	0	1	3	0	3	0	3	2	3	3	1	3	1	1	3	3	1	1	1	3	1	0	3	1	1	0	3	0	0	3	1
avgbs_204652	3	0	3	3	0	1	1	1	0	3	2	3	0	1	1	3	0	1	0	3	0	0	1	0	1	3	3	1	1	1	1	0	1	0	0	0	1	1	0	0	0	0	3	3	0	0	0	0	0
avgbs_204656	3	1	3	3	1	3	1	1	1	3	2	3	3	3	1	1	3	3	3	1	3	3	3	0	3	1	1	3	3	3	1	1	1	3	1	1	3	0	0	0	3	1	1	0	1	0	0	3	1
avgbs_204670	3	0	3	3	1	0	1	0	1	3	0	3	3	3	1	1	3	3	0	1	3	3	3	0	3	1	2	0	3	3	1	1	0	0	1	1	3	1	0	0	2	1	1	0	1	0	0	3	1
avgbs_204671	0	3	1	1	3	3	3	3	3	3	0	0	0	0	1	1	0	3	1	0	0	1	1	0	2	0	1	1	0	0	3	0	0	3	3	1	1	0	0	0	3	0	3	3	1	0	0	0	3
avgbs_204689	3	0	3	3	3	1	1	0	3	3	3	0	0	1	1	0	1	1	3	3	1	0	1	0	1	3	0	1	0	1	1	1	1	1	3	1	1	1	0	0	1	0	2	0	0	0	0	0	0
avgbs_204691	2	1	1	2	1	1	1	3	1	3	3	3	3	1	3	1	1	1	1	3	3	1	3	0	1	1	1	1	3	3	1	3	3	1	3	3	3	3	1	0	1	3	1	2	1	1	1	3	3
avgbs_204693	3	0	1	3	3	1	3	1	3	3	2	1	0	0	3	0	0	1	3	3	3	1	3	0	1	1	1	1	1	1	1	0	1	1	3	1	1	2	0	0	3	3	1	0	1	0	1	3	0
avgbs_204699	2	0	3	3	3	1	1	1	1	3	1	1	0	3	1	0	1	3	3	1	1	1	1	0	3	3	3	1	1	3	0	3	0	3	1	1	1	3	1	0	1	3	2	3	1	0	0	1	0
avgbs_204725	0	0	0	2	1	3	3	0	3	1	1	1	0	3	1	0	3	3	0	0	0	1	0	0	1	1	1	0	0	3	3	0	1	0	0	3	3	0	0	0	1	1	2	0	1	0	0	1	0
avgbs_204772	3	0	1	1	1	3	1	0	3	1	3	1	0	1	3	1	3	1	0	1	3	1	3	0	3	1	3	3	1	3	1	1	1	3	0	1	1	0	0	0	3	3	1	0	1	0	0	1	1
avgbs_204774	1	0	3	3	1	3	1	0	0	1	3	3	0	0	3	0	3	1	1	1	1	1	1	0	3	3	1	3	1	1	1	0	3	3	0	1	0	3	0	0	0	3	3	0	0	0	1	0	1
avgbs_204775	3	0	3	3	3	1	3	0	0	3	3	3	0	3	1	1	0	1	0	1	3	0	0	0	0	3	3	0	1	0	0	1	0	3	1	0	1	0	0	3	0	0	1	0	0	0	0	1	1
avgbs_204786	3	0	1	1	0	1	1	0	0	3	3	0	0	1	1	3	0	1	0	3	0	0	0	0	1	3	2	0	0	0	1	0	3	3	0	3	1	1	0	0	1	0	3	0	3	0	3	1	0
avgbs_204837	3	0	3	3	3	1	1	1	1	3	1	1	0	3	1	3	1	3	3	1	1	2	1	0	3	3	3	1	0	3	3	3	0	3	0	1	1	0	0	0	0	3	3	3	0	0	3	1	3
avgbs_204850	3	1	3	3	0	3	1	1	0	3	3	0	0	3	1	0	3	3	0	1	0	0	3	0	1	1	0	0	0	0	1	0	1	0	1	1	0	1	0	0	3	0	1	0	0	3	3	3	0
avgbs_204853	2	1	1	1	1	2	3	3	1	1	3	1	3	1	3	1	1	1	1	3	1	1	3	3	3	0	3	3	1	3	3	3	3	1	3	3	1	1	3	0	3	1	1	0	3	3	0	1	1
avgbs_204860	3	0	0	3	3	1	1	0	0	3	3	0	0	1	1	0	1	1	1	3	0	3	1	0	1	3	0	1	0	0	1	0	1	1	1	0	1	1	0	0	1	0	3	0	3	0	0	0	0
avgbs_204864	3	1	3	3	1	3	1	0	0	3	3	3	0	3	1	1	3	3	3	1	0	3	3	0	3	1	0	0	0	0	1	1	1	3	0	1	3	0	0	0	0	1	1	0	0	0	3	3	0
avgbs_204866	3	1	3	3	1	3	1	1	1	3	2	3	3	3	1	1	3	3	3	1	3	3	3	0	2	1	1	3	3	3	1	1	1	3	1	1	3	1	1	0	2	1	2	3	1	1	3	3	1
avgbs_204880	3	0	3	3	3	1	1	0	0	3	3	3	0	0	1	3	1	1	3	3	1	3	1	0	0	1	1	1	1	1	1	0	1	1	0	3	1	0	0	0	1	3	3	0	3	0	3	0	0
avgbs_20489	2	1	1	3	0	1	1	3	1	3	1	3	0	1	3	1	3	1	0	3	3	1	0	0	0	1	0	0	0	3	1	0	1	0	3	3	0	0	0	0	3	0	1	0	1	3	0	3	3
avgbs_204906	1	0	1	1	1	1	1	0	3	1	2	3	0	3	3	0	1	1	1	1	0	3	3	0	3	1	1	1	1	0	3	1	1	3	3	2	1	0	0	0	3	1	1	0	3	0	0	1	0
avgbs_204916	3	1	3	3	1	3	1	1	1	2	2	3	3	3	1	1	3	3	3	1	3	3	3	1	2	1	1	3	3	3	2	1	1	3	1	1	3	1	1	0	3	1	1	3	1	3	3	3	1
avgbs_204919	3	3	3	2	3	3	3	1	0	1	3	3	0	1	1	0	2	3	3	2	3	3	3	1	1	3	1	1	3	3	1	3	1	3	3	1	3	1	0	0	0	1	1	3	1	0	0	1	1
avgbs_204928	0	3	0	2	3	3	1	0	3	3	1	0	0	1	1	0	1	1	3	3	0	3	0	0	0	3	0	3	0	1	0	0	3	3	3	3	3	0	0	0	3	1	1	3	0	0	0	1	0
avgbs_20496	3	0	3	3	1	0	0	0	0	3	3	3	3	3	1	1	3	3	0	1	3	0	3	0	0	1	0	3	3	2	1	1	1	3	1	1	3	0	0	0	2	1	1	3	1	3	0	0	1
avgbs_204962	3	1	3	3	1	1	1	0	0	1	3	0	0	3	1	0	3	1	0	1	0	1	3	0	3	1	3	3	1	3	1	1	0	3	0	1	1	3	0	0	3	1	3	0	1	0	0	1	0
avgbs_204963	1	3	1	1	1	1	3	0	0	2	3	0	0	0	0	3	1	3	0	1	0	0	0	0	0	1	0	1	3	0	0	3	1	3	3	1	0	0	0	0	3	1	1	0	1	0	0	0	0
avgbs_204976	3	1	3	3	1	3	1	1	1	3	3	3	0	3	1	1	3	3	3	1	3	3	3	0	3	2	1	3	3	3	1	1	1	3	1	1	3	0	0	0	3	1	1	3	1	3	3	3	1
avgbs_204987	3	0	3	3	0	3	0	0	1	1	3	0	0	0	3	0	3	1	3	2	1	0	0	0	1	3	1	0	1	1	3	1	0	1	1	0	1	0	1	3	3	3	1	0	1	0	0	0	0
avgbs_205016	3	1	1	0	1	3	1	0	1	1	0	0	0	0	1	0	0	3	3	1	0	1	3	0	1	3	1	1	0	1	3	0	3	3	3	1	1	0	0	0	3	0	1	0	1	0	0	0	0
avgbs_205022	2	0	1	1	3	1	1	0	0	1	0	3	0	3	3	3	1	1	0	3	3	0	3	0	0	0	1	1	0	0	2	1	0	1	3	3	0	0	0	0	0	1	1	0	3	0	0	0	3
avgbs_205032	3	0	3	3	1	1	3	0	3	1	3	3	1	0	1	0	3	3	3	1	3	0	3	0	3	2	3	3	0	3	1	1	1	3	3	1	1	3	3	0	3	1	3	0	1	0	0	1	1
avgbs_205038	3	3	3	3	3	3	3	1	3	3	3	3	0	3	1	3	1	3	3	3	3	3	3	0	1	1	1	1	3	0	1	3	1	3	3	1	3	1	0	0	1	1	3	0	1	0	1	0	1
avgbs_205046	3	3	3	2	0	1	1	0	3	1	3	1	0	3	3	1	3	1	3	1	3	1	3	0	3	2	3	3	1	3	1	1	1	3	3	1	1	1	0	0	3	1	3	0	1	0	1	1	1
avgbs_205082	3	0	1	1	0	0	1	0	3	3	2	3	0	0	1	0	1	1	0	3	3	0	1	0	0	3	0	1	0	3	1	0	3	0	3	0	0	1	0	0	1	1	3	0	0	0	0	0	3
avgbs_205093	2	0	1	2	0	1	1	3	1	3	3	3	0	0	3	1	1	0	3	0	0	0	1	0	1	0	3	0	0	0	1	1	1	1	3	3	1	3	0	0	1	0	1	0	1	0	3	0	3
avgbs_205097	2	1	1	2	1	1	1	3	1	3	3	3	3	1	3	1	1	1	0	3	3	1	1	0	1	1	3	1	1	3	1	1	1	1	3	3	1	3	1	1	1	3	1	0	1	0	3	0	3
avgbs_205111	3	1	1	1	3	0	1	0	3	1	3	3	0	3	3	3	1	1	1	0	3	3	3	0	3	0	0	1	0	3	3	1	1	0	3	0	1	0	0	0	3	1	1	0	3	0	0	0	3
avgbs_20512	3	0	3	3	1	3	1	0	1	3	2	3	0	3	1	1	3	3	0	1	3	3	0	0	3	2	1	3	3	3	1	2	1	3	1	1	3	0	0	3	3	1	1	0	1	0	0	3	1
avgbs_205128	3	0	3	0	0	1	1	1	0	1	0	3	0	0	1	1	3	1	3	0	3	1	3	0	0	0	3	0	1	3	0	1	1	0	3	1	1	3	0	0	3	1	3	0	0	0	1	0	0
avgbs_205158	2	3	3	3	0	1	2	1	0	1	3	3	0	3	3	3	3	1	3	3	0	1	1	0	3	3	1	3	0	1	1	1	3	3	0	1	1	3	0	0	1	3	2	3	3	3	1	3	0
avgbs_205183	0	1	1	1	1	1	1	3	0	1	1	0	0	0	3	3	3	1	0	1	0	1	3	0	0	1	1	3	1	2	1	1	3	3	3	1	0	0	0	0	1	3	1	0	1	0	1	3	0
avgbs_205197	2	3	1	1	1	1	1	3	1	3	3	3	3	3	3	3	1	1	1	3	1	1	1	0	3	3	1	3	3	1	1	3	3	3	3	1	3	3	0	0	1	3	3	3	3	0	1	3	1
avgbs_205214	3	0	3	3	1	3	1	1	1	3	3	3	0	1	1	0	3	1	1	0	3	1	3	0	3	1	3	3	0	0	3	1	3	3	3	1	0	0	0	0	3	0	1	0	3	0	0	0	0
avgbs_205238	2	3	3	1	1	3	1	0	0	3	1	0	0	1	1	0	0	3	3	3	0	3	1	0	0	2	3	0	1	3	1	0	3	1	3	3	3	3	3	0	0	0	1	0	1	0	0	1	0
avgbs_205240	2	1	1	1	0	1	1	1	3	1	3	3	0	3	3	3	1	1	1	3	3	0	3	0	1	1	1	1	0	3	3	3	1	3	3	3	3	1	3	0	3	1	1	1	3	0	3	0	3
avgbs_205258	0	0	1	3	1	1	1	3	0	3	1	3	0	1	3	0	3	0	3	0	0	0	0	0	0	1	3	1	1	3	1	0	1	1	3	0	1	0	0	0	1	3	1	0	0	0	0	3	0
avgbs_205283	0	3	1	3	1	1	1	0	3	3	2	0	3	1	1	0	0	1	0	3	0	0	1	0	1	3	0	1	0	1	0	0	1	0	3	3	0	0	0	0	1	0	3	0	3	0	0	1	3
avgbs_205284	3	0	1	0	1	1	1	0	0	3	3	3	0	1	1	3	1	1	0	0	0	3	1	0	0	3	3	1	1	1	0	1	1	0	3	3	0	0	0	0	1	0	3	0	0	0	0	1	0
avgbs_205301	1	1	1	1	0	0	3	1	3	1	3	1	0	3	3	0	1	1	1	0	3	1	3	0	1	1	0	3	3	0	3	3	0	0	3	3	0	3	3	0	3	0	2	1	0	0	0	0	0
avgbs_205304	0	3	3	2	3	1	1	1	3	1	3	3	0	3	3	1	1	1	1	3	3	1	3	3	3	1	1	3	3	3	3	3	3	1	3	3	3	0	0	0	1	0	2	0	3	1	0	0	3
avgbs_205309	1	1	3	3	0	3	1	0	3	3	3	3	0	1	1	1	0	1	1	1	3	1	3	0	2	1	3	3	1	3	1	1	3	3	3	1	0	3	0	0	3	1	1	0	3	0	0	1	1
avgbs_205323	3	1	3	3	1	3	1	1	1	3	2	3	0	3	1	1	3	3	3	1	3	3	3	1	3	1	1	3	0	3	1	1	1	0	1	1	3	1	3	0	3	1	2	0	1	0	0	0	0
avgbs_205325	0	0	1	1	1	1	1	0	0	3	3	0	3	1	1	3	1	1	0	3	0	3	1	0	1	3	3	1	0	1	0	1	1	1	1	3	0	0	0	0	1	0	2	3	3	0	3	0	0
avgbs_205329	3	0	3	3	1	3	1	1	1	3	3	3	0	3	1	0	2	1	1	1	3	0	3	0	3	1	3	3	1	3	1	1	3	3	3	1	1	3	0	0	3	1	1	3	3	0	0	3	1
avgbs_205337	3	1	3	3	3	1	1	0	0	3	0	0	3	2	1	3	0	3	3	0	1	2	0	0	3	3	3	1	1	3	3	3	3	3	0	1	1	3	0	0	1	3	2	0	1	0	3	0	3
avgbs_205341	3	3	1	3	0	1	1	0	1	3	3	1	1	1	1	3	2	1	3	1	3	3	3	0	2	1	0	1	0	0	1	1	1	0	1	1	1	1	0	0	3	1	3	0	0	0	1	1	0
avgbs_205352	2	3	3	1	3	3	1	1	3	3	2	1	0	1	1	0	0	1	3	3	3	3	1	0	1	3	3	3	0	1	1	1	3	0	3	3	3	1	1	0	1	1	1	0	1	0	0	1	1
avgbs_205364	3	0	3	3	1	3	1	0	0	3	3	3	0	0	1	0	3	3	0	1	3	3	3	0	0	1	0	0	3	3	0	0	0	3	1	1	3	0	0	0	3	1	1	3	0	0	0	3	1
avgbs_205380	1	1	3	3	3	2	1	0	1	3	1	1	3	3	1	3	1	3	3	1	1	2	1	0	3	3	3	1	1	3	3	3	3	3	0	1	1	3	0	0	1	3	3	0	1	0	0	1	0
avgbs_205390	3	1	3	3	0	3	1	0	0	3	3	3	0	0	1	0	3	3	3	1	0	3	0	0	0	0	0	3	0	0	1	0	1	0	1	1	0	0	0	0	1	1	1	0	0	0	0	0	0
avgbs_205420	0	3	3	1	3	3	1	0	3	3	2	1	0	1	1	0	1	1	3	3	3	0	1	3	1	3	3	3	3	1	1	1	3	1	3	3	3	1	0	0	1	1	1	0	1	3	3	3	1
avgbs_205429	3	1	1	1	0	3	1	0	3	1	1	3	0	1	1	1	3	0	3	1	3	0	3	0	0	1	3	0	3	0	1	0	1	1	0	1	3	0	0	0	1	0	1	0	0	0	3	3	3
avgbs_205438	1	3	3	1	0	3	1	0	0	3	0	1	0	1	0	0	0	0	3	3	0	3	1	0	1	0	0	0	0	1	1	0	3	0	3	3	0	3	0	0	0	0	1	1	1	0	3	0	0
avgbs_205500	2	1	3	3	1	3	1	3	3	3	3	3	0	1	1	1	3	1	1	1	0	1	2	0	3	1	3	3	1	3	1	1	3	3	3	1	1	3	1	0	3	1	1	1	3	0	3	1	1
avgbs_205543	3	1	3	3	1	3	1	1	1	3	3	3	0	0	1	1	3	3	3	1	3	3	3	0	3	1	1	3	0	0	1	1	1	3	1	1	3	1	3	3	3	1	1	0	1	0	0	3	0
avgbs_205580	3	0	1	1	3	1	3	0	0	3	3	1	0	1	3	0	0	1	3	0	3	1	0	0	1	1	1	1	1	0	1	1	1	0	3	1	1	1	0	0	2	3	1	0	1	0	1	3	1
avgbs_205593	3	3	3	3	3	1	1	1	3	3	3	3	3	1	1	3	2	1	2	3	1	3	1	0	1	1	1	1	1	1	1	1	1	1	1	3	1	1	1	1	1	3	2	3	3	1	3	1	3
avgbs_205608	3	3	1	1	3	1	3	1	3	3	2	1	1	1	3	3	3	3	1	1	0	1	3	0	2	1	3	1	0	1	1	1	1	3	3	3	1	1	0	0	3	1	1	0	1	0	0	0	1
avgbs_205616	0	3	3	1	0	1	1	0	3	1	1	0	0	0	3	0	0	1	1	3	0	0	3	0	3	0	1	3	3	0	3	3	3	0	0	3	0	0	0	3	1	1	1	0	0	0	0	1	3
avgbs_205661	0	0	3	1	3	0	1	1	3	3	1	1	0	0	1	3	1	1	0	3	3	3	1	0	1	3	3	0	1	1	1	1	3	1	3	0	3	1	1	0	1	1	1	0	0	3	0	3	1
avgbs_205662	1	0	1	3	0	1	1	0	1	3	3	3	0	1	3	0	1	1	0	3	3	1	3	1	1	1	1	1	3	3	1	3	3	1	3	3	3	3	1	0	0	3	2	0	1	3	1	3	0
avgbs_205687	0	3	1	3	1	1	1	0	0	0	0	3	0	1	1	3	1	1	3	3	0	3	0	0	0	3	3	0	0	0	1	1	1	0	1	0	1	1	1	0	0	1	3	0	0	0	0	0	0
avgbs_205710	2	0	3	1	3	3	1	0	3	1	1	0	0	0	3	3	1	1	1	1	3	3	0	0	0	1	1	1	3	1	1	0	3	0	3	1	3	3	0	0	3	0	3	0	1	0	0	0	1
avgbs_205731	3	1	3	3	1	0	1	1	1	3	0	3	0	3	1	0	3	3	3	1	0	3	3	0	3	1	3	3	3	0	0	0	1	3	1	1	3	0	0	0	3	1	1	0	0	0	0	0	1
avgbs_205733	3	0	1	1	1	2	3	0	1	1	3	1	3	0	3	1	1	1	1	3	1	1	3	0	3	1	3	3	0	0	3	3	3	1	2	3	1	1	0	0	3	1	2	0	3	0	1	0	1
avgbs_205735	3	3	1	1	1	1	2	0	1	2	3	0	1	1	1	0	1	3	3	0	3	0	3	0	0	0	1	1	0	0	3	3	1	3	3	1	3	0	0	0	1	0	1	0	1	1	0	0	3
avgbs_205766	3	0	1	1	1	3	1	0	1	1	2	3	0	3	1	0	1	3	3	1	3	1	3	0	2	3	1	1	0	1	3	1	3	3	3	1	1	0	0	0	3	1	1	0	0	0	3	0	1
avgbs_205774	3	1	3	3	1	3	1	0	1	3	2	3	3	3	1	1	3	3	3	1	3	3	3	0	3	1	1	3	3	3	0	1	1	3	1	1	3	1	0	0	3	1	1	0	0	0	0	0	0
avgbs_205807	3	0	3	3	1	0	1	1	3	1	3	0	1	0	1	1	3	3	0	1	3	1	3	0	3	2	3	3	0	3	0	1	1	3	3	1	1	3	0	0	3	1	3	0	0	0	1	0	1
avgbs_205809	3	1	3	3	1	3	1	1	1	3	3	0	0	3	1	1	3	3	3	1	3	3	3	0	3	1	1	3	0	0	1	1	1	3	1	1	3	1	1	3	0	1	2	0	1	0	3	3	1
avgbs_205821	0	0	1	1	0	3	3	0	0	1	0	3	0	0	1	0	1	3	3	1	0	0	3	0	0	3	0	3	0	0	3	1	0	0	0	1	1	1	0	0	0	1	1	0	1	0	0	1	0
avgbs_205832	3	0	1	1	1	3	1	3	1	1	3	0	0	0	1	0	1	3	3	1	3	1	3	0	1	3	0	1	1	1	1	1	3	0	3	1	1	3	0	0	0	0	1	0	0	0	0	0	0
avgbs_205839	2	1	1	1	3	1	1	0	3	1	0	0	0	3	0	3	1	1	0	0	0	3	3	0	3	0	1	1	0	3	3	1	0	3	3	3	1	0	0	0	0	1	1	0	3	0	0	0	0
avgbs_205863	2	0	1	1	1	1	1	3	0	1	0	1	0	3	3	0	3	1	1	1	3	1	3	0	3	1	1	3	1	3	1	1	3	3	3	0	1	3	0	0	1	0	1	0	1	0	0	3	0
avgbs_205870	3	0	1	1	1	0	1	0	0	3	3	3	0	1	1	0	1	1	0	3	3	0	1	0	1	3	0	0	0	1	0	1	3	3	3	0	0	1	0	0	0	0	3	0	3	0	0	0	3
avgbs_205875	0	3	1	1	1	1	2	1	3	2	3	1	1	3	1	3	1	3	3	1	1	3	3	0	1	1	3	1	3	1	0	3	0	3	3	2	3	1	0	0	3	0	1	0	1	0	0	1	3
avgbs_205879	0	0	1	1	1	1	0	0	0	3	1	3	0	3	0	0	3	1	0	3	0	1	1	0	0	3	0	3	0	1	0	1	3	0	1	1	1	3	0	0	1	0	3	0	3	0	0	3	1
avgbs_205885	3	3	3	3	3	1	1	1	3	3	3	3	0	1	1	3	1	1	0	3	1	3	1	0	1	3	0	1	0	1	1	1	1	1	2	3	1	1	1	0	1	1	2	3	3	0	0	1	3
avgbs_2059	3	0	1	1	0	3	3	0	0	1	3	1	3	0	3	0	1	1	3	0	1	0	0	0	3	1	3	3	0	3	3	3	0	0	1	3	1	3	0	0	3	1	1	0	0	0	0	3	0
avgbs_205901	0	0	3	0	3	1	3	1	0	3	3	0	0	0	3	3	0	1	3	3	0	1	3	0	2	1	0	1	1	0	0	0	0	0	3	0	1	1	0	0	0	3	1	0	1	0	1	0	0
avgbs_205945	3	1	3	3	1	3	1	1	1	3	2	3	0	3	1	1	3	3	3	1	3	3	3	0	3	1	3	3	3	3	1	1	1	3	1	1	3	1	0	0	2	1	1	3	1	0	3	3	1
avgbs_205947	3	0	1	1	0	0	1	0	0	3	3	3	0	0	0	3	1	1	3	3	0	3	1	0	1	3	3	1	0	0	1	1	1	0	0	3	0	0	0	1	1	1	3	0	0	0	3	1	3
avgbs_205966	3	3	1	1	1	0	1	0	3	3	3	0	3	0	1	3	1	1	0	3	3	3	1	0	1	3	0	0	1	0	1	1	0	0	2	1	1	0	0	0	0	0	2	0	0	0	0	1	0
avgbs_206036	3	0	3	3	1	3	1	1	1	3	3	0	0	0	1	1	3	3	3	1	3	3	3	0	3	0	0	3	0	3	1	1	1	3	1	1	3	1	0	0	3	1	1	0	1	0	3	0	0
avgbs_20605	2	3	3	2	3	1	1	1	1	3	1	3	1	3	3	3	1	3	3	3	1	3	3	1	1	1	3	3	3	3	3	3	1	1	3	1	3	3	3	1	1	1	1	0	1	0	0	3	3
avgbs_206051	3	0	0	0	1	1	1	1	0	1	0	0	0	0	3	3	3	0	1	0	2	1	2	0	3	0	1	3	0	0	1	1	3	3	3	0	0	0	0	0	0	0	1	0	0	0	1	0	1
avgbs_206066	3	1	3	3	1	3	1	0	1	3	3	3	3	3	1	0	3	3	3	1	3	3	3	0	0	0	0	3	0	3	1	1	1	3	0	1	3	1	0	0	3	1	1	3	1	0	0	3	1
avgbs_206080	3	0	3	3	1	3	1	0	0	3	3	3	0	3	1	1	0	0	0	0	3	3	3	0	0	0	1	3	3	3	1	0	0	0	0	1	3	0	0	0	3	0	1	0	1	0	0	3	0
avgbs_206086	3	3	1	2	0	1	3	1	3	3	3	1	1	0	3	0	3	1	3	3	3	1	3	0	2	1	1	1	1	1	1	1	1	1	0	1	1	1	0	0	2	3	1	1	1	0	1	0	1
avgbs_206102	3	0	3	3	0	3	1	0	0	3	3	3	0	0	1	0	3	3	0	1	3	3	0	0	0	1	0	0	3	3	1	0	0	0	1	1	0	1	0	0	3	1	1	3	0	0	0	0	0
avgbs_206108	3	0	3	3	1	1	3	1	3	1	3	3	0	3	1	1	3	3	3	1	3	1	3	0	3	2	3	3	1	3	2	1	1	3	3	1	1	3	3	3	3	1	3	0	1	3	1	1	1
avgbs_206121	3	0	1	1	3	1	3	0	3	3	3	0	0	0	3	0	0	3	0	1	1	0	3	0	1	1	3	0	1	1	1	1	1	0	3	3	0	0	0	0	0	0	1	0	1	3	3	3	1
avgbs_206146	1	1	1	1	3	1	1	1	0	1	2	0	0	3	3	3	1	1	1	3	0	3	3	0	1	1	1	1	1	2	3	1	1	1	3	3	1	1	0	0	3	1	1	0	3	0	0	1	0
avgbs_206155	3	1	3	3	1	0	1	1	1	3	3	3	0	0	1	0	3	3	3	0	0	3	0	0	3	1	1	3	3	3	0	0	1	3	1	1	0	1	0	0	0	0	1	3	1	0	0	0	0
avgbs_206168	3	0	3	3	3	3	3	1	3	3	3	0	0	3	1	0	1	3	0	3	3	3	3	0	1	3	1	1	0	3	0	3	1	3	3	1	3	1	0	0	1	1	3	0	1	0	1	3	1
avgbs_206188	3	0	1	3	3	1	3	1	0	3	2	0	1	1	3	3	3	3	3	3	3	1	3	0	1	1	3	0	1	1	1	1	1	0	3	0	1	1	0	0	3	3	1	1	1	0	0	0	1
avgbs_206202	0	1	1	1	0	0	1	0	0	1	0	3	0	0	1	0	1	3	0	1	0	0	3	0	1	3	1	1	0	0	3	1	3	3	3	2	0	0	0	0	0	1	1	0	0	0	0	3	0
avgbs_206209	1	0	3	3	0	1	1	1	0	3	1	0	3	0	1	3	1	0	0	0	0	1	1	0	0	3	3	1	0	0	0	0	0	0	0	1	1	3	1	0	0	0	3	0	1	0	0	1	0
avgbs_206226	3	1	3	3	1	3	1	1	1	3	3	3	3	3	1	0	3	3	3	1	3	3	3	0	0	1	1	3	3	3	1	0	1	0	1	1	3	1	0	0	2	1	1	0	1	1	0	3	1
avgbs_206239	1	1	1	1	3	1	1	1	3	1	3	3	1	3	3	0	1	1	1	3	3	3	0	0	1	1	1	1	3	3	2	3	1	3	3	3	3	0	0	0	3	1	1	0	3	1	0	1	0
avgbs_206247	3	0	3	3	0	3	1	0	1	3	3	3	0	3	1	1	3	3	3	1	3	0	0	0	3	1	0	3	0	0	0	1	1	3	1	1	0	0	0	0	0	1	1	0	1	0	0	0	0
avgbs_206259	3	3	0	1	3	1	1	3	0	3	2	0	0	0	1	0	1	1	3	3	3	3	0	0	0	1	3	0	0	1	1	0	0	0	3	0	1	0	0	0	1	0	3	0	0	0	0	1	0
avgbs_206276	3	1	3	3	1	3	1	0	1	3	2	3	0	3	1	1	3	3	0	1	3	3	0	0	3	1	1	3	3	0	1	0	1	0	1	1	3	0	0	0	3	0	1	0	1	0	0	3	0
avgbs_206281	3	0	3	3	1	3	1	0	1	3	3	3	0	0	1	1	3	3	3	1	0	3	3	1	3	2	1	3	3	3	1	1	1	3	1	2	3	1	0	0	3	1	1	3	1	0	0	3	1
avgbs_206287	0	0	3	3	1	3	1	1	0	3	3	0	0	0	1	1	3	3	0	1	3	3	0	0	3	1	1	3	0	3	0	0	1	0	1	0	3	0	0	0	0	0	1	0	0	0	0	3	0
avgbs_206294	2	0	1	2	1	1	1	0	1	3	3	0	0	0	3	1	1	1	1	3	3	1	3	0	1	1	0	1	1	3	0	1	1	0	3	2	1	3	1	0	1	3	1	0	1	0	3	3	3
avgbs_206311	2	0	1	1	1	3	3	0	1	1	1	0	3	0	3	1	1	1	0	1	0	3	3	3	3	3	1	3	0	0	0	1	0	0	1	3	0	0	0	3	3	0	3	0	0	0	0	0	1
avgbs_206323	3	1	3	2	1	1	1	3	1	3	1	3	1	3	3	3	3	1	3	1	3	1	1	0	2	3	3	1	3	3	3	3	3	3	1	1	3	3	1	3	3	3	2	3	3	3	3	3	1
avgbs_206358	3	3	1	1	1	3	1	1	3	1	3	1	0	0	3	1	3	1	3	1	3	1	3	0	3	2	3	3	1	3	1	1	1	3	3	1	1	1	0	0	3	3	1	0	1	0	1	1	1
avgbs_206365	3	0	3	3	1	1	1	0	0	1	0	0	0	3	1	0	0	0	0	0	0	0	0	3	3	2	0	0	0	3	1	1	1	0	0	1	1	3	0	0	3	1	3	3	1	0	0	0	1
avgbs_206384	1	0	1	1	3	1	1	1	3	1	2	3	0	3	3	0	1	1	1	1	3	0	3	0	3	1	0	1	1	0	3	1	1	0	3	3	1	1	3	0	0	1	1	0	0	3	0	0	0
avgbs_206388	3	3	3	3	3	1	3	1	3	3	3	1	0	1	3	3	3	1	3	3	3	1	3	1	2	1	1	1	1	1	1	1	1	1	3	1	1	1	1	0	3	3	1	1	1	0	1	0	1
avgbs_206397	0	1	3	3	1	3	1	0	0	3	0	0	3	0	1	1	3	3	0	1	0	0	3	0	0	1	1	3	0	0	1	1	1	0	0	1	3	0	0	0	3	0	1	0	0	0	0	0	0
avgbs_206400	0	0	3	3	1	3	1	1	0	3	0	0	0	0	1	0	0	3	3	0	0	0	3	0	0	1	1	3	0	3	1	0	1	3	0	1	3	1	0	0	3	1	1	0	0	0	0	0	1
avgbs_206407	3	1	3	0	1	3	1	1	1	3	2	3	0	0	1	1	3	0	0	1	3	0	0	0	0	1	1	3	0	3	1	1	1	0	1	1	0	2	0	0	3	1	1	0	1	0	0	0	0
avgbs_20641	3	0	3	3	1	3	1	0	1	3	0	0	0	3	1	1	3	3	0	1	3	0	3	0	2	1	0	3	0	3	0	0	1	3	1	1	0	0	1	0	0	0	1	0	1	0	3	3	0
avgbs_206413	0	1	1	1	0	1	1	0	0	1	1	1	0	0	3	0	3	0	1	1	3	1	3	0	3	0	0	3	1	3	0	0	3	0	3	1	0	0	0	0	1	0	1	0	1	0	0	0	1
avgbs_206424	0	0	3	3	0	3	1	0	0	3	3	3	0	0	1	1	0	3	3	1	0	3	3	0	2	1	1	3	0	3	0	0	1	3	1	1	3	0	0	0	3	0	2	0	1	0	3	3	0
avgbs_206451	3	0	1	1	0	1	1	3	0	3	0	0	0	0	1	3	1	1	0	3	0	3	1	0	1	3	0	1	0	0	1	0	3	0	1	3	0	1	0	0	0	1	3	0	0	0	3	0	3
avgbs_206452	3	1	3	3	1	3	1	0	0	3	0	3	3	3	1	1	3	3	0	1	0	0	3	0	3	0	0	0	0	3	1	0	1	0	1	1	3	1	0	0	0	0	1	0	1	0	3	0	0
avgbs_206474	2	1	3	1	3	3	1	1	1	3	2	1	0	3	3	3	3	3	1	3	3	3	3	0	1	3	1	3	3	1	1	3	1	3	1	3	3	1	3	0	3	1	1	0	3	0	3	0	1
avgbs_206477	1	0	3	3	1	3	1	0	3	1	1	0	0	0	3	0	1	1	0	1	3	0	3	0	3	1	0	1	0	0	0	1	3	3	3	1	3	0	0	0	0	0	3	0	0	0	1	1	0
avgbs_206504	0	0	3	3	3	1	1	1	0	3	3	3	0	1	1	3	1	1	3	0	3	3	0	0	0	3	3	1	0	1	0	1	1	1	0	0	1	1	0	0	1	0	2	0	3	0	0	1	0
avgbs_206505	2	1	3	3	1	3	1	3	3	3	2	3	1	1	1	1	3	1	1	1	3	1	3	0	2	1	3	3	1	3	1	1	3	3	3	1	1	3	1	3	3	1	1	1	3	0	3	1	1
avgbs_206547	3	0	3	3	1	3	1	0	0	3	3	0	0	1	1	0	0	0	0	1	0	0	0	0	3	0	1	3	3	1	0	3	1	0	0	3	3	0	2	0	1	0	1	0	1	0	0	1	0
avgbs_206550	3	0	3	0	0	3	1	3	3	1	1	3	0	1	1	0	3	3	0	0	0	3	0	0	0	1	0	0	3	1	3	0	1	0	0	1	3	0	0	0	0	0	1	0	3	0	0	0	3
avgbs_206558	0	0	0	0	2	0	0	3	3	0	3	3	0	0	0	0	3	1	3	1	1	3	0	0	0	1	1	1	0	1	3	3	0	0	3	0	3	0	0	0	1	0	3	0	0	0	1	0	1
avgbs_206588	1	0	3	2	1	3	3	0	3	1	1	1	0	0	1	0	0	0	1	0	0	0	0	0	0	0	1	3	0	0	3	3	0	1	0	3	3	3	0	0	1	1	2	0	0	0	3	0	3
avgbs_206593	3	1	3	3	1	3	1	1	1	3	2	3	3	3	1	1	3	3	3	1	3	3	3	0	3	1	1	3	3	3	1	2	1	3	1	1	3	2	1	0	3	1	1	0	1	1	3	3	1
avgbs_206615	2	1	1	1	3	1	1	1	3	1	3	3	0	3	3	3	1	1	1	1	3	3	3	3	3	1	1	1	1	3	2	1	1	3	3	3	1	1	3	0	3	1	1	1	3	3	0	1	3
avgbs_206616	3	3	3	3	3	1	1	1	3	3	2	3	0	1	1	3	1	1	3	3	1	3	1	1	0	1	3	1	1	1	1	1	1	1	1	3	1	1	0	0	1	3	2	0	3	0	3	1	3
avgbs_206624	3	3	1	3	1	1	1	3	0	3	2	0	0	1	1	0	1	1	3	0	0	0	0	0	0	3	0	1	1	1	0	1	1	0	1	3	1	0	0	0	1	0	3	0	3	0	0	1	0
avgbs_206643	3	0	3	1	3	3	1	0	1	1	0	1	0	1	1	0	3	0	0	0	0	1	3	0	1	3	1	3	1	0	1	0	0	1	3	0	1	1	0	0	0	0	3	0	3	0	0	0	0
avgbs_206645	3	1	3	0	0	0	0	0	1	3	3	3	0	3	1	0	0	3	3	0	3	3	0	0	0	1	3	3	3	3	1	1	1	0	1	1	3	0	0	0	3	0	1	0	0	0	0	0	0
avgbs_206665	3	1	3	3	1	0	1	0	1	3	2	3	0	0	1	1	3	3	3	0	0	0	3	0	0	1	3	3	0	3	0	1	1	3	1	1	3	0	0	0	1	0	1	0	0	0	0	3	0
avgbs_206666	0	3	3	1	3	3	1	0	3	3	3	1	1	1	1	3	1	1	3	0	0	0	0	0	1	3	0	0	3	1	0	1	3	1	3	3	3	0	0	0	1	0	1	1	1	1	0	3	1
avgbs_206667	2	1	1	1	3	1	1	1	3	1	3	3	3	0	3	0	1	1	2	1	3	3	3	3	3	1	1	1	1	3	3	1	1	3	3	3	1	1	3	0	3	1	1	0	3	3	0	1	3
avgbs_206704	2	1	1	2	1	1	1	3	1	3	3	3	3	1	3	1	1	1	1	3	3	1	3	0	1	1	1	1	3	3	1	3	3	1	3	3	3	3	1	0	1	3	2	1	1	3	1	0	3
avgbs_206717	2	1	3	1	1	3	3	3	3	1	1	1	0	0	1	3	3	3	1	3	1	1	1	0	1	1	1	3	0	1	3	3	1	1	3	3	3	3	3	0	3	1	3	0	1	0	0	1	3
avgbs_206746	3	3	3	3	3	1	1	1	3	3	3	3	0	1	1	3	1	1	0	3	1	3	1	1	1	1	1	1	1	1	1	1	3	1	1	3	1	1	1	0	1	3	3	3	3	0	3	1	3
avgbs_206751	1	0	3	1	0	0	1	1	3	3	0	0	1	1	0	0	1	1	0	0	0	0	0	3	2	3	3	0	0	0	1	0	3	1	0	3	0	1	0	0	1	1	1	0	1	0	0	0	1
avgbs_206765	0	0	3	3	0	0	1	0	1	3	3	0	0	3	1	0	3	3	0	1	3	3	3	0	3	1	1	3	0	3	1	1	1	0	0	1	0	1	1	0	3	0	0	0	1	0	0	0	0
avgbs_206776	3	0	1	3	1	1	3	3	0	3	3	3	3	3	3	3	1	1	3	3	0	1	3	0	1	3	0	3	3	3	1	0	3	3	3	1	3	0	1	0	0	1	2	0	0	0	0	3	3
avgbs_206777	3	1	3	3	1	0	1	1	0	3	3	3	0	0	1	0	3	3	0	1	0	0	0	0	2	1	1	0	3	3	0	0	1	0	1	1	3	0	0	0	3	1	1	0	0	0	0	0	0
avgbs_206784	3	1	3	3	1	3	1	0	1	3	3	3	0	3	1	0	0	3	3	0	0	3	0	0	0	2	1	0	0	3	1	1	1	3	1	0	0	1	0	0	0	0	1	0	1	0	0	3	1
avgbs_206788	3	0	1	3	0	0	1	0	0	3	3	3	0	1	1	3	1	1	3	3	3	3	0	0	1	3	3	0	1	0	0	1	1	1	1	3	1	0	0	0	0	1	3	3	0	0	0	0	0
avgbs_206801	3	1	3	3	1	3	1	1	1	3	3	3	0	0	1	0	0	3	3	0	0	3	0	0	3	1	1	0	0	3	1	1	1	0	0	1	0	0	0	0	0	0	1	0	0	0	3	3	1
avgbs_206809	0	1	2	3	1	3	0	0	1	3	2	3	0	0	1	0	3	3	0	1	0	3	3	0	3	1	0	0	0	3	1	1	1	3	1	1	3	0	0	0	3	1	1	0	0	0	0	3	0
avgbs_206813	0	1	1	0	1	0	1	0	3	0	1	1	0	3	3	3	1	3	1	0	3	0	3	0	1	3	1	3	0	2	1	1	2	0	0	0	1	0	0	0	0	0	1	0	0	0	3	0	0
avgbs_206819	2	0	1	3	0	1	1	3	0	3	3	0	0	0	3	0	1	0	0	3	3	1	3	0	1	1	1	1	3	3	1	0	3	0	3	3	0	3	0	0	1	3	1	0	1	0	0	0	0
avgbs_206820	0	1	3	2	1	1	3	3	0	1	1	0	0	3	1	0	3	1	0	3	0	0	0	0	0	1	1	3	3	1	3	0	3	0	0	0	3	3	0	0	0	0	3	0	0	0	0	0	0
avgbs_206821	3	0	3	3	0	3	1	0	1	3	3	3	0	0	1	1	3	0	0	1	0	3	3	0	3	1	0	0	0	3	0	0	0	0	1	1	3	0	0	0	3	0	1	0	0	0	0	3	0
avgbs_206854	1	3	3	1	3	3	1	0	0	3	2	1	0	1	1	3	1	1	0	3	3	3	1	0	1	3	3	3	2	1	1	1	3	0	3	3	3	1	3	3	1	0	1	3	1	0	3	0	1
avgbs_206859	2	0	3	0	1	0	1	0	3	3	0	0	0	1	1	0	3	0	1	1	0	3	0	0	3	3	1	3	0	1	0	0	3	1	3	3	0	0	1	0	0	0	1	0	1	0	0	1	0
avgbs_206883	2	1	1	1	3	1	1	1	3	1	2	3	1	3	3	3	2	1	1	3	3	3	3	0	1	1	1	1	1	3	2	1	1	1	3	3	1	1	3	3	3	1	1	1	3	1	3	1	3
avgbs_206884	2	1	1	1	1	3	0	0	0	1	3	1	0	0	3	1	1	1	0	3	1	0	0	0	3	1	0	3	1	3	3	0	3	1	2	3	0	1	0	0	0	1	1	0	0	0	0	0	1
avgbs_206887	3	1	3	3	1	3	1	1	1	3	3	0	0	0	1	1	3	0	0	1	0	3	3	0	3	1	0	3	3	0	0	0	1	3	0	1	0	1	0	0	0	1	1	0	1	0	3	0	1
avgbs_206900	3	3	1	2	3	1	3	1	0	3	2	1	1	1	3	0	3	1	0	3	0	1	0	1	1	1	1	1	1	1	1	1	1	1	3	1	0	1	0	0	3	3	1	1	1	3	1	0	1
avgbs_206935	1	3	3	1	0	3	3	3	0	1	0	0	0	3	1	1	0	3	1	3	0	0	0	0	0	1	0	3	0	3	0	3	1	0	0	3	3	3	0	0	1	1	2	0	1	0	0	1	0
avgbs_206942	3	0	3	2	0	0	1	3	0	3	1	0	0	3	3	1	1	1	0	0	3	1	3	0	1	3	3	0	0	0	1	3	3	0	0	0	0	3	1	0	0	0	1	0	0	0	0	0	0
avgbs_206946	3	1	3	3	1	3	1	1	1	3	3	3	0	3	1	0	3	3	3	1	0	3	3	0	3	1	1	3	3	3	1	1	0	3	1	1	3	0	1	0	3	1	1	0	1	0	3	3	1
avgbs_206963	2	1	1	1	0	1	1	1	3	2	3	0	0	3	3	3	1	1	0	3	3	3	0	0	1	1	1	0	0	3	3	1	1	1	3	3	0	1	0	0	3	1	1	1	3	0	0	0	3
avgbs_206984	3	3	3	3	3	1	1	1	3	3	3	3	3	1	1	3	1	1	3	3	1	3	1	0	1	3	3	1	1	1	1	1	1	1	2	2	1	1	1	1	1	1	3	3	3	1	3	1	3
avgbs_206987	2	3	1	1	1	3	1	0	0	1	3	0	0	1	0	3	1	1	3	1	3	3	0	0	0	1	0	0	0	1	3	0	1	0	0	3	3	0	0	0	3	0	1	0	0	0	0	0	0
avgbs_206989	3	3	1	1	3	1	3	0	3	3	2	1	0	1	3	3	3	3	1	1	1	1	3	0	2	1	3	1	1	1	1	1	1	3	3	2	1	1	0	0	3	1	1	0	1	0	0	3	1
avgbs_206991	3	1	3	3	0	0	1	0	0	3	3	3	0	0	1	1	3	3	0	0	0	3	3	0	3	0	0	3	0	3	1	1	1	3	1	1	3	1	0	0	3	0	1	0	0	0	0	3	0
avgbs_207013	3	3	1	3	3	1	3	3	3	3	3	0	3	3	3	3	1	1	3	3	0	1	3	1	1	3	1	3	0	3	1	3	3	0	3	1	3	0	0	0	3	1	1	1	3	0	1	0	3
avgbs_207025	1	3	3	1	1	0	3	0	3	2	1	0	0	0	1	1	0	3	0	0	0	1	1	0	1	1	1	3	3	0	3	0	1	0	1	3	3	3	0	0	1	1	3	0	1	0	3	0	0
avgbs_207039	0	0	1	1	0	1	1	0	0	3	3	3	0	0	3	0	1	0	0	3	0	0	1	0	3	3	1	3	0	1	1	0	3	3	0	1	3	0	0	0	0	0	3	3	0	0	0	3	0
avgbs_207045	2	1	1	2	1	1	1	3	1	3	3	2	3	1	1	1	1	1	1	3	3	1	3	0	1	1	1	1	1	3	1	3	3	1	3	3	3	3	0	1	1	3	1	0	1	3	1	3	3
avgbs_207052	3	3	3	3	3	1	3	2	3	3	3	1	0	1	3	0	3	1	3	3	3	0	0	0	1	1	1	1	0	1	1	0	1	0	3	1	1	0	0	0	3	3	1	0	1	1	0	3	1
avgbs_207054	3	3	3	2	1	1	1	0	3	2	3	1	0	3	3	1	3	1	0	0	3	1	3	0	3	1	3	3	1	3	1	1	1	3	3	1	1	1	0	0	3	3	3	3	1	0	0	0	1
avgbs_207086	3	0	3	3	1	0	1	0	1	3	2	3	3	0	1	0	3	3	0	0	3	3	3	0	2	1	1	3	0	0	1	0	1	3	1	1	3	0	0	0	0	0	1	0	1	0	0	3	1
avgbs_207087	3	3	1	1	1	1	0	3	0	3	0	0	0	1	1	3	1	1	3	3	0	3	0	0	1	3	3	1	0	0	1	1	3	0	2	3	1	0	1	0	1	0	3	0	3	0	0	1	0
avgbs_207088	3	1	1	1	1	3	3	0	1	1	3	1	0	1	3	0	1	2	1	0	1	1	3	0	3	2	3	1	1	3	3	3	3	1	1	1	1	3	3	1	3	0	2	0	3	0	0	1	0
avgbs_207103	1	0	1	1	1	1	1	3	1	3	3	3	0	0	3	3	0	1	0	3	0	0	1	0	0	3	0	0	1	1	1	0	3	0	1	1	0	3	0	0	1	0	3	0	3	0	0	0	0
avgbs_207113	3	0	1	1	0	0	1	3	3	3	3	3	0	1	0	3	1	1	0	3	0	0	0	0	1	3	3	0	0	0	1	1	0	0	0	3	0	0	0	0	1	0	3	0	3	0	0	1	0
avgbs_20712	2	1	1	1	3	1	1	1	3	1	2	3	1	3	3	3	1	1	1	1	3	3	3	0	3	1	1	1	1	3	3	1	1	3	3	3	1	2	3	0	3	1	1	1	3	3	3	1	3
avgbs_207124	3	3	3	1	1	3	3	3	3	0	0	0	0	0	1	1	0	3	0	3	0	1	1	0	1	1	0	3	0	3	3	3	1	0	1	3	3	3	0	0	0	0	2	3	1	0	0	0	0
avgbs_207127	0	3	3	0	3	3	1	1	3	3	1	0	0	0	1	0	1	1	0	3	3	3	3	3	1	2	3	3	3	0	1	0	0	3	3	3	0	0	0	0	1	1	1	0	0	0	0	1	0
avgbs_207133	2	0	1	2	1	3	1	0	1	1	3	0	0	1	1	0	3	1	1	3	3	1	0	0	3	3	0	3	0	0	1	1	1	1	3	0	3	1	3	0	1	1	1	0	0	0	0	0	3
avgbs_207140	0	0	1	1	1	0	1	0	0	3	0	3	0	1	1	0	1	1	3	3	0	3	0	0	0	3	0	0	1	1	0	0	0	0	1	0	0	1	0	0	1	1	3	0	3	0	3	1	3
avgbs_207149	0	1	0	3	1	3	1	1	0	3	0	3	0	0	1	0	0	3	3	0	3	3	0	0	0	1	0	0	0	0	1	1	1	0	1	1	3	0	1	0	3	1	1	0	1	0	0	0	0
avgbs_207155	3	0	3	3	1	3	1	0	0	3	0	3	0	1	1	1	3	3	3	1	0	0	3	0	1	0	3	3	0	0	1	0	3	3	3	1	3	1	0	0	3	0	1	0	3	0	0	1	0
avgbs_207162	3	0	1	1	1	1	1	0	0	1	1	1	0	0	3	3	0	1	0	1	0	0	0	0	0	0	0	3	0	3	0	1	3	3	0	1	0	0	0	0	0	3	1	1	1	0	0	3	1
avgbs_207173	1	0	1	2	0	1	1	0	0	3	0	3	0	0	3	1	3	1	0	3	0	0	0	0	1	1	3	0	1	3	0	0	1	1	3	3	0	0	0	0	1	0	1	0	0	0	0	3	0
avgbs_207174	2	0	3	3	3	0	1	0	3	3	3	0	0	1	1	0	1	1	0	3	0	3	0	0	1	3	0	0	0	0	1	1	1	1	1	3	1	0	1	0	1	0	3	0	0	0	0	0	0
avgbs_207201	1	0	3	2	3	3	1	1	3	3	1	1	0	1	1	3	0	1	3	3	3	3	1	0	1	2	3	3	0	1	1	1	3	0	3	3	3	1	0	0	1	1	1	0	1	0	3	0	0
avgbs_207264	3	0	1	1	1	1	1	3	0	3	3	0	0	1	1	0	0	1	3	3	3	0	1	0	1	3	3	1	1	0	1	0	1	1	2	3	0	1	1	0	0	1	3	0	0	0	3	1	3
avgbs_207266	1	0	2	1	1	1	3	3	0	3	1	0	0	1	2	1	3	3	1	3	3	1	1	0	1	1	1	1	0	3	3	1	3	1	3	1	1	0	0	0	3	1	3	0	1	0	0	0	3
avgbs_207293	2	1	3	3	3	1	1	1	1	3	1	1	3	3	1	3	1	3	3	1	1	1	1	3	3	3	3	1	1	3	3	3	3	3	1	1	1	3	0	0	1	3	3	0	1	1	0	1	3
avgbs_207350	3	0	0	2	3	3	3	1	1	0	3	2	0	3	3	3	1	3	3	3	3	1	3	0	1	2	3	3	1	3	0	0	1	0	0	1	1	0	0	3	1	3	3	0	3	3	0	1	3
avgbs_207381	0	3	1	1	0	0	1	3	3	3	3	3	0	1	1	0	1	1	3	0	0	0	1	0	1	3	3	1	0	1	0	1	0	3	0	3	0	1	1	0	0	0	1	0	3	0	0	0	3
avgbs_207404	2	0	3	3	1	3	1	3	0	3	3	0	1	1	3	3	3	1	3	1	1	3	1	3	3	2	1	1	0	1	3	0	0	1	3	3	3	1	0	0	2	3	3	0	1	0	1	1	1
avgbs_207428	2	0	1	0	1	1	2	1	3	2	3	1	0	3	1	3	0	3	0	0	3	3	3	0	1	1	3	1	3	0	3	3	1	3	3	1	3	1	0	0	3	0	1	0	1	1	3	1	3
avgbs_207431	3	0	3	3	1	3	1	0	0	3	0	0	0	3	1	1	3	3	0	1	0	3	3	0	0	2	1	0	0	3	0	1	1	0	0	1	3	1	0	0	3	0	1	0	1	0	0	0	1
avgbs_207438	3	0	3	3	0	1	1	3	0	3	2	3	0	0	1	0	0	1	1	3	0	1	0	0	3	3	0	1	1	1	0	0	3	0	0	3	0	0	0	0	0	3	2	0	0	0	3	0	0
avgbs_207471	0	0	1	0	3	1	1	0	3	1	0	0	0	3	3	0	1	1	1	3	3	3	0	0	0	1	1	1	0	3	0	1	0	1	3	3	0	1	0	0	0	1	1	1	3	0	0	1	3
avgbs_207503	2	1	1	2	1	3	1	0	1	3	1	0	3	1	3	1	3	1	0	0	3	0	1	1	1	1	3	1	0	3	3	0	1	1	3	3	1	0	0	0	0	0	1	1	0	0	0	0	3
avgbs_207519	3	1	3	1	3	1	3	0	1	1	3	3	1	0	3	0	1	0	3	3	0	1	0	0	1	3	1	1	1	0	0	3	3	1	1	1	1	1	0	0	1	3	2	0	0	0	0	0	3
avgbs_207528	3	3	3	3	3	1	1	0	0	3	3	3	0	1	1	3	1	1	0	3	1	3	1	0	1	1	1	1	1	0	1	1	1	1	1	2	1	1	1	0	1	3	2	0	3	0	3	1	3
avgbs_20754	3	1	3	2	3	3	1	0	3	1	1	3	0	1	1	1	3	3	3	1	3	3	3	1	3	2	3	3	3	1	3	3	1	1	3	0	3	2	3	0	1	3	1	0	3	3	3	3	3
avgbs_207561	3	3	1	1	1	1	2	1	1	2	3	1	0	0	1	0	1	3	3	0	3	0	3	0	1	3	1	1	3	1	3	3	1	0	3	2	0	1	1	0	3	1	1	1	1	0	0	1	0
avgbs_207577	3	0	1	3	3	1	0	0	0	3	3	1	0	1	3	0	3	1	0	3	0	0	0	0	2	1	1	1	1	1	0	1	1	1	0	1	0	0	0	0	3	0	1	1	1	0	1	3	1
avgbs_207585	3	3	3	1	3	3	1	3	3	3	1	3	0	1	1	1	3	3	3	1	3	3	3	0	2	1	3	3	3	1	1	3	3	1	3	1	3	3	0	0	1	1	1	2	3	0	0	3	3
avgbs_207594	3	3	3	2	3	1	3	1	0	3	3	1	0	0	3	3	3	0	0	3	0	0	3	0	1	1	1	0	1	0	0	0	1	1	3	1	1	1	0	3	2	3	1	0	0	0	1	0	1
avgbs_20760	3	3	1	1	1	1	1	3	3	3	3	3	3	1	1	3	1	1	3	3	3	3	1	0	1	3	3	1	1	1	1	1	1	1	2	3	1	1	0	0	1	1	2	0	3	0	3	1	3
avgbs_207603	3	0	3	3	1	3	1	0	0	3	3	0	0	0	1	1	3	1	0	1	3	1	3	0	3	1	3	3	1	3	1	1	3	3	3	1	1	3	1	0	2	1	1	0	0	0	3	1	1
avgbs_207608	2	1	3	3	0	2	1	0	0	3	3	0	0	0	3	1	1	1	0	0	3	0	0	1	0	0	1	3	3	1	0	0	1	3	1	3	0	1	0	0	0	0	1	0	1	0	0	0	0
avgbs_207667	0	1	3	3	1	3	1	1	0	3	0	3	0	0	1	1	3	0	3	0	0	0	0	0	3	0	1	0	0	3	0	0	1	0	1	1	0	1	0	3	3	1	1	3	1	0	0	3	0
avgbs_207668	1	3	3	1	1	0	3	0	0	1	1	1	0	0	1	0	3	3	1	3	1	0	0	0	0	1	1	3	0	0	3	0	1	1	0	3	3	3	0	0	0	0	0	1	1	0	0	0	0
avgbs_207711	2	3	3	3	1	1	1	1	1	1	3	3	3	3	3	3	3	1	1	3	1	1	1	3	3	3	1	3	1	1	1	1	3	3	1	1	1	3	1	0	1	3	3	0	3	3	0	3	1
avgbs_207713	2	1	1	1	3	1	1	0	3	1	3	3	3	3	3	3	1	1	1	1	3	3	0	0	3	1	1	1	0	0	3	1	1	3	3	3	1	1	0	3	3	0	1	0	3	3	0	1	3
avgbs_207721	3	0	3	2	3	1	3	0	3	1	1	0	0	3	3	3	1	1	0	1	3	3	3	0	3	3	1	1	3	3	3	3	3	3	3	1	3	3	0	0	3	1	2	3	0	0	0	0	1
avgbs_207752	3	1	3	1	0	1	1	0	1	3	1	3	0	3	3	3	3	1	0	0	3	0	0	1	0	1	3	0	0	3	0	3	3	2	0	1	0	3	1	0	3	0	3	0	0	0	3	0	0
avgbs_207772	3	1	3	0	0	3	1	0	1	3	3	0	0	3	0	1	0	0	3	1	0	3	3	0	0	1	0	0	3	3	0	0	1	0	0	1	0	0	0	3	3	1	1	0	1	0	0	3	0
avgbs_207777	3	1	3	3	1	3	1	1	1	3	3	3	0	3	1	0	3	3	3	1	3	3	3	1	2	1	1	3	3	3	1	1	1	3	1	1	3	1	0	0	3	1	1	3	1	0	3	0	1
avgbs_207779	0	0	3	3	1	3	1	1	0	3	2	3	0	3	1	0	0	0	3	0	3	0	3	0	0	1	1	3	0	0	1	0	1	3	1	1	3	0	0	0	3	1	1	0	1	0	0	3	0
avgbs_207780	3	3	3	0	3	0	1	0	0	3	2	1	0	1	1	3	1	1	3	3	3	3	0	0	1	2	3	3	0	0	1	0	3	1	3	3	3	0	0	0	1	1	1	0	1	0	0	0	1
avgbs_207782	2	3	0	1	3	1	1	0	3	1	3	1	0	1	0	3	3	1	3	1	3	1	0	0	3	3	0	3	0	3	0	3	3	3	0	3	3	1	0	0	3	0	3	0	3	0	0	1	1
avgbs_207785	3	1	3	0	1	3	1	1	1	3	2	3	0	0	1	1	3	3	3	1	3	0	3	0	3	1	1	3	0	3	1	1	1	3	1	1	3	1	0	0	3	1	1	0	1	0	3	3	1
avgbs_207786	2	3	3	2	3	1	1	1	3	1	1	3	1	3	3	1	1	3	1	3	3	1	3	3	3	2	1	3	1	3	3	3	3	3	1	3	1	1	3	0	1	1	1	1	3	0	1	3	3
avgbs_207799	1	3	3	1	1	3	3	3	3	1	0	0	0	0	1	0	3	3	1	3	1	1	0	0	1	1	0	0	0	0	0	0	1	1	0	0	0	0	0	0	1	0	2	0	1	0	0	1	0
avgbs_207802	1	3	3	2	3	0	1	0	3	1	1	0	0	0	3	0	1	1	0	3	3	0	3	0	3	1	0	0	3	3	1	3	3	1	3	3	0	0	0	0	0	1	1	0	0	0	0	1	0
avgbs_207806	3	1	3	3	1	3	1	0	1	3	3	3	0	3	1	1	3	3	3	1	3	3	3	1	3	1	1	3	3	3	1	2	1	3	1	1	3	0	0	0	3	1	2	0	1	0	3	3	0
avgbs_207807	3	0	3	3	0	0	1	0	1	3	3	3	0	3	1	0	3	0	3	0	3	0	0	0	0	1	1	0	0	2	1	1	1	3	1	1	3	0	0	0	3	0	0	0	1	0	0	0	0
avgbs_207809	1	3	3	1	3	3	1	0	0	3	2	1	1	0	1	3	1	0	0	0	3	3	0	0	0	3	0	3	3	1	1	0	3	0	0	3	3	1	0	3	1	0	1	1	1	0	0	0	0
avgbs_207823	3	1	3	3	1	3	1	0	1	3	3	0	3	3	0	0	3	3	0	1	0	0	0	0	3	1	1	3	0	3	0	1	1	3	1	0	3	0	0	0	3	0	1	0	1	0	0	3	1
avgbs_207824	3	0	3	3	0	3	1	0	1	3	3	3	0	3	1	0	3	3	0	1	3	3	0	0	0	0	1	3	3	3	1	1	1	3	0	1	3	1	0	0	3	1	1	3	1	0	0	3	0
avgbs_207834	3	0	3	3	0	0	1	0	1	3	3	0	0	0	1	0	0	3	0	1	3	3	0	0	1	1	1	3	3	3	0	0	1	3	0	1	3	0	0	0	2	0	1	0	1	0	0	3	1
avgbs_207835	3	0	3	3	1	3	1	0	0	3	3	3	0	0	1	1	3	0	3	1	0	3	3	0	0	1	0	3	3	0	1	1	1	0	1	1	3	1	0	0	3	0	1	0	1	0	3	3	0
avgbs_207863	0	0	1	0	0	1	1	0	0	1	3	0	0	3	3	0	0	1	0	3	3	3	3	0	1	1	1	0	0	3	3	3	1	0	3	0	3	0	0	0	3	1	1	0	0	0	0	1	0
avgbs_207895	3	0	3	3	1	3	1	1	1	3	3	3	0	3	1	1	3	3	3	1	0	3	3	0	3	1	1	0	0	0	0	0	1	0	1	1	0	0	1	0	0	0	1	0	1	0	3	3	1
avgbs_207899	3	1	3	3	1	3	1	0	1	3	3	3	0	0	0	1	3	0	0	0	0	0	0	0	3	1	1	0	3	0	1	0	1	3	1	1	3	0	0	0	0	1	1	0	1	0	0	0	1
avgbs_207903	1	0	3	1	3	0	1	0	0	3	0	1	0	1	1	0	0	1	0	0	0	3	0	0	1	3	0	3	3	0	1	1	3	0	3	3	0	1	0	3	0	1	1	0	1	0	0	1	0
avgbs_207916	1	0	3	1	1	0	3	0	0	1	1	0	0	3	0	1	2	3	1	0	0	1	0	0	0	1	1	0	0	0	0	3	1	0	1	3	0	3	0	0	0	1	3	0	0	3	3	0	3
avgbs_207929	3	3	3	3	1	1	1	1	0	1	3	3	0	3	1	1	3	1	0	0	3	1	0	0	0	1	3	3	0	0	0	1	1	0	3	1	0	3	1	0	3	1	3	3	1	0	0	0	1
avgbs_207933	2	0	3	1	0	1	1	1	0	1	0	0	0	3	3	0	1	1	0	3	3	1	0	0	3	1	1	0	0	0	0	3	3	0	3	3	3	2	0	0	1	1	1	1	3	1	1	1	0
avgbs_207936	2	1	1	1	3	1	0	1	2	1	3	0	0	3	3	3	0	1	1	3	3	3	3	0	2	1	1	3	3	3	3	0	3	3	3	3	3	1	3	0	3	1	1	1	3	0	3	3	0
avgbs_207938	2	1	1	1	3	1	3	1	0	1	2	0	0	3	3	3	1	1	3	3	3	1	0	3	3	1	1	3	0	3	3	3	3	1	0	3	3	1	3	0	3	1	1	1	3	0	0	3	0
avgbs_207947	3	3	3	0	1	3	0	1	1	3	3	3	0	0	1	0	3	3	0	0	3	3	3	0	0	1	1	0	3	0	0	0	1	3	1	3	0	3	0	3	3	0	1	0	0	0	3	3	1
avgbs_207956	3	1	3	3	1	3	1	0	1	3	0	3	0	3	1	0	3	0	0	1	0	3	0	0	1	1	1	3	3	3	0	0	1	0	1	1	3	1	0	0	2	1	1	3	1	0	3	3	1
avgbs_207962	3	0	3	3	1	3	1	1	0	3	3	3	0	0	1	1	3	3	3	1	3	0	3	0	0	1	0	3	0	3	1	1	1	3	1	1	3	1	0	0	0	1	1	0	0	0	0	3	0
avgbs_207963	1	0	1	1	1	1	1	0	3	1	0	1	0	3	3	0	3	1	1	1	3	1	0	3	3	1	1	3	0	3	1	1	3	3	0	1	1	1	0	0	1	3	1	0	1	0	1	3	0
avgbs_207989	3	1	1	1	1	3	1	3	1	1	2	3	1	3	1	1	1	3	3	1	3	1	3	0	2	3	1	1	1	1	3	1	3	3	3	1	1	3	1	1	3	1	1	0	1	0	3	3	1
avgbs_208012	0	0	3	1	0	0	3	1	0	3	0	0	0	3	3	1	3	0	1	0	3	3	3	0	0	1	1	1	0	1	0	1	0	0	0	1	1	3	0	0	0	0	1	0	1	0	3	0	0
avgbs_208026	1	0	3	1	1	3	1	0	1	0	1	0	0	0	1	3	0	0	0	3	0	0	1	0	1	3	3	0	0	1	0	0	3	3	3	3	3	0	0	0	1	3	2	0	1	0	0	1	0
avgbs_208040	2	1	1	1	3	1	3	1	3	1	3	1	1	3	3	3	2	1	1	3	3	1	3	3	3	1	1	3	3	3	3	3	3	1	3	3	3	1	3	0	2	1	1	0	3	0	0	3	3
avgbs_208041	2	1	3	3	1	3	1	3	3	3	3	3	0	1	1	1	3	1	1	1	0	1	0	0	2	1	3	3	1	3	1	1	3	0	3	1	1	0	0	0	2	1	1	0	3	0	0	1	1
avgbs_208067	1	0	3	1	1	3	0	0	3	0	1	1	0	0	1	0	0	3	0	3	1	0	1	0	1	1	1	3	0	3	3	3	0	1	0	3	3	3	0	0	1	1	1	0	0	0	3	0	0
avgbs_208069	3	0	3	3	1	3	1	0	0	3	0	3	0	3	1	1	3	3	3	1	0	0	0	0	0	1	1	3	3	3	1	0	1	3	1	1	3	1	0	0	2	1	1	0	1	0	0	0	1
avgbs_208095	3	1	3	3	1	3	1	1	0	3	3	0	0	3	1	0	3	3	0	1	0	0	0	0	0	1	1	3	0	0	1	1	1	3	1	1	3	1	1	0	3	2	1	3	1	0	0	0	1
avgbs_208097	2	3	3	1	3	3	1	0	3	3	1	1	0	1	1	3	1	1	0	3	0	3	0	0	1	3	0	3	0	1	0	0	3	3	3	3	3	1	0	0	1	1	1	1	1	0	3	1	0
avgbs_208101	2	3	3	3	0	0	3	3	0	3	3	3	0	0	3	1	3	1	0	0	0	1	0	0	1	1	3	3	1	3	0	1	0	3	0	1	0	0	0	0	3	1	1	0	0	0	0	1	0
avgbs_208107	3	1	3	3	0	3	1	1	0	3	3	3	0	0	1	1	0	3	0	0	0	0	3	0	3	1	0	3	3	3	0	0	1	0	1	1	3	0	0	0	0	1	1	0	0	0	0	0	0
avgbs_208135	3	0	1	3	0	1	1	0	3	3	3	0	0	0	1	3	0	1	0	3	0	3	1	0	1	3	3	0	1	0	0	0	1	1	1	0	0	1	1	1	0	1	3	0	3	0	0	0	0
avgbs_208148	3	1	1	2	1	0	1	0	0	3	1	0	0	1	3	0	0	1	3	3	3	1	1	0	1	1	3	1	0	3	0	1	1	1	3	0	1	3	0	0	0	0	1	0	0	0	3	1	3
avgbs_208154	2	3	3	1	1	3	3	3	3	1	1	1	3	3	1	0	3	3	1	3	1	0	1	3	1	1	0	3	3	3	3	3	1	0	1	3	3	3	0	0	1	1	2	0	1	0	3	1	3
avgbs_208175	2	0	1	1	1	0	1	0	1	3	3	3	0	0	3	0	1	1	1	3	1	1	1	0	3	3	1	3	0	1	1	3	3	3	3	1	3	3	0	0	1	3	3	3	3	3	1	3	1
avgbs_20818	3	3	3	3	1	1	3	0	3	1	3	3	1	3	1	1	3	3	3	1	3	1	3	3	2	1	3	0	1	3	1	0	1	3	3	1	0	3	0	0	3	1	3	0	1	0	1	1	1
avgbs_20819	3	3	3	3	1	1	3	0	3	1	3	3	1	3	1	1	3	3	3	1	3	1	3	3	2	1	3	0	1	3	1	0	1	3	3	1	0	3	0	0	3	1	3	0	1	0	1	1	1
avgbs_208219	3	0	3	2	3	0	3	0	1	1	3	0	0	3	3	0	1	3	3	3	3	1	3	0	1	3	0	0	0	3	3	1	0	1	0	1	1	3	3	0	0	0	2	0	3	0	3	0	0
avgbs_208241	3	1	3	3	1	3	1	1	1	3	3	3	0	3	1	0	3	3	0	1	3	3	3	0	3	1	1	3	3	3	0	1	1	3	1	1	3	1	0	0	3	1	1	3	1	1	0	0	1
avgbs_208247	3	3	1	1	1	1	1	0	3	3	3	0	0	1	1	0	1	0	0	3	3	0	0	0	1	3	0	0	0	1	0	0	3	3	1	0	1	1	0	0	1	1	2	0	3	0	3	1	0
avgbs_208248	3	0	1	3	0	1	0	0	0	1	3	1	0	3	3	0	1	3	1	3	1	3	0	3	0	3	0	0	0	3	1	0	3	0	3	2	0	1	0	3	1	0	2	1	0	0	0	0	0
avgbs_208250	1	0	3	1	0	3	1	0	1	3	3	0	0	0	0	0	3	3	0	3	3	0	3	0	1	1	1	0	0	1	0	3	1	3	0	3	3	0	0	0	0	1	1	0	0	0	3	0	0
avgbs_208265	3	0	3	1	1	1	1	1	3	1	3	1	0	3	3	0	3	1	3	1	0	1	3	0	0	0	3	3	1	3	0	1	1	0	3	0	0	3	0	0	0	1	3	0	0	0	1	0	1
avgbs_208275	3	3	1	1	0	0	1	0	3	3	2	3	0	1	1	0	1	1	3	3	3	0	0	0	1	3	3	0	1	1	1	0	3	3	1	3	0	0	0	0	1	1	3	3	3	0	3	1	3
avgbs_208279	3	3	3	3	0	1	1	0	3	3	3	0	0	0	1	3	1	1	0	3	1	0	1	0	1	1	3	0	0	1	0	0	1	1	1	3	1	1	0	0	1	1	3	3	0	0	3	1	3
avgbs_208297	2	3	0	1	0	0	0	0	0	1	3	0	0	1	1	0	3	1	0	1	0	3	0	0	1	3	1	3	0	1	0	0	0	1	1	3	3	0	0	0	0	1	0	1	1	3	3	1	3
avgbs_208301	3	0	3	3	1	1	1	0	3	1	3	3	0	0	1	1	3	1	0	1	0	1	0	0	0	1	3	3	1	3	1	1	1	0	3	1	1	3	0	0	3	0	3	0	1	0	0	1	0
avgbs_208311	2	1	3	3	0	0	1	3	0	3	1	3	0	1	3	1	3	1	0	3	3	1	0	0	1	1	0	1	0	0	0	1	1	0	0	3	1	3	0	0	3	3	1	0	0	0	0	1	0
avgbs_208315	3	1	3	3	0	3	0	1	1	3	3	3	3	3	1	1	3	3	3	1	3	3	3	0	3	2	1	3	0	0	1	1	1	3	1	1	3	1	0	0	3	1	1	0	1	0	3	3	0
avgbs_208330	3	1	3	3	1	3	1	0	1	3	3	3	0	0	1	1	3	3	3	1	3	3	3	0	3	1	1	0	0	3	1	1	1	3	1	1	3	1	0	0	3	1	1	0	0	0	3	0	0
avgbs_208352	3	0	3	1	3	3	1	0	0	3	1	1	0	0	1	3	1	1	3	0	3	0	0	0	1	3	3	3	2	0	2	1	3	3	3	0	3	0	1	0	0	1	1	0	1	0	3	1	0
avgbs_208358	2	0	3	1	0	3	1	0	3	3	1	1	0	0	1	3	1	0	0	0	3	3	1	3	0	3	3	3	0	1	1	0	0	0	3	3	0	0	0	0	1	1	1	0	0	0	0	0	1
avgbs_208360	3	1	3	3	1	0	1	1	1	3	3	0	0	3	1	0	3	3	3	1	0	0	0	0	3	2	1	3	0	3	1	1	1	3	1	1	0	0	0	0	3	1	1	0	1	0	3	0	1
avgbs_208365	2	0	0	1	3	3	1	0	0	1	1	1	3	0	0	0	1	0	1	0	3	3	0	0	0	1	1	1	3	0	1	3	3	0	0	1	0	0	0	0	3	3	3	0	0	0	1	0	1
avgbs_208409	2	0	3	0	3	0	1	0	3	1	1	1	0	0	3	3	1	0	0	1	3	3	0	0	3	0	0	1	3	1	1	0	0	3	3	0	3	0	0	0	3	3	3	3	3	0	0	1	0
avgbs_208418	3	1	3	3	1	0	1	1	1	3	3	3	0	3	1	1	3	3	0	1	0	3	3	0	3	1	0	0	0	3	1	1	1	3	1	1	0	0	0	0	3	1	1	0	1	0	3	3	1
avgbs_208427	3	3	1	1	0	0	1	0	3	3	3	3	0	1	1	0	1	1	3	0	0	3	1	0	3	3	3	1	0	0	0	0	0	1	0	3	0	0	0	1	1	1	3	0	3	0	0	0	0
avgbs_208434	3	3	3	3	3	1	1	1	3	3	2	3	0	1	1	3	1	1	3	3	1	3	1	1	1	1	1	1	1	1	1	1	3	1	1	3	1	1	1	1	1	3	3	0	3	1	3	1	3
avgbs_208437	3	3	1	3	3	1	3	1	3	3	0	0	0	1	3	0	3	1	3	3	3	1	3	0	2	1	1	1	1	1	0	1	1	1	3	1	0	1	0	0	0	0	1	0	1	0	1	0	0
avgbs_20850	3	3	3	3	3	0	3	1	0	3	3	0	0	1	3	3	3	1	3	3	3	1	3	0	2	1	1	1	1	1	1	1	1	1	3	1	0	0	0	0	3	3	1	0	1	0	0	3	1
avgbs_20873	3	1	3	3	1	0	1	1	1	3	3	3	0	3	1	1	3	3	3	1	3	3	3	1	2	1	1	3	3	3	1	1	1	3	1	1	2	0	3	3	3	1	1	0	1	1	3	2	1
avgbs_20927	3	1	3	3	1	3	1	1	1	3	2	3	0	3	1	0	3	3	3	1	3	3	3	0	3	1	1	3	3	3	1	1	1	3	1	1	3	1	1	3	3	1	1	0	1	0	3	3	1
avgbs_20950	3	0	3	3	1	3	1	1	1	3	3	3	3	3	1	0	3	3	3	1	3	3	3	0	0	1	1	3	0	3	1	1	1	3	1	1	3	0	1	0	0	0	2	0	1	0	0	3	1
avgbs_20951	3	1	3	3	1	3	1	0	0	3	3	3	0	3	1	1	3	3	3	1	3	3	3	0	1	1	1	3	0	3	1	1	1	3	1	1	0	1	0	0	3	1	1	0	1	0	3	3	1
avgbs_20998	1	3	1	1	1	1	1	3	0	3	3	0	0	0	3	3	1	1	1	3	1	0	1	0	3	3	1	0	3	0	1	3	3	3	3	1	3	0	0	0	1	3	3	0	3	0	1	0	0
avgbs_21146	2	1	3	3	1	3	1	3	3	3	3	3	2	1	1	1	3	1	1	1	2	1	3	0	1	1	3	3	1	3	1	1	3	3	3	1	1	3	0	3	3	1	1	1	3	0	3	3	1
avgbs_21208	3	1	3	3	1	3	1	1	1	3	3	3	0	0	1	0	3	3	3	0	0	3	3	0	3	1	1	3	0	3	1	2	1	3	1	1	3	0	1	0	3	0	1	0	1	0	0	3	1
avgbs_21241	2	3	1	3	3	3	3	0	3	3	3	3	0	2	1	3	3	1	1	3	1	1	1	0	1	3	1	1	1	3	1	3	3	3	3	3	1	1	1	0	3	3	3	0	1	0	3	3	3
avgbs_21242	2	3	1	3	3	3	3	0	3	3	3	3	0	2	1	3	3	1	1	3	1	1	1	0	1	3	1	1	1	3	1	3	3	3	3	3	1	1	1	0	3	3	3	0	1	0	3	3	3
avgbs_21345	3	0	3	3	1	3	2	1	1	3	2	3	3	3	1	1	3	3	3	1	3	3	3	0	2	1	1	3	3	3	1	1	1	3	1	1	3	1	0	0	3	1	1	0	1	0	3	3	1
avgbs_21379	3	3	1	1	1	3	1	1	3	1	3	1	1	1	3	0	3	1	2	1	3	1	3	0	3	1	3	3	1	3	1	1	1	3	3	1	1	1	0	0	3	3	1	0	1	0	1	1	1
avgbs_21380	3	3	1	1	1	3	1	1	3	1	3	1	1	1	3	0	3	1	2	1	3	1	3	0	3	1	3	3	1	3	1	1	1	3	3	1	1	1	0	0	3	3	1	0	1	0	1	1	1
avgbs_21381	3	3	1	1	1	3	1	1	3	1	3	1	1	1	3	0	3	1	2	1	3	1	3	0	3	1	3	3	1	3	1	1	1	3	3	1	1	1	0	0	3	3	1	0	1	0	1	1	1
avgbs_21390	2	0	1	1	1	1	1	3	3	1	1	0	0	3	3	3	3	1	1	1	3	1	0	0	3	1	0	3	1	3	1	1	3	3	3	1	0	1	0	0	1	3	1	1	0	0	1	3	0
avgbs_21391	2	0	1	1	1	1	1	3	3	1	1	0	0	3	3	3	3	1	1	1	3	1	0	0	3	1	0	3	1	3	1	1	3	3	3	1	0	1	0	0	1	3	1	1	0	0	1	3	0
avgbs_21406	0	3	3	2	0	3	1	0	0	3	3	1	0	1	1	0	1	1	0	3	3	0	0	0	0	3	0	3	1	3	1	1	3	0	3	1	3	1	0	0	1	1	1	1	1	0	0	1	0
avgbs_21420	2	3	3	3	3	3	3	0	1	1	3	1	0	0	3	0	3	1	3	3	1	3	3	0	1	2	1	1	0	1	3	1	1	0	1	1	1	0	0	0	3	0	1	0	0	3	3	3	0
avgbs_21433	3	0	3	3	1	3	1	0	0	3	3	3	0	3	1	1	3	3	3	1	3	3	3	0	3	1	1	3	3	3	1	0	1	3	1	1	3	1	1	0	3	0	1	0	1	0	0	3	0
avgbs_21456	3	1	3	3	1	0	1	0	1	3	2	3	0	3	1	1	3	3	0	1	3	3	3	0	3	1	1	3	3	3	1	1	1	3	1	1	3	1	0	0	3	0	1	3	1	3	3	3	0
avgbs_21465	0	0	1	0	1	0	1	0	0	1	3	3	0	0	3	3	1	0	1	0	0	3	3	0	3	1	1	1	1	0	3	1	1	3	3	3	1	0	0	0	0	0	1	0	3	0	0	0	0
avgbs_21466	2	1	1	1	1	1	1	1	3	1	0	0	0	3	3	3	0	1	1	1	3	3	3	0	3	1	1	1	0	3	3	1	1	0	3	3	1	1	3	0	3	1	1	0	3	0	0	1	0
avgbs_21484	0	3	3	1	3	0	1	0	3	3	1	1	0	0	0	3	1	0	3	0	3	3	0	0	1	3	0	0	3	1	0	0	3	0	3	3	3	0	0	0	0	1	1	0	0	0	3	0	1
avgbs_21493	3	1	3	3	1	3	1	1	1	3	2	3	3	0	1	1	3	3	2	1	3	3	3	3	3	1	1	3	3	3	1	1	1	3	1	1	2	1	1	3	3	1	1	3	1	1	3	3	1
avgbs_21538	3	1	3	3	1	3	1	1	1	3	2	3	0	3	1	1	3	3	3	1	3	3	3	0	2	2	1	3	3	3	1	1	1	3	1	1	3	1	1	0	3	1	1	0	1	0	0	3	1
avgbs_21539	3	1	3	3	1	3	1	1	1	3	2	3	0	3	1	1	3	3	3	1	3	3	3	0	2	2	1	3	3	3	1	1	1	3	1	1	3	1	1	0	3	1	1	0	1	0	0	3	1
avgbs_21547	2	0	1	1	3	1	1	0	0	1	3	3	0	0	3	0	1	1	0	0	3	3	3	0	1	1	1	1	3	3	2	0	1	0	3	3	3	1	0	0	3	1	1	1	3	0	0	1	3
avgbs_21615	2	0	3	3	1	3	1	3	3	3	3	3	0	0	1	1	3	1	1	0	3	1	3	0	3	1	3	3	0	3	1	1	0	3	3	1	0	0	0	0	1	0	1	0	3	0	0	0	1
avgbs_21658	3	1	3	3	1	3	1	1	1	3	3	3	0	3	1	1	3	3	3	1	3	3	3	1	2	2	0	3	3	3	1	1	1	3	1	1	3	1	3	3	3	1	1	0	1	1	0	3	1
avgbs_21664	3	0	3	3	1	3	1	1	1	3	2	3	3	3	1	1	3	3	3	1	3	3	3	0	3	1	1	0	3	3	1	1	1	3	0	2	0	0	0	3	3	0	1	0	1	0	3	0	0
avgbs_21665	3	0	3	3	1	3	1	1	1	3	2	3	3	3	1	1	3	3	3	1	3	3	3	0	3	1	1	0	3	3	1	1	1	3	0	2	0	0	0	3	3	0	1	0	1	0	3	0	0
avgbs_21699	3	0	0	3	0	1	3	0	0	3	3	0	0	0	1	0	3	1	0	1	0	0	1	0	1	3	3	1	0	1	2	1	1	3	1	1	1	1	1	0	1	1	1	0	0	0	0	0	0
avgbs_21704	3	0	3	0	3	3	1	1	0	3	2	1	0	1	1	3	1	1	1	0	0	3	1	0	1	3	3	3	0	1	1	1	3	0	3	3	3	1	0	0	1	1	1	0	1	0	0	0	0
avgbs_22059	0	0	3	1	1	1	3	0	3	3	1	0	0	0	3	1	0	1	0	0	3	3	3	0	0	1	0	1	0	1	3	1	1	0	0	1	1	3	0	0	1	0	1	0	0	0	0	0	1
avgbs_22120	3	0	3	3	1	3	1	0	1	3	3	3	0	1	1	1	3	1	1	1	3	1	3	0	3	3	3	3	0	3	1	1	3	3	3	1	1	3	0	0	0	1	1	0	0	0	0	0	1
avgbs_22123	3	0	3	3	1	3	1	0	1	3	3	3	0	3	1	1	3	3	0	0	3	3	3	0	0	0	0	3	3	3	1	1	1	3	0	1	3	1	1	0	0	1	1	3	0	0	3	3	0
avgbs_22222	1	0	1	1	1	2	3	0	1	1	3	1	3	1	3	1	1	1	2	3	1	0	3	0	3	1	3	3	1	3	3	3	0	0	3	3	1	2	0	0	3	0	1	0	3	0	1	1	1
avgbs_22302	3	0	1	0	1	1	1	0	0	3	3	0	0	1	1	3	0	1	3	3	0	0	1	0	1	3	3	0	1	0	0	1	0	0	0	3	0	1	0	0	0	0	2	0	0	0	0	1	3
avgbs_22303	3	0	1	0	1	1	1	0	0	3	3	0	0	1	1	3	0	1	3	3	0	0	1	0	1	3	3	0	1	0	0	1	0	0	0	3	0	1	0	0	0	0	2	0	0	0	0	1	3
avgbs_22393	3	0	3	3	1	3	1	0	0	3	3	0	0	3	1	1	0	3	3	0	0	0	3	0	2	1	1	0	0	0	1	1	0	0	0	1	3	0	0	0	3	0	1	0	1	0	3	0	1
avgbs_2240	3	1	3	3	1	3	1	0	0	3	3	0	0	0	1	1	3	3	3	1	3	3	3	1	3	1	1	3	3	3	1	0	1	0	1	1	0	1	1	0	3	1	1	3	1	0	3	0	1
avgbs_22438	2	0	3	3	1	3	1	0	3	3	3	3	0	0	1	1	3	1	1	1	3	1	3	1	3	1	3	3	1	0	1	1	3	3	3	1	1	3	1	0	3	1	2	0	3	0	3	0	0
avgbs_22475	3	0	3	3	1	3	1	0	0	3	2	3	0	3	1	0	0	3	0	1	3	3	3	0	0	1	1	3	3	3	2	0	1	0	1	1	3	0	0	0	3	1	1	0	0	0	3	0	0
avgbs_22479	3	1	3	3	1	0	1	0	0	3	0	0	0	1	1	1	3	0	3	1	0	0	3	0	1	1	1	3	0	3	1	0	1	0	1	1	3	0	0	0	2	0	1	0	0	0	0	0	0
avgbs_22501	1	0	3	1	0	3	1	0	0	3	2	1	0	1	1	3	1	1	0	0	0	3	0	0	0	3	0	3	0	1	0	0	3	0	0	3	3	1	0	0	2	1	1	0	0	0	3	0	1
avgbs_22522	3	0	3	3	0	0	1	0	0	3	3	0	0	0	1	1	3	3	0	1	3	0	3	0	3	1	0	3	0	3	1	1	1	0	1	1	3	1	0	0	3	0	2	0	1	0	0	3	1
avgbs_22524	0	0	1	1	1	1	1	0	0	1	1	0	0	3	3	0	3	1	0	0	0	0	3	0	0	1	0	3	0	3	0	1	0	3	0	1	1	2	3	0	1	3	1	0	0	0	1	3	0
avgbs_22670	0	0	3	3	3	1	1	0	0	3	0	0	0	0	1	0	1	3	3	1	1	0	1	0	3	0	3	1	1	0	3	3	3	3	1	1	1	0	0	0	0	3	3	0	0	0	0	0	3
avgbs_22705	2	3	3	2	3	1	1	1	3	1	3	3	1	3	3	1	1	1	1	3	3	1	3	0	3	1	1	3	0	0	2	3	0	1	3	3	3	3	0	0	1	1	1	0	3	0	0	1	3
avgbs_22706	2	3	3	2	3	1	1	1	3	1	3	3	1	3	3	1	1	1	1	3	3	1	3	0	3	1	1	3	0	0	2	3	0	1	3	3	3	3	0	0	1	1	1	0	3	0	0	1	3
avgbs_22716	1	3	3	2	3	3	1	1	0	3	1	1	0	1	1	3	1	1	3	3	3	3	1	3	2	3	3	3	3	1	2	1	3	3	3	3	3	0	0	0	1	1	1	0	1	0	0	1	0
avgbs_22748	3	3	1	1	1	1	3	0	0	1	3	0	0	0	1	0	1	1	1	3	0	0	1	0	1	0	1	1	0	0	3	1	0	0	0	3	0	3	0	0	0	1	3	0	0	0	3	0	0
avgbs_2278	3	3	3	3	3	1	3	0	0	2	3	0	3	0	1	1	1	1	3	0	1	1	1	0	0	3	0	0	1	0	1	1	1	0	0	1	0	3	0	0	1	0	1	0	0	0	0	0	3
avgbs_23695	3	3	1	2	0	0	3	0	3	3	3	3	3	0	3	3	1	1	3	0	3	1	3	0	1	3	1	2	3	3	1	3	3	3	3	1	3	0	0	0	3	1	1	0	3	0	0	1	0
avgbs_23696	3	1	3	3	1	3	1	0	0	3	3	0	0	3	1	0	3	3	0	0	0	3	3	0	3	1	0	3	3	1	1	1	1	0	0	1	3	0	0	0	0	0	1	0	0	0	3	3	0
avgbs_23706	3	0	1	1	0	1	1	0	3	3	3	3	0	1	1	0	1	1	0	3	0	3	1	0	0	3	3	1	0	0	1	0	1	0	3	3	1	0	1	0	1	1	3	0	3	0	0	0	0
avgbs_23707	3	0	1	1	0	1	1	0	3	3	3	3	0	1	1	0	1	1	0	3	0	3	1	0	0	3	3	1	0	0	1	0	1	0	3	3	1	0	1	0	1	1	3	0	3	0	0	0	0
avgbs_2377	0	3	3	1	3	3	1	1	3	3	1	1	0	1	1	3	1	1	0	3	3	3	1	0	1	3	3	3	3	1	2	1	3	3	3	3	3	1	0	3	0	1	1	0	0	3	0	1	0
avgbs_24076	3	0	1	1	1	1	1	3	1	3	3	0	0	3	3	3	1	1	0	3	0	1	1	0	3	3	1	3	0	0	0	3	0	0	0	1	3	3	1	0	1	3	3	0	3	0	0	3	0
avgbs_24078	3	0	1	1	1	1	1	3	1	3	3	0	0	3	3	3	1	1	0	3	0	1	1	0	3	3	1	3	0	0	0	3	0	0	0	1	3	3	1	0	1	3	3	0	3	0	0	3	0
avgbs_24117	3	0	3	3	0	3	1	0	1	3	3	3	3	3	1	1	3	3	0	1	0	3	3	0	1	1	1	3	0	3	0	1	1	0	0	1	3	1	0	0	3	1	1	0	1	0	0	3	0
avgbs_24185	0	0	3	0	0	3	0	0	0	1	1	0	0	0	1	0	0	3	1	0	1	0	1	0	1	1	1	3	3	1	3	3	3	1	3	3	3	0	0	0	3	0	3	0	0	0	0	0	0
avgbs_24186	0	0	3	0	0	3	0	0	0	1	1	0	0	0	1	0	0	3	1	0	1	0	1	0	1	1	1	3	3	1	3	3	3	1	3	3	3	0	0	0	3	0	3	0	0	0	0	0	0
avgbs_2419	3	0	3	3	0	0	1	0	0	3	3	3	0	0	1	1	3	0	0	1	3	3	3	0	0	1	0	3	0	3	0	1	1	3	0	1	3	0	0	0	3	1	1	3	0	0	0	0	0
avgbs_24207	1	0	3	3	3	1	1	1	1	3	0	1	0	0	1	0	1	3	3	1	0	1	1	0	3	0	3	1	0	0	3	3	3	0	1	1	1	3	0	0	1	3	3	0	1	0	0	0	3
avgbs_24232	3	1	3	2	1	3	3	3	0	3	0	3	0	0	3	0	3	1	0	0	0	1	0	0	1	1	3	3	0	0	1	1	3	0	3	1	1	3	3	0	3	3	2	0	3	0	1	0	0
avgbs_24296	0	0	1	3	0	1	1	0	0	3	3	3	0	0	1	3	0	1	3	0	3	3	1	0	1	3	3	0	0	0	1	1	1	0	0	2	1	0	0	0	0	1	3	0	3	0	0	0	3
avgbs_24297	0	0	1	3	0	1	1	0	0	3	3	3	0	0	1	3	0	1	3	0	3	3	1	0	1	3	3	0	0	0	1	1	1	0	0	2	1	0	0	0	0	1	3	0	3	0	0	0	3
avgbs_24298	1	0	3	1	0	1	1	0	3	1	2	3	0	3	3	0	1	1	0	3	3	0	3	0	1	1	0	3	0	0	3	3	3	0	0	3	3	0	0	0	1	0	1	0	0	0	0	0	3
avgbs_24311	0	0	1	1	3	1	3	1	0	1	3	3	0	3	0	0	1	0	0	3	0	0	0	3	3	0	1	3	3	0	3	0	3	1	0	3	0	3	0	0	0	1	1	0	0	0	1	0	0
avgbs_24595	0	3	1	1	0	1	1	0	1	3	3	3	0	0	3	0	1	1	0	3	0	0	1	0	0	3	1	3	0	1	0	3	0	3	0	0	0	3	0	0	1	3	3	0	3	0	0	3	0
avgbs_24596	0	3	1	1	0	1	1	0	1	3	3	3	0	0	3	0	1	1	0	3	0	0	1	0	0	3	1	3	0	1	0	3	0	3	0	0	0	3	0	0	1	3	3	0	3	0	0	3	0
avgbs_24684	2	3	3	3	3	1	3	1	0	3	3	1	0	0	3	3	3	1	3	3	3	3	3	0	1	1	1	1	1	1	3	1	1	1	0	1	1	1	1	0	2	3	1	0	1	0	1	3	1
avgbs_24716	0	0	3	3	1	3	1	0	0	3	3	3	0	0	1	0	3	3	0	1	3	3	3	0	0	1	0	3	0	3	1	0	0	3	1	1	3	1	0	0	3	0	2	0	1	0	3	3	1
avgbs_2488	2	0	3	1	0	3	1	0	3	3	0	1	0	0	1	3	1	1	3	0	3	3	0	0	1	3	3	3	0	0	0	1	3	0	3	3	3	1	0	0	0	1	1	0	1	3	0	0	0
avgbs_2489	2	0	3	1	0	3	1	0	3	3	0	1	0	0	1	3	1	1	3	0	3	3	0	0	1	3	3	3	0	0	0	1	3	0	3	3	3	1	0	0	0	1	1	0	1	3	0	0	0
avgbs_25028	3	0	3	3	1	3	1	0	0	3	3	3	0	0	1	1	3	3	0	1	3	3	3	0	0	1	1	3	0	3	0	1	1	0	0	0	3	0	0	3	3	1	1	0	1	0	3	0	0
avgbs_25059	3	0	3	3	1	3	1	1	0	3	0	3	0	0	1	1	3	3	0	0	3	3	3	0	2	0	0	0	0	3	0	0	1	0	1	1	3	1	0	0	3	1	1	0	1	0	0	0	0
avgbs_25110	2	1	1	1	0	1	1	1	3	1	3	0	0	0	3	0	1	1	1	3	3	0	3	0	0	0	1	1	0	3	3	1	1	0	3	3	1	1	0	0	0	0	1	0	0	0	0	1	0
avgbs_25152	2	0	1	1	3	1	1	0	3	1	3	3	0	3	3	3	1	1	1	1	3	3	3	0	2	1	1	1	1	1	3	1	1	0	3	3	1	0	0	3	0	1	1	1	3	0	3	1	3
avgbs_2518	0	3	3	0	3	1	3	0	0	3	3	1	0	0	3	0	0	1	3	3	1	3	3	0	1	2	1	1	0	1	3	0	1	0	0	1	1	1	0	0	0	0	1	0	1	0	0	0	0
avgbs_25280	3	3	1	3	1	1	1	0	0	3	3	3	0	1	1	0	1	1	0	3	0	0	0	1	1	3	3	0	0	0	1	0	1	0	0	3	1	0	0	0	0	0	2	0	3	0	0	0	3
avgbs_25439	2	0	1	1	3	1	1	1	3	1	2	3	0	3	3	3	1	1	1	1	3	0	0	0	3	0	1	1	1	3	0	1	1	0	3	3	1	0	0	0	3	1	1	0	3	0	3	1	0
avgbs_25440	2	0	1	1	3	1	1	1	3	1	2	3	0	3	3	3	1	1	1	1	3	0	0	0	3	0	1	1	1	3	0	1	1	0	3	3	1	0	0	0	3	1	1	0	3	0	3	1	0
avgbs_25544	3	1	3	3	1	3	1	0	0	3	3	3	0	3	1	0	3	3	3	0	0	0	0	0	3	1	1	0	3	3	1	0	1	0	0	1	0	1	0	0	2	1	1	3	1	0	0	0	1
avgbs_2565	3	3	1	3	0	1	1	3	0	3	3	3	0	0	1	0	1	1	3	0	0	3	0	0	0	3	3	1	0	0	1	0	0	0	2	3	1	1	0	0	1	0	3	0	0	0	0	0	0
avgbs_25784	3	0	1	1	0	1	1	3	0	3	0	3	0	1	1	0	1	1	3	0	0	3	1	0	1	1	0	1	0	0	0	1	3	3	0	0	1	0	0	0	0	0	3	0	0	1	3	1	0
avgbs_25833	2	1	1	1	1	1	1	0	3	1	3	0	0	3	3	3	1	1	0	0	3	3	3	0	3	0	1	1	0	3	3	1	1	3	3	3	1	1	0	0	3	0	1	1	3	0	3	0	3
avgbs_25856	3	0	1	2	0	1	1	0	0	3	3	3	0	0	1	0	1	1	3	3	3	0	1	0	1	3	3	1	1	1	1	0	1	1	0	2	0	1	0	0	1	0	3	0	3	0	0	0	3
avgbs_25905	3	0	3	3	1	3	1	0	0	3	3	0	3	3	1	1	3	3	3	1	3	3	3	0	3	1	1	0	0	3	1	1	1	3	0	1	0	1	0	0	3	0	1	0	1	0	3	0	0
avgbs_25906	3	0	3	3	1	3	1	0	0	3	3	0	3	3	1	1	3	3	3	1	3	3	3	0	3	1	1	0	0	3	1	1	1	3	0	1	0	1	0	0	3	0	1	0	1	0	3	0	0
avgbs_25907	3	0	3	3	1	3	1	0	0	3	3	0	3	3	1	1	3	3	3	1	3	3	3	0	3	1	1	0	0	3	1	1	1	3	0	1	0	1	0	0	3	0	1	0	1	0	3	0	0
avgbs_26498	1	0	3	3	1	1	1	1	1	1	2	3	0	2	3	3	3	1	1	3	1	1	1	0	3	3	1	2	1	1	1	1	3	3	1	1	1	3	1	0	1	3	3	0	3	0	0	3	1
avgbs_26537	2	0	1	3	0	1	1	3	0	3	3	3	0	0	3	0	1	1	0	3	0	1	3	0	1	1	0	1	0	3	1	3	3	1	3	3	3	0	0	0	1	0	1	0	1	0	0	3	0
avgbs_26561	3	0	3	3	1	3	1	1	0	3	3	3	0	3	1	0	3	3	0	1	0	0	3	0	0	1	0	0	0	3	0	1	1	0	1	0	0	0	0	0	3	0	1	0	1	0	3	3	0
avgbs_2679	3	3	1	0	0	1	1	0	0	3	0	3	0	0	1	0	1	1	0	3	3	3	1	0	1	3	0	0	0	1	1	1	0	0	2	3	0	0	0	0	1	1	3	0	3	1	3	0	3
avgbs_28	3	1	3	3	1	3	1	1	1	3	2	3	0	1	1	0	3	3	0	1	3	3	3	0	0	1	1	3	3	3	1	1	1	3	3	1	3	1	1	0	0	1	2	0	3	0	0	0	1
avgbs_28184	3	0	1	1	1	3	1	0	3	1	3	0	0	0	1	0	1	3	3	1	3	1	3	0	2	0	1	1	1	1	3	1	3	3	0	1	1	3	0	0	3	0	1	0	1	0	3	0	0
avgbs_28422	0	0	3	3	1	3	1	1	1	3	3	3	0	3	1	1	0	3	3	1	0	3	3	0	1	0	1	3	3	0	0	1	1	3	0	1	3	0	0	0	0	0	1	0	0	0	0	0	0
avgbs_2849	3	1	3	3	1	0	1	0	0	3	3	3	1	1	1	1	3	1	1	1	3	1	0	0	3	1	3	3	1	3	1	1	3	3	3	1	1	3	0	0	0	0	1	0	3	0	0	1	0
avgbs_2853	1	0	3	3	1	3	1	0	3	2	3	3	0	1	1	1	3	1	1	1	3	1	3	0	3	1	3	3	0	0	1	1	3	0	3	1	0	3	0	0	2	1	1	0	3	0	0	0	1
avgbs_29004	1	1	1	1	0	1	1	1	3	1	3	3	0	0	3	3	1	0	1	0	3	3	3	0	1	1	1	1	0	0	0	3	0	3	3	3	3	1	0	0	0	1	1	0	3	0	0	0	0
avgbs_29014	2	1	1	3	3	3	1	0	0	3	3	1	0	0	1	0	3	0	0	3	3	0	1	0	0	1	1	3	0	0	0	0	3	3	0	3	1	0	1	0	3	0	1	3	0	0	0	1	0
avgbs_29015	2	1	1	3	3	3	1	0	0	3	3	1	0	0	1	0	3	0	0	3	3	0	1	0	0	1	1	3	0	0	0	0	3	3	0	3	1	0	1	0	3	0	1	3	0	0	0	1	0
avgbs_2905	2	0	1	3	1	1	1	3	1	3	3	3	0	0	3	1	1	1	0	3	3	1	3	0	1	1	0	1	0	3	2	3	0	0	3	0	3	3	1	0	1	3	2	0	1	0	1	3	3
avgbs_2906	2	0	1	3	1	1	1	3	1	3	3	3	0	0	3	1	1	1	0	3	3	1	3	0	1	1	0	1	0	3	2	3	0	0	3	0	3	3	1	0	1	3	2	0	1	0	1	3	3
avgbs_29110	3	0	3	1	0	3	3	1	0	1	0	1	0	3	3	0	1	1	0	0	0	3	3	0	0	0	1	1	3	3	3	3	1	0	0	1	3	0	0	0	1	1	1	0	0	0	0	0	0
avgbs_29293	2	0	3	1	3	3	1	0	0	3	1	0	0	0	1	3	1	0	3	0	0	3	1	0	1	3	3	3	3	1	0	1	0	0	0	0	3	0	0	0	0	0	1	0	1	0	0	0	1
avgbs_29371	3	0	3	3	1	3	1	0	1	3	3	3	3	3	1	1	3	3	3	1	3	3	3	0	3	1	2	3	3	3	1	1	1	3	1	1	3	1	0	3	3	1	1	0	0	0	3	3	1
avgbs_29396	1	0	3	0	0	3	1	0	0	3	0	0	1	3	1	0	1	1	0	0	3	3	3	0	1	0	3	0	3	0	3	1	3	3	3	0	3	0	0	0	2	0	1	0	3	0	0	0	0
avgbs_29455	3	3	3	1	3	1	1	3	3	3	1	3	0	3	1	1	3	3	3	3	3	3	3	0	3	1	3	3	3	1	1	1	1	1	3	1	3	3	3	0	1	1	2	0	3	0	3	3	0
avgbs_29514	0	1	3	3	0	3	1	1	0	3	2	0	0	3	1	0	0	3	3	1	3	3	3	0	3	0	0	3	0	0	1	1	1	3	1	1	3	0	3	0	3	1	1	0	0	0	0	3	0
avgbs_29520	1	3	3	3	1	1	1	0	0	1	2	0	0	3	3	0	0	1	1	3	1	1	1	3	0	3	1	3	0	1	1	1	3	3	0	0	1	3	1	0	1	3	3	0	3	0	0	0	1
avgbs_29721	3	1	3	2	3	3	1	3	0	1	1	3	0	1	1	0	3	3	3	1	3	3	3	0	3	1	3	3	3	0	3	3	1	1	3	1	3	3	0	0	1	3	1	3	3	0	0	3	0
avgbs_29894	3	0	3	3	0	3	1	0	1	3	3	0	0	3	1	0	0	0	3	1	0	3	3	0	3	1	1	0	0	3	1	1	1	0	0	1	3	1	1	0	2	0	1	3	1	0	0	0	1
avgbs_29929	3	0	3	3	0	1	1	0	3	3	2	3	0	1	1	3	1	1	3	3	1	3	1	0	1	1	0	0	1	1	0	0	0	1	1	3	1	0	0	0	1	3	3	0	3	0	3	0	0
avgbs_29939	2	1	1	1	1	3	3	3	1	1	3	1	3	1	3	1	1	1	2	3	1	1	3	0	3	1	3	1	1	3	3	3	3	1	1	3	1	3	3	1	3	1	2	1	3	3	1	1	1
avgbs_29940	3	3	3	1	3	3	1	0	0	3	1	3	0	1	1	1	3	3	0	1	3	3	3	0	0	1	3	3	3	1	3	3	0	1	3	0	3	3	0	0	1	1	1	0	3	0	3	0	0
avgbs_29941	3	3	3	2	3	3	1	3	3	3	1	3	0	1	1	1	3	3	3	1	3	3	3	0	2	1	3	3	3	1	0	3	3	1	3	1	3	3	0	0	1	1	1	1	3	0	3	3	3
avgbs_30149	3	3	1	2	2	1	3	0	0	3	3	3	0	3	3	0	1	1	3	3	3	1	0	0	1	3	1	3	3	3	1	3	0	3	3	1	3	1	0	0	3	1	1	1	3	0	0	1	3
avgbs_30155	1	3	3	1	3	3	1	1	3	3	1	1	0	1	1	0	1	1	3	3	0	3	0	0	0	3	3	3	3	1	1	1	3	3	0	3	3	1	0	0	1	0	1	0	3	0	0	0	0
avgbs_30224	0	0	3	3	1	1	1	1	3	1	3	3	0	3	1	1	3	1	0	1	0	1	3	0	3	0	3	3	0	0	0	1	1	3	3	1	1	3	0	0	3	0	3	0	0	0	0	0	0
avgbs_30225	0	0	3	3	1	1	1	1	3	1	3	3	0	3	1	1	3	1	0	1	0	1	3	0	3	0	3	3	0	0	0	1	1	3	3	1	1	3	0	0	3	0	3	0	0	0	0	0	0
avgbs_3036	1	3	3	1	1	0	3	3	0	1	1	1	0	3	1	0	3	3	0	3	0	1	0	0	0	1	1	3	0	0	3	3	1	0	1	2	0	0	0	0	0	0	2	0	1	0	0	0	0
avgbs_3037	3	1	1	1	1	3	1	3	1	1	2	0	0	3	1	1	1	3	3	1	3	1	3	0	1	3	1	1	0	1	3	1	3	3	3	1	1	3	0	1	3	1	1	0	1	0	0	3	1
avgbs_3044	1	3	3	2	3	3	1	0	3	3	2	1	0	0	1	0	1	1	3	3	3	3	1	0	0	3	3	3	0	1	1	1	3	3	3	2	3	1	0	0	1	0	1	0	3	3	0	0	3
avgbs_30508	0	1	1	3	0	1	1	0	0	3	3	3	0	1	0	0	1	1	0	3	3	1	1	0	1	1	3	1	0	3	1	1	1	0	3	3	1	3	0	0	1	3	1	0	1	3	0	0	3
avgbs_30509	0	1	1	3	0	1	1	0	0	3	3	3	0	1	0	0	1	1	0	3	3	1	1	0	1	1	3	1	0	3	1	1	1	0	3	3	1	3	0	0	1	3	1	0	1	3	0	0	3
avgbs_30511	0	1	1	3	0	1	1	0	0	3	3	3	0	1	0	0	1	1	0	3	3	1	1	0	1	1	3	1	0	3	1	1	1	0	3	3	1	3	0	0	1	3	1	0	1	3	0	0	3
avgbs_30512	0	1	1	3	0	1	1	0	0	3	3	3	0	1	0	0	1	1	0	3	3	1	1	0	1	1	3	1	0	3	1	1	1	0	3	3	1	3	0	0	1	3	1	0	1	3	0	0	3
avgbs_30594	1	0	3	1	3	3	1	0	0	3	1	0	0	0	1	3	1	0	3	3	3	3	0	0	0	3	3	3	0	1	1	0	3	0	3	0	0	0	0	0	0	0	1	0	1	0	0	1	1
avgbs_30641	2	1	3	2	1	3	1	0	3	1	1	1	0	0	3	3	1	1	0	1	3	1	3	0	3	1	1	0	3	1	1	1	3	0	3	1	2	1	0	0	1	0	3	3	3	3	1	0	1
avgbs_30645	3	1	3	3	1	3	1	0	1	3	3	3	0	3	1	1	3	3	0	0	3	3	3	0	2	1	1	3	3	3	1	3	1	0	0	1	3	1	1	0	3	1	1	0	1	0	3	3	1
avgbs_30659	3	1	3	3	1	3	1	0	1	3	3	3	0	3	1	1	3	3	0	1	3	3	0	0	3	1	1	3	3	3	0	1	1	3	1	1	3	0	0	0	3	1	1	0	0	0	0	3	1
avgbs_30689	2	1	1	1	1	1	1	3	3	1	1	1	0	3	3	3	3	1	0	1	3	1	3	0	2	1	1	3	1	3	1	1	3	3	3	2	1	1	3	0	1	3	1	1	1	0	0	3	1
avgbs_30831	3	0	1	1	1	3	0	0	0	1	3	3	1	0	0	0	1	3	0	1	0	0	0	0	1	3	1	1	1	0	3	1	3	0	3	1	0	0	0	0	3	0	1	0	1	0	3	0	0
avgbs_30865	3	0	3	3	0	0	1	0	1	3	3	3	0	0	1	1	3	3	3	1	3	3	0	0	3	1	1	3	3	3	1	1	0	0	1	1	0	0	0	0	0	1	1	0	1	0	0	0	0
avgbs_3103	0	0	3	1	3	3	1	0	3	3	3	1	0	1	1	3	1	1	3	3	3	3	1	0	1	3	3	3	0	0	1	1	0	1	3	3	3	0	0	0	1	1	2	0	1	0	3	0	1
avgbs_31667	3	1	3	3	0	3	1	1	0	3	3	3	0	0	1	0	0	3	3	0	3	3	3	1	3	1	0	3	3	3	1	1	1	0	0	1	3	0	0	0	3	0	1	3	1	0	0	3	0
avgbs_31745	0	0	3	3	1	3	1	0	0	3	0	3	0	3	1	1	3	3	0	1	0	3	3	0	3	1	0	3	3	3	1	1	0	0	1	1	3	0	0	0	3	0	1	3	1	0	0	3	1
avgbs_31760	3	1	3	3	1	3	1	1	0	3	2	3	0	0	1	0	3	3	3	1	3	0	3	0	0	1	1	0	0	0	1	1	1	0	1	1	0	0	0	0	3	1	1	3	0	0	0	0	0
avgbs_32226	1	3	1	1	0	1	1	0	1	3	3	3	0	3	3	0	1	1	1	0	1	1	1	0	0	3	1	3	3	1	1	3	0	3	0	1	3	0	0	0	1	3	3	0	3	0	0	0	1
avgbs_3255	2	3	1	2	1	1	1	1	1	1	3	0	0	3	3	3	3	1	1	3	1	1	1	3	3	3	1	3	0	1	1	1	3	3	1	1	1	3	0	0	1	3	3	0	3	3	1	0	0
avgbs_32727	3	1	1	2	0	1	1	3	1	3	1	3	0	1	3	1	0	0	0	3	3	1	0	0	0	0	3	0	0	3	0	1	1	0	3	1	0	0	0	0	0	0	1	0	1	0	0	3	0
avgbs_32952	3	0	3	1	0	1	3	0	0	0	1	1	0	0	1	3	1	0	3	1	1	0	3	0	1	0	3	0	0	1	0	3	3	3	3	1	3	0	0	0	0	1	1	0	0	0	0	1	0
avgbs_33178	3	3	3	1	3	3	3	0	3	1	0	3	0	0	3	0	0	3	3	0	1	3	1	0	3	0	1	1	3	0	1	0	1	1	1	1	3	0	0	3	2	0	3	0	0	0	0	0	0
avgbs_33179	3	3	3	1	3	3	3	0	3	1	0	3	0	0	3	0	0	3	3	0	1	3	1	0	3	0	1	1	3	0	1	0	1	1	1	1	3	0	0	3	2	0	3	0	0	0	0	0	0
avgbs_33198	3	3	1	0	1	0	1	0	3	3	0	3	3	1	1	3	0	1	3	0	3	3	0	0	0	0	3	1	0	1	1	0	1	0	2	3	1	0	0	0	0	0	2	3	3	0	3	0	0
avgbs_3323	3	0	1	3	3	0	3	1	0	3	3	1	1	0	3	0	0	1	3	3	3	0	0	1	2	1	0	1	0	1	0	1	1	0	0	0	1	1	0	0	0	0	1	0	1	0	0	0	0
avgbs_33334	1	0	3	3	1	1	1	0	1	1	3	3	0	3	3	3	3	1	1	3	1	0	1	3	0	2	0	3	1	1	0	1	3	3	1	1	1	0	0	0	1	3	3	3	3	0	0	3	0
avgbs_33382	0	3	3	2	3	3	1	0	0	1	1	3	0	0	1	0	3	3	3	1	3	3	3	0	2	1	3	3	0	1	0	3	0	1	3	1	3	0	0	0	1	3	1	3	3	0	0	0	0
avgbs_33383	0	3	3	2	3	3	1	0	0	1	1	3	0	0	1	0	3	3	3	1	3	3	3	0	2	1	3	3	0	1	0	3	0	1	3	1	3	0	0	0	1	3	1	3	3	0	0	0	0
avgbs_33753	1	1	1	1	3	1	3	1	3	1	3	1	0	3	3	3	1	1	1	3	3	1	3	0	3	1	1	3	3	3	3	0	3	1	3	3	3	1	3	3	3	1	2	0	3	1	0	3	3
avgbs_33936	3	0	3	3	0	3	1	0	0	3	3	3	0	3	1	1	0	0	3	1	3	3	3	0	0	0	3	3	0	3	0	1	0	0	1	1	0	0	0	0	0	0	1	0	1	0	0	0	1
avgbs_33940	3	0	1	1	1	0	1	0	3	3	3	3	0	0	1	3	1	1	3	3	3	0	0	1	1	3	0	0	0	1	1	1	0	1	0	3	0	0	1	0	1	1	3	0	0	0	0	1	0
avgbs_34016	3	1	1	1	0	3	1	3	1	1	3	3	0	3	1	0	1	3	0	1	3	1	0	0	1	3	1	1	0	1	0	1	3	3	3	1	1	0	0	0	3	0	1	0	1	0	3	3	0
avgbs_34017	3	1	1	1	0	3	1	3	1	1	3	3	0	3	1	0	1	3	0	1	3	1	0	0	1	3	1	1	0	1	0	1	3	3	3	1	1	0	0	0	3	0	1	0	1	0	3	3	0
avgbs_3414	1	0	1	1	3	1	1	0	0	1	2	3	0	3	3	3	1	0	1	3	0	0	3	0	2	1	0	1	0	0	3	0	1	0	0	3	0	1	0	0	3	0	1	0	0	3	0	0	0
avgbs_34254	3	1	3	3	1	3	1	1	1	3	3	3	0	3	1	0	3	3	0	1	0	0	3	0	3	1	1	3	0	3	1	0	1	3	1	1	3	1	0	0	2	1	1	0	1	0	3	0	1
avgbs_34367	3	0	1	3	0	1	1	0	0	3	3	3	0	0	1	3	1	1	0	3	0	0	1	0	1	1	0	1	0	0	0	1	1	0	3	2	0	0	0	0	1	0	3	0	0	0	0	0	0
avgbs_34546	1	0	0	1	3	1	1	0	0	1	1	0	1	0	3	0	0	0	1	0	3	1	3	0	3	1	1	3	0	3	3	0	3	0	0	3	3	0	0	0	2	1	1	0	3	0	0	0	0
avgbs_34601	3	3	3	3	3	0	3	1	3	3	3	0	0	3	1	0	1	3	2	0	3	3	0	0	0	0	1	1	0	3	1	0	1	3	0	1	3	1	0	0	0	0	2	0	1	0	0	0	0
avgbs_34635	0	0	3	3	1	3	1	1	1	0	3	3	0	0	1	1	3	3	0	1	3	3	3	0	0	1	0	3	0	3	1	1	1	3	1	1	3	0	0	0	3	1	1	0	0	0	3	0	0
avgbs_34636	0	0	3	3	1	3	1	1	1	0	3	3	0	0	1	1	3	3	0	1	3	3	3	0	0	1	0	3	0	3	1	1	1	3	1	1	3	0	0	0	3	1	1	0	0	0	3	0	0
avgbs_34645	3	0	1	1	1	1	1	3	3	3	3	0	0	1	1	0	1	1	0	0	3	0	1	0	0	3	0	1	0	1	1	1	1	0	0	2	0	0	0	0	1	0	3	0	3	0	0	0	0
avgbs_34720	2	0	3	2	3	3	1	0	3	3	1	1	0	1	1	3	1	1	3	3	3	3	1	0	1	3	3	3	3	0	1	1	3	3	3	3	3	1	0	0	2	1	1	0	1	0	3	1	0
avgbs_34886	1	3	3	2	3	0	1	0	0	3	2	1	0	1	1	0	1	1	0	3	0	3	0	0	0	3	3	0	3	1	1	1	3	0	3	0	3	1	0	0	0	1	1	0	1	0	3	0	1
avgbs_34946	1	3	1	1	1	1	2	3	1	3	3	3	0	3	3	3	3	1	2	3	1	1	1	0	3	3	1	3	1	1	1	1	3	3	1	1	1	3	0	3	1	3	2	0	3	3	1	3	1
avgbs_35156	3	1	3	3	1	3	1	1	1	3	3	0	3	3	1	1	3	3	3	1	3	3	3	0	3	1	1	3	3	3	1	1	1	3	1	1	0	1	0	0	3	1	1	0	1	0	3	3	1
avgbs_35574	3	0	1	0	3	0	3	0	0	3	3	0	0	0	3	3	3	3	0	1	1	1	3	0	2	1	3	1	0	1	1	1	1	0	3	3	0	1	0	0	3	0	1	0	1	0	0	3	1
avgbs_35575	3	0	1	0	3	0	3	0	0	3	3	0	0	0	3	3	3	3	0	1	1	1	3	0	2	1	3	1	0	1	1	1	1	0	3	3	0	1	0	0	3	0	1	0	1	0	0	3	1
avgbs_35580	3	1	3	3	0	3	1	1	1	3	3	3	0	0	1	1	3	3	3	1	3	3	3	0	3	1	1	3	3	3	1	1	1	3	1	1	0	1	0	0	2	1	1	3	1	0	3	3	0
avgbs_3559	2	0	3	3	3	1	1	1	1	3	1	1	3	3	1	3	1	3	3	1	1	3	1	3	3	3	3	1	1	3	3	3	3	3	1	1	1	3	1	0	1	3	3	0	1	0	3	1	3
avgbs_3560	2	0	3	3	3	1	1	1	1	3	1	1	3	3	1	3	1	3	3	1	1	3	1	3	3	3	3	1	1	3	3	3	3	3	1	1	1	3	1	0	1	3	3	0	1	0	3	1	3
avgbs_35689	0	3	3	3	1	1	1	0	0	1	3	3	0	3	1	1	0	0	0	1	3	0	0	0	2	0	0	3	0	3	1	1	1	3	0	1	1	0	0	0	3	0	3	0	1	0	0	0	0
avgbs_35698	3	1	3	3	1	3	1	1	1	3	3	3	0	0	1	1	3	3	0	1	3	3	3	0	1	1	1	3	0	3	1	1	1	0	0	1	3	1	0	0	3	0	1	0	1	0	3	3	1
avgbs_35727	1	0	3	3	3	3	3	1	0	1	3	1	0	0	3	0	3	1	3	3	2	3	3	0	1	3	1	1	0	1	3	0	1	1	0	3	1	1	0	0	3	3	1	1	1	3	0	3	0
avgbs_35742	1	0	1	1	1	1	1	3	3	1	1	0	0	3	3	3	1	1	1	1	0	1	2	0	3	1	1	3	0	1	0	1	3	3	3	1	3	0	3	0	1	3	3	0	1	0	1	1	1
avgbs_35947	3	0	1	3	1	1	1	0	0	3	0	3	0	1	1	0	0	1	0	3	3	3	1	0	0	3	3	0	0	0	0	1	1	0	0	3	1	0	0	0	1	0	2	0	0	1	3	1	0
avgbs_36082	3	0	3	3	1	3	1	1	1	3	3	0	0	0	1	0	3	3	3	0	3	3	3	0	0	1	0	0	0	3	1	1	1	3	0	1	3	1	0	0	2	1	1	0	1	0	0	3	0
avgbs_36083	3	0	3	3	1	3	1	1	1	3	3	0	0	0	1	0	3	3	3	0	3	3	3	0	0	1	0	0	0	3	1	1	1	3	0	1	3	1	0	0	2	1	1	0	1	0	0	3	0
avgbs_362	3	3	3	1	0	1	1	0	3	1	1	0	0	0	3	0	1	1	1	3	0	1	3	0	3	1	1	3	3	3	3	3	3	0	3	3	3	1	0	0	0	0	1	0	0	0	0	0	3
avgbs_36584	3	0	3	3	0	1	1	0	0	3	3	3	0	0	1	0	1	1	3	0	0	3	0	1	0	1	3	1	1	1	0	0	1	1	1	3	1	1	0	0	1	3	2	0	3	0	3	1	0
avgbs_36888	3	0	3	2	0	3	1	3	3	1	1	0	0	0	0	0	3	0	0	1	3	3	0	0	0	1	0	3	3	1	3	0	0	1	3	0	3	0	0	0	0	3	1	0	3	3	0	0	3
avgbs_36902	3	0	1	2	3	1	3	3	3	3	3	3	0	3	3	3	1	1	0	3	3	1	3	0	1	3	1	3	0	3	1	3	3	3	3	1	3	3	1	0	3	1	2	0	1	0	0	1	3
avgbs_36945	3	0	3	2	3	3	1	0	3	1	1	3	0	1	1	1	3	0	3	1	3	0	3	1	0	1	0	3	0	1	3	0	1	0	3	1	0	0	0	0	1	3	2	0	3	0	0	0	0
avgbs_36946	3	0	3	2	3	3	1	0	3	1	1	3	0	1	1	1	3	0	3	1	3	0	3	1	0	1	0	3	0	1	3	0	1	0	3	1	0	0	0	0	1	3	2	0	3	0	0	0	0
avgbs_37017	1	0	3	3	3	1	1	1	1	3	1	0	0	0	1	3	1	3	0	1	1	1	1	0	3	3	3	0	0	0	0	3	0	3	0	1	1	3	0	0	2	3	3	0	0	0	0	1	0
avgbs_37086	3	0	1	1	1	3	1	0	0	1	3	3	0	0	1	0	1	3	3	0	3	0	3	0	0	3	1	1	0	1	3	1	3	3	3	1	1	0	0	0	3	0	1	0	1	0	0	3	0
avgbs_37142	0	1	3	3	1	3	1	1	1	3	3	0	0	3	1	0	3	3	0	1	0	0	0	0	3	1	1	3	0	0	0	1	1	0	1	1	0	1	0	0	0	1	1	0	0	0	0	3	0
avgbs_37170	0	1	3	3	1	3	0	0	1	2	3	3	0	0	1	0	3	3	3	0	0	0	0	1	3	1	0	3	0	0	0	1	1	3	1	1	3	1	0	0	0	1	1	0	1	0	0	0	0
avgbs_37171	0	1	3	3	1	3	0	0	1	2	3	3	0	0	1	0	3	3	3	0	0	0	0	1	3	1	0	3	0	0	0	1	3	3	1	1	3	1	0	0	0	1	1	0	1	0	0	0	0
avgbs_37385	1	0	1	3	0	1	1	3	0	3	3	3	0	0	3	0	0	1	0	3	3	1	1	0	0	1	0	1	0	3	0	0	1	0	3	3	0	3	0	0	0	3	1	0	1	0	3	3	0
avgbs_37397	1	0	1	3	0	1	1	3	0	3	3	3	0	0	3	0	0	1	0	3	3	1	1	0	0	1	0	1	0	3	0	0	1	0	3	3	0	3	0	0	0	3	1	0	1	0	3	3	0
avgbs_37525	3	0	3	3	1	3	1	0	1	3	3	3	0	3	1	0	3	3	3	1	3	3	3	0	2	1	1	3	3	3	1	1	0	0	1	1	3	0	0	0	3	1	2	0	1	0	0	3	1
avgbs_37526	3	0	3	3	1	3	1	0	1	3	3	3	0	3	1	0	3	3	3	1	3	3	3	0	2	1	1	3	3	3	1	1	0	0	1	1	3	0	0	0	3	1	2	0	1	0	0	3	1
avgbs_37697	2	0	1	1	1	3	3	3	0	1	3	0	0	2	3	1	1	3	3	3	1	1	1	0	3	1	3	1	0	3	3	3	3	1	1	1	1	3	0	0	1	1	2	1	3	0	1	1	0
avgbs_37914	3	0	1	3	1	1	1	0	0	3	3	3	0	1	1	0	1	1	3	3	3	3	1	0	1	3	3	1	0	1	1	0	1	0	3	0	0	0	0	0	1	0	3	0	0	0	0	1	0
avgbs_37991	1	0	3	2	0	3	1	0	3	1	1	1	0	3	3	0	0	0	1	1	3	0	0	0	3	1	0	1	3	0	1	3	3	0	3	1	0	0	0	0	0	3	3	0	1	0	0	0	1
avgbs_38141	3	0	1	3	1	1	1	0	0	3	3	3	0	1	1	0	1	1	3	3	3	3	1	0	1	3	3	1	0	1	1	0	1	0	3	0	0	0	0	0	1	0	3	0	0	0	0	1	0
avgbs_3831	1	3	3	3	3	1	3	0	1	3	3	1	0	0	2	3	3	1	3	3	3	3	3	0	1	1	1	1	1	1	3	1	1	0	3	1	1	1	0	0	3	3	1	0	1	3	0	3	0
avgbs_38367	1	0	3	3	3	0	1	1	1	3	1	1	0	0	1	0	1	3	0	1	0	1	1	0	0	3	3	0	0	0	3	0	0	0	0	1	1	0	0	0	0	0	3	0	1	0	0	1	0
avgbs_38368	1	0	3	3	3	0	1	1	1	3	1	1	0	0	1	0	1	3	0	1	0	1	1	0	0	3	3	0	0	0	3	0	0	0	0	1	1	0	0	0	0	0	3	0	1	0	0	1	0
avgbs_38369	1	0	3	3	3	0	1	1	1	3	1	1	0	0	1	0	1	3	0	1	0	1	1	0	0	3	3	0	0	0	3	0	0	0	0	1	1	0	0	0	0	0	3	0	1	0	0	1	0
avgbs_38408	2	0	1	3	3	3	1	0	0	3	3	1	0	1	1	0	0	1	0	3	0	0	1	0	0	0	0	3	1	1	1	1	3	3	3	3	0	1	0	0	3	3	1	0	3	0	0	3	0
avgbs_38553	0	0	3	3	1	3	1	0	0	3	3	0	0	0	1	0	3	3	3	1	3	3	3	1	3	1	1	3	0	3	1	1	1	0	1	1	0	1	0	0	3	0	1	0	1	0	0	0	1
avgbs_38610	3	0	3	3	0	3	1	0	1	3	3	3	0	0	1	1	3	0	3	1	0	0	3	0	0	1	1	0	3	0	1	0	1	3	1	1	3	1	0	0	3	0	1	0	0	1	3	3	0
avgbs_38611	3	0	3	3	0	3	1	0	1	3	3	3	0	0	1	1	3	0	3	1	0	0	3	0	0	1	1	0	3	0	1	0	1	3	1	1	3	1	0	0	3	0	1	0	0	1	3	3	0
avgbs_38614	3	1	3	3	1	3	1	1	0	3	3	3	0	0	1	0	3	3	0	1	3	0	3	0	0	1	1	0	0	0	0	0	1	0	1	1	3	0	0	3	3	1	1	0	1	0	0	3	0
avgbs_38663	2	1	1	2	1	1	1	0	1	3	3	3	0	0	3	0	1	1	1	3	0	1	3	0	0	1	3	1	1	3	1	1	1	0	3	3	1	0	0	0	1	3	1	0	1	0	0	3	3
avgbs_38797	2	0	3	1	1	3	1	1	1	3	1	1	0	1	1	0	1	3	3	3	3	0	1	0	1	3	3	1	0	3	1	3	3	0	0	3	3	0	1	0	2	3	1	0	1	0	3	0	1
avgbs_38837	2	0	3	3	1	1	1	3	0	1	2	3	3	1	3	3	3	1	3	3	3	1	1	0	1	1	3	0	0	3	3	1	1	0	3	3	1	3	0	3	3	3	3	3	1	0	3	0	3
avgbs_38927	3	0	3	0	1	3	1	0	0	3	1	0	0	0	1	1	3	0	0	1	0	3	3	0	2	1	0	0	3	3	1	0	1	0	1	1	3	1	0	0	0	0	1	3	1	0	3	0	0
avgbs_3893	3	3	3	2	0	3	1	0	0	3	1	0	0	1	1	1	0	3	0	1	3	0	0	0	0	1	0	3	0	1	0	0	0	1	0	1	0	0	3	0	1	1	1	0	0	0	1	3	3
avgbs_38979	3	0	3	3	3	1	0	0	0	3	3	3	0	0	1	3	0	1	0	3	1	0	0	0	2	3	3	1	0	1	1	0	1	0	1	3	0	0	0	0	1	0	2	0	0	0	0	1	3
avgbs_38980	3	0	3	3	3	1	0	0	0	3	3	3	0	0	1	3	0	1	0	3	1	0	0	0	2	3	3	1	0	1	1	0	1	0	1	3	0	0	0	0	1	0	2	0	0	0	0	1	3
avgbs_39069	3	0	3	3	1	0	1	3	1	3	3	3	0	1	1	1	3	1	1	1	0	0	3	0	3	0	0	3	1	3	1	0	0	0	0	1	1	0	0	0	3	0	1	0	3	0	0	0	0
avgbs_39070	3	0	3	3	1	0	1	3	1	3	3	3	0	1	1	1	3	1	1	1	0	0	3	0	3	0	0	3	1	3	1	0	0	0	0	1	1	0	0	0	3	0	1	0	3	0	0	0	0
avgbs_39262	1	0	3	1	0	0	1	0	0	3	1	1	0	0	1	0	0	1	3	3	0	0	0	0	1	3	0	3	0	0	2	1	3	0	0	3	0	1	0	0	1	1	1	0	1	0	0	3	0
avgbs_39263	3	1	3	3	0	3	1	0	1	3	3	3	0	0	1	0	3	3	3	0	0	3	0	0	1	1	0	0	3	0	0	0	1	0	0	1	3	0	0	0	3	1	1	0	0	0	0	3	0
avgbs_39270	3	0	1	1	1	1	1	3	0	3	0	3	0	1	1	0	1	0	0	0	0	3	1	0	1	3	0	0	0	1	1	0	1	0	2	3	0	0	1	0	0	0	3	0	3	0	3	1	0
avgbs_39307	3	0	1	1	1	1	1	0	0	3	0	3	3	0	1	0	1	1	0	3	0	0	0	0	0	3	0	1	1	1	0	1	1	1	3	2	0	0	1	0	1	0	3	0	3	0	0	0	3
avgbs_39338	3	1	3	1	1	3	1	1	1	3	3	0	0	0	1	0	3	3	3	0	3	3	3	0	2	0	1	3	0	3	1	1	1	0	1	1	3	1	0	0	3	1	1	0	1	0	0	0	1
avgbs_39339	3	1	3	1	1	3	1	1	1	3	3	0	0	0	1	0	3	3	3	0	3	3	3	0	2	0	1	3	0	3	1	1	1	0	1	1	3	1	0	0	3	1	1	0	1	0	0	0	1
avgbs_39340	3	1	3	1	1	3	1	1	1	3	3	0	0	0	1	0	3	3	3	0	3	3	3	0	2	0	1	3	0	3	1	1	1	0	1	1	3	1	0	0	3	1	1	0	1	0	0	0	1
avgbs_39411	3	3	3	2	3	3	1	3	0	1	1	3	0	1	1	0	3	3	0	1	3	3	0	0	3	2	0	0	0	0	3	0	1	1	3	1	3	0	0	0	1	0	1	3	3	0	0	3	0
avgbs_39443	0	1	3	3	0	3	1	0	0	3	2	0	0	0	1	1	3	3	0	1	0	3	3	0	0	1	1	3	0	3	1	1	1	0	0	0	3	1	0	0	3	0	1	0	1	0	3	3	1
avgbs_39636	3	0	3	3	3	1	3	0	3	3	3	0	0	0	3	3	3	1	3	3	3	1	3	0	2	1	1	1	1	1	1	1	1	1	3	1	1	3	0	0	3	3	1	0	1	0	0	0	0
avgbs_39646	3	1	3	3	1	3	1	1	1	3	3	3	3	3	1	1	3	3	3	1	3	3	3	0	3	1	1	3	3	3	1	1	1	3	1	1	3	1	1	3	3	0	1	0	1	2	3	3	1
avgbs_39763	3	0	1	2	0	1	1	3	3	3	3	3	0	1	1	3	1	0	0	3	0	0	1	0	0	3	3	1	1	1	0	0	0	0	0	3	0	0	0	0	1	1	3	3	3	0	3	0	0
avgbs_3977	3	3	1	1	1	0	1	0	3	3	0	0	0	1	1	3	1	1	0	3	3	0	1	1	1	3	0	1	1	1	1	0	1	0	3	3	1	1	0	0	0	1	3	0	3	0	0	0	3
avgbs_39770	2	3	1	1	1	1	1	0	1	3	2	3	0	0	3	3	0	1	1	3	1	1	1	0	3	3	1	3	3	1	1	3	3	0	3	1	3	3	1	0	1	3	3	0	0	0	0	3	1
avgbs_39858	3	0	1	1	0	0	1	0	0	1	2	0	0	3	0	0	1	1	0	3	3	1	0	0	1	1	0	3	0	0	3	0	3	0	3	0	3	1	3	0	0	0	1	0	3	3	0	0	0
avgbs_39900	0	0	3	1	0	3	3	0	3	3	3	0	0	1	1	0	1	3	3	3	3	3	3	0	0	3	1	1	3	0	1	0	1	0	0	1	0	0	1	0	1	1	1	0	1	0	0	0	0
avgbs_39931	0	0	3	3	1	3	1	0	1	3	0	0	0	3	1	1	2	3	0	0	3	0	3	0	3	1	1	0	0	0	1	0	1	0	0	1	3	0	0	0	3	0	1	0	1	1	0	3	0
avgbs_39954	0	0	1	3	1	0	1	1	0	1	3	0	0	3	3	3	3	1	0	3	0	0	0	0	0	3	1	3	0	0	0	1	3	0	0	1	1	3	0	0	1	3	3	0	0	0	0	3	0
avgbs_40070	3	1	3	3	1	3	1	0	1	3	3	3	0	3	1	1	3	3	0	1	3	3	3	0	3	1	1	3	3	3	0	0	1	0	1	1	3	1	0	0	3	1	1	0	1	0	3	3	0
avgbs_40072	3	1	3	3	1	3	1	0	1	3	3	3	0	3	1	1	3	3	0	1	3	3	3	0	3	1	1	3	3	3	0	0	1	0	1	1	3	1	0	0	3	1	1	0	1	0	3	3	0
avgbs_40086	0	0	3	0	1	3	1	0	1	3	2	0	0	3	1	0	0	3	0	0	3	3	3	0	3	1	1	3	0	3	0	1	1	0	1	0	0	1	0	0	3	0	1	3	1	0	0	0	0
avgbs_40198	3	3	3	3	3	3	3	1	3	3	3	3	0	3	1	3	1	3	3	2	3	3	3	0	1	3	1	1	0	3	1	3	1	3	3	1	3	1	1	0	1	1	3	3	1	0	1	3	1
avgbs_40199	3	3	3	3	3	3	3	1	3	3	3	3	0	3	1	3	1	3	3	2	3	3	3	0	1	3	1	1	0	3	1	3	1	3	3	1	3	1	1	0	1	1	3	3	1	0	1	3	1
avgbs_40283	3	0	3	0	1	3	1	0	0	3	3	3	0	3	1	1	3	3	3	1	3	3	3	0	3	1	0	3	0	3	1	1	1	0	1	1	3	0	0	0	1	0	1	0	1	0	0	0	0
avgbs_40284	3	0	3	0	1	3	1	0	0	3	3	3	0	3	1	1	3	3	3	1	3	3	3	0	3	1	0	3	0	3	1	1	1	0	1	1	3	0	0	0	1	0	1	0	1	0	0	0	0
avgbs_40746	3	3	1	1	3	1	1	3	0	3	2	0	0	1	1	0	0	0	3	3	0	3	1	0	1	1	0	1	0	0	1	0	1	1	0	3	0	0	0	0	1	1	3	0	0	0	0	0	3
avgbs_40925	0	3	3	2	1	3	3	0	0	1	2	1	0	3	1	0	3	3	1	3	1	1	1	0	2	1	1	3	0	3	3	3	1	1	1	3	3	3	0	1	1	1	3	0	1	1	0	0	3
avgbs_41093	3	3	2	2	3	1	3	1	3	3	3	1	0	1	3	3	3	1	3	3	3	1	3	0	2	1	1	1	1	1	1	1	1	1	3	1	1	1	0	0	3	3	1	0	1	0	0	3	1
avgbs_41100	0	3	3	1	1	3	3	0	0	1	1	0	0	3	1	1	3	3	0	3	1	1	1	0	0	1	1	3	3	0	3	0	1	0	1	0	0	3	0	0	0	0	2	0	0	0	0	1	0
avgbs_41268	3	0	3	3	0	3	1	0	1	3	3	3	0	0	1	0	3	1	1	1	3	0	3	0	3	1	3	3	0	3	1	0	3	0	3	0	1	3	0	0	0	0	1	0	3	0	3	3	1
avgbs_4129	3	0	3	3	0	3	1	0	1	3	3	3	0	3	1	0	3	3	0	1	3	3	3	1	3	1	0	3	3	3	1	1	1	0	1	1	3	0	3	0	3	1	1	3	1	0	3	0	0
avgbs_4130	3	0	3	3	0	3	1	0	1	3	3	3	0	3	1	0	3	3	0	1	3	3	3	1	3	1	0	3	3	3	1	1	1	0	1	1	3	0	3	0	3	1	1	3	1	0	3	0	0
avgbs_41338	1	0	1	2	1	1	1	0	1	3	3	3	0	1	3	0	1	1	1	3	3	0	3	0	1	1	1	1	0	3	1	3	3	1	3	3	3	3	0	0	1	3	1	0	1	0	0	3	3
avgbs_41447	1	0	3	1	1	3	1	3	0	1	1	1	0	3	3	3	1	1	1	1	3	0	0	0	0	1	1	1	0	1	1	1	0	3	0	2	3	0	0	0	0	3	3	3	0	0	1	0	1
avgbs_4154	3	0	1	3	1	1	1	0	0	3	3	0	0	1	1	3	0	0	0	3	3	3	1	0	1	3	0	1	0	1	1	0	1	0	0	1	1	1	0	0	1	1	3	0	0	0	0	0	0
avgbs_4156	3	1	3	3	1	3	1	0	1	3	3	3	3	0	1	1	3	3	0	1	3	0	3	0	3	1	1	3	0	3	1	1	1	3	0	1	3	0	0	0	3	1	1	0	1	0	0	3	0
avgbs_41568	3	3	1	2	1	1	1	0	0	3	0	0	0	0	1	3	0	1	0	3	0	3	1	0	1	3	3	0	0	0	0	1	0	1	1	3	0	0	1	0	1	1	3	0	3	0	0	1	0
avgbs_4158	3	3	3	0	0	1	3	1	3	3	0	0	0	0	3	0	3	1	0	0	3	1	0	0	3	1	1	0	0	1	0	0	0	1	3	1	1	0	0	0	2	3	1	0	0	0	0	0	0
avgbs_41853	3	1	3	3	1	3	1	0	0	3	3	3	0	0	1	0	0	0	0	1	3	3	3	0	0	1	0	3	0	0	0	0	1	0	1	1	3	1	0	0	3	0	1	0	1	0	0	0	0
avgbs_41854	3	1	3	3	1	3	1	0	0	3	3	3	0	0	1	0	0	0	0	1	3	3	3	0	0	1	0	3	0	0	0	0	1	0	1	1	3	1	0	0	3	0	1	0	1	0	0	0	0
avgbs_41858	0	0	3	3	0	3	1	0	1	3	2	0	0	0	1	1	3	3	0	1	0	0	3	0	0	0	0	3	0	0	1	1	1	0	1	1	0	1	0	0	3	1	1	0	1	0	0	0	1
avgbs_41865	0	0	3	0	0	3	1	1	0	3	1	1	0	0	1	3	1	1	3	3	0	3	1	0	1	3	0	3	0	1	2	1	3	3	3	3	3	0	0	0	1	1	2	0	0	0	0	0	0
avgbs_41867	3	1	3	3	0	3	1	0	0	3	1	0	0	3	1	1	0	3	0	1	3	0	0	0	0	1	1	0	0	0	1	0	1	3	0	1	3	1	0	0	0	1	1	0	0	0	3	0	1
avgbs_41896	0	3	3	3	1	3	1	0	0	1	3	3	0	3	3	0	3	1	1	0	0	0	1	0	3	3	0	3	1	1	0	0	0	0	0	1	1	3	0	0	1	3	3	3	3	0	0	0	0
avgbs_41985	3	1	3	3	1	3	2	0	0	3	2	3	3	3	1	1	3	3	3	1	3	3	3	0	2	1	3	3	3	3	1	1	1	0	1	1	3	1	3	0	3	1	1	0	1	0	0	3	1
avgbs_42053	0	0	1	1	0	0	1	1	0	1	3	0	0	3	3	3	1	1	0	1	0	3	3	0	0	1	0	1	1	3	3	0	1	0	3	3	1	1	0	0	3	0	1	0	3	0	0	0	0
avgbs_42304	3	0	1	1	0	1	1	0	0	3	2	0	0	1	1	3	0	1	0	3	0	3	1	0	0	3	3	0	0	0	1	1	1	3	0	3	1	1	0	0	1	0	3	0	0	0	0	0	3
avgbs_42478	3	3	1	1	3	1	3	0	3	3	0	1	0	1	3	0	3	3	1	1	1	1	3	0	2	1	3	1	0	1	1	1	1	3	3	3	1	1	0	1	3	1	1	1	1	0	0	3	1
avgbs_42485	3	0	3	3	0	3	1	0	1	0	0	0	0	0	1	1	3	0	3	0	3	3	3	0	0	1	1	3	0	0	1	1	1	3	1	1	0	1	0	0	3	0	1	0	0	0	0	3	1
avgbs_42527	3	0	3	3	3	1	3	1	3	3	3	1	1	1	3	3	3	1	3	3	3	1	3	1	2	1	1	1	1	1	1	1	1	1	3	1	1	1	0	0	3	3	1	0	1	0	1	3	1
avgbs_42579	3	0	1	1	3	1	3	0	0	3	3	0	0	0	3	0	3	0	0	1	1	1	0	0	2	1	3	1	0	1	0	1	1	0	0	3	1	1	0	0	3	1	1	1	1	0	0	3	1
avgbs_4264	0	0	3	3	1	0	1	1	1	3	0	0	3	3	1	0	2	3	3	0	0	3	0	0	0	1	1	3	0	3	1	1	1	3	0	0	0	0	1	0	3	1	1	0	0	0	0	3	0
avgbs_42652	0	0	1	1	1	1	1	0	0	3	3	3	0	1	1	3	1	1	0	3	0	3	1	0	1	3	3	0	0	0	1	1	1	1	1	0	1	0	1	0	1	1	3	0	0	0	0	0	3
avgbs_42653	0	0	1	1	1	1	1	0	0	3	3	3	0	1	1	3	1	1	0	3	0	3	1	0	1	3	3	0	0	0	1	1	1	1	1	0	1	0	1	0	1	1	3	0	0	0	0	0	3
avgbs_42654	0	0	1	1	1	1	1	0	0	3	3	3	0	1	1	3	1	1	0	3	0	3	1	0	1	3	3	0	0	0	1	1	1	1	1	0	1	0	1	0	1	1	3	0	0	0	0	0	3
avgbs_42673	2	0	2	1	0	3	1	0	3	3	1	1	0	1	1	3	1	1	0	3	0	3	1	0	1	3	3	3	0	0	1	0	3	3	3	3	3	0	0	0	1	0	1	1	1	0	0	0	0
avgbs_42783	2	3	3	1	3	3	2	1	3	3	1	0	0	1	1	3	1	1	0	3	3	3	1	0	0	3	3	3	3	3	1	0	3	1	3	3	3	0	0	0	1	1	1	0	1	0	3	1	1
avgbs_42796	2	3	3	1	0	3	1	1	0	3	0	1	0	1	1	0	1	0	3	0	3	3	1	0	0	3	0	3	3	3	0	0	3	0	0	3	0	0	0	0	1	0	1	0	0	0	0	3	0
avgbs_43035	1	3	3	3	1	3	1	3	3	3	3	3	0	1	3	1	3	1	1	1	1	3	1	0	3	3	1	1	0	1	3	0	1	1	3	3	3	2	0	3	2	3	2	0	0	0	1	1	0
avgbs_43065	3	0	1	1	1	3	3	0	1	1	3	1	0	1	3	1	1	3	2	3	0	1	3	0	3	1	3	1	1	3	3	3	0	1	1	3	1	0	3	0	3	1	1	0	3	0	1	0	1
avgbs_43144	3	0	3	3	1	3	1	1	1	3	2	3	0	0	1	1	3	3	3	1	3	3	3	0	3	1	1	3	0	0	1	1	1	3	0	1	3	0	0	3	3	0	1	0	1	0	0	0	0
avgbs_43145	2	3	3	2	3	3	1	1	3	3	1	1	1	1	1	3	1	1	3	3	3	3	1	3	1	3	3	3	0	1	1	1	3	3	3	3	3	1	3	0	1	1	1	0	1	0	3	0	1
avgbs_43189	1	0	3	1	1	0	1	1	1	3	0	1	0	3	1	0	1	3	3	3	3	3	1	0	0	3	3	1	1	1	1	3	0	3	3	3	3	3	0	0	1	3	1	0	1	0	0	0	0
avgbs_43266	1	0	3	1	1	1	3	3	3	1	1	1	3	0	1	0	3	3	0	3	1	0	1	0	0	0	1	0	0	0	3	3	1	1	0	0	3	0	0	0	1	0	1	0	3	0	0	1	0
avgbs_4333	3	0	3	3	3	1	1	0	0	3	3	3	3	1	1	3	1	1	3	3	1	3	1	0	1	1	3	1	1	1	1	1	1	1	1	2	1	1	0	0	1	1	2	3	3	1	3	1	3
avgbs_4335	3	0	3	3	3	1	1	0	0	3	3	3	3	1	1	3	1	1	3	3	1	3	1	0	1	1	3	1	1	1	1	1	1	1	1	2	1	1	0	0	1	1	2	3	3	1	3	1	3
avgbs_4359	3	0	3	3	0	1	1	1	3	1	3	3	0	3	1	1	3	1	3	1	3	1	3	0	2	2	3	3	1	3	2	1	1	3	3	1	1	3	0	0	3	1	3	0	1	0	1	1	1
avgbs_4377	1	3	3	3	3	3	3	0	0	1	3	1	0	1	3	0	3	1	0	2	1	3	3	0	2	3	1	1	0	1	3	1	0	0	1	0	1	1	0	0	3	0	1	0	1	0	3	3	1
avgbs_4380	2	1	3	3	3	1	1	0	0	3	1	0	0	0	1	0	1	3	3	1	0	3	1	0	0	3	0	1	0	3	3	0	3	3	1	0	0	0	0	0	1	3	3	0	1	0	0	1	0
avgbs_43977	3	0	3	3	3	1	3	0	3	3	3	0	0	0	3	3	3	1	3	3	3	1	3	0	2	1	1	1	1	1	1	1	1	1	3	1	1	3	0	0	3	3	1	0	1	0	0	0	0
avgbs_44098	3	0	3	0	0	0	3	1	0	3	3	0	0	3	0	0	3	1	0	1	3	1	1	0	1	3	0	1	1	0	3	1	0	0	1	1	0	1	0	0	1	0	1	0	3	0	0	1	0
avgbs_44319	2	0	3	1	1	0	3	0	3	1	1	1	0	0	1	0	3	3	1	0	0	1	1	0	0	1	1	0	3	0	0	0	1	1	1	0	3	3	0	0	0	0	2	3	0	0	3	0	0
avgbs_4443	0	0	3	3	3	1	0	0	0	3	1	0	0	0	1	0	0	3	0	1	0	3	1	0	1	3	3	0	1	3	3	0	3	3	0	1	1	0	1	0	0	0	3	0	3	0	0	0	0
avgbs_44768	1	1	1	1	3	3	3	0	3	3	1	1	0	3	3	3	1	1	1	1	3	3	3	0	3	3	1	1	3	3	2	3	0	0	3	1	3	3	0	3	3	1	1	1	1	0	0	0	0
avgbs_44769	3	3	3	2	0	1	1	1	3	1	3	3	0	3	3	0	1	1	1	3	3	1	3	0	3	1	0	3	3	0	3	3	3	1	0	3	3	3	3	0	1	1	1	0	3	0	1	1	3
avgbs_4486	1	0	3	3	0	1	3	1	0	3	3	0	0	0	3	0	0	1	0	3	0	0	3	0	1	1	1	1	1	1	3	1	1	0	3	1	1	1	0	0	0	3	1	0	1	0	1	0	1
avgbs_45341	3	0	1	1	1	3	1	3	1	1	2	3	0	3	1	3	1	3	2	0	3	0	3	0	0	3	1	1	0	1	3	1	3	0	3	1	1	0	0	0	3	0	1	0	1	0	0	1	3
avgbs_45342	3	0	1	1	1	3	1	3	1	1	2	3	0	3	1	3	1	3	2	0	3	0	3	0	0	3	1	1	0	1	3	1	3	0	3	1	1	0	0	0	3	0	1	0	1	0	0	1	3
avgbs_4539	3	1	3	3	1	3	1	0	0	3	3	3	1	0	1	1	3	0	0	1	0	1	3	0	3	1	1	3	0	0	1	0	1	0	1	1	0	0	0	0	3	1	1	3	1	0	3	0	1
avgbs_4540	3	1	3	3	1	3	1	0	0	3	3	3	1	0	1	1	3	0	0	1	0	1	3	0	3	1	1	3	0	0	1	0	1	0	1	1	0	0	0	0	3	1	1	3	1	0	3	0	1
avgbs_4541	3	1	3	3	1	3	1	0	0	3	3	3	0	0	1	1	3	0	0	1	0	0	3	0	3	1	1	3	0	0	1	0	1	0	1	1	0	0	0	0	3	1	1	3	1	0	3	0	1
avgbs_4542	3	1	3	3	1	3	1	0	0	3	3	3	0	0	1	1	3	0	0	1	0	0	3	0	3	1	1	3	0	0	1	0	1	0	1	1	0	0	0	0	3	1	1	3	1	0	3	0	1
avgbs_4561	2	0	1	1	1	1	3	1	3	2	3	0	0	0	1	3	1	3	0	1	0	3	3	0	1	1	0	1	0	0	3	3	0	0	3	1	0	1	1	0	3	1	1	1	1	0	0	0	0
avgbs_45908	2	3	1	1	1	0	1	3	1	3	3	3	3	3	3	3	1	1	0	0	1	1	1	0	3	3	1	3	0	1	0	3	3	3	0	1	3	3	0	0	0	0	3	0	3	0	0	0	0
avgbs_4607	3	3	3	2	3	3	3	1	3	3	3	3	0	1	1	3	1	3	3	3	3	3	3	0	1	3	1	1	3	3	1	3	1	3	3	1	3	2	1	3	2	1	1	3	1	0	1	3	1
avgbs_4608	3	3	3	2	3	3	3	1	3	3	3	3	0	1	1	3	1	3	3	3	3	3	3	0	1	3	1	1	3	3	1	3	1	3	3	1	3	2	1	3	2	1	1	3	1	0	1	3	1
avgbs_4615	2	1	1	1	1	1	1	0	0	1	1	1	0	3	3	3	3	1	1	1	3	1	3	0	3	1	1	3	1	3	1	1	3	0	3	2	1	2	0	0	1	3	1	0	1	3	0	0	1
avgbs_46168	1	3	3	0	0	3	1	0	1	1	2	0	0	3	3	0	3	0	0	1	1	1	1	0	3	3	1	3	0	1	1	1	3	0	0	0	1	3	0	0	1	3	3	0	3	0	1	1	1
avgbs_46204	3	0	3	2	3	3	1	0	0	3	3	1	0	0	1	3	1	1	0	3	3	3	1	0	1	3	3	3	2	1	2	1	3	3	0	3	3	1	0	0	0	1	1	1	1	0	0	1	0
avgbs_4630	2	0	1	3	1	1	1	0	1	3	0	0	0	0	3	1	1	1	0	3	0	1	3	0	1	1	1	1	3	3	1	3	3	1	3	0	3	2	1	0	1	3	1	0	1	0	0	0	0
avgbs_46328	3	1	3	3	1	3	1	0	1	3	3	3	0	0	1	1	3	3	3	1	3	3	3	0	3	1	1	3	3	3	1	0	1	0	1	1	3	0	1	0	3	1	1	3	1	0	3	3	0
avgbs_46329	3	1	3	3	1	3	1	0	1	3	3	3	0	0	1	1	3	3	3	1	3	3	3	0	3	1	1	3	3	3	1	0	1	0	1	1	3	0	1	0	3	1	1	3	1	0	3	3	0
avgbs_46362	3	0	3	3	1	3	1	0	1	3	2	0	3	0	1	1	3	3	0	0	0	0	3	0	3	1	1	3	0	3	0	0	1	0	0	0	3	1	0	3	3	1	1	0	1	0	0	3	1
avgbs_46366	3	0	3	3	1	3	1	0	1	3	2	0	3	0	1	1	3	3	0	0	0	0	3	0	3	1	1	3	0	3	0	0	1	0	0	0	3	1	0	3	3	1	1	0	1	0	0	3	1
avgbs_46369	1	0	3	1	1	3	3	3	3	1	1	1	0	3	1	3	0	3	0	3	0	1	1	0	0	1	0	3	0	3	3	3	1	1	1	3	3	3	3	0	3	1	3	0	1	0	0	1	0
avgbs_46380	2	3	3	2	1	3	3	3	3	1	1	1	3	3	1	1	3	3	1	3	1	1	1	0	0	1	1	3	3	3	3	3	1	1	1	3	3	3	0	0	1	0	2	3	1	0	3	1	3
avgbs_46396	3	1	3	2	1	3	1	0	3	1	1	0	3	3	3	3	1	1	1	1	3	1	3	0	3	1	1	1	0	1	1	1	3	3	3	1	3	2	0	0	1	0	3	0	3	0	0	1	1
avgbs_46450	3	0	3	3	1	3	1	0	1	3	3	0	0	3	1	1	3	3	3	1	3	3	3	0	3	1	1	3	3	3	1	0	1	3	0	1	3	1	0	3	3	1	1	0	0	0	3	3	1
avgbs_46496	3	1	3	3	1	3	1	1	0	3	2	3	3	3	1	1	3	3	3	1	3	3	3	0	3	1	1	3	0	3	1	1	1	0	1	1	3	1	1	0	3	1	1	0	1	0	0	3	1
avgbs_46786	1	0	3	1	0	3	1	0	3	1	1	1	0	3	3	0	1	1	0	1	0	1	3	0	0	1	0	1	0	1	0	3	3	0	3	0	3	0	3	0	0	0	3	0	3	0	0	0	1
avgbs_4679	1	1	1	1	0	1	1	0	3	1	3	0	0	3	3	3	1	1	1	3	3	0	3	0	1	1	1	1	1	3	3	1	1	1	0	3	1	0	0	0	3	1	1	0	3	1	3	0	3
avgbs_4680	1	1	1	1	0	1	1	0	3	1	3	0	0	3	3	3	1	1	1	3	3	0	3	0	1	1	1	1	1	3	3	1	1	1	0	3	1	0	0	0	3	1	1	0	3	1	3	0	3
avgbs_46916	3	0	3	3	1	0	1	0	0	3	3	0	0	0	1	1	3	3	3	1	3	0	3	1	0	0	1	3	3	3	1	1	0	0	1	1	0	0	0	0	3	0	1	0	0	0	0	3	0
avgbs_46917	3	0	3	3	1	0	1	0	0	3	3	0	0	0	1	1	3	3	3	1	3	0	3	1	0	0	1	3	3	3	1	1	0	0	1	1	0	0	0	0	3	0	1	0	0	0	0	3	0
avgbs_47118	3	0	3	3	0	3	1	1	0	3	0	3	0	3	1	1	0	3	3	1	3	3	3	0	3	1	1	0	0	0	1	1	1	3	1	1	3	1	0	0	3	1	1	0	0	0	0	3	1
avgbs_4723	2	0	3	1	0	3	0	3	0	1	1	0	0	0	3	3	1	1	0	0	3	1	3	0	3	1	1	0	0	0	1	0	0	0	3	1	0	1	0	0	1	0	3	0	0	0	0	3	1
avgbs_47471	3	0	3	1	3	3	1	0	0	1	1	3	0	0	1	0	3	3	0	1	3	3	3	0	3	1	3	3	3	0	3	0	1	1	0	1	0	3	3	0	1	3	1	0	0	0	0	3	0
avgbs_47472	3	0	3	1	3	3	1	0	0	1	1	3	0	0	1	0	3	3	0	1	3	3	3	0	3	1	3	3	3	0	3	0	1	1	0	1	0	3	3	0	1	3	1	0	0	0	0	3	0
avgbs_47547	3	3	3	2	3	3	3	1	0	1	0	3	0	0	3	3	2	3	3	3	3	1	3	0	1	3	1	3	1	3	3	3	3	1	1	1	1	1	0	0	1	3	2	0	3	0	0	0	3
avgbs_47583	0	0	3	3	0	3	3	0	0	3	2	3	1	0	1	0	0	1	0	3	1	1	1	1	0	0	3	0	0	0	0	0	3	3	0	3	1	0	0	0	3	0	3	0	0	0	0	1	3
avgbs_47585	0	0	3	3	0	3	3	0	0	3	2	3	1	0	1	0	0	1	0	3	1	1	1	1	0	0	3	0	0	0	0	0	3	3	0	3	1	0	0	0	3	0	3	0	0	0	0	1	3
avgbs_47586	0	0	3	3	1	3	1	0	1	3	3	3	0	3	1	1	0	3	0	1	3	3	3	0	0	0	0	0	3	3	1	0	1	3	0	1	3	1	0	0	0	0	1	3	0	0	0	0	0
avgbs_4798	3	3	3	0	0	1	3	0	1	3	3	0	0	3	1	0	0	1	1	1	3	1	1	0	0	2	0	1	1	0	0	0	1	3	1	1	1	0	0	0	1	1	1	1	0	0	0	0	0
avgbs_48206	2	0	3	3	1	3	3	0	0	1	1	0	0	0	3	1	0	3	0	0	1	0	3	0	1	1	1	0	0	0	0	0	3	0	1	1	0	0	1	0	1	1	2	1	3	0	0	0	0
avgbs_48206	2	0	1	1	3	1	1	0	0	3	3	0	0	0	1	3	0	1	0	0	3	0	1	0	3	3	3	0	0	0	0	0	1	0	3	3	0	0	3	0	3	3	2	3	1	0	0	0	0
avgbs_48327	0	0	1	1	1	1	1	0	0	3	0	3	3	0	1	0	0	1	3	3	0	3	0	0	0	3	0	1	1	1	0	0	1	0	0	0	1	1	0	0	1	1	2	0	3	0	3	1	3
avgbs_48359	2	3	3	3	1	3	1	1	1	1	3	3	0	0	2	3	0	1	1	1	1	0	1	0	0	3	3	3	1	1	1	1	3	0	1	1	1	0	0	0	1	3	3	0	3	0	0	1	0
avgbs_48491	1	3	3	2	3	3	1	0	3	3	1	1	0	3	1	3	1	1	0	3	3	3	3	0	0	3	0	3	0	0	1	1	3	3	3	3	3	0	0	0	0	1	1	0	3	3	0	0	3
avgbs_48492	1	3	3	2	3	3	1	0	3	3	1	1	0	3	1	3	1	1	0	3	3	3	3	0	0	3	0	3	0	0	1	1	3	3	3	3	3	0	0	0	0	1	1	0	3	3	0	0	3
avgbs_4866	3	0	1	1	0	1	3	3	0	1	3	0	0	0	1	0	1	0	0	3	0	0	1	0	1	0	1	1	0	3	2	1	3	0	0	3	0	2	0	0	3	0	3	0	1	0	0	0	0
avgbs_48700	3	1	3	3	1	3	1	0	0	3	2	3	0	3	1	1	0	3	0	1	3	3	3	0	2	1	1	3	0	0	1	1	1	0	1	1	0	1	0	0	3	0	1	0	1	3	3	3	0
avgbs_48711	3	0	3	3	0	3	2	1	1	3	3	3	0	0	1	0	3	0	0	0	3	0	3	1	0	0	0	3	0	0	3	0	1	3	0	1	3	0	0	0	3	1	2	0	1	0	0	3	0
avgbs_48787	1	0	3	3	1	3	1	0	0	3	3	3	0	3	1	1	3	0	0	0	3	3	0	0	0	1	0	0	3	0	0	1	1	0	1	1	3	1	0	0	0	0	1	0	1	0	3	3	0
avgbs_48788	1	0	3	3	1	3	1	0	0	3	3	3	0	3	1	1	3	0	0	0	3	3	0	0	0	1	0	0	3	0	0	1	1	0	1	1	3	1	0	0	0	0	1	0	1	0	3	3	0
avgbs_48812	2	3	3	3	3	3	1	0	1	1	3	0	0	3	1	3	3	1	3	3	1	0	3	0	1	2	1	1	0	1	3	3	1	1	1	3	3	1	0	0	3	1	1	1	1	0	3	0	0
avgbs_48814	2	3	3	3	3	3	1	0	1	1	3	0	0	3	1	3	3	1	3	3	1	0	3	0	1	2	1	1	0	1	3	3	1	1	1	3	3	1	0	0	3	1	1	1	1	0	3	0	0
avgbs_49121	3	3	3	1	3	3	3	1	3	1	1	3	0	1	3	3	1	3	2	3	1	3	1	3	0	3	1	1	0	1	1	3	1	1	1	1	3	1	0	0	3	1	3	0	3	0	0	3	1
avgbs_49122	3	3	3	1	3	3	3	1	3	1	1	3	0	1	3	3	1	3	2	3	1	3	1	3	0	3	1	1	0	1	1	3	1	1	1	1	3	1	0	0	3	1	3	0	3	0	0	3	1
avgbs_49123	3	3	3	1	3	3	3	1	3	1	1	3	0	1	3	3	1	3	2	3	1	3	1	3	0	3	1	1	0	1	1	3	1	1	1	1	3	1	0	0	3	1	3	0	3	0	0	3	1
avgbs_49166	3	3	3	2	3	1	1	3	3	3	1	3	3	0	1	1	3	3	0	1	3	3	3	0	3	1	3	3	0	1	1	1	1	1	3	1	3	3	3	1	1	1	1	0	3	3	3	3	0
avgbs_49202	3	0	3	3	1	3	1	1	1	3	2	3	0	3	1	0	3	3	0	1	0	3	3	0	2	1	1	3	0	3	1	1	1	3	0	1	3	0	0	0	3	0	1	3	1	0	0	0	0
avgbs_49492	0	0	3	3	1	3	1	0	0	3	3	3	0	3	1	1	3	3	3	0	0	3	3	0	3	1	0	0	0	3	1	0	1	0	0	0	3	0	1	0	3	0	1	0	0	0	0	3	1
avgbs_49730	3	3	3	2	0	3	1	3	3	3	1	0	3	1	1	1	3	3	0	1	0	3	3	1	3	1	3	3	0	1	3	3	3	1	3	1	3	3	3	0	1	1	1	0	3	3	0	3	3
avgbs_49782	3	3	3	2	1	3	3	3	0	0	1	0	0	0	1	1	0	3	0	3	1	1	0	0	1	1	1	0	0	0	3	3	1	1	1	3	3	3	0	0	1	0	2	0	1	0	3	0	0
avgbs_49858	0	0	3	3	3	3	3	0	1	1	3	1	0	0	3	0	3	1	3	2	1	3	3	1	1	2	1	1	1	1	3	1	1	1	1	1	1	1	1	3	3	3	1	0	1	0	0	3	0
avgbs_50026	1	1	1	1	3	1	1	1	3	1	2	0	1	0	3	3	1	1	1	3	3	3	3	0	0	1	1	1	0	3	3	1	1	1	3	3	1	1	3	0	3	1	1	1	3	0	0	1	3
avgbs_50063	1	1	1	1	1	1	1	1	3	1	3	3	0	3	3	0	1	1	0	1	3	0	0	0	1	1	3	1	0	3	3	1	1	0	3	3	1	1	0	0	3	1	1	0	3	0	3	1	0
avgbs_50071	2	1	3	3	3	1	1	1	1	3	1	1	3	3	1	3	1	3	3	1	1	1	1	3	3	3	3	1	1	3	3	3	3	3	1	1	1	3	0	0	1	3	3	0	1	1	0	1	3
avgbs_50128	3	0	3	1	0	3	3	0	0	1	1	1	0	3	1	1	3	0	0	3	1	1	1	0	1	0	1	0	3	0	3	3	1	0	0	3	3	3	0	0	0	0	2	0	0	0	3	0	0
avgbs_50184	3	0	3	3	1	0	1	1	0	3	3	0	0	3	1	1	3	3	0	1	0	3	3	0	0	1	1	3	0	0	1	0	1	3	1	1	3	1	1	0	3	0	1	0	1	0	0	3	0
avgbs_50185	3	0	3	3	1	0	1	1	0	3	3	0	0	3	1	1	3	3	0	1	0	3	3	0	0	1	1	3	0	0	1	0	1	3	1	1	3	1	1	0	3	0	1	0	1	0	0	3	0
avgbs_50194	3	0	3	3	1	3	1	1	0	3	3	3	0	3	1	0	3	3	3	0	3	3	3	1	2	1	0	3	3	3	1	1	1	3	1	1	3	1	0	0	3	1	1	0	1	0	0	3	0
avgbs_5021	3	1	3	3	1	3	1	1	1	3	3	3	0	0	1	1	3	3	3	1	3	3	3	1	3	1	1	3	3	3	1	1	1	3	3	1	3	1	1	0	2	1	1	3	1	0	0	3	0
avgbs_50235	3	0	1	1	1	1	1	0	0	3	3	0	0	0	1	0	1	1	3	3	3	0	1	0	1	3	3	0	1	1	0	1	1	2	0	2	1	0	0	0	1	1	3	0	3	0	0	1	0
avgbs_50366	3	1	3	0	1	3	1	0	1	3	3	3	0	3	1	0	3	0	3	3	0	0	0	0	0	3	0	3	3	0	1	0	0	0	1	1	3	0	3	0	0	0	1	0	2	0	0	0	0
avgbs_50490	3	0	3	3	1	3	1	1	1	3	3	3	0	0	1	0	0	3	3	1	0	3	3	0	3	1	0	3	0	3	0	0	1	0	1	1	3	0	0	0	0	1	1	0	1	0	0	0	0
avgbs_50543	3	1	3	2	1	3	1	1	1	3	3	3	0	0	1	1	3	1	1	1	3	1	3	0	3	1	3	3	0	3	1	1	3	3	3	1	1	0	0	0	3	1	1	0	3	0	0	3	1
avgbs_50565	3	3	1	2	1	1	3	1	1	1	3	1	3	0	1	1	1	1	3	3	3	1	1	1	2	3	1	3	0	3	1	1	3	1	1	3	1	3	0	0	1	0	3	3	3	0	0	0	3
avgbs_50566	3	3	1	2	1	1	3	1	1	1	3	1	3	0	1	1	1	1	3	3	3	1	1	1	2	3	1	3	0	3	1	1	3	1	1	3	1	3	0	0	1	0	3	3	3	0	0	0	3
avgbs_50625	3	0	3	3	1	3	1	1	0	3	3	3	0	3	1	1	3	3	0	0	3	3	3	0	2	1	1	3	3	3	1	1	1	3	1	1	3	1	0	0	3	0	1	0	1	0	3	3	1
avgbs_50642	0	1	0	3	1	0	1	0	1	3	3	0	0	3	1	0	3	3	0	1	0	0	3	0	1	1	1	3	0	0	0	1	0	0	0	1	3	1	0	0	3	1	1	0	1	0	0	0	0
avgbs_50727	2	0	1	1	1	0	2	3	0	1	1	0	3	3	3	3	3	1	1	0	0	1	3	0	0	1	1	0	0	3	0	0	3	3	3	1	1	1	0	0	1	3	1	1	0	0	0	0	0
avgbs_50736	3	1	3	3	1	0	1	0	1	3	3	3	0	3	1	0	3	0	0	0	0	3	3	0	3	0	0	3	3	3	1	0	0	3	1	1	0	0	0	0	0	0	1	0	1	0	0	0	0
avgbs_50903	0	1	3	1	3	3	1	0	0	1	1	1	0	3	3	0	1	1	0	0	0	3	3	0	3	0	1	1	0	1	0	3	3	0	3	1	3	3	0	0	3	1	3	0	1	0	1	0	0
avgbs_51015	3	0	3	3	1	3	2	0	0	3	3	3	0	0	1	0	3	3	3	1	0	3	3	0	3	1	2	3	0	0	1	1	1	0	1	1	0	0	0	0	3	1	1	0	1	0	3	0	0
avgbs_51108	1	0	3	1	0	3	1	3	3	1	1	1	0	3	3	3	1	1	1	1	3	3	3	0	0	3	1	1	0	1	1	3	3	0	3	1	3	3	0	0	3	1	3	0	1	0	0	1	1
avgbs_51208	2	3	3	3	1	3	1	1	3	3	3	0	0	1	2	1	3	1	1	1	3	3	1	0	3	3	1	0	3	1	3	3	1	1	3	3	3	1	0	0	1	3	1	0	1	0	0	1	1
avgbs_51516	1	3	3	1	1	3	1	0	1	3	1	1	0	1	1	0	0	3	3	0	3	0	1	0	1	1	2	1	1	1	1	3	3	3	3	3	3	0	0	0	1	3	1	0	0	0	0	0	1
avgbs_51517	1	3	3	1	1	3	1	0	1	3	1	1	0	1	1	0	0	3	3	0	3	0	1	0	1	1	2	1	1	1	1	3	3	3	3	3	3	0	0	0	1	3	1	0	0	0	0	0	1
avgbs_51685	3	0	1	1	1	0	1	3	3	3	3	0	3	1	1	3	1	0	3	3	0	0	1	0	0	3	0	0	0	0	1	1	1	0	0	3	0	1	1	0	1	1	2	0	0	0	0	0	0
avgbs_51712	3	1	3	3	0	0	1	1	1	3	3	0	0	1	1	1	3	1	1	1	0	1	3	1	2	1	0	3	1	3	1	1	3	0	0	1	1	0	0	0	3	0	1	0	3	1	0	0	0
avgbs_51754	2	0	3	3	1	3	1	1	3	3	3	3	0	1	1	0	3	1	0	0	3	3	0	3	3	3	1	3	3	0	3	3	0	1	0	3	3	1	0	0	3	3	1	0	0	0	0	0	0
avgbs_51820	2	3	2	1	3	3	1	0	3	3	1	0	0	1	1	0	1	1	3	3	3	3	0	0	0	3	3	3	1	1	1	1	3	0	3	3	3	1	1	0	2	1	1	0	1	0	3	3	1
avgbs_51821	2	3	3	1	3	3	1	0	3	3	1	0	0	1	1	0	1	1	3	3	3	3	0	0	0	3	3	3	1	1	1	1	3	0	3	3	3	1	1	0	2	1	1	0	1	0	3	3	1
avgbs_51857	0	1	3	3	3	1	1	0	1	3	0	1	0	3	1	3	1	3	0	1	1	3	1	0	0	3	3	2	1	3	3	3	3	3	1	1	1	0	0	0	1	3	3	0	1	0	0	0	0
avgbs_51931	1	0	1	1	1	1	1	3	3	1	1	0	0	3	3	3	3	1	1	1	3	1	3	0	3	2	1	3	1	3	1	1	3	0	3	1	1	1	0	0	1	3	1	0	1	0	1	3	0
avgbs_52024	2	3	1	1	3	3	1	0	1	3	2	3	0	3	1	1	3	3	3	1	1	1	3	0	3	1	3	3	1	0	3	1	0	1	1	1	3	1	0	0	1	3	2	0	3	0	0	3	3
avgbs_521	3	0	3	3	0	3	1	0	1	3	2	3	0	0	1	1	3	3	0	1	3	3	3	0	3	1	0	3	3	3	1	2	1	3	1	1	3	1	1	0	3	0	1	0	1	1	3	0	0
avgbs_5220	3	0	1	2	1	1	1	0	3	3	3	3	0	1	1	3	1	0	0	3	3	0	0	0	1	3	0	1	0	0	0	0	1	0	1	3	1	1	0	0	0	1	3	0	0	0	0	0	3
avgbs_5221	3	0	1	2	1	1	1	0	3	3	3	3	0	1	1	3	1	0	0	3	3	0	0	0	1	3	0	1	0	0	0	0	1	0	1	3	1	1	0	0	0	1	3	0	0	0	0	0	3
avgbs_52315	3	1	3	3	1	3	1	0	0	3	3	3	3	3	1	0	3	3	0	1	3	0	3	1	3	2	1	3	0	3	0	0	1	3	1	1	3	0	1	0	3	1	1	3	1	0	0	3	1
avgbs_52496	2	3	3	0	1	3	1	1	0	3	1	0	0	1	1	3	1	3	0	0	3	3	1	0	0	3	3	0	0	1	0	0	3	0	3	3	3	0	0	0	3	3	1	0	0	0	0	1	0
avgbs_52497	2	3	3	0	1	3	1	1	0	3	1	0	0	1	1	3	1	3	0	0	3	3	1	0	0	3	3	0	0	1	0	0	3	0	3	3	3	0	0	0	3	3	1	0	0	0	0	1	0
avgbs_52498	2	3	3	0	1	3	1	1	0	3	1	0	0	1	1	3	1	3	0	0	3	3	1	0	0	3	3	0	0	1	0	0	3	0	3	3	3	0	0	0	3	3	1	0	0	0	0	1	0
avgbs_52602	3	3	3	3	3	1	1	0	3	3	2	3	3	1	1	0	1	1	0	3	1	3	1	0	1	1	3	1	1	1	1	1	1	0	1	3	1	1	1	0	1	3	3	3	3	0	3	1	3
avgbs_52670	2	1	1	1	3	1	1	0	3	1	3	3	0	3	3	3	1	1	1	3	3	3	3	3	2	1	1	1	0	3	3	3	1	3	3	3	3	1	0	0	3	1	1	0	3	1	0	1	3
avgbs_53366	3	1	3	3	1	3	1	1	0	3	3	0	0	0	1	0	3	3	3	1	3	3	3	0	3	3	1	3	3	3	1	1	1	3	0	0	3	0	0	0	0	1	1	0	1	0	0	3	1
avgbs_53496	2	3	3	3	3	1	3	1	3	3	3	1	3	0	3	3	3	1	3	3	3	3	3	0	2	1	1	1	1	1	3	1	1	1	3	1	1	0	0	3	3	3	1	1	1	3	0	3	0
avgbs_53816	3	0	3	1	0	3	1	1	0	3	3	1	1	1	1	0	1	1	0	0	3	3	1	0	1	0	0	0	0	1	0	1	3	1	3	3	3	1	0	0	1	1	1	0	0	0	0	0	0
avgbs_53817	3	0	3	1	0	3	1	1	0	3	3	1	1	1	1	0	1	1	0	0	3	3	1	0	1	0	0	0	0	1	0	1	3	1	3	3	3	1	0	0	1	1	1	0	0	0	0	0	0
avgbs_53853	1	1	0	2	0	0	3	3	0	1	2	0	0	3	1	3	3	1	0	3	0	0	1	0	1	1	0	3	3	0	3	0	3	0	3	3	3	3	3	0	0	0	3	0	1	0	0	1	0
avgbs_53856	3	0	3	3	1	3	1	0	1	3	3	3	3	3	1	1	3	3	3	1	3	0	3	0	0	1	1	3	3	3	0	0	1	0	1	1	3	1	1	0	3	1	1	0	1	0	0	3	1
avgbs_53860	1	3	3	0	0	3	3	0	3	1	0	0	0	0	1	0	3	3	1	3	0	0	1	0	1	1	0	3	0	3	3	0	1	0	1	3	0	3	0	0	1	1	2	0	1	0	0	0	3
avgbs_53873	1	3	1	1	1	1	1	3	0	3	3	3	0	3	3	3	1	1	0	0	0	0	1	0	0	0	1	3	0	0	1	0	3	0	1	1	0	0	0	0	1	0	3	0	3	0	0	3	0
avgbs_54013	3	1	3	3	1	3	1	1	1	3	3	3	0	3	1	1	3	3	0	1	3	3	0	0	0	1	1	3	3	0	1	1	1	3	1	1	3	1	1	0	0	1	1	0	1	1	3	0	1
avgbs_54014	3	1	3	3	1	3	1	1	1	3	3	3	0	3	1	1	3	3	0	1	3	3	0	0	0	1	1	3	3	0	1	1	1	3	1	1	3	1	1	0	0	1	1	0	1	1	3	0	1
avgbs_54039	3	3	3	0	0	3	3	0	3	1	1	0	0	0	1	0	3	3	1	3	1	1	1	3	0	1	1	3	3	3	0	0	1	0	1	0	3	0	0	0	1	1	2	0	1	0	0	0	0
avgbs_54040	3	3	3	0	0	3	3	0	3	1	1	0	0	0	1	0	3	3	0	3	1	1	1	3	0	1	1	3	3	3	0	0	1	0	1	0	3	0	0	0	1	0	2	0	1	0	0	0	0
avgbs_54041	3	3	3	0	0	3	3	0	3	1	1	0	0	0	1	0	3	3	0	3	1	1	1	3	0	1	1	3	3	3	0	0	1	0	1	0	3	0	0	0	1	0	2	0	1	0	0	0	0
avgbs_54119	3	0	1	1	1	1	1	0	0	1	1	1	0	3	3	3	3	0	1	1	3	0	0	0	0	0	0	3	1	2	0	1	3	3	3	1	0	0	3	0	0	0	1	0	1	0	0	3	0
avgbs_54151	3	0	1	1	3	1	3	1	0	3	3	1	0	1	3	3	3	3	1	1	1	1	3	0	2	1	3	1	1	1	2	1	1	0	3	3	1	1	1	1	3	1	1	0	1	0	0	3	1
avgbs_54176	3	1	3	2	1	1	1	3	1	3	1	3	0	3	3	3	3	1	3	1	3	1	1	0	1	3	0	1	0	0	3	3	1	3	1	1	3	0	1	0	3	3	3	0	3	0	3	3	0
avgbs_54179	3	0	3	3	1	3	1	0	1	3	3	3	0	3	1	1	3	3	3	1	3	3	3	0	3	1	1	3	3	3	1	1	1	0	1	1	3	2	0	0	3	1	1	0	1	0	0	0	1
avgbs_54376	1	0	1	1	1	1	1	3	3	1	1	1	3	3	3	3	3	1	1	1	3	1	3	3	3	1	1	3	1	2	1	0	3	3	3	1	1	1	0	0	1	3	1	0	0	0	1	0	0
avgbs_54413	2	0	1	1	0	3	3	3	0	1	1	1	0	3	3	0	1	1	1	1	1	3	3	0	2	0	1	3	3	3	1	1	3	0	1	3	3	3	1	0	3	1	3	1	1	0	3	0	0
avgbs_54800	0	0	3	3	1	3	1	0	0	3	3	0	0	0	1	1	3	1	3	1	3	0	0	0	3	1	1	3	0	3	1	1	1	3	1	1	3	0	0	3	0	1	2	0	1	0	0	0	1
[truncated: 586 more rows]
[truncated: 3 more columns]
