# Supplementary material for: Using Genotyping-By-Sequencing (GBS) for Genomic Discovery in Cultivated Oat
Source: PLoS One. 2014 Jul 21;9(7):e102448. doi: 10.1371/journal.pone.0102448 (PMC4105502; doi:10.1371/journal.pone.0102448)
Supplement: Table S1 — GBS mapping data for the six bi-parental populations used to update the oat consensus map (Oliver et al ., 2013). (ZIP) [file pone.0102448.s018.zip › Table_S1_OxP.txt]

# Array-based SNP markers (prefixed "BA" or "GMI") are from dataset S2 of Oliver et al., 2013 PLoS ONE 8: e58068. GBS markers (prefixed "avgbs") are from this work.
# Markers were filtered using the following criteria: completeness = 50%, MAF = 35, heterozygosity = 8.
# Marker phases have been checked: "1" represents the female parent's genotype, "3" the male parent's genotype, "2" a heterozygote and "0" missing data.
Locus	OP.002	OP.003	OP.005	OP.006	OP.007	OP.008	OP.010	OP.012	OP.013	OP.014	OP.015	OP.016	OP.017	OP.018	OP.019	OP.020	OP.021	OP.023	OP.026	OP.027	OP.028	OP.029	OP.030	OP.031	OP.033	OP.034	OP.035	OP.037	OP.038	OP.039	OP.041	OP.042	OP.043	OP.045	OP.046	OP.050	OP.051	OP.052	OP.053	OP.054	OP.057	OP.058	OP.059	OP.060	OP.062	OP.064	OP.065	OP.066	OP.071
BA_grs_c10318_236	3	1	1	3	1	3	3	3	1	1	1	1	1	1	1	3	1	1	3	3	3	1	1	1	1	1	3	3	1	3	1	1	1	3	3	1	1	3	1	3	3	3	1	1	3	1	1	1	3
BA_grs_c10611_259	1	3	3	3	1	3	3	3	1	3	3	3	1	3	1	3	1	1	1	3	3	1	1	1	1	1	1	1	1	1	3	1	3	3	1	1	1	3	1	1	3	3	1	1	3	1	3	1	1
BA_grs_c8269_158	3	1	1	1	3	3	1	3	1	1	3	1	1	1	1	1	3	1	1	3	3	3	1	1	1	3	3	1	1	3	1	3	3	1	3	3	1	1	1	1	3	1	1	1	3	1	1	1	3
BA_grs_c8585_235	3	1	1	1	1	3	1	1	1	1	3	3	3	3	1	3	1	1	3	3	3	3	3	3	3	3	3	3	3	3	3	1	1	3	3	3	1	1	3	1	1	3	1	1	1	1	1	1	3
GMI_DS_A3_213_352	1	3	3	3	1	3	3	3	1	3	3	3	1	3	1	3	1	1	1	3	3	1	1	1	1	1	1	1	1	1	3	1	3	3	1	1	1	1	1	1	3	3	1	1	3	1	3	1	1
GMI_DS_A3_242_303	1	1	3	1	1	3	1	3	1	1	1	1	1	3	1	1	3	1	1	3	3	1	3	3	3	1	1	3	1	1	3	3	3	1	1	3	3	1	3	3	3	3	3	3	3	1	1	1	1
GMI_DS_A3_289_88	1	3	3	1	1	1	3	3	1	1	3	3	3	3	3	1	3	3	3	3	3	1	1	3	3	3	3	1	1	1	3	3	3	1	3	3	1	1	3	3	3	1	1	1	1	1	3	3	1
GMI_DS_A3_39_99	3	1	1	1	3	3	3	1	3	3	3	3	3	2	3	1	1	1	3	1	1	1	1	3	3	3	3	3	1	1	3	3	1	3	1	3	1	3	1	1	3	1	1	1	1	1	3	1	1
GMI_DS_A3_435_344	1	1	1	3	3	1	1	1	1	1	1	1	1	3	1	1	1	3	1	1	1	1	1	3	1	3	1	1	3	1	3	1	1	1	3	1	3	1	3	3	1	3	1	1	3	1	1	3	3
GMI_DS_A3_74_292	1	3	3	1	1	1	3	3	1	1	3	3	3	3	3	1	3	3	3	3	3	1	1	3	3	3	3	1	1	1	3	3	3	1	3	3	1	1	3	3	3	1	1	1	1	1	3	3	1
GMI_DS_CC10034_60	1	1	1	3	1	1	1	3	1	3	1	1	1	1	3	3	3	3	3	3	3	3	1	1	1	3	1	3	3	3	1	1	1	1	3	3	3	3	1	1	2	3	3	3	3	1	3	1	1
GMI_DS_CC10481_156	3	1	3	3	1	1	1	1	3	3	1	3	1	1	3	1	3	3	3	3	3	1	1	3	3	3	3	2	1	1	1	1	1	3	3	3	3	3	1	1	1	3	3	3	1	1	1	3	1
GMI_DS_CC11029_65	1	3	3	3	1	3	3	3	1	3	3	3	1	3	1	3	1	1	3	3	3	3	1	1	1	1	1	1	1	1	3	1	3	3	1	1	1	3	1	1	3	3	1	1	3	1	3	1	1
GMI_DS_CC11093_89	3	1	3	3	3	1	3	1	3	1	3	3	1	1	3	1	1	1	3	3	3	1	1	3	3	3	3	1	1	1	1	1	1	1	3	3	3	3	3	1	3	3	3	3	1	1	1	3	1
GMI_DS_CC11787_243	1	1	3	1	3	3	3	3	3	3	1	1	3	1	1	1	3	3	3	3	3	3	3	1	3	1	3	1	3	3	1	3	1	3	3	1	3	3	3	3	1	3	3	3	1	1	1	1	1
GMI_DS_CC1776_314	1	1	1	1	1	3	1	1	3	1	1	1	1	3	1	3	3	1	1	3	3	3	3	1	3	3	1	1	3	3	1	3	1	1	3	3	3	1	1	1	1	1	1	1	3	1	3	1	3
GMI_DS_CC1800_254	3	1	3	1	3	3	1	3	3	3	3	1	1	1	1	1	1	1	1	3	3	1	1	3	3	1	2	3	1	3	1	3	1	1	3	3	1	3	1	3	2	3	1	1	3	1	1	2	3
GMI_DS_CC2679_57	1	1	3	1	3	1	3	1	1	1	1	1	3	1	3	1	1	3	1	3	3	3	1	3	1	3	1	3	3	1	1	1	3	3	1	1	1	3	1	3	1	1	1	1	3	1	3	1	1
GMI_DS_CC3048_64	3	3	3	3	1	1	1	1	3	3	1	3	1	3	3	1	1	3	1	1	1	3	3	3	1	1	3	1	3	1	1	1	1	1	3	1	3	3	1	3	1	3	1	1	3	1	3	3	3
GMI_DS_CC3171_218	3	1	1	1	3	1	1	1	3	3	3	1	1	1	1	1	3	1	3	1	1	1	1	3	1	3	2	1	1	1	1	3	3	3	1	1	3	3	3	1	2	3	3	3	1	1	3	3	3
GMI_DS_CC4033_368	1	1	3	1	3	1	3	1	1	1	1	1	3	1	3	1	1	3	1	3	3	3	1	3	1	3	1	3	3	1	3	1	3	3	1	1	1	3	1	3	1	1	1	1	3	1	3	1	1
GMI_DS_CC4373_180	1	3	1	3	1	1	1	1	1	1	1	1	3	3	1	1	3	3	1	1	1	3	3	3	1	3	1	1	1	3	1	1	1	1	1	3	1	1	3	3	1	1	1	1	3	1	3	3	3
GMI_DS_CC4394_195	3	3	3	1	3	3	1	1	1	1	3	3	3	3	3	1	1	3	1	1	1	3	3	1	1	1	3	1	3	1	3	3	1	3	1	1	1	1	1	1	3	1	3	3	1	1	3	1	3
GMI_DS_CC5134_229	3	1	1	1	3	3	1	3	1	1	3	1	1	1	1	1	3	1	1	3	3	3	1	1	1	3	3	1	1	3	1	3	3	1	3	3	1	1	1	1	2	1	1	1	3	1	1	1	3
GMI_DS_CC5188_127	3	1	1	1	3	1	1	1	1	3	1	1	1	1	1	1	3	1	3	1	1	1	1	3	1	3	1	1	1	1	1	3	3	3	1	1	3	3	3	1	1	3	3	3	1	1	3	3	3
GMI_DS_CC5507_90	3	1	1	1	1	3	1	1	3	3	3	3	3	1	1	1	1	1	1	3	3	3	3	3	3	3	3	3	1	1	3	3	3	1	3	3	1	1	3	1	3	3	1	1	1	1	1	1	3
GMI_DS_CC5529_175	3	1	3	1	3	1	3	1	1	1	1	1	3	1	3	1	1	3	1	3	3	3	1	3	1	3	1	3	3	1	1	1	3	3	1	1	1	3	1	3	1	1	1	1	1	1	3	1	1
GMI_DS_CC6030_255	1	1	3	1	3	1	3	1	1	1	1	1	3	1	3	1	1	3	1	3	3	3	1	3	1	3	1	3	3	1	3	1	3	3	1	1	3	3	1	3	1	1	1	1	3	1	3	1	1
GMI_DS_CC6822_86	3	3	3	1	1	3	3	3	1	3	3	3	3	1	1	3	3	1	1	3	3	1	3	3	1	3	1	1	3	3	3	1	3	3	3	3	1	3	3	1	3	3	3	3	1	1	3	1	1
GMI_DS_CC7370_52	3	1	3	3	3	3	3	3	1	3	3	1	1	1	1	3	3	3	1	1	1	3	1	3	1	1	1	1	3	1	3	1	1	3	1	3	1	3	1	1	1	1	3	3	1	1	3	1	1
GMI_DS_CC7691_280	3	3	3	1	3	1	1	3	3	1	1	1	3	3	1	1	1	3	3	1	1	3	1	3	1	3	3	3	1	1	3	3	3	3	1	3	1	1	3	1	3	3	0	1	3	1	1	3	1
GMI_DS_CC7847_62	1	1	1	1	1	3	1	1	3	1	1	1	1	3	1	3	3	1	1	3	3	3	3	1	3	3	1	1	3	3	1	3	1	1	3	3	3	1	1	1	1	1	1	1	3	1	3	1	3
GMI_DS_CC7993_68	1	3	3	1	3	1	3	3	3	1	3	1	1	3	3	1	1	3	3	3	3	1	3	3	1	3	1	3	3	1	1	3	1	3	1	3	1	1	3	3	3	3	1	3	3	1	1	1	3
GMI_DS_CC8829_137	3	1	1	1	3	1	1	1	1	3	1	1	1	1	1	1	3	3	3	1	1	1	1	3	1	3	2	1	1	1	1	3	3	3	1	1	3	3	3	1	2	3	3	3	1	1	3	3	3
GMI_DS_CC9060_176	3	1	1	1	3	1	1	1	3	3	3	1	1	1	1	1	3	1	3	1	1	1	1	3	1	3	2	1	1	1	1	3	3	3	1	1	3	0	3	1	2	3	3	3	1	1	3	3	3
GMI_DS_CC9093_95	1	1	1	1	1	3	1	1	3	1	1	1	1	3	1	3	3	1	1	3	3	3	3	1	3	3	1	1	3	3	1	3	1	1	3	3	3	1	1	1	1	1	1	1	3	1	3	1	3
GMI_DS_CC9305_53	3	1	1	1	3	3	3	1	3	3	3	3	1	1	1	1	3	1	3	1	1	1	1	3	1	3	2	1	1	1	1	3	3	3	1	1	3	3	3	1	1	1	1	1	3	1	3	3	3
GMI_DS_CC9316_186	3	1	3	3	3	3	3	3	1	3	3	1	1	1	1	3	3	3	1	1	1	3	1	3	1	1	1	1	3	1	3	1	1	3	1	3	1	3	1	1	1	1	3	3	1	1	3	1	1
GMI_DS_CC9448_443	1	1	1	1	3	3	1	1	3	1	1	1	1	3	1	3	3	1	1	3	3	3	3	1	3	3	1	1	3	3	1	3	1	1	3	3	3	1	1	1	1	1	1	1	3	1	3	1	3
GMI_DS_CC9493_63	1	1	3	3	3	3	3	1	3	3	1	1	3	1	1	1	1	3	3	3	3	3	3	1	3	1	3	1	1	3	1	3	1	3	3	1	3	3	3	3	1	1	3	3	1	1	1	1	1
GMI_DS_CC9627_146	3	1	3	1	1	3	1	3	1	1	1	1	1	3	1	1	3	1	1	3	3	1	1	3	3	1	1	3	1	1	3	3	3	1	1	3	3	1	3	3	3	3	3	3	3	1	1	1	1
GMI_DS_oPt-12128_39	1	3	1	3	1	1	1	3	1	3	3	3	3	1	1	1	3	3	2	3	3	1	3	3	3	3	3	3	1	3	3	3	1	3	1	3	3	1	3	1	1	3	1	1	3	1	3	3	3
GMI_DS_oPt-12215_45	1	1	3	1	3	3	3	3	3	3	1	1	3	1	1	1	3	3	3	3	3	3	3	1	3	1	3	1	3	3	1	3	1	3	3	1	3	3	3	3	1	3	3	3	1	1	1	1	1
GMI_DS_oPt-13898_690	1	3	3	1	3	3	1	3	3	1	1	1	3	1	3	1	3	1	3	3	3	3	3	3	1	3	3	3	3	1	1	3	3	1	3	1	3	3	3	1	2	1	1	1	1	1	1	1	3
GMI_DS_oPt-14877_117	3	1	1	1	3	3	3	1	3	3	3	3	1	1	1	1	3	1	3	1	1	1	1	3	1	3	0	1	1	1	1	3	3	3	1	1	3	3	3	1	1	1	1	1	1	1	3	3	3
GMI_DS_oPt-14907_38	1	1	3	1	3	3	3	3	3	3	1	1	3	1	1	1	1	3	3	3	3	3	3	1	3	1	3	1	3	3	1	3	1	3	3	1	3	3	3	3	1	3	3	3	1	1	1	1	1
GMI_DS_oPt-15595_189	3	1	3	3	1	1	1	1	3	3	1	3	1	1	3	1	3	1	3	3	3	1	1	3	3	3	3	1	1	1	1	1	1	3	3	3	3	3	1	1	1	3	3	3	1	1	1	3	1
GMI_DS_oPt-16541_253	1	1	1	1	1	1	3	3	1	3	1	3	3	3	1	1	3	1	3	3	1	1	1	1	1	3	3	3	1	1	3	3	1	3	3	1	3	1	3	1	1	1	1	1	3	1	3	1	1
GMI_DS_oPt-17694_374	3	1	1	1	1	1	3	1	3	1	1	3	3	1	1	1	1	1	3	1	1	3	1	3	3	1	3	3	3	3	3	3	1	1	3	1	1	1	3	1	3	1	3	1	3	1	3	1	1
GMI_DS_oPt-17923_173	3	1	1	1	1	1	1	3	1	3	3	2	3	3	3	1	1	3	3	1	1	1	1	3	3	3	3	3	1	1	3	1	1	3	3	3	1	3	1	1	3	1	3	3	1	1	3	1	1
GMI_DS_oPt-18005_248	3	3	1	1	1	3	3	3	3	1	1	1	3	1	1	1	1	1	3	3	3	3	1	3	3	1	3	1	3	3	1	3	1	1	3	1	1	3	3	1	1	1	3	3	1	1	1	1	3
GMI_DS_oPt-18064_151	1	1	3	1	1	3	1	3	3	1	1	1	1	1	1	1	1	3	1	3	3	3	3	1	1	1	3	3	3	3	1	3	1	3	3	1	3	1	3	3	1	3	3	3	1	1	3	1	1
GMI_DS_oPt-2385_166	3	3	3	1	3	1	1	3	3	1	1	1	3	3	1	1	1	3	3	1	1	3	1	3	1	3	3	3	1	1	3	3	3	3	1	3	1	1	3	1	3	3	2	1	3	1	1	3	1
GMI_DS_oPt-2653_332	3	1	1	1	1	3	1	1	1	1	3	3	2	3	1	3	1	3	3	3	3	3	3	3	1	3	3	3	3	3	1	3	3	3	3	3	1	1	3	3	1	3	1	1	1	1	1	1	1
GMI_ES_CC10629_401	3	1	1	3	3	3	3	3	1	3	3	3	1	3	3	3	3	1	1	3	3	3	3	1	3	1	3	3	1	1	3	1	1	1	3	3	3	3	1	3	1	3	1	1	1	1	3	1	3
GMI_ES_CC10804_287	3	1	3	1	3	1	3	1	1	1	1	1	3	1	3	1	1	3	1	3	3	3	1	3	1	3	1	3	3	1	1	1	3	3	1	1	1	3	1	3	1	1	1	1	1	1	3	1	1
GMI_ES_CC10812_102	1	1	3	1	1	3	1	3	1	1	1	1	1	3	1	1	3	1	1	3	3	1	3	3	3	1	1	3	1	1	3	3	3	1	1	3	3	2	3	3	3	3	3	3	3	1	1	1	1
GMI_ES_CC10979_54	3	3	1	3	1	1	1	1	1	1	3	1	3	3	3	1	3	3	1	3	3	3	3	1	3	1	1	3	1	1	1	3	1	1	1	3	3	3	3	3	2	3	1	1	1	1	1	3	3
GMI_ES_CC11028_196	3	1	3	1	1	3	1	3	1	1	3	1	1	3	3	3	1	1	3	3	3	1	1	3	3	3	2	3	1	3	1	3	1	3	3	1	1	3	1	3	3	1	1	1	3	1	1	3	3
GMI_ES_CC11076_204	3	1	3	3	1	1	1	1	3	3	1	3	1	1	3	1	3	3	3	3	3	1	1	3	3	3	3	2	1	1	1	1	1	3	3	3	3	3	1	1	1	3	3	3	1	1	3	3	1
GMI_ES_CC11253_379	1	3	3	1	3	3	1	3	3	1	1	1	3	1	3	1	1	1	3	3	3	3	3	3	1	3	3	3	3	1	1	3	1	1	3	1	3	3	3	3	2	1	1	1	1	1	1	1	3
GMI_ES_CC11271_65	1	1	1	1	3	1	3	1	1	3	1	1	1	3	3	1	3	1	1	1	1	1	3	3	3	1	1	3	1	1	1	3	3	1	3	3	3	3	1	1	3	3	1	1	3	1	3	3	3
GMI_ES_CC11649_76	1	3	1	1	1	3	3	3	1	3	3	3	3	1	3	1	1	1	3	3	3	3	3	1	3	1	3	3	3	1	3	1	3	3	3	1	1	3	3	3	3	3	3	3	1	1	3	1	1
GMI_ES_CC11826_84	3	1	1	3	3	3	3	3	1	3	3	3	1	3	3	3	3	1	1	3	3	3	3	1	3	1	3	3	1	1	3	1	1	1	3	3	3	3	1	3	1	3	1	1	1	1	3	1	3
GMI_ES_CC12468_66	3	1	3	3	3	3	3	3	1	1	3	1	1	1	1	3	3	3	1	1	1	1	1	3	1	1	1	1	3	1	1	1	1	3	1	3	1	3	1	1	1	1	3	3	1	1	3	1	1
GMI_ES_CC12738_121	1	3	3	1	1	1	3	1	1	3	1	3	1	3	1	1	3	3	3	3	3	1	3	1	3	3	1	1	1	1	3	3	3	1	3	3	1	1	3	3	2	3	3	3	3	1	1	1	3
GMI_ES_CC12765_141	3	1	3	1	1	3	1	1	1	1	1	1	1	3	1	1	3	1	1	1	1	1	1	3	3	1	1	3	1	1	3	3	3	1	1	3	3	1	3	3	3	3	3	3	3	1	1	1	1
GMI_ES_CC13637_173	3	1	3	1	3	1	3	1	1	1	1	1	3	1	3	1	1	3	1	3	3	3	1	3	1	3	1	3	3	1	1	1	3	3	1	1	1	3	1	3	1	1	1	1	1	1	3	1	1
GMI_ES_CC13848_210	3	1	3	3	1	1	1	1	3	3	1	3	1	1	3	1	3	1	3	3	3	1	1	3	3	3	3	1	1	1	1	1	1	3	3	3	3	3	1	1	1	3	3	3	1	1	1	3	1
GMI_ES_CC14261_141	3	1	1	1	3	3	1	3	3	1	1	1	1	1	3	1	3	1	3	3	3	3	3	1	1	3	1	1	3	3	1	3	3	1	3	3	1	3	1	1	0	1	1	1	3	1	1	1	3
GMI_ES_CC14804_235	3	3	3	1	1	3	3	3	3	3	3	3	1	1	1	3	3	1	1	3	3	1	3	1	1	3	1	1	3	3	3	1	1	3	3	1	3	3	3	1	3	1	3	3	1	1	3	1	3
GMI_ES_CC15057_51	3	1	1	1	3	3	1	3	1	1	3	1	1	1	1	1	3	1	1	3	3	3	1	1	1	3	3	1	1	3	1	3	3	1	3	3	1	1	1	1	2	1	1	1	3	1	1	1	3
GMI_ES_CC15133_247	1	1	3	3	3	1	3	1	3	1	3	3	1	3	1	1	3	3	3	1	1	1	1	3	3	1	1	3	1	1	1	1	3	1	3	3	3	1	3	1	3	1	3	3	3	1	1	1	3
GMI_ES_CC15389_69	3	1	3	3	1	1	1	1	3	3	1	3	1	1	3	1	3	3	3	3	3	1	1	3	3	3	3	3	1	1	1	1	1	3	3	3	3	3	1	1	1	3	3	3	1	1	1	3	1
GMI_ES_CC15404_67	1	1	3	3	3	3	1	3	3	1	3	1	1	3	1	1	3	1	1	1	3	3	1	1	1	1	1	3	1	1	1	1	3	3	1	3	3	1	1	3	1	3	3	3	3	1	1	1	1
GMI_ES_CC16289_111	1	1	3	3	3	3	1	3	3	1	3	1	1	3	1	1	3	1	1	1	3	3	3	1	1	1	1	3	1	1	1	1	3	3	1	3	3	1	1	3	1	3	3	3	3	1	1	1	1
GMI_ES_CC16445_119	3	1	1	3	3	3	3	3	1	1	1	1	3	1	3	3	1	1	3	3	3	1	1	1	1	1	1	3	3	3	1	1	1	3	3	1	1	3	1	1	3	3	1	1	3	1	1	1	3
GMI_ES_CC17674_57	3	1	3	3	3	1	1	1	1	1	3	1	3	1	3	3	3	1	3	1	3	1	3	1	3	3	1	1	3	1	1	1	1	3	1	3	1	1	3	1	1	3	1	1	1	1	1	1	3
GMI_ES_CC18060_346	3	3	3	1	3	3	1	1	3	3	3	3	1	3	3	1	3	3	1	1	1	3	3	1	3	1	3	1	3	1	3	3	3	1	3	1	1	1	1	1	3	3	1	1	1	1	3	3	3
GMI_ES_CC2132_361	1	3	3	1	1	3	3	3	1	0	3	3	1	3	3	3	1	1	1	1	1	1	1	1	1	1	1	1	1	1	3	1	3	3	1	1	1	1	1	1	3	3	1	1	3	1	3	1	1
GMI_ES_CC2606_241	3	3	1	3	1	1	1	3	1	1	3	1	3	3	3	1	3	3	1	3	3	3	3	1	3	1	1	3	1	1	1	3	1	1	1	3	3	3	3	3	1	3	1	1	1	1	1	3	3
GMI_ES_CC2716_392	3	3	3	1	3	3	1	1	3	3	3	3	1	3	3	1	3	3	1	1	1	3	3	1	3	1	3	1	3	1	3	3	3	1	3	1	1	1	1	1	3	3	1	1	1	1	3	3	3
GMI_ES_CC3284_453	3	1	3	1	3	1	3	1	1	1	1	1	3	1	3	1	1	3	1	3	3	3	1	3	1	3	1	3	3	1	1	1	3	3	1	1	1	3	1	3	1	1	1	1	1	1	3	1	1
GMI_ES_CC3511_395	3	3	1	1	1	3	1	1	3	3	3	3	1	1	3	3	3	1	3	3	3	3	3	1	1	3	3	1	1	3	1	3	1	3	1	1	3	3	1	3	2	1	1	1	1	1	3	1	3
GMI_ES_CC3572_162	3	1	3	1	1	1	1	1	1	3	3	1	3	3	2	3	1	1	1	1	1	1	1	3	1	1	1	3	1	1	1	1	1	3	1	3	1	3	1	3	2	3	1	1	1	1	3	3	3
GMI_ES_CC3989_242	3	1	3	1	3	1	3	1	1	1	1	1	3	1	3	1	1	3	1	3	3	3	1	3	1	3	1	3	3	1	1	1	3	3	1	1	1	3	1	3	1	1	1	1	1	1	3	1	1
GMI_ES_CC4334_304	3	1	1	1	1	1	1	1	3	3	1	3	3	3	3	1	1	3	3	3	3	1	1	3	3	1	1	1	3	3	1	3	1	1	3	3	1	3	1	3	1	1	1	1	3	1	3	1	3
GMI_ES_CC4354_296	1	1	1	3	3	1	1	1	3	1	1	1	3	3	3	3	3	1	3	1	1	1	3	3	1	3	3	1	1	3	3	2	1	1	1	3	3	1	1	1	3	1	1	1	1	1	1	3	1
GMI_ES_CC4703_354	3	3	1	1	3	1	1	3	1	1	1	1	3	3	3	1	3	3	1	3	3	1	3	1	3	3	1	3	1	1	1	3	3	1	1	1	3	3	3	3	1	3	1	1	1	1	1	3	3
GMI_ES_CC5758_340	3	1	1	1	3	3	1	3	1	3	3	1	1	1	1	1	3	1	1	3	3	3	1	1	1	3	3	3	3	3	1	3	3	1	3	3	1	1	1	1	2	1	1	1	3	1	1	1	3
GMI_ES_CC6497_157	1	3	3	1	1	3	1	1	3	1	3	1	1	3	1	1	1	3	3	1	1	3	3	3	3	3	3	1	3	3	1	1	3	1	1	3	3	1	1	3	3	3	1	3	1	1	3	1	3
GMI_ES_CC6557_563	1	3	1	3	1	1	1	3	1	1	3	3	1	3	3	1	3	3	1	3	3	1	3	1	3	1	3	1	1	1	1	3	1	1	1	3	3	3	1	3	2	1	1	1	3	1	3	3	1
GMI_ES_CC6708_301	1	1	3	1	3	1	3	1	1	1	1	1	3	1	3	1	1	3	1	3	3	3	1	3	1	3	1	3	3	1	3	1	3	3	1	1	1	3	1	3	1	1	1	1	3	1	3	1	1
GMI_ES_CC7307_489	1	1	1	3	1	1	1	1	1	3	1	1	1	1	3	3	3	3	3	3	3	3	1	3	1	1	1	3	3	3	1	1	1	1	3	3	3	2	1	1	2	3	3	3	3	1	3	1	1
GMI_ES_CC7315_292	3	1	3	1	3	1	3	1	1	1	1	1	3	1	3	1	1	3	1	3	3	3	1	3	1	3	1	3	3	1	1	1	3	3	1	1	1	3	1	3	1	1	1	1	1	1	3	1	1
GMI_ES_CC7502_506	1	3	3	1	3	1	3	3	3	1	3	1	1	3	3	1	1	3	3	3	3	1	3	3	1	3	1	3	3	1	1	3	1	3	1	3	1	1	3	3	3	3	1	3	3	1	1	1	3
GMI_ES_CC7684_273	1	3	1	3	1	1	1	1	1	1	1	1	3	3	1	1	3	3	3	1	1	3	3	3	1	3	3	1	1	1	1	1	1	1	1	3	1	1	3	3	2	1	1	1	3	1	3	3	3
GMI_ES_CC7714_103	3	1	3	1	1	3	1	3	1	1	3	1	2	3	1	1	1	1	3	3	3	1	1	3	3	3	2	3	1	3	1	3	1	1	3	3	1	3	1	3	2	3	1	1	3	1	1	2	3
GMI_ES_CC7805_275	3	1	1	1	1	3	1	1	3	3	3	3	3	3	1	3	1	1	1	3	3	3	3	3	3	3	3	3	3	1	3	3	3	1	3	3	1	1	3	1	3	3	1	1	1	1	1	1	3
GMI_ES_CC8499_229	1	1	3	3	3	3	3	3	3	1	1	1	3	1	3	1	3	3	3	3	3	3	3	3	3	1	3	3	3	3	1	3	3	3	3	1	3	1	3	1	1	3	3	3	1	1	1	1	3
GMI_ES_CC8697_53	3	1	3	1	3	3	1	3	3	3	3	1	1	1	1	1	1	1	1	3	3	1	3	3	3	1	2	3	1	3	1	3	1	1	3	3	1	3	1	3	2	3	1	1	3	1	1	2	3
GMI_ES_CC8786_368	3	1	1	1	1	3	1	1	1	3	3	3	3	3	1	3	1	1	1	3	3	3	3	3	3	2	3	3	3	1	3	1	1	1	3	3	1	1	3	1	1	3	1	1	1	1	1	1	3
GMI_ES_CC9220_300	1	3	1	1	1	3	3	3	1	1	3	3	3	1	3	1	1	1	3	3	3	3	3	1	3	1	3	3	3	1	3	1	3	3	1	1	1	1	3	3	3	3	3	3	1	1	3	1	1
GMI_ES_CC9362_188	3	3	3	1	2	1	1	1	1	1	1	1	3	1	0	1	1	3	1	3	3	3	3	1	3	1	1	3	1	1	3	3	1	1	1	3	3	0	3	3	2	3	1	1	1	1	1	3	3
GMI_ES_CC9431_260	1	1	1	1	3	3	1	1	3	1	1	1	1	3	1	3	3	1	1	3	3	3	3	1	3	3	1	1	3	3	1	3	1	1	1	3	3	1	1	1	1	1	1	1	3	1	1	3	3
GMI_ES_CC9730_217	1	1	3	1	3	1	3	1	1	1	1	1	3	1	3	1	1	3	1	3	3	3	1	3	1	3	1	3	3	1	3	1	3	3	1	1	3	3	1	3	1	1	1	1	3	1	3	1	1
GMI_ES_CC9782_260	3	3	1	3	1	1	1	1	1	1	3	1	3	3	3	1	3	3	1	3	3	3	3	1	3	1	1	3	1	1	1	3	1	1	1	3	3	3	3	3	2	3	1	1	1	1	1	3	3
GMI_ES01_c10216_255	3	1	1	1	1	3	1	1	1	3	3	3	3	3	1	3	1	1	1	3	3	3	3	3	3	2	3	3	3	1	3	1	1	1	3	3	1	1	3	1	1	3	1	1	1	1	1	1	3
GMI_ES01_c10387_303	1	1	3	1	1	3	1	3	3	3	3	1	1	3	2	3	1	1	3	1	3	3	3	3	3	3	1	3	1	3	3	3	3	1	3	3	3	3	3	3	1	3	3	3	1	1	3	1	3
GMI_ES01_c11420_274	3	1	1	1	3	1	1	1	1	3	3	1	1	1	1	1	3	1	3	1	1	1	1	3	1	3	3	1	1	1	1	3	3	3	1	1	3	3	3	1	3	3	3	3	1	1	3	3	3
GMI_ES01_c11741_182	3	1	1	1	3	3	1	3	3	1	1	1	1	1	3	1	3	1	3	3	3	3	3	1	1	3	1	1	3	3	1	3	3	1	3	3	1	3	1	1	2	1	1	1	3	1	1	1	3
GMI_ES01_c11960_237	1	3	1	3	1	2	1	1	3	3	1	1	1	1	1	3	3	1	3	3	3	1	3	3	1	1	3	1	1	3	3	3	1	3	1	1	3	1	1	3	3	1	1	1	1	1	1	1	3
GMI_ES01_c1287_580	3	3	3	3	1	3	1	1	3	1	1	1	1	3	1	3	1	1	1	1	3	3	3	3	3	3	3	1	3	3	1	1	3	3	1	1	3	1	1	1	3	3	1	1	1	1	3	3	1
GMI_ES01_c1307_465	3	3	3	1	1	3	1	1	3	3	3	3	1	1	3	3	3	1	3	3	3	3	3	1	1	3	3	1	1	3	1	3	3	3	1	1	3	3	1	3	2	1	1	1	1	1	3	1	3
GMI_ES01_c13233_204	3	1	3	1	1	3	1	3	1	1	3	1	2	3	1	1	1	1	1	3	3	1	1	3	3	3	2	3	1	3	1	3	1	1	3	3	1	3	1	3	2	3	1	1	3	1	1	2	3
GMI_ES01_c13403_102	3	1	1	1	3	1	1	1	3	3	1	3	3	1	3	1	1	3	3	3	3	1	1	3	1	1	1	1	3	1	1	3	1	1	1	3	1	1	1	3	1	1	1	1	3	1	1	1	1
GMI_ES01_c13432_100	3	3	3	1	1	3	1	1	3	3	3	3	1	1	3	3	3	1	3	3	3	3	3	1	1	3	3	1	1	3	1	3	1	3	1	1	3	3	1	3	3	1	1	1	1	1	3	1	3
GMI_ES01_c13663_212	3	3	3	1	1	3	3	3	3	3	3	3	3	1	1	3	3	1	1	3	3	1	3	1	1	3	1	1	3	3	3	1	1	3	3	3	3	3	3	1	3	1	3	3	1	1	3	1	3
GMI_ES01_c13907_104	3	3	3	1	3	3	1	1	1	1	3	3	3	3	3	1	1	3	1	1	1	3	3	1	1	1	3	1	3	1	3	3	1	3	1	1	1	1	1	1	3	1	3	3	1	1	3	1	3
GMI_ES01_c14001_299	1	3	3	1	1	1	3	3	1	1	3	3	3	3	3	1	1	3	1	1	1	1	1	1	3	1	1	1	1	1	1	3	3	1	3	3	1	1	1	3	3	1	1	1	1	1	3	3	1
GMI_ES01_c14065_159	1	1	1	3	3	1	1	1	1	1	1	1	1	3	1	3	1	3	1	1	1	3	1	3	3	3	1	1	1	1	3	1	1	1	1	1	3	1	3	3	1	3	1	1	3	1	1	3	3
GMI_ES01_c14139_498	1	1	1	1	3	3	1	1	3	1	1	1	1	3	1	3	3	1	1	3	3	3	3	1	3	3	1	1	3	3	1	3	1	1	1	3	3	1	1	1	1	1	1	1	3	1	1	3	3
GMI_ES01_c14233_268	3	1	1	3	3	3	3	1	1	3	3	1	1	2	3	1	3	3	3	3	3	3	1	1	1	3	3	1	3	1	1	1	3	3	1	2	1	3	1	1	2	3	1	1	3	1	1	1	3
GMI_ES01_c14397_365	3	1	3	1	3	3	1	3	1	3	3	1	1	3	1	1	1	1	1	3	3	1	1	3	3	3	2	3	1	3	1	3	1	1	3	3	1	3	1	3	2	3	1	1	3	1	1	2	3
GMI_ES01_c1475_450	3	1	1	1	3	1	1	1	1	3	1	1	1	1	1	1	3	1	3	1	1	1	1	3	1	3	0	1	1	1	1	3	3	3	1	1	3	3	3	1	1	3	3	3	1	1	3	3	3
GMI_ES01_c1511_1015	3	1	3	3	1	1	1	1	3	3	1	3	1	1	3	1	3	1	3	3	3	1	1	3	3	3	3	1	1	1	1	1	1	3	3	3	3	3	1	1	1	3	3	3	1	1	1	3	1
GMI_ES01_c1537_1127	3	3	3	1	1	3	1	3	3	3	3	3	1	1	3	3	3	1	3	3	3	3	3	3	3	1	3	1	1	3	1	3	3	3	1	1	3	3	1	3	2	1	1	1	1	1	3	1	3
GMI_ES01_c15405_389	3	1	3	3	3	3	3	3	1	3	3	1	1	1	1	3	3	3	1	1	1	3	1	3	1	1	1	1	3	1	3	1	1	3	1	3	1	3	3	1	1	1	3	3	1	1	3	1	1
GMI_ES01_c15628_381	3	3	3	3	3	3	3	1	3	1	3	3	3	1	1	1	3	1	1	3	3	3	1	3	3	3	3	1	3	1	1	1	3	1	3	3	1	1	3	3	3	3	1	1	1	1	3	1	1
GMI_ES01_c15886_573	3	3	3	1	1	3	3	3	1	3	3	3	1	1	1	3	3	1	1	3	3	1	3	1	1	3	1	1	3	3	3	1	1	3	3	1	1	3	3	1	1	1	3	3	1	1	3	1	3
GMI_ES01_c16275_104	3	1	1	0	1	1	3	3	3	1	1	1	3	1	1	1	1	1	3	3	3	3	1	3	3	1	3	3	3	3	1	3	1	1	3	1	1	3	3	1	2	1	1	1	1	1	1	1	1
GMI_ES01_c1638_111	3	1	3	3	3	3	3	1	3	1	3	1	1	1	2	1	3	1	1	3	3	3	1	3	1	1	3	3	3	1	3	1	3	1	3	3	1	1	3	3	3	3	1	1	1	1	3	1	1
GMI_ES01_c16437_198	3	3	3	1	1	3	1	3	3	1	1	1	3	1	3	1	1	1	3	3	3	3	3	3	3	1	3	3	3	3	1	3	1	1	3	1	1	3	3	1	2	1	1	1	1	1	1	1	3
GMI_ES01_c16727_290	3	1	3	1	1	3	3	3	1	1	1	1	1	3	3	3	1	1	3	3	3	1	1	3	3	3	2	3	1	3	1	3	1	3	3	1	1	3	1	3	3	1	1	1	3	1	1	3	3
GMI_ES01_c16774_222	1	3	3	1	3	1	3	3	3	1	3	1	3	3	3	1	1	3	3	3	3	1	1	3	1	3	1	3	3	1	1	3	1	3	1	3	1	1	3	3	3	3	1	1	3	1	1	1	3
GMI_ES01_c17064_407	1	1	1	1	3	3	1	1	3	1	1	1	1	3	1	3	3	1	1	3	3	3	3	2	3	3	1	1	3	3	1	3	1	0	1	3	3	1	1	1	2	1	1	1	3	1	1	3	3
GMI_ES01_c17183_318	1	1	3	3	3	3	1	3	3	1	3	1	3	3	1	1	3	1	1	1	3	3	3	1	1	1	1	3	1	1	1	1	3	3	1	3	3	1	1	3	1	3	3	3	3	1	1	1	1
GMI_ES01_c1725_728	3	3	3	1	3	3	1	1	1	1	3	3	3	3	3	1	1	3	1	1	1	3	3	1	1	1	3	1	3	1	3	3	1	3	1	1	3	1	1	1	3	1	3	3	1	1	3	3	3
GMI_ES01_c17486_304	1	1	3	3	3	3	1	1	3	1	3	1	3	3	3	3	1	1	1	1	1	3	3	3	3	3	3	1	1	3	3	1	1	1	1	1	3	3	1	1	3	1	1	1	1	1	1	1	1
GMI_ES01_c18017_440	3	3	3	1	3	3	1	1	1	1	3	3	3	3	3	1	1	3	1	1	1	3	3	1	1	1	3	1	3	1	3	3	1	3	1	1	1	1	1	1	3	1	3	3	1	1	3	3	3
GMI_ES01_c20367_331	3	1	3	1	3	3	1	3	3	3	3	1	1	1	3	1	1	1	1	3	3	1	3	3	3	1	2	3	1	3	1	3	1	1	3	3	1	3	1	3	2	3	1	1	3	1	1	1	3
GMI_ES01_c22124_205	3	1	1	3	3	3	3	1	1	3	3	1	1	2	3	1	3	3	3	3	3	3	1	1	1	3	3	1	3	1	1	1	3	3	1	2	1	3	1	1	2	3	1	1	3	1	1	1	3
GMI_ES01_c22545_242	1	1	3	3	3	3	1	3	3	1	3	1	1	3	1	1	3	1	1	1	3	3	3	1	1	1	1	3	1	1	1	1	3	3	1	3	3	1	1	3	1	3	3	3	3	1	1	1	1
GMI_ES01_c22619_143	3	1	1	1	1	3	1	1	1	1	3	3	1	3	1	3	1	3	3	3	3	3	3	3	1	3	3	3	3	3	1	3	3	3	3	3	1	1	3	3	1	3	1	1	1	1	1	1	1
GMI_ES01_c233_61	1	3	3	1	1	3	1	1	3	1	3	1	1	3	1	3	1	3	3	1	1	3	3	3	3	3	3	1	3	3	1	1	3	1	1	2	3	1	1	3	3	3	1	3	1	1	3	1	3
GMI_ES01_c24109_264	3	3	1	1	3	3	3	3	1	1	1	3	3	1	3	1	1	1	3	1	1	3	3	3	3	1	3	3	1	2	3	3	3	3	1	3	1	3	1	3	3	3	3	3	1	1	1	3	1
GMI_ES01_c25270_71	1	1	3	3	3	3	1	3	3	1	3	1	3	3	1	1	3	1	1	1	3	3	3	1	1	1	1	3	1	1	1	1	3	3	1	3	3	1	1	3	1	3	3	3	1	1	1	1	1
GMI_ES01_c25884_181	3	1	3	3	3	1	3	1	3	1	3	3	1	1	3	1	1	1	3	3	3	1	1	3	3	3	3	1	1	1	1	1	1	1	3	3	3	3	3	1	3	3	3	3	1	1	1	3	1
GMI_ES01_c26749_466	3	3	3	1	1	3	1	3	3	1	1	1	3	1	3	1	1	1	3	3	3	3	3	3	1	3	3	3	3	1	1	3	1	1	3	1	3	3	3	1	2	1	1	1	1	1	1	1	3
GMI_ES01_c27024_157	3	1	1	1	1	1	3	1	3	1	1	3	3	2	1	1	1	1	3	1	1	3	1	3	3	1	3	3	3	3	3	3	1	1	3	1	1	1	3	1	3	1	3	1	3	1	3	1	1
GMI_ES01_c27869_512	3	1	3	3	1	1	1	1	3	3	1	3	1	1	3	1	3	3	3	3	3	1	1	3	3	3	3	1	1	1	1	1	1	3	3	3	3	3	1	1	1	3	3	3	1	1	1	3	1
GMI_ES01_c27945_487	1	1	1	1	3	1	1	1	3	3	1	1	1	1	1	1	0	3	3	1	1	1	1	3	1	3	3	1	1	1	1	3	3	3	1	1	3	3	3	1	2	3	3	3	1	1	3	3	3
GMI_ES01_c2879_300	3	3	3	1	1	3	3	3	3	3	3	3	3	1	1	3	3	1	1	3	3	1	3	1	1	3	1	1	3	3	3	1	1	3	3	3	3	3	3	1	3	1	3	3	1	1	3	1	3
GMI_ES01_c30497_105	3	1	3	3	1	1	1	1	3	1	1	1	1	1	1	1	1	3	1	1	1	3	1	3	1	1	3	1	1	3	1	3	3	1	1	1	3	1	3	1	3	3	3	3	1	1	3	3	3
GMI_ES01_c3327_180	1	1	3	1	3	1	3	1	1	1	1	1	3	1	3	1	1	3	1	3	3	3	1	3	1	3	1	3	3	1	3	1	3	3	1	1	3	3	1	3	1	1	1	1	3	1	3	1	1
GMI_ES01_c3759_358	3	3	1	1	3	1	1	3	0	1	1	1	3	3	3	1	3	3	1	3	3	1	3	1	3	3	1	3	1	1	1	3	3	1	1	1	3	3	3	3	1	3	1	1	1	1	1	3	3
GMI_ES01_c3899_470	1	1	1	1	3	3	1	1	3	1	1	1	1	3	1	3	3	1	1	3	3	3	3	1	3	3	1	1	3	3	1	3	1	1	3	3	3	1	1	1	1	1	1	1	3	1	3	1	3
GMI_ES01_c4288_461	1	3	1	3	1	1	1	3	1	1	3	3	1	3	1	1	3	3	3	3	3	1	3	1	3	1	3	1	1	1	1	3	1	1	1	3	3	3	1	3	2	1	1	1	3	1	3	3	3
GMI_ES01_c4371_166	3	3	3	1	1	3	2	3	3	3	3	3	3	1	1	3	3	1	1	3	3	1	3	1	1	3	1	1	3	3	3	1	1	3	3	3	3	3	3	1	3	1	3	3	1	1	3	1	3
GMI_ES01_c4491_147	1	3	1	3	1	3	1	1	3	3	1	1	1	1	1	3	3	1	3	3	3	1	3	3	1	1	3	1	1	3	3	3	1	3	1	1	3	1	1	3	3	1	1	1	1	1	1	1	3
GMI_ES01_c461_1288	3	1	1	1	3	3	1	3	1	1	3	1	1	1	1	1	3	1	1	3	3	3	1	1	1	3	3	1	1	3	1	3	3	1	3	3	1	1	1	1	2	1	1	1	3	1	1	1	3
GMI_ES01_c4929_437	3	1	1	3	1	3	3	1	1	3	3	1	1	2	3	1	3	3	3	3	3	3	1	1	1	3	3	1	3	1	1	3	3	3	1	2	1	3	1	1	1	1	1	1	3	1	1	1	3
GMI_ES01_c507_760	1	3	1	3	1	1	1	3	3	3	3	3	1	1	1	1	3	3	3	1	1	3	1	1	1	1	1	1	1	1	1	3	1	3	1	3	3	3	3	1	2	3	1	1	3	1	3	3	1
GMI_ES01_c515_543	3	2	1	1	1	3	3	3	1	2	1	3	1	3	3	3	1	1	1	1	1	1	1	1	1	3	1	1	1	1	3	3	3	3	1	1	3	1	1	1	3	3	3	3	1	1	3	1	1
GMI_ES01_c5395_117	3	1	1	1	1	1	3	1	3	1	1	3	3	1	1	1	1	1	3	1	1	3	1	3	3	1	3	3	3	3	3	3	1	1	3	1	1	1	3	1	3	1	3	1	3	1	3	1	1
GMI_ES01_c5633_477	1	1	1	3	3	1	1	1	0	1	1	1	1	3	1	1	1	3	1	3	3	1	1	1	1	3	1	1	3	1	1	1	1	1	3	1	3	1	3	3	1	3	1	1	3	1	1	3	3
GMI_ES01_c6574_349	1	3	3	1	1	1	3	3	1	1	3	3	3	3	3	1	3	3	3	3	3	1	1	3	3	3	3	1	1	1	3	3	3	1	3	3	1	1	3	3	3	1	1	1	1	1	3	3	1
GMI_ES01_c791_1072	3	3	3	1	1	3	3	3	3	3	3	3	1	1	1	3	3	1	1	3	3	1	3	1	1	3	1	1	3	3	3	1	1	3	3	1	3	3	3	1	3	1	3	3	1	1	3	1	3
GMI_ES01_c7940_496	3	1	1	3	3	1	1	1	3	3	1	1	3	3	3	1	1	3	1	3	3	3	1	1	3	1	1	3	3	1	1	1	3	3	3	3	3	3	3	1	2	1	3	1	1	1	3	3	1
GMI_ES01_c796_180	3	1	3	3	1	1	1	1	3	3	1	3	1	1	3	1	3	3	3	3	3	1	1	3	3	3	3	2	1	1	1	1	1	3	3	3	3	3	1	1	1	3	3	3	1	1	1	3	1
GMI_ES01_c7970_395	3	3	3	1	3	3	1	1	1	1	3	3	3	3	3	1	1	3	1	1	1	3	3	1	1	1	3	1	3	1	3	3	1	3	1	1	1	1	1	1	3	1	3	3	1	1	3	3	3
GMI_ES01_c8121_663	3	1	3	3	3	3	3	1	3	1	3	1	3	3	1	1	3	1	1	3	3	3	1	3	1	1	3	3	3	1	3	1	3	1	3	3	1	1	3	3	3	3	1	1	1	1	3	1	1
GMI_ES01_c8337_431	1	1	1	1	3	3	1	1	3	1	1	1	1	3	1	3	3	1	1	3	3	3	3	1	3	3	1	1	3	3	1	3	1	1	3	3	3	1	1	1	1	1	1	1	3	1	3	1	3
GMI_ES01_c8343_342	3	3	1	1	1	1	1	3	3	3	3	3	1	1	0	1	3	3	1	1	1	3	3	1	1	1	3	1	1	1	3	3	1	1	1	1	3	3	1	1	3	1	1	1	3	1	3	3	1
GMI_ES01_c8445_691	1	3	1	3	1	1	1	3	1	3	3	3	3	1	1	1	3	3	2	3	3	1	3	3	3	3	3	3	1	3	3	3	1	3	1	3	3	1	3	1	1	3	1	1	3	1	3	3	3
GMI_ES01_c8716_268	3	3	3	1	3	3	1	1	1	1	3	3	3	3	3	1	1	3	1	1	1	3	3	1	1	1	3	1	3	1	3	3	1	3	1	1	1	1	1	1	3	1	3	3	1	1	3	1	3
GMI_ES01_c9910_138	1	3	1	3	1	1	1	3	1	1	3	3	1	3	1	1	3	3	3	3	3	1	3	1	3	1	3	1	1	1	1	3	3	1	1	3	3	3	1	3	2	1	1	1	3	1	3	3	3
GMI_ES01_lrc13031_95	3	3	3	1	1	3	3	3	3	3	3	0	3	1	1	3	3	1	1	3	2	1	3	1	1	3	1	1	3	3	3	1	1	3	3	2	3	3	3	1	3	1	3	3	1	1	2	1	3
GMI_ES01_lrc16961_353	3	3	1	3	1	1	1	1	2	1	3	1	3	3	3	1	3	3	1	3	3	3	3	1	3	1	1	3	1	1	1	3	1	1	1	3	3	3	3	3	2	3	1	1	1	1	1	3	3
GMI_ES01_lrc29552_212	3	1	1	1	1	3	1	1	3	3	3	3	3	1	1	1	1	1	1	1	1	3	3	3	3	3	3	3	1	1	3	3	3	3	3	1	1	1	3	1	3	1	1	1	1	1	3	1	3
GMI_ES01_lrc7807_649	3	3	3	1	3	1	1	3	3	1	1	1	3	3	1	1	1	3	3	1	1	3	1	3	1	3	3	3	1	1	3	3	3	3	1	3	1	1	3	1	3	3	2	1	3	1	1	3	1
GMI_ES01_lrc9332_388	1	3	3	1	3	1	3	3	3	1	1	1	3	3	1	1	1	3	3	3	3	1	1	3	1	3	1	3	1	1	1	3	1	3	1	3	1	1	3	3	3	3	2	1	3	1	1	3	3
GMI_ES02_c10836_312	3	1	1	3	3	1	1	1	3	3	1	1	3	3	3	1	1	3	3	3	3	3	1	1	1	1	1	3	3	1	1	1	3	3	3	3	3	3	3	1	2	1	3	3	1	1	3	3	1
GMI_ES02_c10841_857	3	3	1	1	1	3	1	1	3	3	3	3	1	1	3	3	3	1	3	3	3	3	3	1	1	3	3	1	1	3	1	3	1	3	1	1	3	3	1	3	2	1	1	1	1	1	3	1	3
GMI_ES02_c11747_563	1	1	3	3	3	3	1	3	3	1	3	1	1	3	1	1	3	1	1	1	3	3	1	1	1	1	1	3	1	1	1	1	3	3	1	3	3	1	1	3	1	3	3	3	3	1	1	1	1
GMI_ES02_c11794_636	3	3	3	1	1	3	3	3	3	3	3	3	3	1	1	3	3	1	1	3	3	1	3	1	1	3	1	1	3	3	3	1	1	3	3	3	3	3	3	1	3	1	3	3	1	1	3	1	3
GMI_ES02_c11918_179	1	3	3	1	3	1	3	3	3	1	1	1	3	3	3	1	1	3	3	3	3	1	1	3	1	3	1	3	3	1	1	3	1	3	1	3	1	1	3	3	3	3	1	1	3	1	1	1	3
GMI_ES02_c12488_534	1	1	3	3	3	1	3	1	3	1	3	3	1	3	1	1	3	3	3	1	1	1	1	3	3	1	1	3	1	1	1	1	3	1	3	3	3	1	3	1	3	1	3	3	3	1	1	1	3
GMI_ES02_c12598_260	3	3	3	3	1	3	1	0	3	1	1	1	1	3	0	3	1	1	1	1	3	3	3	3	3	3	3	1	3	3	1	1	3	3	1	1	3	1	1	1	3	3	0	1	1	1	3	3	1
GMI_ES02_c12621_204	1	3	1	3	1	3	1	3	3	1	3	3	1	1	1	3	1	3	3	3	3	3	3	1	1	3	3	1	3	3	3	3	1	3	1	1	3	1	1	1	2	3	3	3	1	1	1	3	1
GMI_ES02_c12721_577	1	1	1	3	3	1	1	1	3	1	1	1	3	3	3	3	3	1	3	1	1	1	3	3	1	3	3	1	1	3	3	2	1	1	1	3	3	1	1	1	3	1	1	1	1	1	1	3	1
GMI_ES02_c12737_306	1	3	3	1	3	3	1	3	3	1	1	1	3	1	3	1	1	1	3	3	3	3	3	3	1	3	3	3	3	1	1	3	3	1	3	1	3	3	3	1	2	1	1	1	1	1	1	1	3
GMI_ES02_c12761_183	1	1	1	1	3	1	3	1	1	3	1	1	1	3	3	1	3	1	1	1	1	1	3	3	3	1	1	3	1	1	1	3	3	1	3	3	3	3	1	1	3	3	1	1	3	1	3	3	3
GMI_ES02_c13068_328	1	3	1	1	1	3	3	3	1	2	3	3	3	1	3	1	1	1	3	3	3	3	3	3	3	1	3	3	3	1	3	1	3	3	1	1	1	1	3	3	3	3	3	3	1	1	3	1	1
GMI_ES02_c13447_229	3	1	1	1	3	3	3	1	3	3	3	3	1	1	1	1	3	1	3	1	1	1	1	3	1	3	3	1	1	1	1	3	3	3	1	1	3	3	3	1	1	1	1	1	3	1	3	3	3
GMI_ES02_c13596_178	3	3	1	2	1	3	3	3	3	1	1	1	3	1	1	1	1	1	3	3	3	3	2	3	3	1	3	1	3	3	1	3	1	1	3	1	1	3	3	1	2	1	1	1	1	1	1	1	3
GMI_ES02_c13608_538	3	1	1	1	3	3	1	3	1	1	3	1	1	1	1	1	3	1	1	3	3	3	1	1	1	3	1	1	1	3	1	3	3	1	3	3	1	3	1	1	2	1	1	1	3	1	1	1	3
GMI_ES02_c13712_383	1	1	3	3	3	3	1	3	3	1	3	1	1	3	1	1	3	1	1	1	3	3	1	1	1	1	1	3	1	1	1	1	3	3	1	3	3	1	1	3	1	3	3	3	3	1	1	1	1
GMI_ES02_c13726_298	3	3	3	1	3	3	3	3	1	1	1	3	1	1	1	1	1	1	3	1	1	3	3	3	1	3	3	3	1	1	3	3	3	3	1	3	1	3	3	3	3	3	3	3	1	1	1	3	1
GMI_ES02_c14180_257	3	1	1	1	3	1	1	1	1	3	3	1	1	1	1	1	3	1	3	1	1	1	1	3	1	3	2	1	1	1	1	3	3	3	1	1	3	3	3	1	2	3	3	3	1	1	3	3	3
GMI_ES02_c14478_154	3	3	1	1	1	1	1	3	3	3	3	3	1	1	1	1	3	3	1	1	1	3	3	1	1	1	3	1	1	1	3	3	1	1	1	1	3	3	1	1	3	1	1	1	3	1	3	3	1
GMI_ES02_c14555_217	1	1	1	3	3	1	1	1	3	1	1	1	3	3	3	3	3	1	3	1	1	1	3	3	1	3	3	1	1	3	3	0	1	1	1	3	3	1	1	1	3	1	1	1	1	1	1	3	1
GMI_ES02_c14559_362	3	3	1	1	1	3	3	3	3	1	1	1	3	1	1	1	1	1	3	3	3	3	2	3	3	1	3	3	3	3	1	3	1	1	3	1	1	3	3	1	2	1	3	3	1	1	1	1	3
GMI_ES02_c14677_456	3	3	3	1	3	3	1	1	1	1	3	3	1	3	3	1	1	3	1	1	1	3	3	1	1	1	3	1	3	1	3	3	1	3	1	1	3	1	1	1	3	1	3	3	1	1	3	3	3
GMI_ES02_c14804_736	1	3	3	1	3	1	3	3	3	1	1	1	3	3	3	1	1	3	3	3	3	1	1	3	1	3	1	3	3	1	1	3	1	3	1	3	1	1	3	3	3	3	1	1	3	1	1	1	3
GMI_ES02_c15089_196	3	1	1	3	1	1	1	1	3	3	1	1	3	3	3	1	1	3	3	3	3	3	1	1	1	1	1	3	3	1	1	1	3	3	3	3	3	3	3	1	2	1	3	3	1	1	3	3	1
GMI_ES02_c15462_413	1	1	3	1	3	3	3	3	3	3	1	1	3	1	1	1	1	3	3	3	3	3	3	1	3	1	3	1	3	3	1	3	1	3	3	1	3	3	3	3	1	3	3	3	1	1	1	1	1
GMI_ES02_c15481_563	3	1	1	3	1	3	3	3	3	3	3	1	1	1	1	3	3	3	3	1	1	3	1	3	3	1	3	3	3	1	3	1	1	3	1	3	3	3	3	1	1	2	3	3	1	1	3	1	1
GMI_ES02_c15652_109	3	3	3	1	1	3	3	3	1	3	3	3	1	1	1	3	3	1	1	3	3	1	3	1	1	3	1	1	3	3	3	1	1	3	3	1	3	3	3	1	3	1	3	3	1	1	3	1	3
GMI_ES02_c15926_519	1	1	3	1	1	3	1	3	3	3	3	1	1	3	2	3	1	1	3	1	3	3	3	3	3	3	1	3	1	3	3	3	3	1	3	3	3	3	3	3	1	3	3	3	1	1	3	1	1
GMI_ES02_c15952_348	1	3	1	1	1	3	1	1	3	1	1	1	1	3	1	3	3	1	3	3	2	3	3	1	3	3	3	1	3	3	1	1	1	1	3	3	3	1	1	1	2	1	1	1	3	1	3	1	3
GMI_ES02_c16987_268	1	3	3	1	3	3	1	3	3	1	1	1	3	1	3	1	1	1	3	3	3	3	3	3	1	3	3	3	3	1	1	3	1	1	3	1	3	3	3	3	2	1	1	1	1	1	1	1	3
GMI_ES02_c17191_397	1	1	1	1	3	3	1	1	3	1	1	1	1	3	1	3	3	1	1	3	3	3	3	1	3	3	1	1	3	3	1	3	1	1	1	3	3	1	1	1	1	1	1	1	3	1	1	3	3
GMI_ES02_c17364_288	3	3	3	3	3	3	1	1	1	1	3	1	3	3	1	3	1	1	1	3	3	3	1	3	1	1	3	1	1	3	3	1	1	1	3	3	3	1	1	3	1	1	1	1	1	1	3	1	1
GMI_ES02_c17596_199	1	1	3	1	3	1	3	1	1	1	1	1	3	1	3	1	1	3	1	3	3	3	1	3	1	3	1	3	3	1	3	1	3	3	1	1	3	3	1	3	1	1	1	1	3	1	3	1	1
GMI_ES02_c17906_415	3	1	3	1	3	3	1	3	1	3	3	1	1	3	1	1	1	1	1	3	3	1	1	3	3	3	2	3	1	3	1	3	1	1	3	3	1	3	1	3	2	3	1	1	3	1	1	2	3
GMI_ES02_c17907_296	3	3	1	3	1	1	1	1	2	1	3	1	3	3	3	1	3	3	1	3	3	3	3	1	3	1	1	3	1	1	1	3	1	1	1	3	3	3	3	3	2	3	1	1	1	1	1	3	3
GMI_ES02_c18066_185	3	3	3	3	3	3	1	1	1	1	3	1	3	3	1	3	1	1	1	3	3	3	1	3	1	1	3	1	1	3	3	1	1	1	3	3	3	1	1	3	1	1	1	1	1	1	3	1	1
GMI_ES02_c1819_259	3	1	3	1	3	3	1	3	1	3	1	1	1	1	3	1	1	1	1	3	3	1	3	3	3	3	2	1	3	3	1	3	1	1	3	3	1	3	1	3	2	1	1	1	3	1	1	1	3
GMI_ES02_c18621_282	1	1	1	3	1	1	1	1	1	3	1	1	1	1	3	3	3	3	3	3	3	3	1	3	1	1	1	3	3	3	1	1	1	1	3	3	3	3	1	1	3	3	3	3	3	1	3	1	1
GMI_ES02_c1946_224	3	1	1	1	1	3	1	1	1	1	3	3	3	3	1	3	1	1	3	3	3	3	3	3	3	3	3	3	3	3	3	1	1	0	3	3	1	1	3	1	1	3	1	1	1	1	1	1	3
GMI_ES02_c19578_292	1	3	1	3	1	3	1	3	3	1	3	3	1	1	1	3	1	3	3	3	3	3	3	1	1	3	3	1	3	3	3	3	1	3	1	1	3	1	1	1	2	3	3	3	1	1	1	3	1
GMI_ES02_c19974_185	1	1	3	3	3	3	1	3	3	1	3	1	1	3	1	1	3	1	1	1	3	3	3	1	1	1	1	3	1	1	1	1	3	3	1	3	3	1	1	3	1	3	3	3	3	1	1	1	1
GMI_ES02_c20191_129	3	1	1	3	1	3	3	1	1	3	3	1	1	1	3	1	3	3	3	3	3	3	1	1	1	3	3	1	3	1	1	3	3	3	1	1	1	3	1	1	1	1	1	1	3	1	1	1	3
GMI_ES02_c2118_202	1	3	1	1	3	3	1	1	3	1	1	1	1	3	1	1	1	1	1	3	3	1	3	1	1	3	1	1	3	3	1	3	1	1	3	1	3	1	1	1	1	1	1	1	3	1	1	3	3
GMI_ES02_c21781_486	3	3	3	1	1	3	3	3	3	3	3	3	3	1	1	3	3	1	1	3	3	1	3	1	1	3	1	1	3	3	3	1	1	3	3	3	3	3	3	1	3	1	3	3	1	1	3	1	3
GMI_ES02_c22225_492	3	1	3	3	1	1	1	1	3	1	1	3	1	1	3	1	3	1	3	3	3	1	1	3	3	3	3	1	1	1	1	1	1	3	3	3	3	3	1	1	1	3	3	3	1	1	1	3	1
GMI_ES02_c23210_257	1	1	1	1	1	3	1	1	3	1	1	1	1	3	1	3	3	1	1	3	3	3	3	1	3	3	1	1	3	3	1	3	1	1	3	3	3	3	1	1	1	1	1	1	3	1	3	1	3
GMI_ES02_c23736_166	1	3	3	1	1	1	3	3	1	1	3	3	3	3	3	1	3	3	3	3	3	1	1	3	3	3	3	1	1	1	3	3	3	1	3	3	1	1	3	3	3	1	1	1	1	1	3	3	1
GMI_ES02_c247_241	1	1	1	3	3	1	1	1	1	1	1	1	1	3	1	1	1	3	1	1	1	1	1	3	1	3	1	1	3	1	3	1	1	1	3	1	3	1	3	3	1	3	1	1	3	1	1	3	3
GMI_ES02_c25461_277	1	3	3	1	1	1	3	3	1	3	1	3	1	1	1	1	3	3	3	3	3	1	3	1	3	3	1	1	1	1	3	3	3	1	3	3	1	1	2	3	3	3	3	3	3	1	1	1	3
GMI_ES02_c2554_426	3	3	3	1	1	3	1	3	1	3	3	3	1	1	1	3	2	1	1	3	3	1	3	1	1	3	1	1	3	3	3	1	1	3	3	1	1	3	3	3	1	3	3	3	1	1	3	3	3
GMI_ES02_c26223_268	3	1	1	3	1	1	1	1	3	3	1	1	3	3	3	1	1	3	3	3	3	3	1	1	1	1	1	3	3	1	1	1	3	3	3	3	3	3	3	1	2	1	3	3	1	1	3	3	1
GMI_ES02_c27723_426	1	3	1	3	1	1	1	1	1	1	1	1	3	3	1	1	3	3	1	1	1	3	3	2	1	3	3	1	1	3	1	1	1	1	1	3	1	1	3	3	1	1	1	1	3	1	3	3	3
GMI_ES02_c27778_528	3	1	1	1	3	3	3	1	3	3	3	3	1	1	1	1	3	1	3	1	1	1	1	1	1	1	3	1	3	1	1	3	3	3	1	1	3	3	3	1	1	1	1	1	3	1	3	3	3
GMI_ES02_c29199_390	1	1	1	3	1	1	1	3	1	3	1	1	1	1	3	3	3	3	3	3	3	3	1	3	1	1	1	3	3	3	1	1	1	1	3	3	3	3	1	1	1	3	3	3	3	1	3	1	1
GMI_ES02_c2923_535	1	3	3	1	1	3	1	1	3	1	2	1	1	3	1	1	1	3	3	1	1	3	3	3	3	3	3	1	3	3	1	1	3	1	1	0	3	1	1	3	3	3	1	3	1	1	3	1	3
GMI_ES02_c2959_310	1	1	3	1	3	3	3	3	3	3	1	1	3	1	1	1	3	3	3	3	3	3	3	1	3	1	3	1	3	3	1	3	1	3	3	1	3	3	3	3	1	3	3	3	1	1	1	1	1
GMI_ES02_c3044_164	1	1	3	1	3	3	3	3	3	3	1	1	3	1	1	1	1	3	3	3	3	3	3	1	3	1	3	1	3	3	1	3	1	3	3	1	3	3	3	3	1	3	3	3	1	1	1	1	1
GMI_ES02_c31310_407	3	1	1	1	3	1	1	1	1	3	1	1	1	1	1	1	3	1	3	1	1	1	1	3	1	3	2	1	1	1	1	3	3	3	1	1	3	3	3	1	2	3	3	3	1	1	3	3	3
GMI_ES02_c31937_212	3	3	3	1	1	3	3	3	3	3	3	3	3	1	1	3	3	1	1	3	3	1	3	1	1	3	1	1	3	3	3	1	1	3	3	3	3	3	3	1	3	1	3	3	1	1	3	1	3
GMI_ES02_c3206_293	3	3	3	1	3	3	1	1	1	1	3	3	1	3	3	1	1	1	1	1	1	3	3	1	1	1	3	1	3	1	3	3	1	1	1	1	3	1	1	1	3	3	3	3	1	1	3	3	3
GMI_ES02_c33619_381	3	3	1	3	3	3	3	1	1	3	3	1	1	2	3	1	3	3	3	3	3	3	1	1	1	3	3	1	1	1	1	1	3	3	1	2	1	3	1	1	2	3	1	1	3	1	1	1	3
GMI_ES02_c34690_199	1	1	1	1	1	3	1	1	3	1	1	1	1	3	1	3	3	1	1	3	3	3	3	1	3	3	1	1	3	3	1	3	1	1	3	3	3	1	1	1	1	1	1	1	3	1	3	1	3
GMI_ES02_c349_407	1	1	1	1	3	3	1	1	3	1	1	1	1	3	1	3	3	1	1	3	3	3	3	1	3	3	1	1	3	3	1	3	1	1	1	3	3	1	1	1	1	1	1	1	3	1	1	3	3
GMI_ES02_c3577_672	3	3	3	3	3	3	3	1	3	1	3	3	1	1	1	1	3	1	1	3	3	3	1	3	3	3	3	3	3	1	1	1	3	1	3	3	1	1	3	3	3	3	1	1	1	1	3	1	1
GMI_ES02_c35886_610	3	3	1	3	3	1	1	2	3	1	3	3	3	3	1	1	1	1	3	3	3	1	3	3	3	3	1	3	1	3	3	1	1	1	3	1	1	3	3	3	3	1	3	3	3	1	3	1	1
GMI_ES02_c36026_284	3	3	1	3	1	1	1	1	2	1	3	1	3	3	3	1	3	3	1	3	3	3	3	1	3	1	1	3	1	1	1	3	1	1	1	3	3	3	3	3	2	3	1	1	1	1	1	3	3
GMI_ES02_c37368_176	3	1	1	3	3	3	3	1	1	1	3	3	3	1	3	3	3	1	1	3	1	3	1	1	3	1	1	3	3	1	1	1	3	1	1	3	3	3	1	3	1	3	1	1	3	1	3	1	3
GMI_ES02_c38444_270	1	1	3	1	3	1	3	1	1	1	1	1	3	1	3	1	1	3	1	3	3	3	1	3	1	3	1	3	3	1	3	1	3	3	1	1	3	3	1	3	1	1	1	1	3	1	3	1	1
GMI_ES02_c38960_346	3	3	3	1	3	3	1	1	1	3	3	3	1	3	3	1	3	3	1	3	3	3	3	1	3	1	3	1	3	1	3	3	3	1	3	1	1	1	1	1	3	3	1	1	1	1	3	3	3
GMI_ES02_c4091_462	1	3	1	3	1	3	1	3	3	1	3	3	1	1	1	3	1	3	3	3	3	3	3	1	1	3	3	1	3	3	3	3	1	3	1	1	3	1	1	1	2	3	3	3	1	1	1	3	1
GMI_ES02_c4144_303	1	1	1	1	1	3	3	1	3	3	3	3	3	1	3	1	1	1	3	1	1	3	1	3	3	3	3	3	1	1	3	3	1	3	1	1	1	1	3	1	3	1	1	1	3	1	3	1	3
GMI_ES02_c4277_710	1	1	3	3	3	3	1	1	3	1	3	1	3	3	3	3	1	1	1	1	3	3	3	1	3	3	3	3	1	3	1	1	3	1	1	1	3	3	1	1	3	1	1	1	1	1	1	1	1
GMI_ES02_c5098_397	1	1	1	3	3	1	1	1	3	1	1	1	3	3	3	3	3	1	3	1	1	1	3	3	1	3	3	1	1	3	3	2	1	1	1	3	3	1	1	1	3	1	1	1	1	1	1	3	1
GMI_ES02_c5703_238	3	1	1	3	3	1	1	1	3	3	1	1	3	3	3	1	1	3	1	3	3	3	1	1	3	1	1	3	3	1	1	1	3	3	3	3	3	3	3	1	1	1	3	1	1	1	3	3	1
GMI_ES02_c5884_318	3	3	1	1	1	3	3	3	3	1	1	1	3	1	1	1	1	1	3	3	3	3	2	3	3	1	3	1	3	3	1	3	1	1	3	1	1	3	3	1	2	1	3	3	1	1	1	1	3
GMI_ES02_c6122_167	3	1	3	3	3	1	3	1	3	1	3	3	1	3	1	1	1	3	3	3	3	1	1	3	3	1	3	3	1	1	1	1	3	1	3	3	3	1	3	1	3	1	3	3	1	1	1	3	1
GMI_ES02_c631_591	1	1	3	3	3	1	3	1	1	1	3	1	1	3	1	1	3	1	3	1	1	1	1	3	3	1	1	3	1	1	1	1	3	1	3	3	3	1	1	1	3	1	3	3	3	1	1	1	3
GMI_ES02_c6368_605	1	3	3	1	1	1	3	3	1	3	1	3	1	3	1	1	3	3	3	3	3	1	3	1	3	3	1	1	1	1	3	3	3	1	3	3	1	1	2	3	3	3	3	3	3	1	1	1	3
GMI_ES02_c6507_520	1	3	3	1	1	3	1	1	3	1	3	1	1	3	1	3	1	3	3	1	1	3	3	3	3	3	3	1	3	3	1	1	3	1	1	2	3	1	1	3	3	3	1	3	1	1	3	1	3
GMI_ES02_c6762_308	1	1	3	1	3	3	3	3	3	1	1	1	3	1	1	1	3	3	3	3	3	3	3	1	3	1	3	1	3	3	1	3	1	3	3	1	3	3	3	3	1	3	3	3	1	1	1	1	1
GMI_ES02_c6920_143	3	3	3	1	3	3	1	1	1	1	3	3	3	3	3	1	1	3	1	1	1	3	3	1	1	1	3	1	3	1	3	3	1	3	1	1	1	1	1	1	3	1	3	3	1	1	3	1	3
GMI_ES02_c7768_318	3	0	3	3	1	1	1	1	3	3	0	3	1	1	3	1	3	3	3	3	3	1	1	3	3	3	3	2	1	1	1	1	1	3	3	3	3	3	1	1	1	3	3	3	1	1	1	3	1
GMI_ES02_c8186_443	3	1	1	1	1	3	1	1	1	1	3	3	3	3	1	3	1	1	3	3	3	3	3	3	3	3	3	3	3	3	3	1	1	2	3	3	1	1	3	1	1	3	1	1	1	1	1	1	3
GMI_ES02_c8298_599	1	1	1	1	3	3	1	1	3	1	1	1	1	3	1	3	3	1	1	3	3	3	3	1	3	3	1	1	3	3	1	3	1	1	1	3	3	1	1	1	1	1	1	1	3	1	1	3	3
GMI_ES02_c8845_199	3	1	3	1	3	1	3	1	1	1	1	1	3	1	3	1	1	3	1	3	3	3	1	3	1	3	1	3	3	1	1	1	3	3	1	1	1	3	1	3	1	1	1	1	1	1	3	1	1
GMI_ES02_c911_580	3	1	3	1	1	1	1	1	1	3	3	3	1	3	1	3	1	1	1	1	1	1	1	3	3	3	1	3	1	1	3	3	1	1	1	1	2	1	1	3	3	3	1	1	1	1	3	1	3
GMI_ES02_c933_584	3	2	1	1	1	3	3	1	1	2	1	3	1	3	1	1	1	1	1	1	1	1	1	1	1	3	3	1	1	1	3	3	3	3	1	1	3	1	1	1	3	3	1	1	1	1	3	3	3
GMI_ES02_c9794_269	1	1	3	3	3	3	3	3	3	1	1	1	3	1	3	1	3	3	3	3	3	3	3	3	3	1	3	3	3	3	1	3	3	3	3	1	3	1	3	1	1	3	3	3	1	1	1	1	1
GMI_ES02_lrc12182_165	3	1	3	3	1	1	1	1	3	3	1	3	1	1	3	1	3	3	3	3	3	1	1	3	3	3	3	1	1	1	1	1	1	3	3	3	3	3	1	1	1	3	3	3	1	1	1	3	1
GMI_ES02_lrc13446_328	1	1	3	3	1	1	1	3	3	1	3	1	1	1	1	3	1	3	3	3	3	3	1	1	1	3	1	1	3	3	3	3	1	3	1	1	3	1	1	1	1	3	3	3	3	1	1	3	1
GMI_ES02_lrc13788_346	3	3	1	3	1	3	1	3	3	1	1	3	1	1	1	3	1	3	3	3	3	3	3	1	1	3	3	1	3	3	3	3	1	3	1	1	3	1	1	1	1	3	3	3	1	1	1	3	1
GMI_ES02_lrc18911_190	1	1	1	1	3	1	3	1	1	3	1	1	1	3	3	1	3	1	1	1	1	1	3	3	3	1	1	3	1	1	1	3	3	1	3	3	3	3	1	1	3	3	1	1	3	1	3	3	3
GMI_ES02_lrc20576_405	1	3	1	3	1	1	1	1	1	1	1	1	3	3	1	1	3	3	1	1	1	3	3	3	1	3	3	1	1	3	1	1	1	1	1	3	1	1	3	3	1	1	1	1	3	1	3	3	3
GMI_ES02_lrc37108_772	3	3	3	1	1	3	3	3	3	3	3	3	1	1	3	3	3	1	3	3	3	3	3	3	3	1	3	1	1	3	1	3	3	3	1	1	3	3	1	1	2	1	1	1	1	1	3	1	3
GMI_ES02_lrc37378_471	1	1	3	1	3	1	3	1	1	1	1	1	3	1	3	1	1	3	1	3	3	3	1	3	1	3	1	3	3	1	3	1	3	3	1	1	3	3	1	3	1	1	1	1	3	1	3	1	1
GMI_ES15_c10103_419	3	3	3	1	1	3	3	3	3	3	3	3	3	1	1	3	3	1	1	3	3	1	3	3	1	3	1	1	3	3	3	1	3	3	3	3	1	3	3	1	3	1	3	3	1	1	3	1	1
GMI_ES15_c10388_464	3	3	1	1	1	1	1	3	1	1	3	1	3	3	1	1	3	3	1	3	3	1	3	1	3	3	3	3	1	1	1	3	1	1	1	1	3	3	3	3	2	3	3	3	1	1	1	3	3
GMI_ES15_c10509_256	1	3	3	1	1	3	1	1	3	1	3	1	1	3	1	3	1	1	3	1	3	3	3	3	3	3	3	1	3	3	1	1	3	1	1	1	3	1	1	3	3	3	1	1	1	1	3	1	3
GMI_ES15_c10866_209	1	1	1	1	1	3	1	1	3	1	1	1	1	3	1	3	3	1	1	3	3	3	3	1	3	3	1	1	3	3	1	1	1	1	3	3	3	3	1	1	1	1	1	1	3	1	3	1	3
GMI_ES15_c11166_228	3	1	1	3	3	1	1	1	3	3	1	1	3	3	3	1	1	3	1	3	3	3	1	1	3	1	1	3	3	1	1	1	3	3	3	3	3	3	3	1	1	1	3	1	1	1	3	3	1
GMI_ES15_c12274_189	3	1	3	3	1	1	1	1	3	3	1	3	1	1	3	1	3	3	3	3	3	1	1	3	3	3	3	2	1	1	1	1	1	3	3	3	3	3	1	1	1	3	3	3	1	1	1	3	1
GMI_ES15_c12355_287	1	1	3	3	1	3	3	3	3	3	1	3	3	1	1	1	1	3	1	3	3	3	3	1	3	1	3	3	1	3	1	3	1	3	3	1	3	1	3	3	1	3	3	3	1	1	1	1	1
GMI_ES15_c1273_527	1	1	3	3	3	3	1	1	3	1	3	1	3	3	3	3	1	1	1	1	3	3	3	3	3	3	3	3	1	3	1	1	3	1	1	1	3	3	1	1	3	1	1	1	1	1	1	1	1
GMI_ES15_c1324_755	3	3	3	1	3	1	1	3	1	1	1	1	1	1	3	3	1	3	3	3	3	1	3	3	1	3	3	3	3	3	1	3	3	1	3	3	3	3	1	3	2	3	1	1	3	1	1	3	3
GMI_ES15_c13434_347	1	1	1	3	1	1	1	1	1	3	1	1	1	1	3	3	3	3	1	3	3	3	1	1	1	3	1	3	3	3	1	1	1	1	3	3	3	3	1	1	2	3	3	3	3	1	3	1	1
GMI_ES15_c13627_458	3	1	1	1	1	3	1	1	1	1	3	3	2	3	1	3	1	3	3	3	3	3	3	3	1	3	3	3	3	3	1	3	3	3	3	3	1	1	3	3	1	3	1	1	1	1	1	1	1
GMI_ES15_c13674_329	3	3	1	1	3	1	1	3	2	3	1	1	3	3	3	1	3	3	1	3	3	1	3	1	3	3	1	3	1	1	1	3	3	1	1	1	3	3	1	3	2	3	1	1	3	1	1	3	3
GMI_ES15_c13888_212	3	1	3	3	3	3	3	1	1	3	1	1	3	1	3	3	3	3	1	3	3	3	1	1	1	3	3	3	1	1	1	1	3	3	1	2	3	3	3	1	1	3	3	3	1	1	1	1	3
GMI_ES15_c14048_223	1	3	1	1	3	3	1	1	3	1	1	1	1	3	1	1	1	1	1	3	3	1	3	1	1	3	1	1	3	3	1	3	1	1	3	1	3	1	1	1	1	1	1	1	3	1	1	3	3
GMI_ES15_c14129_69	3	3	3	1	1	3	3	3	1	3	3	3	1	1	3	3	3	1	3	3	3	3	3	3	3	1	3	1	3	3	1	3	3	3	1	1	1	3	1	1	2	1	3	3	1	1	3	1	3
GMI_ES15_c14533_341	3	1	1	1	1	3	3	3	1	1	1	1	1	3	3	3	1	1	3	3	3	1	1	3	3	3	2	3	1	3	1	3	1	3	3	1	1	3	1	3	3	1	1	1	3	1	1	3	3
GMI_ES15_c14565_407	3	1	1	1	3	3	3	1	3	3	3	3	1	1	1	1	3	1	3	1	1	1	1	1	1	3	3	1	3	1	1	3	3	3	1	1	3	3	3	1	1	1	1	1	3	1	3	3	3
GMI_ES15_c15399_80	3	3	1	1	1	3	3	3	3	1	1	1	3	1	1	1	1	1	3	3	3	3	2	3	3	1	3	1	3	3	1	3	1	1	3	1	1	3	3	1	2	1	3	3	1	1	1	1	3
GMI_ES15_c1630_786	3	3	3	1	3	1	1	3	3	1	1	1	3	3	1	1	1	3	3	1	1	3	1	3	1	3	3	3	1	1	3	3	3	3	1	3	1	1	3	1	3	3	2	1	3	1	1	3	1
GMI_ES15_c16452_371	3	3	1	1	1	1	1	3	1	1	3	1	3	3	1	1	3	3	1	3	3	3	3	1	3	1	1	3	1	1	1	3	1	1	1	3	3	3	3	3	2	3	1	1	1	1	1	3	3
GMI_ES15_c16679_330	3	1	3	1	3	3	3	1	1	1	1	1	1	3	1	1	3	1	3	1	1	1	3	3	3	1	1	3	1	1	1	3	3	1	1	3	1	1	3	3	3	3	3	3	3	1	1	1	1
GMI_ES15_c17005_479	1	3	1	3	1	3	1	1	1	3	1	1	1	1	3	3	3	3	1	3	3	3	3	3	1	3	3	1	1	3	1	1	1	1	3	3	3	3	1	1	2	3	3	3	3	1	1	3	1
GMI_ES15_c1710_467	1	1	1	3	1	1	1	1	3	3	1	1	1	1	1	3	3	1	3	3	3	1	3	3	1	1	3	1	1	3	3	3	1	3	1	1	3	1	1	3	3	1	1	1	1	1	1	1	3
GMI_ES15_c2046_330	1	1	3	3	3	1	3	1	3	1	3	3	1	3	1	1	3	3	3	1	1	1	1	3	3	1	1	3	1	1	1	1	3	1	3	3	3	1	3	1	3	1	3	3	3	1	1	1	3
GMI_ES15_c2110_730	1	1	3	1	3	1	3	1	1	1	1	1	3	1	3	1	1	3	1	3	3	3	1	3	1	3	1	3	3	1	3	1	3	3	1	1	3	3	1	3	1	1	1	1	3	1	3	1	1
GMI_ES15_c222_568	1	3	3	3	1	3	3	3	1	3	3	3	1	3	1	3	1	1	3	3	3	3	1	1	1	1	1	1	1	1	3	1	3	3	1	1	1	3	1	1	3	3	1	1	3	1	3	1	1
GMI_ES15_c2524_413	3	3	1	1	1	1	1	3	1	1	1	1	3	3	1	1	3	3	1	3	3	1	3	1	3	3	1	3	1	1	1	3	1	1	1	1	3	3	3	3	2	3	1	1	1	1	1	3	3
GMI_ES15_c2802_625	1	3	3	1	1	3	1	1	3	1	3	1	1	3	1	3	1	3	3	1	1	3	3	3	3	3	3	1	3	3	1	1	3	1	1	2	3	1	1	3	3	3	1	3	1	1	3	1	3
GMI_ES15_c2822_528	1	3	3	3	1	1	1	3	1	1	3	3	1	3	3	1	3	3	1	3	3	1	3	1	3	1	3	1	1	1	1	3	3	1	3	3	1	3	1	3	2	1	1	1	3	1	3	3	1
GMI_ES15_c285_271	1	1	3	1	3	3	1	3	3	3	3	1	1	1	2	3	1	1	3	1	3	1	3	3	3	3	3	3	1	3	3	3	3	1	3	3	3	3	1	3	1	3	3	3	1	1	3	1	1
GMI_ES15_c2877_179	3	1	1	1	1	3	1	1	3	3	3	3	3	1	1	1	1	1	1	1	1	3	3	3	3	3	3	3	1	1	3	3	3	3	3	1	1	1	3	1	3	3	1	1	1	1	1	1	3
GMI_ES15_c2996_540	3	1	3	1	3	1	3	1	1	1	1	1	3	1	3	1	1	3	1	3	3	3	1	3	1	3	1	3	3	1	1	1	3	3	1	1	1	3	1	3	1	1	1	1	1	1	3	1	1
GMI_ES15_c3200_563	1	1	3	3	3	3	3	3	3	1	1	1	3	1	3	1	3	3	3	3	3	3	3	3	3	2	3	3	3	3	1	3	3	3	3	2	3	1	3	1	1	3	3	3	1	1	1	1	1
GMI_ES15_c3362_506	1	3	1	3	1	1	1	3	1	1	3	3	1	3	1	1	3	3	3	3	3	3	3	1	3	1	3	3	1	1	3	3	3	3	1	3	3	3	1	3	1	1	1	1	3	1	3	3	3
GMI_ES15_c337_508	3	1	1	1	1	3	3	1	1	3	1	3	3	3	3	1	1	1	3	3	3	1	1	1	1	3	3	3	1	1	3	3	3	3	1	1	3	3	1	1	3	2	1	1	3	1	1	3	1
GMI_ES15_c3717_245	3	3	3	1	1	3	3	3	3	3	3	3	3	1	1	3	3	1	1	3	3	1	3	1	1	3	1	1	3	3	3	1	1	3	3	3	3	3	3	1	3	1	3	3	1	1	3	1	3
GMI_ES15_c3806_357	1	1	1	3	3	1	1	1	1	1	1	1	1	3	1	1	1	3	1	3	3	1	1	1	1	3	1	1	3	1	1	1	1	1	3	1	3	1	3	3	1	3	1	1	3	1	1	3	3
GMI_ES15_c4017_310	3	1	1	1	1	3	1	1	1	3	3	3	3	3	1	3	1	1	1	3	3	3	3	3	3	3	3	3	3	1	3	1	1	1	3	3	1	1	3	1	3	3	1	1	1	1	1	1	3
GMI_ES15_c4217_214	3	1	1	1	1	3	1	1	3	3	3	3	3	3	1	3	1	1	1	3	3	3	3	3	3	3	3	3	3	1	3	3	3	1	3	3	1	1	3	1	3	3	1	1	1	1	1	1	3
GMI_ES15_c4222_543	3	1	1	3	3	1	1	1	1	1	3	3	3	3	3	1	1	3	1	1	1	1	3	1	1	3	1	1	1	3	3	1	1	3	1	1	1	1	1	3	3	1	3	3	1	1	1	1	1
GMI_ES15_c4231_158	3	1	3	1	3	1	3	1	1	1	1	1	3	1	3	1	1	3	1	3	3	3	1	3	1	3	1	3	3	1	1	1	3	3	1	1	1	3	1	3	1	1	1	1	1	1	3	1	1
GMI_ES15_c4387_160	3	1	3	1	3	1	3	1	1	1	1	1	3	1	3	1	1	3	1	3	3	3	1	3	1	3	1	3	3	1	1	1	3	3	1	1	1	3	1	3	1	1	1	1	1	1	3	1	1
GMI_ES15_c4877_111	1	1	3	3	3	3	1	3	3	1	1	1	1	3	3	3	1	1	1	1	1	3	3	1	3	3	3	3	1	3	1	1	3	3	1	3	1	3	1	3	1	1	3	1	1	1	3	3	3
GMI_ES15_c497_486	3	1	3	3	1	1	1	1	3	1	1	1	1	1	1	3	1	3	1	1	1	3	1	3	1	1	1	1	1	3	1	3	3	1	1	1	3	1	3	1	2	3	3	3	1	1	3	1	3
GMI_ES15_c5280_161	1	1	3	1	1	3	1	3	3	3	3	1	1	3	2	3	1	1	3	1	3	3	3	3	3	3	1	3	1	3	3	3	3	1	3	3	3	3	3	3	1	3	3	3	1	1	3	1	1
GMI_ES15_c5315_156	1	1	3	3	3	3	1	1	3	1	3	1	3	3	3	3	1	1	1	1	3	3	3	3	3	3	3	1	1	3	3	1	3	1	1	1	3	3	1	1	3	1	1	1	1	1	1	1	1
GMI_ES15_c5368_259	3	3	3	1	3	3	1	1	1	1	3	3	3	3	3	1	1	3	1	1	1	3	3	1	1	1	3	1	3	1	3	3	1	3	1	1	1	1	1	1	3	1	3	3	1	1	3	1	3
GMI_ES15_c5373_409	3	3	1	3	3	1	1	2	3	1	3	3	3	3	1	1	1	1	3	3	3	1	3	3	3	3	1	3	1	3	3	1	1	1	3	1	1	3	3	3	3	3	3	3	3	1	3	1	1
GMI_ES15_c5385_383	1	1	3	1	1	1	1	3	3	1	1	1	3	1	1	3	3	3	3	1	1	3	3	3	1	3	3	3	3	3	1	3	3	1	3	3	3	3	3	1	1	3	3	3	1	1	3	3	3
GMI_ES15_c5441_439	3	3	3	1	3	1	3	3	3	1	1	1	3	3	1	1	1	3	3	2	3	3	1	3	1	3	3	3	1	1	1	3	3	3	1	3	1	1	3	3	3	3	2	1	3	1	1	3	1
GMI_ES15_c5554_377	1	1	3	1	3	3	3	3	3	3	1	1	3	1	1	1	3	3	3	3	3	3	3	1	3	1	3	1	3	3	1	3	1	3	3	1	3	3	3	3	1	3	3	3	1	1	1	1	1
GMI_ES15_c5599_153	3	1	1	1	1	3	1	1	1	3	3	3	3	3	1	3	1	1	1	3	3	3	3	3	3	2	3	3	3	1	3	1	1	1	3	3	1	1	3	1	1	3	1	1	1	1	1	1	3
GMI_ES15_c5767_361	3	1	1	3	1	3	3	1	1	3	3	1	1	2	3	1	3	3	3	3	3	3	1	1	1	3	3	1	3	1	1	3	3	3	1	2	1	3	1	1	1	1	1	1	3	1	1	1	3
GMI_ES15_c5908_278	1	1	3	3	3	3	1	3	3	1	3	1	1	3	1	1	3	1	1	1	3	3	3	1	1	1	1	3	1	1	1	1	3	3	1	3	3	1	1	3	1	3	3	3	3	1	1	1	1
GMI_ES15_c5973_311	3	3	1	1	1	3	3	3	3	1	1	1	3	1	1	1	1	1	3	3	3	3	2	3	3	1	3	1	3	3	1	3	1	1	3	1	1	3	3	1	2	1	1	1	1	1	1	1	3
GMI_ES15_c605_638	3	1	1	1	3	3	1	1	1	3	3	1	1	1	1	1	3	1	1	3	3	3	1	1	1	3	3	3	1	3	1	3	3	1	3	3	1	1	1	1	2	1	1	1	3	1	1	1	3
GMI_ES15_c6115_586	1	1	1	3	1	1	1	1	3	3	1	1	3	1	1	3	3	1	3	1	1	1	3	3	1	3	3	1	1	3	3	2	1	1	1	3	3	1	1	1	3	1	1	1	1	1	1	3	3
GMI_ES15_c6167_525	3	1	1	3	3	3	3	3	1	3	3	3	1	3	3	3	3	1	1	3	3	3	3	1	3	1	3	3	1	1	3	1	1	1	3	3	3	3	1	3	1	3	1	1	1	1	3	1	3
GMI_ES15_c6229_566	3	1	3	1	1	3	1	3	1	1	1	1	1	3	1	1	3	1	1	3	3	1	1	3	3	1	1	3	1	1	3	3	3	1	1	3	3	1	3	3	3	3	3	3	3	1	1	1	1
GMI_ES15_c6329_461	3	1	3	1	1	3	1	1	1	3	3	1	3	3	1	3	1	1	1	1	1	1	1	3	1	1	1	3	1	1	1	1	1	3	1	3	1	3	1	3	2	1	1	1	1	1	3	3	3
GMI_ES15_c6341_277	1	3	3	1	3	1	3	3	3	1	1	1	3	3	3	1	1	3	3	3	3	1	1	3	1	3	1	3	1	1	1	3	1	3	1	3	1	1	3	3	3	3	2	1	3	1	1	3	3
GMI_ES15_c6348_420	3	1	3	3	3	3	3	1	3	1	3	1	1	1	2	1	3	1	1	3	3	3	1	3	1	1	3	3	3	1	3	1	3	1	3	3	1	1	3	3	3	3	1	1	1	1	3	1	1
GMI_ES15_c6870_218	3	1	3	1	3	3	1	3	1	3	1	1	1	1	3	1	1	1	1	3	3	1	3	3	1	3	1	1	3	3	1	3	1	1	3	3	1	3	1	1	1	1	1	1	3	1	1	1	3
GMI_ES15_c6925_619	3	1	3	1	3	1	3	1	1	1	1	1	3	1	3	1	1	3	1	3	3	3	1	3	1	3	1	3	3	1	1	1	3	3	1	1	1	3	1	3	1	1	1	1	1	1	3	1	1
GMI_ES15_c6993_447	1	3	3	1	1	3	3	3	1	3	3	3	1	3	3	3	0	1	1	3	3	1	1	1	1	1	1	1	1	1	3	1	3	3	1	1	1	1	1	1	3	3	1	1	3	1	3	0	1
GMI_ES15_c7125_354	1	1	3	3	3	3	1	3	3	1	3	1	1	3	1	1	3	1	1	1	3	3	1	1	1	1	1	3	1	1	1	1	3	3	1	3	3	1	1	3	1	3	3	3	3	1	1	1	1
GMI_ES15_c7272_387	3	1	3	1	3	3	1	3	3	3	3	1	1	3	1	1	1	1	1	3	3	1	1	3	3	3	2	3	1	3	1	3	1	1	3	3	1	3	1	3	1	3	1	1	3	1	1	2	3
GMI_ES15_c7666_522	3	1	3	1	3	1	3	1	1	1	1	1	3	1	3	1	1	3	1	3	3	3	1	3	1	3	1	3	3	1	1	1	3	3	1	1	1	3	1	3	1	1	1	1	1	1	3	1	1
GMI_ES15_c7719_163	3	3	3	1	3	3	1	1	1	1	3	3	3	3	3	1	1	3	1	1	1	3	3	1	1	1	3	1	3	1	3	3	1	3	1	1	1	1	1	1	3	1	3	3	1	1	3	1	3
GMI_ES15_c8064_341	3	3	3	3	3	1	2	1	3	3	1	3	1	3	3	1	3	3	1	1	1	3	3	1	1	1	3	1	3	3	1	1	1	1	3	1	3	3	3	3	1	3	1	1	3	1	3	1	3
GMI_ES15_c8191_415	3	1	3	3	1	1	1	1	3	3	1	3	1	1	3	1	3	1	3	3	3	1	1	3	3	3	3	1	1	1	1	1	1	3	3	3	3	3	1	1	1	3	3	3	1	1	1	3	1
GMI_ES15_c8463_378	1	1	1	3	3	1	1	1	3	1	1	1	3	3	3	3	3	1	3	1	1	1	3	3	1	3	3	1	1	3	3	2	1	1	1	3	3	1	1	1	3	1	1	1	1	1	1	3	1
GMI_ES15_c858_507	1	1	1	3	3	1	1	1	1	1	1	1	1	3	1	3	1	3	1	1	1	3	1	0	3	3	1	1	1	1	3	1	1	1	1	1	3	1	1	3	3	3	1	1	3	1	1	3	3
GMI_ES15_c8655_387	3	3	1	3	1	1	1	3	2	1	3	1	3	3	3	1	3	3	1	3	3	3	3	1	3	1	1	3	1	1	1	3	1	1	1	3	3	3	3	3	2	3	1	1	1	1	1	3	3
GMI_ES15_c8687_120	1	3	1	3	1	3	1	1	3	3	1	1	1	1	3	3	3	1	3	3	3	1	3	1	1	1	3	1	1	3	3	3	1	3	1	1	3	1	1	3	2	1	1	1	1	1	1	1	3
GMI_ES15_c8970_315	1	3	3	1	3	1	3	3	3	1	1	1	3	3	3	1	1	3	3	3	3	1	1	3	1	3	1	3	1	1	1	3	1	3	1	3	1	1	3	3	3	3	2	1	3	1	1	3	3
GMI_ES15_c8975_729	1	1	3	3	3	3	1	3	3	1	3	1	1	1	1	1	3	1	1	1	3	3	1	1	1	1	1	3	1	1	1	1	3	3	1	3	3	1	1	3	1	3	3	3	3	1	1	1	1
GMI_ES15_c9521_561	1	1	3	3	3	1	3	1	3	1	3	3	1	3	1	1	3	3	3	1	1	1	1	3	3	1	1	3	1	1	1	1	3	1	3	3	3	1	3	1	3	1	3	3	3	1	1	1	3
GMI_ES15_c9981_469	3	1	1	1	3	3	3	1	3	3	3	3	1	1	1	1	3	1	3	1	1	1	1	3	1	3	3	1	1	1	1	3	3	3	1	1	3	3	3	1	1	1	1	1	3	1	3	3	3
GMI_ES15_lrc19345_536	1	3	1	3	1	1	1	1	1	1	1	1	3	3	1	1	3	3	1	1	1	3	3	3	1	3	3	1	1	3	1	1	1	1	1	3	1	1	3	3	1	1	1	1	3	1	3	3	3
GMI_ES15_lrc19562_699	3	3	3	1	3	3	1	1	1	1	3	3	3	3	3	1	1	3	1	1	1	3	3	1	1	1	3	1	3	1	3	3	1	3	1	1	3	1	1	1	3	1	3	3	1	1	3	3	3
GMI_ES17_c10073_640	3	1	1	3	3	1	1	1	1	1	3	3	3	3	3	1	1	3	1	1	1	1	3	1	1	3	1	1	1	1	3	1	1	3	1	1	1	1	1	1	2	1	3	3	1	1	1	1	1
GMI_ES17_c11186_555	1	3	1	3	1	3	1	3	3	1	3	1	1	1	1	3	3	1	3	3	1	1	3	1	3	3	3	1	1	3	1	1	1	1	3	3	3	1	1	1	2	1	1	1	3	1	3	1	3
GMI_ES17_c11418_547	1	1	3	1	1	3	1	3	3	3	3	1	1	3	2	3	1	1	3	1	3	3	3	3	3	3	1	3	1	3	3	3	3	1	3	3	3	3	3	3	1	3	3	3	1	1	3	1	1
GMI_ES17_c1186_142	3	1	1	3	3	1	1	1	3	3	1	1	3	3	3	1	1	3	3	3	3	3	1	1	1	1	1	3	3	1	1	1	3	3	3	3	3	3	3	1	2	1	3	3	1	1	3	3	1
GMI_ES17_c11978_361	1	1	1	1	1	3	3	1	3	3	3	3	3	1	3	1	1	1	3	1	1	3	1	3	3	3	3	3	1	1	3	3	1	3	1	1	1	1	3	1	3	1	1	1	3	1	3	1	3
GMI_ES17_c12067_507	3	3	3	1	1	3	3	3	1	3	3	3	1	1	1	3	2	1	1	3	3	1	3	1	1	3	1	1	3	3	3	1	1	3	3	1	1	3	3	1	1	1	3	3	1	1	3	1	3
GMI_ES17_c12203_326	3	2	1	3	3	3	1	1	3	1	3	1	1	1	1	3	1	3	1	1	1	3	1	3	3	1	1	1	1	3	1	3	3	3	3	1	1	1	3	1	3	1	1	1	3	1	3	3	3
GMI_ES17_c12316_291	3	3	3	3	3	2	3	1	3	1	3	3	3	1	1	1	3	1	1	3	3	3	1	3	3	3	3	1	3	1	1	1	3	1	3	3	1	1	3	3	3	3	1	1	1	1	3	1	1
GMI_ES17_c12516_818	3	3	3	1	3	3	1	1	1	1	3	3	3	3	3	1	1	3	1	1	1	3	3	1	1	1	3	1	3	1	3	3	1	3	1	1	1	1	1	1	3	1	3	3	1	1	3	1	3
GMI_ES17_c12958_273	1	1	3	1	3	3	3	3	3	1	1	1	3	1	1	1	3	3	3	3	3	3	3	1	3	1	3	1	3	3	1	3	1	3	3	1	3	3	3	3	1	3	3	3	1	1	1	1	1
GMI_ES17_c13128_254	1	3	1	3	1	1	1	3	1	1	3	3	1	3	1	1	3	3	3	3	3	1	3	1	3	1	3	1	1	1	1	3	3	1	1	3	3	3	1	3	2	1	1	1	3	1	3	3	3
GMI_ES17_c1365_216	1	1	3	1	3	3	3	3	3	3	1	1	3	1	1	1	3	3	3	3	3	3	3	1	3	1	3	1	3	3	1	3	1	3	3	1	3	3	3	3	1	3	3	3	1	1	1	1	1
GMI_ES17_c13962_600	3	1	3	1	1	3	1	3	1	1	3	1	2	3	1	1	1	1	3	3	3	1	1	3	3	3	2	3	1	3	1	3	1	1	3	3	1	3	1	3	3	3	1	1	3	1	1	2	3
GMI_ES17_c1429_455	1	1	1	1	1	3	3	1	3	3	3	3	3	1	3	1	1	1	3	1	1	3	1	3	3	3	3	3	1	1	3	3	1	3	1	1	1	1	3	1	3	1	1	1	3	1	3	1	3
GMI_ES17_c1488_898	3	3	1	3	1	1	1	1	2	1	3	1	3	3	3	1	3	3	1	3	3	3	3	1	3	1	1	3	1	1	1	3	1	1	1	3	3	3	3	3	2	3	1	1	1	1	1	3	3
GMI_ES17_c15132_382	1	1	3	1	1	3	1	3	3	3	3	1	1	3	2	3	1	1	3	1	3	3	3	3	3	3	1	3	1	3	3	3	3	1	3	3	3	3	3	3	1	3	3	3	1	1	3	1	1
GMI_ES17_c15573_481	1	1	3	1	3	3	3	3	3	1	1	1	3	1	1	1	3	3	3	3	3	3	3	1	3	1	3	1	3	3	1	3	1	3	3	1	3	3	3	3	1	3	3	3	1	1	1	1	1
GMI_ES17_c1612_641	1	3	3	1	1	3	1	1	3	1	3	1	1	3	1	3	1	3	3	1	1	3	3	3	3	3	3	1	3	3	1	1	3	1	1	2	3	1	1	3	3	3	1	3	1	1	3	1	3
GMI_ES17_c1620_564	1	1	1	3	1	1	1	1	3	3	1	1	1	1	1	3	3	1	3	3	3	1	3	3	1	1	3	1	1	3	3	3	1	3	1	1	3	1	1	3	3	1	1	1	1	1	1	1	3
GMI_ES17_c16539_472	3	1	3	1	3	3	1	3	3	3	3	1	1	1	1	1	1	1	1	3	3	1	3	3	3	1	2	3	1	3	1	3	1	1	3	3	1	3	1	3	2	3	1	1	3	1	1	2	3
GMI_ES17_c1727_406	3	3	1	1	1	1	1	3	2	1	3	1	3	3	1	1	3	3	1	3	3	1	3	1	3	3	1	3	1	1	1	3	1	1	1	1	3	1	3	3	2	3	3	3	1	1	1	3	3
GMI_ES17_c17526_507	3	1	1	3	3	3	3	3	1	3	3	3	1	3	3	3	3	1	1	3	3	3	3	1	3	1	3	3	1	1	3	1	3	1	3	3	3	3	1	3	1	3	1	1	1	1	3	1	3
GMI_ES17_c17558_304	3	1	3	1	3	3	1	1	1	1	3	3	3	3	3	1	1	3	1	1	1	3	3	1	1	3	3	1	3	1	3	3	1	3	1	1	1	1	1	1	3	1	3	3	1	1	3	1	3
GMI_ES17_c17722_121	1	3	3	1	1	1	1	3	1	1	3	3	3	3	3	1	3	3	1	3	3	1	1	1	3	1	1	1	1	1	1	3	3	1	3	3	1	1	1	3	3	1	1	1	1	1	3	3	1
GMI_ES17_c1779_644	3	3	3	1	3	3	1	1	1	1	3	3	3	3	3	1	1	3	1	1	1	3	3	1	1	1	3	1	3	1	3	3	1	3	1	1	1	1	1	1	3	1	3	3	1	1	3	1	3
GMI_ES17_c17993_168	1	1	1	3	3	1	1	1	3	1	1	1	3	3	3	3	3	1	3	1	1	1	3	3	1	3	3	1	1	3	3	1	1	1	1	3	3	1	1	1	3	1	1	1	1	1	1	3	1
GMI_ES17_c18155_185	1	1	1	3	1	1	1	2	1	3	1	1	1	1	3	3	3	3	1	3	3	3	1	1	1	3	1	3	3	3	1	1	1	1	3	3	3	3	1	1	2	3	3	3	3	1	3	1	1
GMI_ES17_c19068_531	3	3	1	3	3	3	3	1	1	3	1	1	3	1	1	1	3	3	1	3	3	3	1	1	1	3	3	3	1	1	1	1	3	3	1	2	3	3	3	1	1	3	1	1	1	1	1	1	3
GMI_ES17_c1918_529	1	1	3	1	1	3	1	3	1	1	1	1	1	3	1	1	3	1	1	3	3	1	3	3	3	1	1	3	1	1	3	3	3	1	1	3	3	1	3	3	3	3	3	3	3	1	1	1	1
GMI_ES17_c1926_571	1	3	1	3	3	1	1	1	1	1	1	1	3	3	1	1	3	3	3	1	1	3	3	3	1	3	3	1	1	1	1	1	1	1	1	3	1	1	3	3	2	3	1	1	3	1	3	3	1
GMI_ES17_c19385_93	3	1	3	3	1	1	1	1	3	3	1	3	1	1	3	1	3	3	3	3	3	1	1	3	3	3	3	2	1	1	1	1	1	3	3	3	3	3	1	1	1	3	3	3	1	1	3	3	1
GMI_ES17_c20752_1084	1	1	3	3	3	3	1	3	3	1	3	1	1	3	1	1	3	1	1	1	3	3	1	1	1	1	1	3	1	1	1	1	3	3	1	3	3	1	1	3	1	3	3	3	3	1	1	1	1
GMI_ES17_c2251_283	1	3	1	3	1	3	1	1	3	3	1	1	1	1	3	3	3	1	3	3	3	1	3	1	1	1	3	1	1	3	3	3	1	3	1	1	3	1	1	3	2	1	1	1	1	1	1	1	3
GMI_ES17_c2276_224	3	3	3	3	3	3	1	1	3	1	3	3	1	3	1	3	2	1	1	3	3	3	1	3	1	1	3	3	1	3	3	1	1	1	3	3	3	1	1	3	1	1	1	1	1	1	3	1	1
GMI_ES17_c2308_1026	1	1	1	1	3	3	1	1	3	1	1	1	1	3	1	3	3	1	1	3	3	3	3	1	3	3	1	1	3	3	1	3	1	1	3	3	3	2	1	1	1	1	1	1	3	1	3	1	3
GMI_ES17_c2356_160	3	3	3	1	3	3	1	1	1	1	3	3	1	3	3	1	1	3	1	1	1	3	3	1	1	1	3	1	3	1	3	3	1	3	1	1	3	1	1	1	3	3	3	3	1	1	3	3	3
GMI_ES17_c244_1098	3	1	1	3	3	3	3	3	1	3	3	3	1	3	3	3	3	1	1	3	3	3	3	1	3	1	3	3	1	1	3	1	1	1	3	3	3	3	1	3	1	3	1	1	1	1	3	1	3
GMI_ES17_c2454_883	1	1	3	3	1	1	1	3	3	3	3	1	1	1	1	1	3	3	3	1	1	3	1	1	1	1	3	1	1	1	1	3	1	3	1	3	3	3	3	3	1	3	3	3	3	1	3	3	1
GMI_ES17_c2598_325	1	1	3	3	3	1	3	1	3	1	3	3	1	3	1	1	3	3	3	1	1	1	1	3	3	1	1	3	1	1	1	1	3	1	3	3	3	1	3	1	3	1	3	3	3	1	1	1	3
GMI_ES17_c2707_866	3	1	3	3	3	3	3	1	1	3	1	1	3	1	3	3	3	3	1	3	3	3	1	1	1	3	3	3	1	1	1	1	3	3	1	2	3	3	1	1	3	3	3	3	1	1	1	1	3
GMI_ES17_c2767_643	3	3	3	3	3	1	3	1	1	3	1	3	1	1	1	1	3	1	3	1	1	3	3	1	1	1	3	3	3	3	1	1	1	3	3	1	1	3	3	3	1	1	1	1	3	1	3	1	1
GMI_ES17_c2826_360	1	1	3	3	3	3	1	3	3	1	3	1	1	3	1	1	3	1	1	1	3	3	1	1	1	1	1	3	1	1	1	1	3	3	1	3	3	1	1	3	1	3	3	3	3	1	1	1	1
GMI_ES17_c3200_273	1	3	3	1	1	3	1	1	3	1	3	1	1	3	1	3	1	3	3	1	1	3	3	3	3	3	3	1	3	3	1	1	3	1	1	3	3	1	1	3	3	3	1	3	1	1	3	1	3
GMI_ES17_c3291_859	1	1	1	1	3	1	3	1	3	3	1	3	3	1	3	1	1	3	1	3	3	1	1	3	1	1	3	3	3	1	1	1	3	1	1	3	1	1	1	3	1	1	1	1	3	1	3	1	1
GMI_ES17_c3309_96	3	3	1	3	1	1	1	3	1	1	3	3	3	1	1	3	3	1	1	3	3	1	1	3	3	1	3	1	3	3	3	1	1	3	1	1	3	1	1	3	2	1	1	1	1	1	3	1	3
GMI_ES17_c3397_167	1	1	3	3	3	3	1	1	3	1	3	1	3	3	3	3	1	1	1	1	3	3	3	3	3	3	3	3	1	3	1	1	3	1	1	1	3	3	1	1	3	1	1	1	1	1	1	1	1
GMI_ES17_c3418_95	1	1	1	1	3	1	3	1	3	3	1	3	3	1	3	1	1	3	1	3	3	1	1	3	1	1	3	3	3	1	1	1	3	1	1	3	1	1	1	3	1	1	1	1	3	1	3	1	1
GMI_ES17_c3807_825	1	1	1	3	1	1	1	2	1	3	1	1	1	1	3	3	3	3	1	3	3	3	1	1	1	3	1	3	3	3	1	1	1	1	3	3	3	3	1	1	2	3	3	3	3	1	3	1	1
GMI_ES17_c3808_324	1	3	1	3	3	1	1	1	1	1	1	1	3	3	1	1	3	3	3	1	1	3	3	3	1	3	3	1	1	1	1	1	1	1	1	3	1	1	3	3	2	1	1	1	3	1	3	3	3
GMI_ES17_c3844_181	3	1	3	1	3	1	1	1	1	3	3	3	1	3	1	3	1	1	1	1	1	1	1	3	1	1	1	3	1	1	3	1	1	1	1	1	2	1	1	3	2	3	1	1	1	1	3	1	3
GMI_ES17_c3846_396	1	3	1	1	1	3	1	1	3	1	3	1	1	3	1	1	1	1	3	1	1	3	3	3	1	3	3	1	3	3	1	1	3	1	1	0	3	1	1	3	3	1	1	3	1	1	3	1	3
GMI_ES17_c3969_600	3	3	1	1	3	3	3	3	1	1	1	3	3	1	3	1	1	1	3	1	1	3	3	3	1	3	3	3	1	2	3	3	3	3	1	3	1	3	3	3	3	3	3	3	1	1	1	3	1
GMI_ES17_c3975_209	3	1	3	1	3	1	3	1	1	1	3	1	3	1	3	1	3	1	1	3	3	1	1	1	1	3	1	1	3	1	1	1	1	1	1	3	1	3	1	3	1	1	3	3	1	1	1	3	1
GMI_ES17_c4051_315	3	1	3	1	3	3	1	3	3	3	3	1	1	1	1	1	1	1	1	3	3	1	1	3	3	3	1	3	1	3	1	3	1	1	3	3	1	3	1	3	2	3	1	1	3	1	1	2	3
GMI_ES17_c4096_846	1	3	3	3	1	3	3	3	1	3	3	3	1	3	1	3	1	1	1	3	3	1	1	1	1	1	1	1	1	1	3	1	3	3	1	1	1	3	1	1	3	3	1	1	3	1	3	1	1
GMI_ES17_c4200_911	3	1	3	1	3	1	3	1	1	1	1	1	3	1	3	1	1	3	1	3	3	3	1	3	1	3	1	3	3	1	1	1	3	3	1	1	1	3	1	3	1	1	1	1	1	1	3	1	1
GMI_ES17_c4245_550	3	3	1	1	1	3	3	3	3	1	1	1	3	1	1	1	1	1	3	3	3	3	3	3	3	1	3	3	3	3	1	3	1	1	3	1	1	3	3	1	2	1	3	3	1	1	1	1	3
GMI_ES17_c4266_283	3	3	3	1	1	3	3	3	1	3	3	3	1	1	3	3	3	1	3	3	3	3	3	3	3	1	3	1	3	3	1	3	3	3	1	1	1	3	1	1	2	1	3	3	1	1	3	1	3
GMI_ES17_c4295_432	1	3	3	3	1	3	3	3	1	3	3	3	1	3	1	3	1	1	1	3	3	1	1	1	1	1	1	1	1	1	3	1	3	3	1	1	1	3	1	1	3	3	1	1	3	1	3	1	1
GMI_ES17_c4663_648	1	1	1	3	1	1	1	2	1	3	1	1	1	1	3	3	3	3	3	3	3	3	1	1	1	3	1	3	3	3	1	1	1	1	3	3	3	3	1	1	2	3	3	3	3	1	3	1	1
GMI_ES17_c5162_445	1	3	1	3	1	1	1	3	1	1	3	3	1	3	1	1	3	3	3	3	3	1	3	1	3	1	3	1	1	1	1	3	1	1	1	3	3	3	1	3	2	1	1	1	3	1	3	3	3
GMI_ES17_c5169_555	3	3	3	1	1	3	1	1	3	1	1	1	1	3	1	3	1	1	1	1	3	3	3	3	3	3	3	1	3	3	1	1	3	3	1	1	3	1	1	1	3	3	1	1	1	1	3	3	1
GMI_ES17_c5637_152	1	1	1	1	3	1	1	1	1	1	1	1	1	3	1	1	1	3	1	3	3	1	1	1	1	3	1	1	3	3	1	1	1	1	3	1	3	1	1	1	1	3	1	1	3	1	1	3	3
GMI_ES17_c5666_258	1	1	1	1	3	3	1	1	3	1	1	1	1	3	1	3	3	1	1	3	3	3	3	1	3	3	1	1	3	3	1	3	1	1	3	3	3	1	1	1	1	1	1	1	3	1	3	1	3
GMI_ES17_c5762_827	1	1	3	1	3	3	1	3	3	3	3	1	1	1	2	3	1	1	3	3	3	1	3	3	1	3	3	3	1	3	1	3	3	1	3	3	3	3	1	3	1	3	3	3	1	1	3	3	1
GMI_ES17_c655_891	3	1	1	1	1	3	1	1	1	1	3	3	2	3	1	3	1	3	3	3	3	3	3	3	1	3	3	3	3	3	3	3	3	3	3	3	1	1	3	3	1	3	1	1	1	1	1	1	1
GMI_ES17_c7160_500	3	3	3	3	3	3	1	1	1	3	1	3	1	1	1	1	1	1	3	1	1	3	3	1	1	1	3	3	3	3	1	1	1	3	3	1	1	3	3	3	0	3	1	1	3	1	3	1	1
GMI_ES17_c7296_694	3	1	3	1	3	1	3	1	1	1	1	1	3	1	3	1	1	3	1	3	3	3	1	3	1	3	1	3	3	1	1	1	3	3	1	1	1	3	1	3	1	1	1	1	1	1	3	1	1
GMI_ES17_c7323_831	3	3	3	1	1	3	3	3	3	3	3	3	1	1	1	3	3	1	1	3	3	1	3	1	1	3	1	1	3	3	3	1	1	3	3	3	3	3	3	1	3	1	3	3	1	1	3	1	3
GMI_ES17_c7355_434	3	2	1	1	1	3	3	1	1	3	1	3	1	3	1	1	1	1	3	3	3	1	1	1	1	3	3	1	1	1	3	3	3	3	1	1	3	1	1	1	3	3	1	1	1	1	3	3	3
GMI_ES17_c786_412	1	3	3	1	1	3	1	1	3	1	3	1	1	3	1	3	1	3	3	1	1	3	3	3	3	3	3	1	3	3	1	1	3	1	1	2	3	1	1	3	3	3	1	3	1	1	3	1	3
GMI_ES17_c7914_290	1	3	1	1	1	1	1	3	1	3	3	3	3	1	1	3	3	3	1	3	3	1	2	3	3	1	3	3	1	3	3	3	1	1	1	3	3	1	3	1	1	1	3	3	3	1	1	3	3
GMI_ES17_c7997_871	1	1	3	1	3	3	1	3	3	1	3	1	1	3	1	1	3	1	3	1	3	3	1	1	1	1	1	3	1	1	1	3	3	1	1	3	3	1	1	3	3	3	3	3	3	1	1	1	1
GMI_ES17_c8066_237	1	1	3	3	3	1	3	1	3	1	3	3	1	3	1	1	3	3	3	1	1	1	1	3	3	1	1	3	1	1	1	1	3	1	3	3	3	1	3	1	3	1	3	3	3	1	1	1	3
GMI_ES17_c8085_232	3	1	1	1	3	1	1	1	3	3	3	1	1	1	1	1	3	1	3	1	1	1	1	3	1	3	0	1	1	1	1	3	3	3	1	1	3	3	3	1	2	3	1	1	1	1	3	3	3
GMI_ES17_c8444_506	1	3	1	3	1	1	1	3	1	1	3	3	1	3	1	1	3	3	3	3	3	1	3	1	3	1	3	3	1	1	3	3	3	3	1	3	3	3	1	3	2	1	1	1	3	1	3	3	3
GMI_ES17_c8729_764	3	1	1	3	1	3	3	3	1	1	1	1	1	1	1	3	1	1	3	3	3	1	1	1	1	1	0	3	1	3	1	1	1	3	3	1	1	3	1	3	3	1	1	1	3	1	1	3	3
GMI_ES17_c8741_79	1	3	1	1	1	3	1	1	3	1	3	1	1	3	3	1	1	1	3	1	1	1	3	3	1	3	3	1	3	3	1	1	3	3	1	1	3	1	1	3	1	1	1	1	1	1	3	1	3
GMI_ES17_c882_882	3	1	1	3	3	3	1	1	1	1	3	3	3	1	3	3	3	1	1	3	1	3	1	1	3	1	1	3	3	1	1	1	3	1	1	3	3	3	1	3	1	3	1	1	3	1	3	1	3
GMI_ES17_c968_903	3	3	3	1	3	3	1	1	1	1	3	3	3	3	3	1	1	3	1	1	1	3	3	1	1	1	3	1	3	1	3	3	1	3	1	1	1	1	1	1	3	1	3	3	1	1	3	3	3
GMI_ES17_c9754_347	3	3	1	1	1	1	1	3	1	1	3	1	3	3	1	1	3	3	1	3	3	3	3	1	3	1	1	3	1	1	1	3	1	1	1	3	3	3	3	3	0	3	1	1	1	1	1	3	3
GMI_ES17_lrc11645_145	3	3	3	1	3	1	1	3	3	1	1	1	3	3	1	1	1	3	3	1	1	3	1	3	1	3	3	3	1	1	3	3	3	3	1	3	1	1	3	1	3	3	3	1	3	1	1	3	1
GMI_ES17_lrc14708_436	1	1	3	1	3	1	3	1	1	1	1	1	3	1	3	1	1	3	1	3	3	3	1	3	1	3	1	3	3	1	3	1	3	3	1	1	1	3	1	3	1	1	1	1	3	1	3	1	1
GMI_ES17_lrc19617_111	3	1	3	1	3	3	1	3	3	3	3	1	1	1	1	1	1	1	1	3	3	1	1	3	3	1	1	3	1	3	1	3	1	1	3	3	1	3	1	3	1	3	1	1	3	1	1	1	3
GMI_ES17_lrc20004_472	1	1	1	1	1	3	3	1	3	3	3	3	3	1	3	1	1	1	3	1	1	3	1	3	3	3	3	3	1	1	3	3	1	3	1	1	1	1	3	1	3	1	1	1	3	1	3	1	3
GMI_ES17_lrc20311_707	3	1	3	1	3	1	3	1	1	1	1	1	3	1	3	1	1	3	1	3	3	3	1	3	1	3	1	3	3	1	1	1	3	3	1	1	1	3	1	3	1	1	1	1	1	1	3	1	1
GMI_ES17_lrc9623_475	1	3	1	3	1	1	1	1	1	1	1	1	3	3	1	1	3	3	1	1	1	3	3	3	1	3	1	1	1	3	1	1	1	1	1	3	1	1	3	3	1	1	1	1	3	1	3	3	3
avgbs_100	0	3	0	1	3	3	1	3	1	3	1	0	3	3	1	3	1	3	3	0	0	0	3	0	0	0	0	0	3	1	0	1	0	1	0	1	0	0	3	3	3	0	0	3	0	1	3	1	3
avgbs_100005	3	3	3	1	3	3	1	1	3	3	3	0	0	3	3	0	3	3	1	1	1	3	3	1	3	1	0	1	3	1	3	3	3	1	0	1	1	1	1	1	3	3	0	1	1	1	3	3	3
avgbs_100023	1	0	1	0	1	3	1	0	3	3	1	0	1	1	3	3	3	1	3	0	0	1	3	1	0	1	3	1	0	3	0	0	0	3	1	1	3	0	1	3	2	1	0	0	1	1	1	1	3
avgbs_100024	1	0	1	0	1	3	1	0	3	3	1	0	1	1	3	3	3	1	3	0	0	1	3	1	0	1	3	1	0	3	0	0	0	3	1	1	3	0	1	3	2	1	0	0	1	1	1	1	3
avgbs_100025	1	0	1	0	1	3	1	0	3	3	1	0	1	1	3	3	3	1	3	0	0	1	3	1	0	1	3	1	0	3	0	0	0	3	1	1	3	0	1	3	2	1	0	0	1	1	1	1	3
avgbs_100027	3	0	0	0	3	3	3	1	1	1	1	0	0	3	1	0	3	1	3	0	0	1	3	3	0	0	1	3	1	1	1	3	0	1	0	3	0	1	3	3	0	3	3	3	3	1	1	1	0
avgbs_100031	3	1	1	1	1	3	1	1	1	3	3	3	3	3	1	3	0	1	1	3	3	0	3	3	3	3	3	3	3	1	3	1	1	1	3	3	1	1	3	1	3	3	1	1	1	1	1	1	3
avgbs_100044	3	1	0	1	1	3	1	0	1	1	3	0	2	3	3	3	1	1	3	3	3	1	1	3	3	3	2	3	1	3	1	3	1	1	3	3	1	3	1	3	3	3	1	1	3	1	1	3	3
avgbs_100055	1	3	1	3	1	1	0	1	1	1	1	1	3	3	1	1	0	3	1	1	1	3	3	3	1	3	1	1	1	3	1	1	0	1	1	3	1	1	3	3	1	1	0	1	0	1	3	3	3
avgbs_100058	3	3	0	1	0	1	1	0	1	1	3	0	3	3	1	0	0	0	1	0	3	0	0	1	3	3	0	3	0	1	1	0	1	1	1	1	3	0	0	3	0	3	0	3	1	1	1	3	0
avgbs_100065	0	1	0	1	3	1	3	0	1	1	1	0	3	1	3	0	1	3	1	3	3	0	1	3	0	0	1	3	0	1	1	0	3	0	0	0	1	3	1	3	0	1	0	2	1	1	3	2	1
avgbs_100066	3	1	3	1	0	1	3	1	1	1	1	0	3	1	3	0	1	0	1	0	0	0	0	3	1	3	0	3	0	1	0	0	3	3	0	1	1	3	1	3	0	1	0	1	0	1	3	1	1
avgbs_100067	0	1	0	1	3	1	3	1	1	1	1	0	3	1	3	0	1	3	1	3	3	0	0	3	1	0	0	3	0	1	0	0	3	0	0	1	1	3	1	3	0	1	0	1	0	1	3	2	1
avgbs_100078	0	0	0	1	3	1	0	0	1	3	1	1	0	3	3	1	3	1	1	1	1	1	3	3	3	1	0	3	1	1	1	3	3	1	3	3	0	3	1	1	3	3	0	1	3	1	3	3	3
avgbs_100100	1	0	3	3	3	0	1	1	0	1	3	1	3	0	3	0	1	1	1	0	3	0	0	0	0	0	0	1	0	3	3	0	0	1	0	0	0	0	1	1	3	1	0	1	0	1	1	1	1
avgbs_100108	3	1	3	1	1	3	1	3	1	1	1	0	1	3	1	0	3	1	1	3	3	1	1	3	3	1	0	3	0	1	3	0	0	1	1	0	3	1	3	3	3	3	0	3	3	1	1	1	1
avgbs_100109	3	1	3	1	1	3	1	3	1	1	1	0	1	3	1	0	3	1	1	3	3	1	1	3	3	1	0	3	0	1	3	0	0	1	1	0	3	1	3	3	3	3	0	3	3	1	1	1	1
avgbs_100110	3	1	3	1	1	3	1	3	1	1	1	0	1	3	1	0	3	1	1	3	3	1	1	3	3	1	0	3	0	1	3	0	0	1	1	0	3	1	3	3	3	3	0	3	3	1	1	1	1
avgbs_100136	1	3	3	1	1	1	3	3	1	1	3	3	3	3	3	1	3	3	3	0	0	0	1	3	0	3	3	1	1	1	3	0	0	1	3	3	1	1	3	3	3	1	1	1	0	1	3	2	2
avgbs_100137	1	3	3	1	1	1	3	3	1	1	3	3	3	3	3	1	3	3	3	0	0	0	1	3	0	3	3	1	1	1	3	0	0	1	3	3	1	1	3	3	3	1	1	1	0	1	3	2	2
avgbs_100143	1	1	0	3	1	3	0	0	0	3	3	0	0	1	3	0	0	3	0	0	0	0	3	0	1	1	0	3	3	3	0	1	0	2	0	3	3	3	0	0	2	3	0	3	3	1	3	1	0
avgbs_100179	1	1	0	3	1	1	1	3	1	3	1	1	1	1	3	3	3	3	1	3	3	0	1	1	1	3	1	3	3	3	1	0	1	0	3	3	3	3	1	0	0	3	0	3	3	1	3	1	1
avgbs_100188	0	0	0	0	3	3	0	0	0	1	0	0	0	3	1	1	0	1	1	3	0	0	0	1	1	3	1	1	3	3	1	0	1	0	3	3	3	0	0	0	0	1	0	1	3	1	1	3	3
avgbs_100193	3	1	0	3	1	3	3	0	3	3	3	1	1	1	1	3	1	3	3	1	1	3	1	3	3	0	0	3	3	1	3	0	1	3	1	3	3	3	3	1	3	1	0	3	1	1	3	1	1
avgbs_100221	0	1	3	0	3	0	0	1	0	1	1	1	0	1	1	0	1	3	1	0	3	0	1	1	0	3	1	3	0	1	3	0	0	0	0	1	3	3	1	3	0	1	0	0	3	1	3	1	1
avgbs_100226	3	1	0	3	0	1	3	0	3	1	1	0	0	1	0	0	0	1	3	0	0	0	1	0	3	0	0	1	1	1	0	0	1	0	0	0	0	3	1	1	0	3	3	3	0	1	1	3	1
avgbs_100227	3	1	0	3	0	1	3	0	3	1	1	0	0	1	0	0	0	1	3	0	0	0	1	0	3	0	0	1	1	1	0	0	1	0	0	0	0	3	1	1	0	3	3	3	0	1	1	3	1
avgbs_100228	3	1	0	3	0	1	3	0	3	1	1	0	0	1	0	0	0	1	3	0	0	0	1	0	3	0	0	1	1	1	0	0	1	0	0	0	0	3	1	1	0	3	3	3	0	1	1	3	1
avgbs_100251	0	1	0	1	0	0	0	0	0	1	1	0	3	1	3	0	1	0	1	0	0	0	0	3	0	0	0	0	0	1	0	0	3	0	0	1	0	3	1	3	0	0	0	0	3	1	3	1	1
avgbs_100252	0	1	0	1	0	0	0	0	0	1	1	0	3	1	3	0	1	0	1	0	0	0	0	3	0	0	0	0	0	1	0	0	3	0	0	1	0	3	1	3	0	0	0	0	3	1	3	1	1
avgbs_100279	1	1	1	1	3	3	1	1	3	1	1	1	1	3	1	3	3	1	1	0	3	3	3	1	3	3	1	1	3	3	1	3	1	1	3	3	3	1	1	1	1	1	1	1	3	1	3	1	3
avgbs_100305	1	3	0	3	3	1	1	1	1	1	1	0	3	3	1	1	3	0	3	0	1	3	3	3	1	0	3	1	1	1	1	1	1	0	0	3	1	1	3	3	1	1	0	1	3	1	3	3	3
avgbs_100343	1	1	1	3	3	1	3	1	1	1	3	1	1	3	3	3	3	3	3	3	3	3	1	1	3	3	1	1	3	1	1	1	3	1	1	3	3	3	3	1	3	3	0	1	3	1	3	3	3
avgbs_100349	3	1	0	0	0	0	0	0	1	3	0	3	1	3	3	0	3	0	1	0	0	0	3	1	0	1	3	0	0	0	3	0	0	0	0	3	0	0	1	3	1	3	0	1	1	1	3	1	0
avgbs_100354	3	1	1	3	1	1	0	1	3	3	1	1	0	3	3	1	1	0	3	0	3	3	1	1	1	1	1	3	3	1	0	1	3	3	3	3	3	3	3	1	2	1	3	3	1	1	3	3	1
avgbs_100361	3	0	3	3	3	3	0	0	3	1	3	0	1	1	1	0	3	0	1	0	0	0	0	3	0	0	0	3	3	0	1	0	0	0	0	3	1	0	0	3	3	3	0	0	1	0	3	1	0
avgbs_100376	3	3	0	1	1	3	0	0	0	1	0	0	0	1	1	0	3	1	1	0	1	0	0	3	0	0	0	3	0	3	0	3	0	3	0	1	1	0	3	0	3	0	0	1	0	1	3	3	3
avgbs_100390	1	3	0	0	0	1	0	0	0	1	1	0	3	0	1	0	3	3	0	0	1	0	0	3	0	0	0	1	0	0	1	0	1	1	0	3	0	1	3	0	0	0	0	0	3	1	3	3	0
avgbs_100409	3	3	0	1	0	0	0	0	0	1	1	0	0	1	1	1	1	0	0	0	0	0	0	3	0	0	0	1	0	0	0	3	0	0	0	0	0	0	0	1	0	1	0	3	1	0	1	1	0
avgbs_100415	1	1	0	0	3	3	0	3	0	3	0	0	3	1	1	0	0	3	3	0	3	0	0	0	0	1	0	0	0	0	0	3	0	3	0	1	0	0	0	3	1	3	3	3	1	1	1	1	0
avgbs_100429	1	3	0	0	1	3	3	0	0	2	3	0	0	1	3	1	1	0	3	0	0	3	3	0	0	1	0	3	3	0	3	1	3	3	0	1	1	1	3	3	3	3	0	3	0	1	3	1	1
avgbs_100430	1	3	0	0	1	3	3	0	0	2	3	0	0	1	3	1	1	0	3	0	0	3	3	0	0	1	0	3	3	0	3	1	3	3	0	1	1	1	3	3	3	3	0	3	0	1	3	1	1
avgbs_100453	3	3	0	1	1	3	0	0	0	1	0	0	0	1	1	0	3	1	1	0	1	0	0	3	0	0	0	3	0	3	0	3	0	3	0	1	1	0	3	0	3	0	0	1	0	1	3	3	3
avgbs_100477	1	0	3	3	1	3	3	3	0	3	3	0	1	3	1	3	1	1	1	3	3	0	1	1	0	0	1	1	1	1	3	1	3	3	1	1	1	3	1	1	0	3	1	0	3	1	2	1	1
avgbs_10049	3	1	1	1	3	1	1	1	1	3	3	1	1	1	1	1	3	1	3	0	1	1	1	3	1	3	2	1	1	1	1	3	3	3	1	1	3	3	3	1	1	3	0	3	1	1	3	3	3
avgbs_100492	0	3	0	1	1	1	0	3	0	3	3	0	1	0	0	1	0	0	1	1	0	0	0	1	0	1	0	0	0	1	3	0	1	1	1	3	0	0	1	1	0	1	0	1	3	1	3	3	0
avgbs_100497	3	3	3	2	3	3	1	3	3	3	1	1	3	3	1	1	3	0	1	1	1	0	3	3	3	3	3	1	3	1	3	1	0	1	3	1	1	1	1	3	3	1	0	1	1	1	3	3	1
avgbs_100498	3	1	0	1	3	1	3	0	1	1	1	1	3	1	3	1	1	0	1	3	0	0	0	3	0	3	1	3	3	1	1	1	3	3	1	1	1	3	1	3	1	1	0	1	1	1	3	1	1
avgbs_100504	0	1	0	0	1	3	3	0	0	1	1	0	1	3	3	3	1	1	3	3	3	0	1	3	0	0	2	3	1	3	1	0	1	3	0	1	1	3	1	0	3	1	0	1	3	1	1	3	3
avgbs_100517	0	0	3	0	1	0	3	3	1	1	3	3	3	3	0	1	0	3	0	3	0	0	1	3	0	0	3	1	1	1	0	0	0	1	0	0	0	1	3	3	0	1	0	1	0	1	3	3	0
avgbs_100518	3	1	0	1	3	0	3	1	1	1	1	1	3	1	3	1	0	0	1	0	0	0	0	3	1	3	1	3	0	0	1	1	0	3	0	1	0	0	1	3	0	1	0	1	1	1	3	1	0
avgbs_10053	3	3	3	1	1	3	3	0	3	3	3	3	1	1	3	0	3	1	3	3	3	0	3	3	3	1	3	1	1	3	1	0	3	3	1	1	3	3	1	1	2	1	1	1	1	1	3	1	3
avgbs_100532	0	3	0	1	3	3	0	1	0	1	3	3	3	3	0	1	1	0	1	0	0	0	0	1	0	0	3	1	3	1	0	0	1	3	0	1	1	0	1	0	0	1	0	3	0	1	3	1	3
avgbs_100544	3	3	1	3	0	1	1	0	0	1	3	0	3	3	1	1	1	1	0	3	3	0	0	0	0	0	1	0	1	3	0	1	0	0	0	0	1	0	0	0	3	1	3	3	0	1	3	1	1
avgbs_100573	3	3	3	1	3	3	3	3	1	3	1	0	1	1	3	3	3	0	3	3	0	3	3	3	3	0	3	1	3	3	1	3	3	3	0	1	0	3	1	1	2	3	0	3	1	1	3	1	3
avgbs_100574	1	1	3	3	3	3	1	0	3	1	3	1	3	3	3	3	1	1	1	1	3	0	3	2	3	3	3	3	1	3	1	1	3	1	1	1	3	3	1	1	3	1	1	1	1	1	1	1	1
avgbs_10058	3	1	3	1	3	3	1	3	1	3	1	1	1	1	3	1	1	1	1	3	3	3	3	3	1	3	2	1	3	3	1	3	1	1	3	3	1	3	1	1	2	1	0	1	3	1	1	1	3
avgbs_100581	3	1	0	1	1	1	1	0	0	3	0	0	1	3	0	3	0	1	0	0	1	0	0	3	0	0	0	3	1	1	0	3	0	1	0	1	0	0	1	3	1	3	0	1	1	1	3	1	3
avgbs_100594	0	0	0	0	1	0	3	3	0	3	3	3	0	1	3	1	1	1	3	0	3	0	0	1	0	1	3	3	0	0	0	0	0	3	0	1	0	3	3	3	0	3	0	1	0	1	3	1	0
avgbs_100596	3	1	3	1	3	3	1	0	0	3	3	1	1	1	1	1	0	1	1	3	3	0	1	3	0	0	0	3	1	3	1	3	1	1	0	0	1	0	1	3	3	3	1	1	3	1	1	1	0
avgbs_100608	0	3	0	0	0	1	1	0	0	3	3	0	0	1	0	1	3	0	3	1	1	0	0	1	0	0	0	1	1	0	1	0	0	1	1	0	0	3	3	0	0	3	1	1	0	1	3	0	1
avgbs_10061	1	3	1	3	1	1	1	1	0	1	1	1	3	3	1	1	3	3	1	1	1	0	3	3	1	3	1	1	1	3	1	1	0	1	1	3	1	1	3	3	1	1	0	1	3	1	3	3	3
avgbs_100618	1	3	3	1	3	3	1	3	0	3	1	1	3	3	1	1	0	3	1	1	0	1	0	3	0	3	3	1	3	0	0	1	0	1	0	1	1	1	1	3	3	1	0	0	1	1	3	3	1
avgbs_100619	3	3	3	3	3	3	0	1	1	3	1	3	1	1	3	1	1	1	3	1	1	0	3	1	1	3	3	3	3	3	2	1	1	3	3	1	1	3	3	0	1	3	1	1	3	1	3	1	2
avgbs_100620	1	1	1	1	3	3	1	1	3	1	1	1	1	3	1	3	3	1	1	0	3	0	3	1	3	3	1	1	3	3	1	3	0	1	3	3	3	0	1	1	1	1	1	1	3	1	3	1	3
avgbs_100635	1	0	0	1	1	3	0	0	3	3	3	3	0	1	0	1	0	0	3	0	1	0	1	0	0	0	0	3	0	0	3	3	0	3	0	1	1	0	3	1	0	1	0	1	3	1	3	1	3
avgbs_100636	1	0	0	1	1	3	0	0	3	3	3	3	0	1	0	1	0	0	3	0	1	0	1	0	0	0	0	3	0	0	3	3	0	3	0	1	1	0	3	1	0	1	0	1	3	1	3	1	3
avgbs_100651	3	1	1	1	3	3	0	0	1	1	3	1	1	1	1	1	3	1	1	3	3	0	0	1	1	3	3	1	1	3	1	2	0	2	3	3	1	1	1	1	3	1	1	1	3	1	1	1	3
avgbs_100653	1	1	3	1	1	3	1	3	1	1	3	3	1	3	1	1	3	1	1	1	0	0	1	3	1	0	0	3	1	1	1	0	3	1	1	3	3	1	1	3	3	3	3	3	3	1	1	1	1
avgbs_10066	1	0	0	0	1	3	0	1	0	3	1	0	1	3	1	1	1	1	3	0	1	0	0	3	0	0	1	0	1	0	1	1	0	0	0	0	1	3	1	3	0	1	0	1	1	1	3	1	1
avgbs_100660	0	0	0	1	3	3	0	0	0	3	1	1	3	3	1	0	0	0	3	1	1	0	3	1	3	1	0	3	0	1	0	0	3	0	0	0	0	0	0	3	0	0	0	0	0	1	3	1	3
avgbs_10067	3	0	3	1	1	3	0	0	0	3	3	3	3	1	1	3	3	1	0	3	3	0	3	1	0	3	0	1	3	3	3	0	1	0	3	3	0	3	3	0	0	1	0	3	1	1	3	1	0
avgbs_100671	0	1	3	0	3	3	1	3	3	1	1	0	1	3	3	3	3	1	1	0	1	0	1	1	3	3	3	3	1	3	3	1	0	3	1	3	1	1	3	3	0	3	0	1	1	1	3	3	3
avgbs_100692	1	3	0	3	1	1	1	0	1	1	3	3	1	3	3	1	3	3	1	3	3	0	3	1	3	1	3	1	0	1	1	3	0	1	1	3	3	3	1	3	1	1	1	1	3	1	3	3	0
avgbs_10073	3	1	0	1	0	1	0	1	0	1	1	0	3	1	3	1	1	3	1	0	0	0	0	3	0	3	0	0	0	0	0	0	0	3	0	1	1	0	0	0	1	0	0	1	1	1	3	1	1
avgbs_100737	3	3	0	0	3	1	1	0	0	1	3	0	0	3	1	1	0	1	3	3	3	0	0	3	0	3	1	3	1	0	3	0	1	0	0	1	1	3	0	3	0	1	0	3	3	1	3	1	0
avgbs_100745	3	1	1	3	3	3	1	0	3	2	1	1	1	2	1	3	1	3	1	1	0	0	2	3	0	1	1	1	1	3	1	3	3	1	1	1	1	1	3	1	3	1	1	1	3	1	3	3	3
avgbs_100775	0	0	1	3	0	0	1	0	1	1	3	0	0	3	3	1	0	0	0	3	3	0	0	1	3	0	1	3	1	0	0	0	1	0	0	3	3	0	0	0	0	0	0	1	1	1	1	3	3
avgbs_100838	0	1	0	1	3	3	0	3	1	1	3	0	1	1	1	1	3	1	1	3	3	0	1	0	0	0	3	1	1	3	1	0	0	1	0	3	1	1	1	1	3	1	0	1	3	1	1	1	3
avgbs_100849	3	1	1	1	1	3	0	0	1	3	3	0	3	3	1	3	1	0	1	0	0	0	3	3	0	1	0	3	0	1	3	1	0	1	0	0	0	1	3	1	3	3	0	1	1	1	1	1	3
avgbs_100850	3	1	1	1	1	3	0	0	1	3	3	0	3	3	1	3	1	0	1	0	0	0	3	3	0	1	0	3	0	1	3	1	0	1	0	0	0	1	3	1	3	3	0	1	1	1	1	1	3
avgbs_100882	3	1	1	3	3	3	0	0	1	1	2	1	3	1	3	3	1	1	3	3	3	0	0	1	0	1	1	3	3	3	1	1	1	3	0	0	1	0	1	1	3	3	1	1	3	1	1	1	3
avgbs_100893	3	0	0	1	1	3	0	0	3	3	3	3	1	1	1	3	3	1	1	3	3	1	3	1	1	3	0	1	0	3	3	0	1	3	3	1	0	3	3	1	0	1	0	3	1	1	3	1	3
avgbs_100897	3	1	0	1	3	3	0	3	1	1	3	0	1	1	1	0	3	0	1	0	0	3	2	1	0	0	0	1	0	3	0	0	0	1	3	3	0	1	1	1	1	1	0	0	3	1	1	1	3
avgbs_100899	0	0	0	3	1	1	1	0	0	3	3	0	1	1	3	3	3	0	0	0	0	0	1	1	0	3	1	3	0	3	0	0	1	1	0	0	3	3	0	0	0	3	0	3	3	1	3	1	1
avgbs_100907	1	3	1	3	1	1	1	3	1	1	3	0	1	3	1	1	3	3	3	3	3	1	3	1	3	1	3	1	1	1	1	0	3	1	1	3	3	3	1	3	2	1	1	1	3	1	3	3	3
avgbs_100908	1	3	1	3	1	1	1	3	1	1	3	0	1	3	1	1	3	3	3	3	3	1	3	1	3	1	3	1	1	1	1	0	3	1	1	3	3	3	1	3	2	1	1	1	3	1	3	3	3
avgbs_100923	3	1	1	3	3	3	0	3	1	1	1	0	3	3	3	3	1	3	3	3	0	3	3	3	1	3	0	3	3	3	0	3	3	3	3	1	1	1	1	3	1	3	1	1	3	1	3	1	1
avgbs_10093	1	1	0	1	1	0	0	0	0	3	3	0	3	1	3	1	1	0	3	1	1	0	0	0	3	3	3	3	0	1	3	0	0	3	0	0	1	1	3	0	0	1	0	1	0	1	3	1	3
avgbs_100934	3	0	3	3	0	3	0	0	0	3	3	1	1	1	1	0	3	3	1	0	0	0	1	3	0	1	0	0	0	0	3	0	0	3	1	3	0	3	1	0	0	1	0	3	0	1	3	1	1
avgbs_100938	3	1	1	1	1	1	0	3	0	3	3	0	3	3	1	1	1	3	3	1	1	0	1	3	3	3	0	3	1	1	3	0	1	3	0	3	1	3	1	1	3	1	0	3	1	1	0	1	1
avgbs_10094	1	1	0	1	1	0	0	0	0	3	3	0	3	1	3	1	1	0	3	1	1	0	0	0	3	3	3	3	0	1	3	0	0	3	0	0	1	1	3	0	0	1	0	1	0	1	3	1	3
avgbs_10095	1	1	0	1	1	0	0	0	0	3	3	0	3	1	3	1	1	0	3	1	1	0	0	0	3	3	3	3	0	1	3	0	0	3	0	0	1	1	3	0	0	1	0	1	0	1	3	1	3
avgbs_10096	3	1	0	1	3	1	3	1	1	1	1	0	3	1	3	1	1	0	0	3	3	0	0	3	1	3	1	3	3	1	1	0	3	3	0	1	1	3	0	3	0	1	0	0	0	1	3	1	0
avgbs_100985	1	1	0	3	1	1	1	0	3	3	1	1	1	1	0	3	3	0	3	3	3	0	3	3	1	0	3	1	1	3	3	3	1	3	1	0	3	1	1	3	3	1	0	1	0	1	1	0	3
avgbs_100993	1	3	0	3	1	0	1	3	3	3	3	0	0	1	1	1	3	3	3	0	0	3	1	1	1	0	1	1	0	1	0	3	1	0	0	0	3	0	3	0	0	3	1	0	3	1	0	3	1
avgbs_100994	1	3	0	3	1	0	1	3	3	3	3	0	0	1	1	1	3	3	3	0	0	3	1	1	1	0	1	1	0	1	0	3	1	0	0	0	3	0	3	0	0	3	1	0	3	1	0	3	1
avgbs_101005	2	3	1	3	1	1	1	1	1	1	3	1	3	3	3	1	3	3	1	3	3	3	3	1	0	1	1	3	1	1	1	3	1	1	1	3	3	3	3	3	3	2	0	1	1	1	1	3	3
avgbs_101014	3	1	1	3	1	0	0	0	1	1	1	0	1	1	1	3	1	1	3	0	0	0	1	1	1	1	3	3	1	3	1	1	1	3	3	1	1	0	1	3	0	1	0	1	3	1	1	3	0
avgbs_101026	1	3	0	3	0	3	0	0	3	3	1	0	1	1	3	3	3	0	0	0	0	1	0	1	1	0	3	1	0	0	0	0	0	0	0	1	3	1	0	3	0	1	0	0	1	1	1	1	0
avgbs_101032	3	0	0	0	3	1	0	0	0	1	3	0	3	3	1	0	0	0	0	0	0	1	3	3	0	0	0	3	0	0	3	0	0	1	0	0	0	3	0	0	0	1	0	3	0	1	3	1	0
avgbs_101034	1	1	0	0	3	1	1	0	3	1	1	0	0	3	3	0	0	1	0	0	1	0	3	0	0	0	0	1	0	0	3	0	1	1	0	3	0	1	0	1	0	0	0	1	0	0	1	3	0
avgbs_101038	3	3	0	1	3	1	1	0	0	1	1	1	3	3	0	0	0	0	0	3	0	0	3	1	3	0	0	3	1	1	0	3	0	1	1	1	3	3	0	0	0	3	0	1	1	1	0	3	0
avgbs_101039	3	3	0	1	3	1	1	0	0	1	1	1	3	3	0	0	0	0	0	3	0	0	3	1	3	0	0	3	1	1	0	3	0	1	1	1	3	3	0	0	0	3	0	1	1	1	0	3	0
avgbs_101061	0	3	0	3	1	1	0	0	0	1	1	1	3	0	0	0	3	3	1	0	0	0	0	3	1	3	0	0	0	3	0	0	1	0	0	0	1	0	3	3	0	1	0	0	0	1	3	0	0
avgbs_101064	1	3	0	0	3	1	1	3	3	3	1	1	3	3	1	1	3	3	1	1	1	0	3	3	0	3	0	1	3	0	3	1	3	0	3	0	0	1	1	3	3	1	3	3	0	1	3	3	1
avgbs_10108	1	1	3	1	3	1	3	0	1	1	1	0	3	1	3	1	1	3	1	3	0	0	0	3	1	3	0	3	3	1	0	1	3	0	1	1	3	3	1	3	1	1	0	1	3	1	3	1	1
avgbs_101105	0	0	1	3	3	3	3	0	1	1	1	1	0	1	3	0	1	1	3	0	0	0	1	1	1	1	1	3	0	3	1	1	1	3	3	1	1	0	1	1	0	3	1	1	3	1	1	1	3
avgbs_101116	3	1	1	3	3	3	3	3	1	3	3	1	1	1	1	3	3	3	1	1	1	3	1	3	1	1	3	3	3	1	3	1	0	3	1	3	1	3	3	1	1	2	3	3	1	1	3	1	1
avgbs_101127	3	1	1	3	1	3	0	3	1	1	1	1	1	1	1	3	1	1	3	3	3	0	1	1	1	1	1	3	1	3	1	1	1	3	0	1	1	3	0	3	3	1	0	1	3	1	1	3	3
avgbs_101128	3	1	1	3	1	3	0	3	1	1	1	1	1	1	1	3	1	1	3	3	3	0	1	1	1	1	1	3	1	3	1	1	1	3	0	1	1	3	0	3	3	1	0	1	3	1	1	3	3
avgbs_101153	3	3	3	3	1	3	3	0	0	1	1	1	1	3	1	1	3	3	1	1	0	0	1	3	1	3	1	1	1	2	0	3	1	3	1	3	0	1	3	3	3	3	3	3	1	1	1	3	3
avgbs_101162	1	3	1	1	1	3	3	3	1	3	0	3	3	1	3	1	1	1	3	3	3	0	3	1	0	1	3	3	3	1	3	1	0	3	3	1	1	3	1	3	0	3	0	1	1	1	3	1	1
avgbs_10117	0	1	0	1	3	1	0	0	0	3	3	0	1	0	1	1	3	0	0	0	1	0	0	0	0	3	3	1	1	1	0	0	0	3	1	0	0	3	3	0	3	0	0	1	1	1	0	3	3
avgbs_101170	3	0	3	1	3	1	3	1	0	1	0	0	0	1	3	0	1	0	1	0	3	0	1	3	0	3	0	3	0	0	0	0	0	3	1	0	0	0	0	0	0	1	1	1	0	1	0	1	0
avgbs_101203	1	3	0	0	1	3	1	1	3	1	0	0	0	3	1	1	0	3	3	0	1	0	3	0	0	3	0	0	3	3	0	0	3	1	1	1	0	1	1	0	0	3	0	3	1	1	3	1	0
avgbs_101206	0	0	0	1	3	0	0	0	0	1	0	0	0	1	3	0	1	0	1	3	3	0	1	3	0	0	0	3	0	0	0	1	3	3	0	1	0	3	0	3	0	0	0	1	0	1	0	0	1
avgbs_10121	3	1	0	3	3	3	0	3	3	3	0	0	1	1	1	0	3	0	1	0	0	0	0	3	0	1	3	3	3	1	0	1	0	3	1	3	3	3	3	0	0	1	3	3	0	1	3	1	1
avgbs_101226	3	1	3	3	1	1	1	0	3	3	1	3	1	1	3	1	0	3	3	0	3	1	1	3	3	0	3	2	1	1	0	1	0	3	0	3	3	3	1	1	1	3	3	3	1	2	1	3	1
avgbs_101258	3	1	3	1	3	3	1	3	0	3	1	1	1	1	3	0	1	1	1	0	3	0	3	3	3	0	0	3	0	3	1	0	1	1	0	3	1	3	1	3	3	3	1	0	0	1	1	1	3
avgbs_101260	1	1	3	3	3	2	1	3	2	1	3	0	1	3	1	1	3	1	1	1	3	3	3	1	1	1	1	3	1	1	0	1	0	3	1	3	3	1	1	3	1	3	0	3	3	1	1	1	1
avgbs_101261	1	1	3	3	3	2	1	3	2	1	3	0	1	3	1	1	3	1	1	1	3	3	3	1	1	1	1	3	1	1	0	1	0	3	1	3	3	1	1	3	1	3	0	3	3	1	1	2	1
avgbs_101263	3	1	3	3	3	3	3	0	1	3	1	1	3	1	3	3	3	3	1	3	3	0	1	1	1	0	0	3	1	1	1	1	3	3	1	2	3	3	3	1	1	3	0	3	1	1	1	1	3
avgbs_101273	1	3	3	1	3	1	3	3	3	1	1	1	3	3	3	1	1	3	3	3	3	0	1	3	1	3	1	3	1	1	2	0	1	3	1	3	1	1	3	3	3	3	1	1	3	1	1	3	3
avgbs_10128	1	3	1	1	1	3	3	3	1	2	3	3	3	1	3	1	1	1	3	3	3	0	3	1	0	1	3	3	3	1	3	1	3	3	1	1	1	1	3	3	3	3	3	3	1	1	3	1	1
avgbs_101298	3	1	3	1	3	3	1	0	0	3	3	0	1	1	1	0	1	0	0	0	0	1	3	3	0	1	0	3	1	0	1	3	0	0	0	0	1	3	1	3	0	3	0	1	3	1	1	2	0
avgbs_101310	0	0	3	1	3	3	0	0	1	1	3	3	1	3	3	1	1	0	1	1	1	0	3	1	1	1	0	1	0	1	3	0	1	3	0	0	3	1	1	1	3	3	0	0	1	1	3	3	3
avgbs_101327	1	1	0	3	3	3	0	1	0	3	1	0	0	1	0	1	1	0	3	0	3	0	3	1	3	0	0	1	0	3	0	3	0	3	0	0	3	3	3	0	1	1	0	3	0	1	1	1	1
avgbs_101340	3	0	3	3	0	0	3	0	3	1	3	0	0	1	3	1	1	0	3	3	0	0	1	3	0	3	0	0	0	0	1	0	1	1	0	3	0	3	0	0	0	3	3	3	1	0	0	3	0
avgbs_101344	0	3	3	3	3	3	1	1	1	3	1	3	1	1	3	1	1	1	3	0	1	3	3	1	1	3	3	3	3	3	1	1	1	3	3	1	1	3	3	3	2	3	1	0	3	1	3	1	0
avgbs_101347	1	3	1	3	1	3	0	3	1	3	3	3	0	3	1	1	1	0	3	0	3	0	0	1	0	0	0	1	1	0	3	0	3	3	1	1	1	3	1	3	0	3	1	1	1	1	3	1	1
avgbs_101353	3	0	0	0	3	1	3	0	0	1	1	1	0	1	3	1	1	0	1	0	0	0	0	0	0	0	1	3	3	0	1	0	0	3	1	0	0	3	0	3	0	1	0	1	0	1	3	0	1
avgbs_101358	0	3	0	0	1	3	3	3	0	2	3	0	0	0	3	0	1	1	1	1	1	0	1	0	0	1	0	1	0	0	3	0	3	0	1	0	0	1	1	1	0	3	0	0	3	1	3	1	1
avgbs_101366	0	0	0	3	0	1	0	0	1	1	3	1	0	1	1	3	3	3	3	0	0	0	0	0	0	3	0	1	0	0	1	0	0	1	0	3	0	0	3	1	0	0	0	0	1	1	3	3	3
avgbs_101367	1	1	0	3	0	1	0	0	1	1	3	0	0	1	1	3	3	3	3	0	0	0	0	1	0	3	1	0	0	0	0	0	0	1	0	3	0	0	3	0	0	0	0	1	0	1	3	3	3
avgbs_10137	3	1	1	3	1	3	0	3	1	1	1	1	1	1	1	3	0	1	3	3	3	1	1	1	1	1	3	3	1	3	1	1	1	3	3	1	1	3	1	3	3	3	1	1	3	1	1	1	3
avgbs_101378	3	1	0	1	3	1	3	1	0	1	1	0	3	1	3	1	1	0	1	0	0	0	1	3	0	3	1	3	3	1	1	0	0	3	0	0	1	3	1	3	1	1	1	1	0	1	3	1	1
avgbs_101379	3	3	1	0	1	1	0	0	0	1	3	1	0	3	3	0	3	3	1	0	0	0	0	1	3	1	1	3	0	1	1	0	1	1	0	3	3	3	3	3	0	3	1	0	1	1	1	3	0
avgbs_101383	3	3	0	1	1	2	1	3	3	1	1	0	0	1	3	2	1	1	3	0	3	0	3	3	0	1	0	3	3	3	1	0	1	1	3	1	1	3	3	1	1	1	0	1	1	1	1	1	3
avgbs_101386	3	1	3	3	3	3	0	1	0	1	3	0	1	1	1	0	0	1	1	0	3	0	1	3	0	1	3	3	3	1	0	0	3	1	0	3	0	1	0	3	3	3	0	0	1	0	3	1	1
avgbs_101388	1	1	3	1	3	1	3	1	1	1	1	0	3	1	3	0	1	3	1	0	0	0	1	3	1	3	1	3	3	1	3	1	0	3	1	1	3	3	1	3	1	1	0	1	3	1	3	1	1
avgbs_101399	0	0	0	3	0	1	0	1	1	1	0	0	0	3	3	0	0	0	1	0	3	0	0	0	3	0	1	3	1	1	1	0	0	0	1	3	0	3	3	0	0	3	1	1	0	1	1	3	3
avgbs_101400	0	0	0	3	0	1	0	1	1	1	0	0	0	3	3	0	0	0	1	0	3	0	0	0	3	0	1	3	1	1	1	0	0	0	1	3	0	3	3	0	0	3	1	1	0	1	1	3	3
avgbs_101408	3	1	0	3	3	3	3	3	1	3	3	0	1	1	1	3	3	3	1	1	0	0	1	3	0	1	1	1	0	1	0	1	1	3	1	3	1	3	1	1	1	1	0	3	1	1	3	1	1
avgbs_101418	3	1	1	1	3	1	0	0	3	3	1	3	3	1	3	1	1	3	3	3	3	0	1	3	0	1	1	1	3	1	1	3	1	1	1	3	1	1	1	3	1	1	0	1	3	1	1	1	1
avgbs_101442	1	1	3	0	3	1	0	1	0	1	3	1	1	3	1	0	3	1	0	0	0	1	1	0	0	1	1	3	0	1	1	1	3	1	0	3	3	0	0	1	3	1	0	0	3	1	1	1	0
avgbs_101443	3	3	3	1	1	3	0	0	3	3	3	3	3	1	1	3	3	1	1	3	0	0	0	1	1	3	0	1	0	3	3	1	1	3	3	3	3	3	3	1	3	1	0	3	1	1	3	1	3
avgbs_101453	3	1	3	3	1	1	1	1	3	3	1	3	1	1	3	1	3	3	3	3	3	0	1	3	3	3	0	2	1	1	1	1	1	3	3	3	3	0	1	1	0	3	3	3	1	1	3	3	1
avgbs_101454	3	1	3	3	1	1	1	1	3	3	1	3	1	1	3	1	3	3	3	3	3	0	1	3	3	3	0	2	1	1	1	1	1	3	3	3	3	0	1	1	0	3	3	3	1	1	3	3	1
avgbs_10146	3	1	3	1	3	3	1	3	1	3	1	1	1	1	3	1	1	1	1	0	3	1	3	3	3	3	1	1	3	3	1	3	1	1	3	3	1	3	1	3	0	1	0	1	3	1	1	1	3
avgbs_101467	0	1	0	1	0	3	0	3	1	1	3	0	1	1	1	0	3	0	1	0	3	0	0	1	0	3	3	1	0	0	0	3	0	0	0	3	0	0	1	0	0	1	0	1	3	1	1	1	3
avgbs_101469	1	0	0	1	0	3	0	0	0	3	3	0	3	0	3	1	0	1	3	0	0	0	0	3	0	0	0	3	1	1	3	0	0	0	0	1	1	1	3	1	0	1	0	1	0	1	3	1	0
avgbs_101476	0	0	0	3	0	1	0	1	0	1	3	0	3	0	1	0	0	1	3	0	0	0	3	3	3	3	1	0	1	3	3	0	1	0	0	1	0	0	3	0	3	0	0	0	3	1	3	1	1
avgbs_101479	0	3	0	0	1	0	1	0	0	3	0	3	0	1	1	0	0	0	0	0	0	0	2	0	3	1	0	0	0	3	0	3	1	1	0	1	0	0	3	0	3	3	0	3	3	1	0	3	3
avgbs_101480	1	0	1	1	1	2	1	3	0	3	3	3	0	1	1	3	3	0	1	3	0	3	0	0	0	0	3	3	1	0	0	3	0	0	0	3	3	1	0	2	0	3	3	3	3	0	1	3	3
avgbs_101481	1	3	1	1	1	0	1	0	0	3	3	0	1	0	1	1	3	3	3	0	1	0	0	0	0	0	0	1	1	0	1	3	1	1	1	3	0	3	1	1	0	3	0	1	3	1	3	3	1
avgbs_101486	0	3	1	3	1	1	0	0	1	1	3	0	3	3	3	0	0	0	0	0	3	0	0	0	0	1	0	0	0	0	0	0	0	1	0	0	0	0	3	0	1	3	0	1	1	1	1	3	3
avgbs_101497	1	3	3	1	1	3	0	0	1	2	3	0	1	3	3	0	1	0	1	0	1	0	0	0	1	1	0	1	0	1	0	0	3	3	1	1	1	1	1	1	3	3	1	0	3	1	3	1	1
avgbs_101498	1	3	3	1	1	3	0	0	1	2	3	0	1	3	3	0	1	0	1	0	1	0	0	0	1	1	0	1	0	1	0	0	3	3	1	1	1	1	1	1	3	3	1	0	3	1	3	1	1
avgbs_101507	1	3	0	3	0	3	0	0	0	3	3	0	3	3	0	1	0	1	3	0	3	0	3	1	0	0	1	1	0	0	0	0	3	0	0	0	0	3	1	0	0	3	0	0	0	1	3	1	1
avgbs_101512	3	0	0	3	0	1	1	0	1	1	0	1	3	3	0	0	3	0	0	1	1	3	3	0	0	3	0	1	1	3	0	0	0	0	1	3	0	0	0	0	0	1	0	1	0	1	0	3	0
avgbs_10152	3	1	0	0	1	3	0	0	0	3	3	0	3	3	1	3	1	1	0	3	3	0	3	3	3	2	0	3	3	0	3	1	1	0	3	3	1	1	3	1	0	3	0	1	1	1	1	0	3
avgbs_101530	3	3	0	1	1	3	0	0	3	1	0	0	3	1	1	1	1	0	3	3	3	0	0	3	3	1	0	1	0	3	0	0	0	1	0	1	1	3	3	1	3	1	0	3	1	1	1	1	0
avgbs_101546	1	0	0	0	0	1	0	3	0	3	3	0	1	1	0	3	0	0	1	3	0	0	0	3	0	1	0	3	1	0	0	0	1	0	0	3	0	0	3	0	0	3	0	3	0	1	1	3	3
avgbs_10157	3	0	0	0	1	3	1	0	1	1	3	0	0	0	0	0	0	1	3	0	0	0	3	0	3	3	3	3	3	3	3	0	0	1	3	0	0	0	3	1	0	3	0	0	1	1	1	1	3
avgbs_101576	3	0	0	0	3	3	0	3	0	3	3	0	1	3	3	0	0	0	1	3	0	0	3	0	3	1	0	3	0	0	0	0	1	0	0	3	0	3	1	3	1	0	0	0	1	1	0	1	3
avgbs_101583	3	1	3	1	1	3	1	3	1	1	3	1	3	3	1	1	1	1	3	3	3	1	1	3	3	3	0	3	1	3	1	3	1	1	0	3	1	3	1	0	3	3	0	1	3	1	1	2	3
avgbs_101587	3	1	0	0	3	3	0	3	1	1	3	1	1	1	1	1	3	0	1	0	3	0	1	1	0	0	3	1	1	3	0	3	0	2	0	3	1	0	1	0	3	1	0	1	0	1	1	1	3
avgbs_101595	1	1	0	1	3	3	1	0	0	1	1	1	1	3	1	3	3	1	1	3	3	0	3	1	3	0	1	1	0	3	0	3	1	1	0	3	3	1	0	1	1	1	0	1	3	1	1	3	3
avgbs_101603	3	3	0	1	1	3	1	3	1	3	3	3	1	1	1	3	2	1	1	3	3	0	3	1	1	3	1	1	2	3	3	1	1	3	3	1	1	3	3	3	0	3	0	3	1	1	3	3	3
avgbs_101665	3	3	3	3	3	1	0	1	1	3	1	3	1	1	1	1	3	0	3	1	0	0	0	1	1	1	3	3	3	3	1	1	0	3	3	1	2	3	3	3	1	3	0	1	3	1	3	1	3
avgbs_101674	3	3	1	0	0	3	0	0	3	1	1	1	3	1	0	0	0	0	0	3	0	0	1	3	0	1	0	1	3	3	0	0	1	1	3	1	0	0	3	1	0	0	0	3	1	1	1	1	0
avgbs_101690	0	3	0	0	1	0	0	0	1	3	3	0	3	1	3	1	0	1	3	0	0	0	0	0	0	1	0	3	3	1	3	1	0	0	0	1	1	3	0	0	3	3	0	1	0	1	3	0	1
avgbs_10170	3	1	1	1	1	3	3	1	3	3	3	0	3	2	3	1	1	1	3	1	0	3	3	3	3	3	3	3	1	1	3	3	3	3	0	1	1	1	3	1	3	1	1	1	1	1	3	1	3
avgbs_101733	3	3	1	1	1	1	1	3	1	1	3	1	3	3	1	1	3	3	1	3	3	0	3	1	0	1	3	3	1	1	0	3	1	1	1	1	3	3	3	3	2	3	3	3	1	1	1	3	3
avgbs_101735	3	3	1	1	1	1	1	3	1	1	3	1	3	3	1	1	3	3	1	3	3	0	3	1	0	1	3	3	1	1	0	3	1	1	1	1	3	3	3	3	2	3	3	3	1	1	1	3	3
avgbs_101742	3	1	1	3	3	3	3	3	1	3	0	0	1	3	3	3	3	1	1	3	3	0	0	1	0	1	0	3	1	0	3	0	0	1	0	3	0	3	1	3	0	3	0	1	1	1	3	1	0
avgbs_101749	3	3	1	1	1	1	1	3	1	1	3	1	3	3	1	1	3	3	1	3	3	1	3	1	3	1	3	3	1	1	1	3	1	1	1	2	3	3	3	3	2	3	3	3	1	2	1	3	3
avgbs_101775	3	3	3	1	3	3	1	1	1	3	3	3	1	3	3	1	3	3	1	3	0	3	3	1	3	1	3	1	3	1	3	3	0	1	3	1	1	1	1	1	3	3	1	1	1	1	3	3	3
avgbs_101776	3	3	3	1	3	3	1	1	1	3	3	3	1	3	3	1	3	3	1	3	0	3	3	1	3	1	3	1	3	1	3	3	0	1	3	1	1	1	1	1	3	3	1	1	1	1	3	3	3
avgbs_101786	1	3	0	0	1	3	1	0	0	1	3	0	1	1	1	3	0	0	3	0	0	0	0	1	1	3	3	1	3	0	0	3	1	0	0	1	0	1	1	0	0	3	0	0	0	1	1	0	0
avgbs_101789	1	1	1	1	1	3	1	1	3	1	1	1	1	3	1	3	3	1	1	0	3	0	3	1	0	3	0	1	3	3	1	3	1	1	3	3	3	1	1	1	1	1	0	1	3	1	3	1	3
avgbs_101800	3	3	1	1	1	3	3	0	0	1	1	1	3	1	0	0	1	0	3	3	0	0	2	3	0	1	0	1	0	0	0	3	1	0	0	0	1	3	3	1	0	0	3	3	1	0	0	1	0
avgbs_101804	3	1	0	1	3	3	0	3	0	1	3	0	0	1	0	0	0	0	1	0	3	0	1	1	0	3	0	1	0	3	1	3	3	0	0	3	1	1	0	1	0	1	0	1	0	1	1	1	3
avgbs_101805	3	1	0	1	3	3	0	3	0	1	3	0	0	1	0	0	0	0	1	0	3	0	1	1	0	3	0	1	0	3	1	3	3	0	0	3	1	1	0	1	0	1	0	1	0	1	1	1	3
avgbs_101806	0	3	1	1	1	0	0	0	0	3	3	0	0	1	3	0	0	0	3	3	3	0	0	0	3	0	0	3	3	1	3	0	0	3	1	0	0	0	3	0	0	3	0	3	0	1	3	1	1
avgbs_101815	3	1	0	1	1	3	1	0	1	1	3	1	2	3	1	1	1	1	1	3	3	0	1	3	3	3	1	3	1	3	1	3	1	1	3	3	1	3	1	3	1	3	1	1	3	2	1	2	3
avgbs_10182	3	3	0	3	0	0	0	1	3	1	3	3	0	0	1	0	0	0	0	0	3	0	0	3	0	0	0	3	1	3	0	1	0	1	3	0	0	3	3	3	0	0	0	0	3	1	3	0	0
avgbs_101820	0	0	0	1	1	3	3	0	0	2	3	3	1	3	3	3	0	1	1	0	0	0	0	0	0	0	0	0	0	0	3	0	0	3	0	0	1	1	0	0	3	0	0	1	3	1	0	1	0
avgbs_101837	3	0	0	3	1	3	1	0	0	1	2	0	1	3	0	3	0	0	0	0	3	0	0	0	0	0	0	0	0	0	1	0	0	3	0	1	3	0	1	0	0	3	3	3	1	1	1	3	1
avgbs_101859	1	3	0	1	3	1	0	3	3	1	0	1	3	3	3	1	1	0	3	0	0	0	0	0	1	0	1	0	0	0	1	3	0	3	1	0	0	1	0	3	3	0	0	0	0	1	1	1	0
avgbs_101867	1	1	1	3	1	1	1	0	0	3	1	0	0	1	1	0	0	0	3	3	0	0	0	3	1	0	0	1	0	3	3	1	0	3	0	3	0	1	0	3	0	1	0	0	0	1	1	1	3
avgbs_101888	1	1	3	3	3	3	1	3	3	1	3	0	1	1	1	1	3	1	1	1	3	3	1	1	1	0	1	3	1	1	1	1	3	3	1	3	3	1	1	3	1	3	3	3	3	1	1	1	1
avgbs_10189	3	0	1	0	1	3	0	1	1	3	3	0	3	3	1	3	1	1	3	0	0	0	3	3	3	3	0	3	0	3	3	1	0	1	3	3	1	1	3	1	0	3	0	1	1	1	1	1	3
avgbs_101890	3	3	3	1	1	1	0	1	0	1	1	1	3	1	3	3	1	3	1	3	3	0	0	1	0	0	1	3	1	1	3	3	1	1	0	3	0	3	3	3	0	3	0	1	1	1	1	3	3
avgbs_101897	3	1	3	1	3	1	3	1	1	1	1	1	3	1	3	1	1	3	1	3	3	3	1	3	1	3	1	3	3	1	1	1	3	3	1	1	1	3	1	0	1	1	0	1	1	1	3	1	1
avgbs_101915	3	3	0	3	3	1	0	1	0	1	0	0	3	3	3	0	1	1	3	3	0	0	3	1	0	3	0	3	0	3	3	1	0	0	1	0	1	0	0	3	1	1	0	0	3	1	3	1	0
avgbs_101932	3	3	0	0	1	1	0	0	0	1	3	0	3	3	0	0	3	0	1	3	0	0	3	1	3	1	0	3	1	1	1	3	0	1	1	0	0	0	3	0	0	3	0	1	1	1	1	0	0
avgbs_101933	3	3	0	0	1	1	0	0	0	1	3	0	3	3	0	0	3	0	1	3	0	0	3	1	3	1	0	3	1	1	1	3	0	1	1	0	0	0	3	0	0	3	0	1	1	1	1	0	0
avgbs_10194	0	0	0	3	1	3	3	3	0	1	1	1	1	1	1	3	1	1	3	3	0	0	0	1	0	1	0	3	1	3	0	0	0	3	0	1	1	0	1	0	0	3	1	0	0	1	1	1	3
avgbs_101940	3	3	0	1	1	3	3	3	3	1	0	0	3	0	1	1	0	0	0	3	3	0	0	3	0	1	0	3	3	3	1	0	0	0	0	0	1	0	0	1	0	1	3	3	1	1	1	1	0
avgbs_101941	3	3	0	1	1	3	3	3	3	1	0	0	3	0	1	1	0	0	0	3	3	0	0	3	0	1	0	3	3	3	1	0	0	0	0	0	1	0	0	1	0	1	3	3	1	1	1	1	0
avgbs_101943	3	0	1	0	1	0	3	0	1	2	1	0	1	3	1	0	0	1	0	0	0	0	0	0	0	0	0	1	1	0	3	3	0	0	1	0	0	0	0	1	3	0	0	3	0	1	3	1	0
avgbs_10199	3	1	3	1	3	3	1	3	1	3	1	1	1	1	3	1	1	1	1	3	3	0	3	3	1	3	2	2	3	3	1	3	1	1	3	3	1	3	1	1	2	1	1	1	3	1	1	1	3
avgbs_102026	3	0	0	0	1	3	0	0	0	1	1	1	0	0	1	0	0	1	1	1	1	0	1	0	0	0	0	3	2	1	3	0	3	1	0	3	0	0	0	0	0	3	3	3	3	1	1	1	1
avgbs_102039	1	1	1	1	3	1	0	0	0	1	1	0	0	3	1	0	1	0	1	0	0	1	0	1	0	3	1	0	3	0	0	1	0	1	0	1	0	0	0	3	0	3	0	0	0	1	1	3	0
avgbs_102045	0	0	0	0	1	1	0	0	0	1	3	0	3	0	3	1	3	0	1	3	3	0	3	1	0	0	0	3	1	1	0	0	1	0	0	0	0	3	0	3	3	3	0	1	1	1	1	3	0
avgbs_102056	0	1	3	1	3	1	0	1	1	1	1	1	3	1	3	1	1	3	1	3	3	0	1	3	0	3	1	3	3	1	0	1	0	3	0	1	0	3	0	3	1	0	0	1	1	1	3	1	1
avgbs_102057	0	1	3	1	3	1	0	1	1	1	1	1	3	1	3	1	1	3	1	3	3	0	1	3	0	3	1	3	3	1	0	1	0	3	0	1	0	3	0	3	1	0	0	1	1	1	3	1	1
avgbs_102059	3	1	3	0	0	1	1	1	0	1	3	0	3	1	1	1	3	0	3	0	0	0	3	1	3	0	1	1	3	1	0	0	0	0	0	0	1	1	0	0	0	1	0	1	0	1	3	1	3
avgbs_102067	3	3	3	3	3	1	0	1	1	3	1	3	1	1	1	1	3	1	3	1	1	0	3	1	1	1	0	3	3	3	1	0	1	3	3	1	2	3	3	3	1	3	1	0	3	1	3	1	3
avgbs_102068	3	3	3	3	3	1	0	1	1	3	1	3	1	1	1	1	3	1	3	1	1	0	3	1	1	1	0	3	3	3	1	0	1	3	3	1	2	3	3	3	1	3	1	0	3	1	3	1	3
avgbs_102124	0	0	0	1	0	3	0	0	0	3	3	3	0	1	3	0	1	1	3	0	0	0	0	3	0	0	3	0	1	0	0	0	1	0	0	1	1	0	3	0	0	1	0	1	3	1	3	0	0
avgbs_102125	0	0	0	1	0	3	0	0	0	3	3	3	0	1	3	0	1	1	3	0	0	0	0	3	0	0	3	0	1	0	0	0	1	0	0	1	1	0	3	0	0	1	0	1	3	1	3	0	0
avgbs_102128	0	1	0	1	1	0	0	0	0	3	3	0	3	1	0	0	0	0	3	1	1	0	0	3	0	0	3	3	0	0	0	3	0	3	0	1	0	1	0	0	3	1	0	1	0	1	3	1	0
avgbs_102150	3	0	0	3	1	0	1	1	0	1	1	1	1	3	1	0	1	1	3	3	3	0	0	3	0	3	0	1	3	0	1	0	1	3	1	1	3	1	1	3	1	0	3	3	1	1	1	3	1
avgbs_102165	3	0	1	3	3	0	0	3	3	1	3	0	0	3	1	0	0	0	3	0	3	0	3	0	0	3	1	3	1	3	3	0	0	0	3	0	0	0	3	3	3	1	0	3	0	1	3	1	1
avgbs_102196	3	1	0	3	3	3	0	1	3	1	3	1	1	1	2	0	3	0	1	0	3	0	1	3	0	1	0	3	3	1	3	1	3	1	3	3	0	1	0	3	3	3	1	1	1	1	3	1	1
avgbs_102197	3	1	0	3	3	3	0	1	3	1	3	1	1	1	2	0	3	0	1	0	3	0	1	3	0	1	0	3	3	1	3	1	3	1	3	3	0	1	0	3	3	3	1	1	1	1	3	1	1
avgbs_102198	3	1	0	3	3	3	0	1	3	1	3	1	1	1	2	0	3	0	1	0	3	0	1	3	0	1	0	3	3	1	3	1	3	1	3	3	0	1	0	3	3	3	1	1	1	1	3	1	1
avgbs_1022	0	0	1	3	3	3	0	1	1	3	3	1	1	2	3	1	3	0	3	0	0	0	1	1	1	0	0	1	1	1	1	1	3	0	1	2	1	3	1	1	1	0	0	1	0	1	1	1	3
avgbs_10220	0	1	3	0	3	0	1	0	0	1	3	1	3	0	3	0	1	0	1	0	3	0	3	1	0	3	3	3	0	3	0	1	0	0	0	1	0	0	0	0	0	1	0	1	1	1	1	1	0
avgbs_102211	1	0	1	0	1	0	1	3	1	3	0	0	1	0	1	0	3	3	1	0	0	0	1	3	0	0	3	0	0	0	1	3	0	0	0	3	3	0	0	0	0	3	0	3	3	1	1	3	0
avgbs_102221	3	1	0	0	3	3	1	3	1	1	3	0	1	0	1	1	3	1	1	3	0	0	1	1	1	3	3	1	1	3	1	3	3	0	3	3	0	1	1	0	3	1	0	0	3	0	1	1	0
avgbs_102222	3	1	0	0	0	3	1	1	0	1	0	0	0	3	3	0	0	3	1	0	0	0	0	1	1	3	1	0	0	1	3	0	1	3	0	1	1	1	0	0	3	1	0	0	0	1	3	1	0
avgbs_102228	3	3	0	1	3	3	0	0	0	1	0	0	0	3	3	1	0	0	1	0	0	0	0	0	0	0	3	1	3	1	0	3	0	3	0	0	1	1	1	0	0	1	0	0	1	1	0	1	3
avgbs_102257	3	3	1	3	1	3	1	3	3	1	1	0	0	1	1	3	1	3	3	3	0	3	3	1	1	3	3	1	3	3	3	3	1	3	1	1	3	1	1	1	3	3	3	3	0	1	1	3	1
avgbs_102258	3	3	1	3	1	3	1	3	3	1	1	0	0	1	1	3	1	3	3	3	0	3	3	1	1	3	3	1	3	3	3	3	1	3	1	1	3	1	1	1	3	3	3	3	0	1	1	3	1
avgbs_102267	1	0	0	3	1	1	1	3	1	3	0	0	3	1	1	1	3	0	2	0	3	0	3	0	0	0	0	1	1	3	3	0	0	1	0	3	0	1	0	1	0	3	0	0	0	1	3	0	0
avgbs_102282	1	1	1	3	3	1	1	0	0	1	1	0	3	3	3	0	3	0	3	0	0	0	0	3	0	3	0	1	0	0	3	0	1	0	0	3	3	1	1	1	0	0	0	1	1	1	0	3	1
avgbs_102306	1	1	3	0	3	0	0	0	0	1	3	3	1	3	0	0	3	3	3	1	1	0	1	3	3	1	1	3	1	1	1	0	3	1	0	3	3	1	3	1	3	1	3	3	3	1	1	1	3
avgbs_102315	3	1	3	3	1	1	0	0	3	3	1	3	1	1	3	1	3	3	3	0	0	0	1	3	0	3	0	1	0	1	1	1	1	3	3	3	3	3	1	0	0	3	0	3	1	1	1	3	0
avgbs_102326	1	1	0	1	3	3	0	0	3	1	1	0	3	1	1	1	0	0	0	0	3	0	0	0	0	1	3	1	3	3	1	0	0	3	3	1	0	3	0	3	0	0	0	3	0	1	0	1	1
avgbs_102328	1	1	0	1	3	3	0	0	3	1	1	0	3	1	1	1	0	0	0	0	3	0	0	0	0	1	3	1	3	3	1	0	0	3	3	1	0	3	0	3	0	0	0	3	0	1	0	1	1
avgbs_102338	0	1	0	1	3	0	3	1	3	3	3	3	1	1	1	1	3	1	3	1	0	0	1	3	0	3	1	1	1	1	1	3	3	3	0	1	0	0	3	0	0	1	1	1	1	1	3	3	3
avgbs_102339	0	1	0	1	3	0	3	1	3	3	3	3	1	1	1	1	3	1	3	1	0	0	1	3	0	3	1	1	1	1	1	3	3	3	0	1	0	0	3	0	0	1	1	1	1	1	3	3	3
avgbs_102346	1	1	1	3	3	3	1	1	1	1	3	1	1	1	3	3	3	1	1	3	3	3	1	1	3	3	1	1	3	1	1	1	3	1	1	3	3	3	3	3	0	3	1	1	3	1	3	1	3
avgbs_102347	1	1	1	3	3	3	1	1	1	1	3	1	1	1	3	3	3	1	1	3	3	3	1	1	3	3	1	1	3	1	1	1	3	1	1	3	3	3	3	3	0	3	1	1	3	1	3	1	3
avgbs_102357	3	1	1	2	1	1	3	3	3	1	1	1	3	1	1	1	1	1	3	3	3	3	2	3	3	1	3	1	3	3	1	3	1	1	3	2	1	3	3	1	2	2	1	1	1	1	1	1	3
avgbs_102359	0	1	1	3	1	0	0	0	1	1	1	1	0	1	1	0	1	0	3	0	0	1	1	1	0	1	2	3	0	0	0	1	1	3	0	1	1	3	1	3	0	1	1	1	0	1	1	3	0
avgbs_10236	1	3	3	0	1	1	0	3	1	1	3	0	3	3	3	1	0	0	1	0	3	1	1	1	3	1	0	0	1	1	1	0	3	1	0	0	1	1	0	3	3	1	0	1	0	1	3	3	0
avgbs_102360	0	1	1	3	1	0	0	0	1	1	1	1	0	1	1	0	1	0	3	0	0	1	1	1	0	1	2	3	0	0	0	1	1	3	0	1	1	3	1	3	0	1	1	1	0	1	1	3	0
avgbs_102378	0	1	1	1	1	0	0	1	0	3	3	3	3	3	1	0	1	0	1	0	0	0	0	0	0	3	0	0	0	1	0	0	0	1	0	0	1	1	0	1	0	3	0	1	0	1	1	1	0
avgbs_102380	1	1	3	1	1	3	1	0	1	1	1	1	1	3	1	1	0	1	1	3	3	0	1	3	0	1	1	3	1	1	3	0	0	1	1	3	3	0	0	3	3	3	0	0	3	1	1	1	1
avgbs_102384	3	1	0	3	3	3	0	3	0	1	1	0	3	1	3	0	1	3	3	0	0	1	1	1	0	1	1	0	3	0	1	0	0	3	0	1	0	3	1	0	3	3	0	1	3	1	1	1	0
avgbs_102385	3	1	0	3	3	3	0	3	0	1	1	0	3	1	3	0	1	3	3	0	0	1	1	1	0	1	1	0	3	0	1	0	0	3	0	1	0	3	1	0	3	3	0	1	3	1	1	1	0
avgbs_10239	3	1	1	3	3	3	1	0	1	3	3	3	1	3	3	3	3	0	1	3	0	0	3	1	3	1	3	3	1	1	3	1	3	1	3	3	3	3	1	3	1	3	1	1	1	1	3	1	3
avgbs_102391	0	1	0	0	3	3	0	0	0	0	3	0	1	1	3	0	0	1	1	0	0	3	0	1	0	1	0	1	0	1	1	1	0	1	0	3	3	3	3	3	0	3	0	1	3	1	3	0	0
avgbs_10240	0	0	0	1	1	3	3	0	0	3	3	3	0	1	3	0	1	0	3	1	1	0	1	0	0	3	0	0	1	0	3	0	1	0	0	1	1	0	0	1	3	1	0	1	3	1	3	1	3
avgbs_102401	3	3	3	3	0	3	1	0	1	1	3	1	3	3	1	3	2	1	1	0	0	3	0	3	0	1	0	1	1	3	1	0	0	0	0	3	0	1	1	1	1	1	0	3	1	1	3	1	1
avgbs_10241	0	0	0	1	1	3	3	0	0	3	3	3	0	1	3	0	1	0	3	1	1	0	1	0	0	3	0	0	1	0	3	0	1	0	0	1	1	0	0	1	3	1	0	1	3	1	3	1	3
avgbs_102417	0	3	0	3	1	0	0	3	0	3	3	3	0	0	1	0	1	0	0	0	0	0	1	1	1	0	0	1	0	1	3	0	0	0	1	1	0	3	1	1	3	3	0	1	3	1	0	0	0
avgbs_10242	0	1	0	1	3	1	1	1	3	3	1	1	1	1	1	1	3	0	3	1	1	0	0	0	0	3	3	1	1	1	1	3	0	0	1	1	3	3	3	1	0	3	0	3	0	1	3	3	3
avgbs_102426	3	1	0	1	1	3	1	1	1	1	3	3	3	3	1	3	1	1	3	3	3	0	3	3	0	3	0	3	3	3	3	1	0	2	3	3	1	1	3	1	1	3	1	1	1	1	1	1	3
avgbs_102427	3	1	0	1	1	3	1	1	1	1	3	3	3	3	1	3	1	1	3	3	3	0	3	3	0	3	0	3	3	3	3	1	0	2	3	3	1	1	3	1	1	3	1	1	1	1	1	1	3
avgbs_102447	1	3	1	3	1	3	3	3	1	3	3	3	3	1	1	0	1	1	3	0	3	0	3	1	0	1	3	1	1	0	3	1	3	3	0	1	1	3	1	3	3	3	0	1	0	1	3	1	1
avgbs_102459	0	0	0	0	3	1	0	0	1	1	1	0	3	1	3	0	1	3	1	0	3	0	1	0	1	0	1	3	3	0	1	1	0	3	0	1	0	3	1	0	0	0	0	1	0	1	3	1	1
avgbs_102466	1	3	3	1	1	1	3	0	0	3	1	0	0	3	1	1	3	3	3	0	0	0	3	1	3	3	0	1	1	1	3	3	0	0	3	3	0	1	3	3	3	3	0	0	3	1	1	1	3
avgbs_102477	0	0	1	1	3	3	0	0	0	1	3	1	1	1	1	0	3	1	1	0	0	0	1	1	0	0	3	1	0	3	0	3	0	0	0	0	0	1	0	1	0	0	0	1	0	1	0	1	3
avgbs_102525	0	0	0	0	3	0	0	0	1	3	1	0	1	1	1	0	3	0	3	0	1	0	3	2	0	1	0	0	0	0	0	0	1	3	3	1	1	0	0	0	1	3	0	1	3	1	3	1	3
avgbs_102526	1	3	1	3	3	1	1	0	0	3	1	1	1	3	2	1	1	1	3	1	1	0	1	3	1	3	0	0	1	3	1	0	3	1	0	1	0	0	3	3	1	1	3	3	1	1	1	1	3
avgbs_102528	1	1	3	1	3	1	3	1	1	1	1	1	3	1	3	1	1	3	1	3	0	0	1	3	0	3	1	3	3	1	3	1	3	3	1	1	1	3	1	0	1	1	1	1	3	1	3	1	1
avgbs_102556	3	0	3	1	1	0	0	0	0	3	0	0	1	1	1	0	3	1	1	0	3	0	0	1	0	3	0	1	0	3	0	1	0	0	0	1	3	0	3	1	0	1	0	0	1	0	3	1	3
avgbs_102591	0	0	0	1	1	3	1	0	1	1	3	3	0	3	1	0	1	0	3	0	0	0	0	3	3	0	3	3	0	0	3	0	1	0	3	3	1	1	0	1	0	0	0	0	1	1	1	1	3
avgbs_102592	0	0	0	1	1	3	1	0	1	1	3	3	0	3	1	0	1	0	3	0	0	0	0	3	3	0	3	3	0	0	3	0	1	0	3	3	1	1	0	1	0	0	0	0	1	1	1	1	3
avgbs_102602	3	1	3	1	1	3	1	3	0	1	3	0	1	3	3	3	1	0	3	3	0	0	1	3	0	3	3	3	1	3	2	3	1	3	3	1	0	3	0	3	3	3	1	1	3	1	1	3	3
avgbs_102612	1	1	1	3	1	1	1	2	0	3	3	1	1	1	3	0	0	3	0	3	3	3	0	1	0	3	1	3	3	3	1	0	0	1	3	3	0	3	1	1	1	3	0	3	3	1	3	3	0
avgbs_102615	1	3	0	1	1	1	1	0	0	3	3	0	1	1	1	0	0	0	0	0	1	3	1	1	0	1	0	1	0	2	1	0	1	1	0	3	3	3	1	0	3	3	1	1	0	1	3	3	1
avgbs_102632	3	1	0	3	1	1	0	1	0	3	1	0	1	1	0	1	3	3	3	0	0	0	0	3	3	3	0	3	1	1	1	1	1	0	3	3	0	3	1	1	1	3	0	0	1	1	1	3	1
avgbs_102644	3	1	1	1	3	3	3	1	3	3	3	0	1	1	1	1	0	1	3	1	1	0	1	3	1	1	3	1	1	1	1	3	0	3	0	1	3	3	3	1	1	1	1	1	3	1	3	3	3
avgbs_102650	1	1	0	1	3	3	3	0	3	3	1	1	3	1	1	0	3	3	3	3	3	3	0	1	3	1	3	1	3	3	1	3	0	3	3	1	3	3	3	3	1	3	3	3	1	1	1	2	2
avgbs_102653	3	0	0	1	3	3	0	0	0	1	1	0	3	1	3	1	1	1	3	0	1	0	3	3	0	1	3	3	0	2	0	0	0	3	0	0	1	3	1	3	3	0	0	0	0	1	1	3	1
avgbs_102662	3	1	3	1	3	3	0	0	1	3	3	0	1	3	1	1	0	1	1	3	3	0	1	3	3	3	0	3	1	3	1	3	1	1	0	3	1	3	1	3	0	3	0	1	0	1	1	2	0
avgbs_102716	3	1	0	1	1	3	1	1	1	1	3	0	3	3	1	3	0	1	3	3	0	3	3	3	3	3	0	3	3	3	3	1	1	1	0	3	1	1	3	1	1	3	0	1	1	1	1	1	3
avgbs_102720	3	1	1	3	3	1	0	0	1	1	1	1	0	1	1	3	1	3	1	0	1	3	1	3	1	3	0	3	1	1	3	1	0	3	1	1	0	3	0	0	3	3	1	1	3	1	1	1	3
avgbs_102731	1	3	0	3	1	1	0	0	1	1	1	0	0	3	1	0	3	0	1	0	1	0	0	3	0	3	1	1	1	3	1	1	1	1	0	3	0	1	3	3	0	1	0	1	3	1	3	3	3
avgbs_102735	3	0	3	3	1	3	0	1	0	1	1	0	1	3	1	0	1	0	3	3	0	0	3	3	0	3	3	0	0	0	0	1	1	3	0	1	3	1	0	3	0	3	0	3	1	1	1	3	1
avgbs_102736	3	0	3	3	1	3	0	1	0	1	1	0	1	3	1	0	1	0	3	3	0	0	3	3	0	3	3	0	0	0	0	1	1	3	0	1	3	1	0	3	0	3	0	3	1	1	1	3	1
avgbs_102738	2	0	1	3	3	3	0	0	1	3	3	0	1	3	3	0	0	1	0	3	0	0	0	0	0	0	0	3	0	1	0	0	1	0	0	0	3	3	1	3	0	3	0	1	1	0	3	1	0
avgbs_10274	3	1	0	1	3	3	1	3	3	3	3	0	1	1	1	1	1	1	1	3	3	1	0	3	3	1	2	3	0	3	1	3	1	1	3	3	1	3	1	3	2	3	0	1	3	1	1	1	0
avgbs_102757	1	3	0	0	1	0	0	0	0	1	3	0	1	3	1	0	3	1	1	3	3	0	0	1	0	0	0	0	1	0	0	3	0	1	0	3	3	0	1	0	0	0	0	1	0	0	3	0	0
avgbs_102761	0	3	3	1	0	0	3	3	1	2	0	3	1	3	3	3	0	0	1	0	0	1	1	1	0	1	0	0	1	1	3	0	0	0	0	1	1	1	0	1	3	3	1	0	3	1	3	1	0
avgbs_102762	0	1	3	3	3	3	3	3	1	3	3	1	1	1	1	3	3	3	1	1	1	3	1	3	1	1	0	3	3	1	3	1	0	3	1	3	1	3	3	1	1	1	3	3	1	1	3	1	1
avgbs_102764	1	1	1	1	3	3	0	0	3	1	1	0	1	3	1	3	3	1	1	3	3	0	3	1	3	3	1	1	0	3	1	3	0	0	1	0	3	1	1	1	1	1	1	1	3	1	1	3	3
avgbs_102767	3	3	3	3	1	3	3	3	1	1	1	3	0	1	1	1	3	3	1	0	1	0	1	3	0	3	1	3	1	2	2	3	1	3	1	3	1	3	3	3	3	3	0	3	0	1	1	3	3
avgbs_102770	3	1	0	0	3	3	1	3	1	1	0	0	0	0	1	1	3	0	0	3	3	0	1	1	0	0	0	1	1	0	0	0	0	0	0	0	0	0	0	0	3	0	1	1	0	1	1	1	0
avgbs_102781	0	3	0	0	3	1	0	0	0	1	3	0	0	3	1	0	0	0	3	0	0	1	0	0	0	3	0	3	0	3	0	0	0	1	0	1	0	0	3	3	3	1	0	3	3	1	3	1	1
avgbs_102791	0	3	3	0	1	0	3	0	0	3	3	0	0	0	3	0	0	0	3	3	3	0	3	3	0	1	0	1	3	0	1	0	3	3	0	1	0	0	0	0	0	0	0	0	1	1	3	1	0
avgbs_102793	0	3	1	1	3	3	0	0	1	1	1	0	3	1	3	1	1	0	3	1	0	0	3	3	0	3	3	3	1	0	3	3	0	3	0	3	1	3	3	0	0	3	3	3	1	1	1	3	1
avgbs_102794	0	3	1	1	3	3	0	0	1	1	1	0	3	1	3	1	1	0	3	1	0	0	3	3	0	3	3	3	1	0	3	3	0	3	0	3	1	3	3	0	0	3	3	3	1	1	1	3	1
avgbs_1028	3	1	1	2	1	1	3	3	3	1	1	1	3	1	1	0	1	1	2	0	3	0	1	3	3	1	0	3	3	3	1	3	1	1	3	1	1	0	3	1	1	1	1	1	1	1	1	1	1
avgbs_102805	0	3	0	0	0	3	0	0	0	1	3	3	1	3	1	0	0	0	1	3	0	0	0	3	0	0	0	3	1	3	0	1	1	1	0	3	0	0	0	3	1	1	1	0	0	1	3	1	0
avgbs_102816	1	3	1	0	1	1	1	0	3	1	3	0	1	1	1	3	3	2	3	3	3	0	3	1	3	1	3	3	1	3	1	1	0	0	3	3	1	1	1	1	2	3	0	1	1	1	1	1	3
avgbs_102824	1	0	0	1	1	3	0	0	0	2	1	3	3	1	0	1	1	1	3	0	1	0	0	1	0	0	3	0	3	0	3	0	0	3	1	1	0	0	3	0	3	3	0	3	1	1	3	1	0
avgbs_102829	3	0	0	0	3	1	0	1	1	1	3	0	0	1	0	1	3	0	3	0	0	1	3	0	0	0	0	0	0	0	1	0	0	0	0	3	1	0	0	0	0	1	0	0	1	1	3	1	3
avgbs_102831	3	1	3	1	1	1	1	0	1	3	3	3	3	3	1	3	1	1	1	1	1	1	1	0	1	1	1	3	0	1	1	0	1	3	1	1	0	1	1	3	2	3	1	1	1	1	3	1	3
avgbs_102865	1	1	1	1	3	1	1	1	3	1	1	1	1	3	1	1	1	3	1	0	3	1	1	1	1	3	1	1	3	3	1	1	1	1	3	3	3	1	1	1	1	3	1	1	3	1	1	3	3
avgbs_102866	1	1	1	1	3	1	1	1	3	1	1	1	1	3	1	1	1	3	1	0	3	1	1	1	1	3	1	1	3	3	1	1	1	1	3	3	3	1	1	1	1	3	1	1	3	1	1	3	3
avgbs_1029	0	1	0	3	3	3	3	0	0	3	3	3	1	3	3	0	0	0	1	0	3	0	0	0	0	0	3	0	0	1	0	1	3	0	0	3	3	3	1	0	0	0	1	1	0	1	3	1	0
avgbs_102905	0	3	0	0	1	1	1	3	3	3	3	0	1	1	1	0	3	1	1	0	0	3	0	0	0	0	1	0	1	0	3	3	0	0	0	1	0	0	0	1	3	1	0	0	2	1	3	3	0
avgbs_102914	0	3	0	0	1	0	1	3	3	3	3	0	1	1	1	0	3	0	1	0	0	3	0	0	0	0	0	0	0	0	3	3	0	0	0	1	0	0	0	1	3	1	0	0	3	1	3	3	0
avgbs_102966	3	3	0	3	3	3	1	0	1	1	0	1	0	3	1	3	3	0	1	3	3	0	1	3	1	1	0	1	0	0	3	0	1	0	3	3	3	1	1	0	1	1	0	0	1	1	0	0	1
avgbs_102973	3	0	3	0	1	3	0	0	0	3	0	0	0	1	1	3	0	0	1	0	0	0	3	1	0	0	0	0	0	3	0	0	1	0	0	1	0	0	0	1	0	1	0	3	1	1	3	1	0
avgbs_102984	1	3	0	1	3	1	1	0	1	3	0	1	0	3	3	0	3	0	3	0	3	0	0	3	0	3	1	3	3	3	1	0	0	0	3	3	3	3	1	1	3	3	0	3	3	1	1	3	3
avgbs_103008	3	3	3	3	3	3	0	1	3	1	3	3	1	3	1	3	1	1	1	0	3	3	1	3	0	1	3	3	1	3	3	1	1	1	3	3	3	1	1	3	1	1	1	1	1	1	3	2	1
avgbs_103031	3	1	3	3	3	3	0	3	1	3	3	1	1	1	1	2	3	0	1	0	1	3	1	3	1	1	1	3	3	1	3	1	1	3	1	3	1	3	3	1	1	1	0	3	1	1	3	1	1
avgbs_103035	3	3	1	0	1	1	0	3	0	1	3	0	3	0	0	0	3	0	1	3	0	0	0	1	0	1	1	3	1	1	1	3	0	1	0	3	0	0	0	3	3	3	0	1	1	1	0	3	3
avgbs_103043	3	0	0	1	3	3	1	0	0	1	3	1	1	1	1	1	3	1	1	3	3	0	1	1	1	3	0	1	0	3	1	3	0	1	3	0	1	1	1	1	0	1	1	1	3	1	1	1	3
avgbs_103046	1	3	3	0	0	3	0	1	3	1	3	0	1	3	0	3	1	3	3	1	1	3	3	3	0	3	3	1	3	3	0	0	3	1	0	1	3	1	1	3	0	3	0	0	0	1	3	1	3
avgbs_103047	1	3	3	0	0	3	0	1	3	1	3	0	1	3	0	3	1	3	3	1	1	3	3	3	0	3	3	1	3	3	0	0	3	1	0	1	3	1	1	3	0	3	0	0	0	1	3	1	3
avgbs_103070	1	1	0	1	3	1	0	1	1	1	1	0	1	3	1	1	2	3	1	0	3	0	1	1	1	3	0	1	3	3	0	0	0	0	3	0	3	1	1	1	0	3	1	1	3	1	1	3	3
avgbs_103078	3	1	3	3	3	3	0	3	1	3	3	1	1	1	1	2	3	0	1	0	1	3	1	3	1	1	1	3	3	1	3	1	1	3	1	3	1	3	3	1	1	1	0	3	1	1	3	1	1
avgbs_103087	1	3	1	1	3	1	0	0	1	3	1	1	1	3	3	0	0	0	3	0	0	0	1	3	0	3	1	3	0	3	1	1	3	1	0	0	0	3	0	1	1	0	0	0	0	1	1	3	3
avgbs_103126	3	1	1	3	3	3	0	1	3	3	1	1	3	3	3	0	1	3	1	3	3	3	1	1	3	1	1	3	3	1	1	1	0	3	3	3	3	3	3	1	2	1	3	1	0	1	3	3	1
avgbs_103133	3	1	1	1	1	3	0	1	1	1	3	0	3	3	1	3	1	0	3	3	3	0	0	3	3	3	0	3	3	3	3	0	1	2	3	3	1	1	3	1	1	3	0	1	1	1	1	1	3
avgbs_103134	1	3	3	1	1	1	0	0	1	1	3	0	3	3	3	1	1	3	0	0	1	0	1	3	3	0	0	1	1	0	3	3	3	0	0	3	0	1	1	3	3	0	1	1	0	1	3	3	1
avgbs_103135	1	3	1	1	1	3	3	3	1	3	3	3	3	1	3	1	1	1	3	3	0	3	3	1	0	1	3	3	2	1	3	1	3	3	3	1	1	0	1	3	3	3	1	1	1	1	3	1	1
avgbs_103138	3	1	3	3	0	0	1	0	0	3	0	0	1	0	3	1	3	3	3	3	0	0	0	3	0	0	0	1	1	1	0	1	1	0	0	0	3	0	0	1	1	3	0	3	1	1	1	3	0
avgbs_103139	3	1	3	3	0	0	1	0	0	3	0	0	1	0	3	1	3	3	3	3	0	0	0	3	0	0	0	1	1	1	0	1	1	0	0	0	3	0	0	1	1	3	0	3	1	1	1	3	0
avgbs_103147	3	1	3	3	3	1	3	1	3	1	2	3	1	3	1	1	1	3	3	3	3	0	1	3	0	1	3	1	1	1	1	1	3	1	3	3	0	1	3	1	3	1	3	3	1	1	1	3	1
avgbs_10319	1	0	0	3	1	0	0	0	1	1	3	0	1	3	1	1	3	0	0	0	0	0	3	1	0	1	0	1	1	1	0	3	3	0	0	3	0	0	1	0	0	0	0	1	0	0	0	3	3
avgbs_103196	3	3	0	3	1	1	0	0	0	1	3	1	3	3	3	1	3	0	0	0	3	0	3	1	0	1	0	3	0	0	1	3	1	0	0	0	0	0	0	3	0	0	0	0	0	1	1	0	3
avgbs_10320	1	0	0	3	1	0	0	0	1	1	3	0	1	3	1	1	3	0	0	0	0	0	3	1	0	1	0	1	1	1	0	3	3	0	0	3	0	0	1	0	0	0	0	1	0	0	0	3	3
avgbs_103242	1	1	1	3	3	1	0	1	1	1	3	0	1	1	3	2	3	3	3	3	0	0	1	1	3	3	1	1	3	1	1	3	3	1	1	3	3	1	3	1	3	3	0	1	3	1	3	3	3
avgbs_103262	3	1	3	1	3	3	1	1	1	1	3	3	3	3	3	1	1	3	1	1	1	0	3	1	1	3	1	1	3	1	3	3	0	3	1	1	1	1	1	1	3	1	0	3	1	1	3	1	3
avgbs_103271	1	1	1	1	0	3	3	0	0	3	3	0	3	1	0	1	1	0	3	0	1	3	1	3	3	3	3	3	0	0	3	3	0	3	1	1	1	0	3	1	0	1	1	1	3	1	3	1	3
avgbs_103282	1	3	1	1	1	3	3	3	1	3	3	0	3	1	3	0	1	1	3	3	0	3	3	1	1	1	3	3	3	1	3	1	0	3	3	0	1	3	1	3	3	3	0	1	0	1	3	1	1
avgbs_103286	1	3	0	3	1	3	0	0	1	3	3	0	3	3	1	0	1	1	3	0	3	3	3	1	0	1	1	1	1	1	3	1	0	3	1	1	1	3	1	3	3	3	0	1	1	1	0	1	1
avgbs_103291	0	0	0	1	3	3	1	0	3	1	1	1	0	3	1	0	3	0	0	3	0	3	0	1	3	3	0	1	0	3	1	3	0	0	1	3	0	1	1	1	1	1	0	1	0	1	1	3	0
avgbs_10331	3	1	0	3	1	3	3	3	1	1	1	0	0	1	1	3	1	2	3	3	3	0	1	1	1	1	3	3	1	3	1	1	1	0	3	1	0	3	1	3	3	1	0	1	3	1	1	3	3
avgbs_103313	3	3	3	1	1	3	1	3	3	1	0	1	0	1	3	1	1	1	3	3	3	0	3	3	0	1	0	3	3	3	1	3	1	1	0	0	1	3	3	1	2	1	0	1	1	1	1	1	3
avgbs_103332	3	3	3	3	1	1	1	0	1	1	3	1	3	3	3	1	3	3	1	0	3	0	3	1	3	1	1	3	1	1	1	3	1	1	1	3	3	3	3	3	2	3	1	1	1	1	1	3	3
avgbs_103353	1	3	1	1	0	1	0	0	1	3	1	0	1	3	0	0	3	3	3	0	0	0	1	3	0	3	0	0	3	3	1	1	1	2	0	3	0	3	3	0	0	3	0	3	0	1	1	0	3
avgbs_103360	1	3	0	1	1	3	3	0	1	2	3	0	3	1	3	1	1	1	3	3	3	0	3	1	3	1	3	3	3	1	0	1	0	3	1	1	1	1	3	3	3	3	0	3	1	1	3	1	1
avgbs_103369	3	0	0	0	3	3	0	0	0	1	3	3	3	3	3	1	0	3	0	0	0	0	3	0	1	0	3	0	3	1	3	3	0	3	0	0	1	0	1	0	0	1	0	3	1	1	3	1	0
avgbs_103391	1	3	0	3	1	1	1	3	3	3	3	0	1	1	1	0	3	0	3	1	0	3	1	1	1	1	1	1	1	1	1	0	1	1	1	0	3	0	3	1	2	3	1	2	3	1	3	3	1
avgbs_103394	3	1	3	0	0	1	3	1	1	1	1	1	3	1	3	1	1	3	1	3	3	0	1	0	1	3	0	3	3	1	1	1	0	3	1	1	1	0	1	3	1	0	0	1	1	1	3	1	1
avgbs_10340	3	1	0	1	3	1	1	1	1	3	1	1	1	1	1	0	3	1	3	1	1	1	1	3	1	3	2	1	0	1	1	3	3	3	1	1	3	3	3	1	2	3	0	3	1	1	3	3	3
avgbs_103418	3	3	3	1	3	0	0	0	3	1	1	0	3	0	1	0	1	0	3	1	1	0	1	0	1	0	3	3	1	1	0	3	3	3	0	3	0	1	3	1	3	2	0	0	3	1	1	3	1
avgbs_103420	3	1	3	1	1	3	1	0	1	1	3	1	3	3	1	1	1	1	3	0	0	1	1	3	0	3	1	3	1	3	1	3	1	0	0	3	1	3	1	3	2	3	1	1	3	1	1	2	3
avgbs_103432	0	3	3	1	0	1	1	3	1	1	0	1	1	3	3	0	3	0	0	0	3	0	3	3	0	0	3	3	3	3	1	1	3	3	0	3	0	3	1	3	0	3	1	0	3	1	1	3	3
avgbs_103435	3	1	0	3	1	1	1	0	0	3	1	3	1	1	3	1	3	1	3	3	0	0	1	3	0	3	0	1	0	1	0	1	1	0	0	3	0	0	1	1	0	3	0	3	1	1	1	3	0
avgbs_103436	3	1	0	3	1	1	1	0	0	3	1	3	1	1	3	1	3	1	3	3	0	0	1	3	0	3	0	1	0	1	0	1	1	0	0	3	0	0	1	1	0	3	0	3	1	1	1	3	0
avgbs_10348	3	1	0	0	0	3	0	1	3	1	3	1	0	1	0	1	3	0	1	3	0	0	1	3	1	1	3	0	3	1	0	1	0	1	3	0	0	0	0	0	0	0	0	1	0	1	3	1	0
avgbs_103533	1	1	0	1	1	3	3	1	3	3	3	0	3	1	3	1	1	0	3	1	1	3	0	0	0	0	0	0	0	0	0	3	0	3	0	2	0	1	3	1	0	1	1	1	3	1	0	1	0
avgbs_103563	3	0	3	0	0	0	1	0	3	1	3	0	0	3	1	1	3	0	1	0	3	0	0	3	0	1	0	0	0	1	3	0	3	0	0	0	1	0	0	0	3	3	0	1	1	1	3	1	1
avgbs_103564	3	0	3	0	0	0	1	0	3	1	3	0	0	3	1	1	3	0	1	0	3	0	0	3	0	1	0	0	0	1	3	0	3	0	0	0	1	0	0	0	3	3	0	1	1	1	3	1	1
avgbs_10359	3	1	3	3	1	1	1	1	3	3	1	3	1	1	3	1	3	3	3	3	3	1	1	3	3	3	3	2	1	1	1	1	1	3	3	3	3	3	1	1	1	3	0	3	1	1	1	3	1
avgbs_103592	3	1	0	1	1	3	0	1	1	3	3	0	3	3	1	3	1	1	1	0	0	0	3	3	0	3	3	3	3	1	3	1	1	1	3	2	0	1	3	1	3	3	0	1	1	1	1	1	3
avgbs_103599	3	3	3	3	3	1	0	1	3	3	1	3	1	3	3	1	1	3	1	0	1	0	3	1	1	1	3	1	3	3	1	1	1	0	0	1	3	2	3	3	1	3	0	1	3	1	3	1	3
avgbs_1036	1	3	1	1	1	3	1	1	3	1	3	0	1	3	1	1	1	3	3	1	1	3	3	3	3	3	3	1	3	3	1	1	3	1	1	2	3	1	1	3	3	1	0	3	0	1	3	1	3
avgbs_103612	3	0	3	0	3	1	3	0	0	0	0	0	3	1	3	1	0	3	0	3	3	3	0	3	0	3	0	3	3	1	0	1	0	3	0	0	1	3	0	3	0	0	0	1	0	0	3	0	0
avgbs_103663	1	0	0	1	1	0	1	0	3	1	1	1	1	3	1	3	3	1	1	3	3	3	3	1	3	3	0	1	0	3	0	3	0	1	0	3	3	1	1	0	1	1	1	1	3	1	3	1	3
avgbs_103666	3	0	1	1	1	3	0	1	1	1	3	0	3	3	1	3	1	1	3	3	3	0	3	3	0	3	0	3	3	3	3	1	1	1	3	3	1	1	3	1	1	3	0	1	0	1	1	1	3
avgbs_103694	1	1	0	1	3	0	3	0	0	2	1	0	3	1	1	1	3	3	3	3	3	0	3	1	0	0	0	1	0	3	0	0	0	0	0	0	0	3	3	0	1	3	0	3	1	1	1	1	0
avgbs_103695	3	1	1	3	3	3	1	1	3	3	1	1	3	3	3	1	1	3	3	3	3	0	1	1	3	1	1	3	3	0	1	1	3	3	0	3	3	3	3	1	2	1	3	3	1	1	3	3	1
avgbs_103699	1	3	0	1	3	1	0	3	3	1	1	0	3	3	3	0	1	3	3	3	0	0	1	0	1	3	0	3	3	1	1	0	1	0	1	3	1	1	3	0	0	3	0	0	3	1	1	1	3
avgbs_1037	1	3	1	1	1	3	1	1	3	1	3	0	1	3	1	1	1	3	3	1	1	3	3	3	3	3	3	1	3	3	1	1	3	1	1	2	3	1	1	3	3	1	0	3	0	1	3	1	3
avgbs_103711	1	1	1	0	0	3	0	0	0	3	3	0	0	1	3	0	0	1	0	1	0	0	0	3	0	0	3	3	1	0	3	0	1	3	1	0	0	0	0	0	0	1	1	1	3	1	3	1	3
avgbs_103712	1	1	1	0	0	3	0	0	0	3	3	0	0	1	3	0	0	1	0	1	0	0	0	3	0	0	3	3	1	0	3	0	1	3	1	0	0	0	0	0	0	1	1	1	3	1	3	1	3
avgbs_10374	3	0	0	1	3	3	0	0	0	1	3	0	3	3	3	2	1	0	2	0	0	3	0	1	1	0	0	1	3	1	3	3	1	0	1	1	1	2	2	3	3	1	0	3	1	1	3	1	3
avgbs_103754	3	3	1	3	3	3	3	1	1	3	3	1	1	2	3	1	3	3	3	1	1	3	1	1	1	3	3	1	1	1	1	1	0	3	1	2	1	3	1	1	1	3	1	1	3	1	1	1	3
avgbs_103755	3	3	1	3	3	3	3	1	1	3	3	1	1	2	3	1	3	3	3	1	1	3	1	1	1	3	3	1	1	1	1	1	0	3	1	2	1	3	1	1	1	3	1	1	3	1	1	1	3
avgbs_103762	0	3	0	0	1	3	0	0	1	3	0	0	0	1	3	1	0	0	0	3	3	0	0	0	0	1	0	3	3	0	0	0	0	0	3	0	0	0	1	3	0	3	0	1	0	1	3	1	0
avgbs_10378	1	1	0	1	1	3	0	3	3	3	3	1	1	3	2	3	1	1	3	1	0	3	3	3	0	3	1	3	0	3	3	3	3	1	0	3	3	3	3	3	1	3	0	3	1	1	3	1	1
avgbs_103787	3	0	0	3	0	1	1	1	3	3	1	0	0	3	3	1	1	3	1	0	0	0	3	0	1	1	0	1	3	0	0	1	0	1	0	0	3	3	1	3	0	3	0	1	3	1	3	3	3
avgbs_10379	1	1	0	1	1	3	0	3	3	3	3	1	1	3	2	3	1	1	3	1	0	3	3	3	0	3	1	3	0	3	3	3	3	1	0	3	3	3	3	3	1	3	0	3	1	1	3	1	1
avgbs_103799	1	1	3	1	3	3	3	3	0	3	1	0	3	1	1	1	1	0	0	0	0	0	0	1	3	1	3	0	0	0	0	3	0	3	3	0	3	3	3	3	1	3	3	3	0	1	0	1	1
avgbs_1038	3	1	1	3	1	3	0	3	1	1	1	1	1	3	3	3	1	1	3	3	3	1	1	3	3	1	3	3	1	3	1	1	1	0	3	1	1	3	1	3	3	1	0	1	3	1	1	3	3
avgbs_103825	0	1	3	1	3	0	0	1	1	3	1	1	3	3	1	3	1	0	1	0	0	0	0	3	0	1	0	1	1	0	0	1	3	3	0	1	1	0	0	0	0	1	0	1	1	1	3	3	0
avgbs_103826	0	1	3	1	3	0	0	1	1	3	1	1	3	3	1	3	1	0	1	0	0	0	0	3	0	1	0	1	1	0	0	1	3	3	0	1	1	0	0	0	0	1	0	1	1	1	3	3	0
avgbs_103835	1	3	0	1	1	1	0	0	0	3	0	0	1	1	0	0	3	0	1	0	3	0	3	0	0	0	0	3	0	3	1	3	1	1	0	3	3	0	0	1	0	3	0	0	0	1	1	0	3
avgbs_103866	3	1	3	1	1	1	1	1	1	3	3	3	3	3	1	3	1	1	1	1	1	1	1	3	1	1	1	3	1	1	1	1	0	1	1	1	2	1	1	3	2	3	1	1	1	1	3	1	3
avgbs_103867	3	1	3	2	1	1	1	1	1	3	3	3	3	3	1	3	1	1	1	1	1	1	1	3	1	1	1	3	1	1	1	1	0	1	1	1	2	1	1	3	2	3	1	1	1	1	3	1	3
avgbs_103868	3	1	3	2	1	1	1	1	1	3	3	3	3	3	1	3	1	1	1	1	1	1	1	3	1	1	1	3	1	1	1	1	0	1	1	1	2	1	1	3	2	3	1	1	1	1	3	1	3
avgbs_103871	0	1	0	3	0	3	0	3	0	3	3	0	1	3	3	0	3	0	1	3	0	0	3	1	0	1	0	3	0	0	0	0	0	1	0	0	3	3	1	0	1	3	0	1	1	1	3	1	3
avgbs_103872	0	1	0	3	0	3	0	3	0	3	3	0	1	3	3	0	3	0	1	3	0	0	3	1	0	1	0	3	0	0	0	0	0	1	0	0	3	3	1	0	1	3	0	1	1	1	3	1	3
avgbs_103886	1	1	1	3	3	3	1	0	1	1	3	0	0	3	1	3	3	3	3	3	3	0	3	1	3	0	0	1	3	1	0	3	1	3	1	1	3	1	3	0	3	1	0	1	0	1	3	3	3
avgbs_103923	3	3	3	3	1	3	3	1	1	1	1	1	1	3	1	1	3	0	1	1	1	0	1	3	0	0	1	1	1	2	1	3	0	3	1	3	3	1	3	3	3	3	3	3	1	1	1	3	3
avgbs_103941	0	0	0	3	1	1	1	0	1	3	3	0	1	1	3	3	0	0	1	0	3	0	1	1	1	0	0	0	3	3	1	0	0	0	3	3	0	0	1	1	2	3	0	0	3	1	1	3	0
avgbs_103955	0	1	3	1	3	1	3	1	1	1	1	1	3	1	3	1	1	3	0	3	3	3	0	3	0	0	0	3	3	1	1	0	0	3	0	1	0	3	1	3	1	1	0	1	1	1	3	1	0
avgbs_103956	0	1	3	1	3	1	3	1	1	1	1	1	3	1	3	1	1	3	0	3	3	3	0	3	0	0	0	3	3	1	1	0	0	3	0	1	0	3	1	3	1	1	0	1	1	1	3	1	0
avgbs_10397	3	3	0	1	3	1	0	3	3	1	1	0	0	3	1	0	1	0	3	1	1	0	1	3	0	3	0	3	0	1	0	0	3	3	0	3	0	0	3	0	0	0	0	1	3	1	1	3	0
avgbs_103972	1	1	3	3	3	3	1	3	3	1	3	1	1	3	1	1	3	1	1	1	3	0	3	2	1	1	1	3	1	1	1	1	3	3	1	3	3	1	1	3	1	3	3	3	3	1	1	1	1
avgbs_103975	3	3	0	3	3	0	1	0	0	1	3	3	3	0	0	1	0	0	3	0	0	1	0	3	0	3	1	0	1	3	0	0	0	0	3	1	1	3	0	3	0	1	3	3	3	1	3	1	0
avgbs_103984	1	0	0	1	0	0	0	0	1	1	1	0	0	0	1	0	3	0	1	3	0	1	1	3	3	0	0	0	0	1	0	3	0	0	0	0	3	1	0	0	3	0	0	0	3	1	1	1	0
avgbs_103985	0	0	0	3	1	1	1	0	1	3	3	0	1	1	3	3	0	0	1	0	3	0	1	1	1	0	0	0	3	3	1	0	0	0	3	3	0	0	1	1	2	3	0	0	3	1	1	3	0
avgbs_103999	1	0	3	1	3	1	3	3	3	1	1	1	3	3	3	1	1	3	3	3	3	0	1	3	0	3	1	3	1	1	1	3	1	3	0	3	1	1	3	3	3	3	3	1	3	1	1	3	3
avgbs_104000	1	3	0	1	1	1	1	3	1	1	3	3	3	3	3	1	3	3	1	0	3	1	1	1	0	1	1	1	0	1	1	3	3	1	0	3	1	1	1	3	0	1	0	1	3	1	3	3	1
avgbs_104001	1	3	0	1	1	1	1	3	1	1	3	3	3	3	3	1	3	3	1	0	3	1	1	1	0	1	1	1	0	1	1	3	3	1	0	3	1	1	1	3	0	1	0	1	3	1	3	3	1
avgbs_104002	3	1	1	1	3	3	3	1	3	3	3	0	2	1	1	1	3	1	3	1	1	1	1	3	0	3	3	1	1	1	1	3	3	3	0	1	3	3	2	1	1	1	1	1	3	1	3	3	3
avgbs_104020	3	1	0	1	0	1	0	1	0	1	1	1	3	1	3	1	1	3	0	0	3	0	0	0	1	3	1	3	3	1	1	1	0	3	0	1	1	3	1	3	1	1	0	1	1	1	3	1	1
avgbs_104021	3	1	0	1	0	1	0	1	0	1	1	1	3	1	3	1	1	3	0	0	3	0	0	0	1	3	1	3	3	1	1	1	0	3	0	1	1	3	1	3	1	1	0	1	1	1	3	1	1
avgbs_104028	1	1	3	3	3	0	1	3	0	1	3	0	1	3	1	1	3	1	1	0	3	3	1	1	1	1	1	3	1	1	1	1	3	3	1	3	0	1	0	3	1	3	0	3	3	1	1	1	1
avgbs_104037	0	0	0	1	1	3	1	1	3	3	3	0	3	1	1	0	1	0	1	1	1	0	0	0	0	0	3	3	1	0	3	3	0	3	3	1	1	1	3	1	0	3	0	0	1	1	1	1	0
avgbs_104038	0	0	0	1	1	3	1	1	3	3	3	0	3	1	1	0	1	0	1	1	1	0	0	0	0	0	3	3	1	0	3	3	0	3	3	1	1	1	3	1	0	3	0	0	1	1	1	1	0
avgbs_104061	1	3	1	3	0	1	0	1	1	1	1	1	3	3	1	1	3	3	1	1	1	0	3	3	0	3	3	1	0	3	0	1	1	1	0	3	1	1	3	3	0	1	1	1	3	1	3	3	3
avgbs_104096	3	3	1	1	3	3	3	3	1	1	1	3	3	1	3	1	1	1	3	1	1	3	3	3	1	3	3	3	1	1	3	3	3	3	1	3	1	3	3	3	3	3	3	3	1	1	1	3	1
avgbs_104099	3	3	1	3	3	1	1	0	3	1	3	3	0	3	1	1	1	1	3	3	0	1	3	3	3	3	0	3	1	3	3	1	1	2	3	0	0	3	3	3	3	1	0	3	0	1	3	1	1
avgbs_104100	3	3	1	3	3	1	1	0	3	1	3	3	0	3	1	1	1	1	3	3	0	1	3	3	3	3	0	3	1	3	3	1	1	2	3	0	0	3	3	3	3	1	0	3	0	1	3	1	1
avgbs_104101	3	0	0	1	3	3	0	3	0	1	3	0	0	0	1	0	3	0	0	0	0	0	0	1	1	3	0	1	0	3	1	0	0	1	0	3	1	1	0	0	3	1	0	1	0	1	0	0	3
avgbs_104102	3	0	0	1	3	3	0	3	0	1	3	0	0	0	1	0	3	0	0	0	0	0	0	1	1	3	0	1	0	3	1	0	0	1	0	3	1	1	0	0	3	1	0	1	0	1	0	0	3
avgbs_104113	3	1	1	2	1	1	3	3	3	1	1	1	3	1	1	1	1	1	3	3	3	0	1	3	0	1	0	3	3	3	1	3	1	1	3	1	1	3	3	1	2	1	0	1	1	1	1	1	1
avgbs_104114	0	0	0	3	0	3	0	3	1	3	3	0	1	1	0	0	3	0	1	0	1	0	0	0	0	1	0	0	3	0	0	0	0	0	1	0	1	3	1	1	1	1	0	0	0	1	3	1	0
avgbs_104142	0	1	0	0	0	1	0	1	0	1	0	0	1	3	0	0	1	3	0	0	3	0	1	0	0	3	1	1	3	0	0	0	0	0	0	1	0	1	1	0	1	3	1	1	3	1	1	3	0
avgbs_104143	0	1	0	0	0	1	0	1	0	1	0	0	1	3	0	0	1	3	0	0	3	0	1	0	0	3	1	1	3	0	0	0	0	0	0	1	0	1	1	0	1	3	1	1	3	1	1	3	0
avgbs_104151	0	3	3	3	0	1	3	1	0	3	1	0	1	3	3	0	1	0	1	0	0	3	0	1	0	1	0	0	3	3	1	0	1	1	0	1	3	0	3	3	0	3	0	1	3	1	3	1	3
avgbs_104156	3	1	1	3	1	3	3	0	1	1	1	1	1	1	1	3	1	1	3	3	3	0	1	1	0	1	2	3	1	3	1	1	1	0	0	1	1	3	1	3	3	1	0	1	3	1	1	3	3
avgbs_10417	1	1	0	3	3	0	1	0	1	3	1	1	1	3	1	1	0	3	1	0	3	0	1	1	0	3	0	1	3	1	0	0	0	0	0	2	0	1	0	3	1	3	0	1	3	1	1	3	3
avgbs_104177	0	0	0	3	3	3	0	1	1	1	0	0	3	3	1	0	1	1	1	3	0	0	0	0	0	1	0	1	1	3	3	1	1	1	0	3	3	1	1	0	1	1	0	1	1	1	3	1	0
avgbs_104204	3	3	0	3	1	1	0	0	3	3	0	3	1	0	3	0	3	3	3	3	0	0	1	3	3	0	3	2	1	0	0	0	1	0	3	0	0	3	1	1	0	3	0	3	0	0	0	3	0
avgbs_104210	3	0	0	0	3	3	0	0	3	1	1	0	0	0	3	0	0	0	1	1	1	0	1	1	0	3	3	3	0	3	0	1	0	0	0	3	1	3	1	3	1	1	0	1	0	1	3	3	3
avgbs_104211	3	0	0	0	3	3	0	0	3	1	1	0	0	0	3	0	0	0	1	1	1	0	1	1	0	3	3	3	0	3	0	1	0	0	0	3	1	3	1	3	1	1	0	1	0	1	3	3	3
avgbs_10422	1	1	1	1	3	3	0	1	3	1	1	1	1	3	1	3	3	1	1	0	0	0	0	1	0	3	1	1	3	3	1	3	0	1	1	3	3	1	1	1	1	1	0	1	3	1	1	3	3
avgbs_104232	3	0	0	3	3	1	0	0	1	3	1	0	1	3	1	0	3	0	3	1	0	0	0	1	0	1	0	3	0	3	1	0	0	3	0	1	3	3	3	3	0	3	1	1	3	1	3	1	0
avgbs_10425	3	3	3	1	3	0	1	3	3	3	0	1	3	0	0	1	3	0	1	0	1	1	3	3	0	3	3	1	3	1	0	0	3	1	3	0	0	1	1	0	3	1	0	1	1	1	3	3	0
avgbs_104250	3	3	1	0	1	3	0	0	0	1	1	0	0	1	0	1	1	0	0	3	3	3	0	0	3	1	0	1	0	3	0	0	1	0	3	1	1	3	0	1	0	1	3	3	0	1	1	1	3
avgbs_104259	1	1	0	1	3	3	3	3	3	2	1	0	3	1	1	1	3	0	3	3	3	0	3	1	3	1	0	1	2	3	1	3	1	3	0	1	3	3	3	3	1	3	0	3	1	1	1	1	1
avgbs_104267	3	3	0	3	3	3	0	1	1	1	3	0	3	3	1	3	1	0	1	0	0	0	1	3	0	0	3	1	1	3	3	1	1	1	0	0	3	1	1	3	1	1	0	1	1	1	3	1	1
avgbs_104268	3	3	0	3	3	3	0	1	1	1	3	0	3	3	1	3	1	0	1	0	0	0	1	3	0	0	3	1	1	3	3	1	1	1	0	0	3	1	1	3	1	1	0	1	1	1	3	1	1
avgbs_104269	3	3	0	3	3	3	0	1	1	1	3	0	3	3	1	3	1	0	1	0	0	0	1	3	0	0	3	1	1	3	3	1	1	1	0	0	3	1	1	3	1	1	0	1	1	1	3	1	1
avgbs_104278	1	1	0	1	3	0	1	1	3	1	1	1	1	3	1	3	3	1	1	3	3	0	3	1	3	3	0	1	3	3	1	3	1	1	0	3	3	1	0	1	0	1	1	1	3	1	1	3	0
avgbs_104302	1	3	3	2	1	3	1	0	3	1	3	1	1	3	1	3	1	3	3	1	3	3	3	3	3	3	3	1	0	3	1	1	3	1	1	1	3	1	1	3	3	3	1	1	1	1	3	1	3
avgbs_104310	1	3	0	3	3	1	0	0	1	1	1	1	3	3	1	0	3	3	3	0	1	3	0	0	0	3	0	0	1	1	1	0	0	1	0	3	0	0	0	3	1	0	0	1	0	1	3	3	3
avgbs_104320	0	3	1	3	1	3	1	3	3	1	3	1	1	1	1	3	3	0	3	0	0	1	0	1	3	3	3	1	1	3	1	1	1	1	3	3	0	1	1	1	1	1	0	1	3	1	3	1	3
avgbs_104352	3	0	0	1	3	1	3	0	1	1	1	1	3	1	3	1	0	3	1	0	0	3	1	3	1	3	1	3	3	1	1	1	0	3	1	1	1	3	1	3	0	1	0	1	1	1	3	1	1
avgbs_104353	3	0	0	1	3	1	3	0	1	1	1	1	3	1	3	1	0	3	1	0	0	3	1	3	1	3	1	3	3	1	1	1	0	3	1	1	1	3	1	3	0	1	0	1	1	1	3	1	1
avgbs_104361	1	3	0	1	1	0	0	0	1	3	1	3	0	0	1	0	3	3	3	0	3	1	0	1	0	3	1	1	0	1	3	0	0	1	3	0	1	1	3	3	3	3	0	0	3	1	1	1	0
avgbs_104368	1	3	3	1	3	3	1	3	3	3	1	0	3	3	1	0	3	3	3	1	1	0	3	1	3	1	3	3	3	1	3	1	3	1	3	1	1	1	1	3	0	1	3	3	1	1	3	3	3
avgbs_104388	0	3	0	3	3	0	0	0	0	3	1	0	0	0	1	0	0	0	0	0	0	0	0	0	0	1	3	1	0	0	0	1	0	3	3	1	3	3	3	0	0	3	0	1	3	1	0	1	0
avgbs_104398	1	3	3	1	3	3	0	0	1	3	1	0	0	3	1	3	2	3	3	0	0	1	3	1	3	1	0	3	0	1	2	1	0	1	3	1	1	0	1	3	3	3	0	3	1	1	3	1	3
avgbs_104400	3	1	1	1	1	1	3	3	3	1	1	1	3	1	1	1	1	1	3	3	3	3	1	3	3	1	3	3	3	3	1	3	1	0	3	1	1	3	3	1	2	1	1	1	1	1	1	1	1
avgbs_10441	1	1	3	3	1	3	3	1	3	3	1	1	0	1	1	1	1	0	3	3	3	3	3	1	3	1	3	1	1	3	1	3	1	3	3	1	3	1	3	3	1	1	0	3	1	1	1	1	1
avgbs_104410	3	1	3	1	0	3	1	3	0	3	1	1	1	1	3	1	1	0	1	0	0	0	3	3	3	3	0	1	3	3	1	3	1	1	3	0	0	3	1	3	0	1	0	1	3	1	1	0	0
avgbs_104419	3	3	0	3	1	3	1	1	1	1	3	1	3	3	1	3	2	0	1	3	3	3	1	3	1	1	3	1	0	3	1	1	0	1	3	3	3	1	1	1	1	1	0	3	1	1	3	1	1
avgbs_104420	3	3	3	1	3	3	0	1	1	1	3	0	3	3	3	1	1	3	1	1	1	0	3	1	0	0	0	1	3	1	3	0	1	0	0	1	0	1	1	1	3	1	0	3	0	1	0	3	3
avgbs_104434	0	1	0	1	3	3	0	0	0	3	1	0	0	3	1	0	1	3	0	0	1	0	0	0	0	0	0	1	1	1	3	0	3	0	3	3	3	1	0	3	0	3	0	3	0	1	1	0	1
avgbs_104444	3	1	1	3	3	3	3	3	3	1	1	1	3	1	3	3	1	1	3	3	3	1	1	1	0	1	1	3	3	3	1	1	1	3	3	1	1	3	1	1	3	3	0	3	3	1	1	1	3
avgbs_104445	3	1	1	3	3	3	3	3	3	1	1	1	3	1	3	3	1	1	3	3	3	1	1	1	0	1	1	3	3	3	1	1	1	3	3	1	1	3	1	1	3	3	0	3	3	1	1	1	3
avgbs_104458	0	1	3	1	0	0	3	0	0	1	0	0	3	1	3	0	0	0	1	3	0	0	1	3	0	0	0	3	0	0	0	0	3	0	0	1	1	3	0	3	0	1	0	0	0	1	3	1	1
avgbs_104484	0	3	0	0	1	3	0	0	1	2	1	0	1	3	3	3	1	0	1	0	0	0	0	0	0	3	0	0	0	0	0	0	0	0	1	0	3	1	1	1	3	3	0	3	1	1	3	0	1
avgbs_104486	1	0	1	0	1	3	0	0	3	3	3	0	0	1	3	1	0	0	3	1	0	0	1	0	0	0	0	3	1	0	0	0	1	0	0	0	0	0	0	0	0	1	0	1	3	1	0	1	0
avgbs_104495	3	3	3	3	3	0	1	1	1	3	1	0	1	1	3	1	1	1	3	1	0	0	3	1	1	3	3	3	3	3	1	0	0	3	3	1	1	3	0	3	2	3	1	1	3	1	3	1	1
avgbs_104509	0	3	1	0	1	3	0	0	0	3	3	0	0	0	3	0	1	0	0	0	3	0	3	0	0	1	0	3	0	1	0	0	0	0	0	0	0	3	0	3	0	3	1	0	1	1	3	0	0
avgbs_104510	0	1	0	1	1	3	1	1	0	3	3	0	0	1	1	1	1	0	1	1	1	0	3	3	3	3	3	3	1	0	3	3	3	3	0	1	1	1	3	1	3	3	1	1	0	1	1	1	3
avgbs_104527	1	0	0	0	1	3	0	0	3	3	3	3	3	0	3	1	1	0	0	0	1	0	3	3	0	0	0	3	0	0	3	0	0	3	0	1	1	1	3	1	3	1	0	0	1	1	3	0	3
avgbs_104528	1	0	0	0	1	3	0	0	3	3	3	3	3	0	3	1	1	0	0	0	1	0	3	3	0	0	0	3	0	0	3	0	0	3	0	1	1	1	3	1	3	1	0	0	1	1	3	0	3
avgbs_104529	0	1	0	1	3	3	0	3	1	1	3	0	1	1	1	1	3	0	1	3	0	3	1	0	0	3	0	2	1	0	1	0	0	1	0	3	0	1	0	1	0	1	0	0	0	1	1	1	3
avgbs_104530	0	1	0	1	3	3	0	3	1	1	3	0	1	1	1	1	3	0	1	3	0	3	1	0	0	3	0	2	1	0	1	0	0	1	0	3	0	1	0	1	0	1	0	0	0	1	1	1	3
avgbs_104559	0	0	0	1	3	3	1	0	0	3	1	0	3	3	0	3	1	3	3	0	1	0	0	1	0	1	3	3	0	1	1	1	3	1	3	1	0	0	0	3	3	3	0	0	1	0	3	0	3
avgbs_104565	3	1	1	1	3	1	0	1	1	1	3	0	1	0	0	1	3	0	1	0	3	0	0	1	0	3	1	1	0	0	1	0	1	1	0	3	0	0	3	3	1	1	3	3	0	1	1	3	3
avgbs_104589	0	1	0	1	3	3	0	3	3	3	1	0	3	1	1	1	1	3	3	0	3	3	3	1	0	1	3	1	0	3	1	0	0	3	0	1	3	3	3	3	1	3	3	3	1	1	1	1	1
avgbs_104597	3	1	0	3	1	1	1	1	3	3	1	3	1	1	3	1	3	0	3	3	3	0	1	3	3	3	3	1	1	1	1	0	1	3	3	3	3	3	1	1	1	3	0	3	1	1	1	3	0
avgbs_104621	1	3	1	1	1	3	0	0	3	1	3	1	1	3	3	1	1	0	3	1	1	1	3	3	0	3	0	1	3	3	1	0	0	3	1	0	3	1	1	3	1	1	0	1	1	1	3	1	3
avgbs_104641	3	0	3	1	1	3	3	3	3	3	3	0	3	1	0	3	3	0	1	0	3	0	3	3	0	3	0	1	0	0	3	1	1	3	3	0	1	3	3	1	0	0	0	3	1	1	3	1	0
avgbs_10465	3	1	3	1	3	3	1	0	1	1	3	3	3	3	3	1	1	3	1	1	1	3	3	1	0	3	1	1	1	1	3	1	1	3	0	1	1	1	1	1	3	1	0	3	1	1	3	1	3
avgbs_104652	0	1	0	3	0	3	0	0	1	1	1	0	0	1	1	0	0	1	3	0	3	0	1	1	0	1	0	3	1	3	1	1	0	3	3	0	1	3	1	0	0	0	0	1	3	1	1	3	3
avgbs_104656	3	1	0	1	3	1	1	1	3	3	3	1	1	1	1	1	3	1	3	1	1	0	1	3	1	3	1	1	1	1	1	3	3	3	1	1	3	3	3	1	1	3	0	1	1	1	3	3	3
avgbs_104657	3	1	0	1	3	1	1	1	3	3	3	1	1	1	1	1	3	1	3	1	1	0	1	3	1	3	1	1	1	1	1	3	3	3	1	1	3	3	3	1	1	3	0	1	1	1	3	3	3
avgbs_104675	0	3	0	1	1	1	0	3	1	1	0	0	3	3	1	0	3	0	1	0	0	1	0	1	3	3	1	3	0	0	1	3	1	1	0	1	3	3	3	3	2	3	0	3	1	1	1	3	3
avgbs_10468	3	1	1	1	1	3	0	1	1	1	3	0	3	3	1	3	1	1	3	3	3	0	3	0	3	3	0	3	0	3	3	0	1	2	0	3	1	1	3	1	1	3	0	1	1	1	1	1	3
avgbs_104686	3	3	0	1	1	1	3	3	0	3	3	0	3	1	1	3	3	1	1	0	0	0	0	3	0	3	1	1	0	3	0	0	1	3	3	3	1	3	3	1	3	0	0	3	0	1	3	1	0
avgbs_104693	0	0	1	0	1	1	1	3	1	3	3	3	3	1	1	0	3	3	1	3	0	0	1	3	0	0	0	3	1	0	1	3	0	1	0	3	3	1	3	1	1	3	0	3	3	1	1	3	3
avgbs_104694	0	0	1	0	1	1	1	3	1	3	3	3	3	1	1	0	3	3	1	3	0	0	1	3	0	0	0	3	1	0	1	3	0	1	0	3	3	1	3	1	1	3	0	3	3	1	1	3	3
avgbs_104695	0	1	0	3	1	3	0	0	1	1	0	0	0	0	3	0	1	1	0	0	3	0	0	1	1	2	0	3	0	3	1	1	0	0	0	1	1	3	0	3	0	1	0	1	3	1	1	3	0
avgbs_104702	1	3	1	3	0	3	0	3	3	1	3	3	1	1	2	3	3	1	3	3	3	0	3	1	3	1	3	3	1	3	1	1	1	1	0	3	3	1	1	1	2	1	0	1	3	1	3	1	3
avgbs_10474	1	1	3	1	3	3	3	0	3	3	1	1	3	1	1	1	3	3	3	3	3	3	3	1	3	1	3	1	3	3	1	3	1	3	3	1	3	3	3	3	1	3	0	3	1	1	1	1	1
avgbs_104755	1	1	1	3	3	1	1	1	1	1	1	1	1	3	1	1	1	3	1	3	3	0	1	1	0	3	1	1	3	3	1	1	1	1	3	1	3	1	1	0	1	3	1	1	3	1	1	3	3
avgbs_104756	1	1	1	3	3	1	1	1	1	1	1	1	1	3	1	1	1	3	1	3	3	0	1	1	0	3	1	1	3	3	1	1	1	1	3	1	3	1	1	0	1	3	1	1	3	1	1	3	3
avgbs_104786	1	1	0	1	3	1	1	0	1	3	1	1	1	1	3	3	3	3	1	0	3	0	0	0	1	3	0	3	3	3	0	1	0	3	0	3	3	3	1	0	1	3	3	3	3	1	1	3	1
avgbs_104787	1	1	0	1	3	1	1	0	1	3	1	1	1	1	3	3	3	3	1	0	3	0	0	0	1	3	0	3	3	3	0	1	0	3	0	3	3	3	1	0	1	3	3	3	3	1	1	3	1
avgbs_104803	3	1	0	1	1	3	3	0	1	1	1	1	1	3	1	1	3	1	3	1	0	0	3	3	0	1	1	3	1	1	1	3	0	1	1	3	1	1	3	3	3	3	3	3	3	1	1	1	1
avgbs_104804	3	1	0	1	1	3	3	0	1	1	1	1	1	3	1	1	3	1	3	1	0	0	3	3	0	1	1	3	1	1	1	3	0	1	1	3	1	1	3	3	3	3	3	3	3	1	1	1	1
avgbs_10481	3	1	3	3	1	0	1	0	3	3	1	3	1	1	3	0	3	0	3	0	0	1	1	3	3	3	0	2	1	0	1	1	1	3	0	3	3	3	0	1	1	3	3	0	1	1	1	3	1
avgbs_104885	1	3	3	1	3	1	3	3	3	1	1	1	3	3	3	1	1	3	3	3	3	0	1	3	0	3	1	3	3	1	1	0	1	3	1	3	1	1	3	3	0	3	1	1	3	1	1	1	3
avgbs_104950	3	3	0	3	3	0	1	3	0	1	3	3	0	3	1	0	0	0	3	0	3	0	3	3	3	0	0	3	0	0	0	0	0	1	0	1	1	3	3	0	0	1	0	3	3	1	3	1	1
avgbs_104951	3	0	3	1	3	3	1	3	0	3	1	0	1	1	3	0	1	1	1	3	3	1	0	0	0	0	0	1	3	0	1	0	1	0	0	0	1	3	1	1	0	1	0	1	3	1	1	1	3
avgbs_10496	3	1	1	1	1	3	1	1	3	3	3	0	0	1	1	0	1	1	1	3	3	3	3	0	0	0	0	3	1	1	3	3	0	0	0	3	0	0	3	1	0	3	0	1	1	1	1	1	3
avgbs_104965	1	0	0	1	0	0	3	0	0	3	3	3	3	0	3	1	1	0	3	0	0	0	0	3	0	0	3	3	1	0	0	0	1	3	0	1	1	0	0	1	0	1	0	1	0	1	3	1	3
avgbs_10498	1	1	0	1	1	3	3	1	3	3	3	0	3	1	3	0	1	1	3	0	0	0	1	3	3	3	3	3	1	1	3	3	1	3	1	1	1	1	3	0	3	1	0	1	3	1	3	1	3
avgbs_104991	3	3	3	1	1	3	3	3	1	3	3	3	0	1	1	3	3	1	1	3	3	1	3	1	1	0	1	1	3	3	3	1	1	3	3	1	3	3	3	1	3	1	0	3	1	1	3	1	3
avgbs_105	3	1	3	1	1	3	1	0	1	1	1	1	1	3	1	1	3	1	1	3	0	0	1	3	3	1	0	3	1	1	3	0	3	1	1	3	3	1	3	3	3	3	3	3	3	1	1	1	1
avgbs_105044	3	1	3	1	2	1	1	1	1	3	3	3	1	3	2	3	1	1	1	1	1	0	1	3	0	3	1	3	2	1	3	3	1	1	1	1	3	1	1	3	1	3	1	1	1	1	3	1	3
avgbs_105053	1	3	0	3	3	1	1	1	1	1	2	1	1	3	1	0	0	0	1	3	0	1	1	0	0	0	0	1	0	1	1	0	0	1	0	1	0	1	1	3	0	3	0	1	3	1	1	3	3
avgbs_105078	1	3	0	3	3	1	1	1	1	1	2	1	1	3	1	0	0	0	1	3	0	1	1	0	0	0	0	1	0	1	1	0	0	1	0	1	0	1	1	3	0	3	0	1	3	1	1	3	3
avgbs_105093	0	3	3	1	3	3	1	1	1	2	3	0	3	3	3	1	1	3	1	0	1	3	3	0	0	1	3	0	3	1	3	0	1	3	0	1	1	1	0	0	3	1	0	3	1	1	3	3	3
avgbs_105102	3	1	0	1	1	0	1	3	0	1	3	0	1	3	0	0	1	0	0	3	3	0	1	0	3	3	0	3	1	3	1	3	0	0	0	0	0	3	1	0	0	3	1	1	3	1	1	3	3
avgbs_105103	0	1	3	3	0	3	0	3	1	3	3	0	1	1	1	3	0	0	1	0	0	0	0	3	0	1	1	1	0	1	3	0	1	0	1	0	0	3	1	0	0	1	0	3	1	1	3	1	0
avgbs_105110	1	1	3	1	3	1	3	1	1	1	1	1	3	1	3	1	1	3	1	0	3	0	1	0	0	3	1	3	3	1	3	0	3	3	1	0	0	3	1	0	1	1	0	1	3	1	3	1	1
avgbs_10512	0	3	0	0	1	3	0	3	3	3	0	0	0	1	1	0	3	0	1	3	3	0	0	0	0	3	0	0	3	3	3	1	0	3	3	0	0	3	3	1	0	1	0	0	1	1	3	1	3
avgbs_105122	0	0	0	0	0	3	0	0	1	3	0	0	0	3	3	0	1	0	1	0	3	0	0	0	0	1	1	0	0	0	0	0	0	0	1	1	0	0	1	0	0	0	0	1	0	0	3	1	0
avgbs_105127	0	0	1	0	1	0	0	0	3	1	1	0	1	3	0	0	3	0	1	3	0	0	0	0	0	3	1	1	0	0	1	0	0	0	0	0	3	0	1	1	1	0	0	0	3	1	3	1	3
avgbs_105132	3	3	0	0	1	1	3	0	3	3	1	0	1	3	3	1	0	3	1	1	1	0	0	3	2	0	3	1	0	2	0	0	0	0	0	0	0	3	0	0	1	3	0	1	0	1	3	0	3
avgbs_105149	0	0	0	3	0	0	0	0	1	3	3	0	1	3	0	0	1	1	1	0	0	0	1	1	0	0	1	0	0	1	3	1	0	0	0	0	1	0	1	1	3	3	0	1	0	0	3	1	0
avgbs_105150	0	0	0	3	0	0	0	0	1	3	3	0	1	3	0	0	1	1	1	0	0	0	1	1	0	0	1	0	0	1	3	1	0	0	0	0	1	0	1	1	3	3	0	1	0	0	3	1	0
avgbs_105151	1	1	0	3	3	1	0	0	0	1	1	0	1	3	1	0	1	3	1	1	0	0	1	3	1	3	1	1	3	0	3	0	1	1	0	1	3	1	3	3	1	3	0	1	3	1	1	3	3
avgbs_105152	1	1	0	3	3	1	0	0	0	1	1	0	1	3	1	0	1	3	1	1	0	0	1	3	1	3	1	1	3	0	3	0	1	1	0	1	3	1	3	3	1	3	0	1	3	1	1	3	3
avgbs_105153	1	3	3	1	3	3	1	0	0	3	1	0	3	3	1	1	3	3	1	1	0	0	3	3	3	3	3	1	3	1	3	1	3	0	0	1	1	1	1	3	3	1	0	3	1	1	3	3	1
avgbs_105159	0	1	0	3	3	3	0	0	1	3	3	3	0	3	3	0	0	0	1	3	3	0	3	0	0	1	0	3	0	0	0	0	0	0	0	3	0	3	0	0	0	3	1	1	0	1	3	1	3
avgbs_105166	0	1	3	0	3	1	0	0	0	1	1	0	0	1	3	0	0	0	1	3	3	0	1	3	0	3	0	3	0	1	0	0	0	3	0	0	1	3	0	0	1	1	1	1	0	1	3	1	1
avgbs_105167	0	1	3	0	3	1	0	0	0	1	1	0	0	1	3	0	0	0	1	3	3	0	1	3	0	3	0	3	0	1	0	0	0	3	0	0	1	3	0	0	1	1	1	1	0	1	3	1	1
avgbs_105180	1	0	0	1	3	3	0	3	3	3	1	0	3	1	1	0	1	0	3	0	0	0	3	1	3	1	0	1	1	3	1	0	0	0	0	1	0	3	3	3	0	1	0	3	1	1	1	1	1
avgbs_105225	0	0	0	0	1	1	0	1	0	1	0	0	3	3	3	0	3	0	0	0	3	0	0	1	0	0	0	3	0	1	1	0	1	1	0	3	3	3	0	0	0	3	0	0	1	1	1	3	3
avgbs_105231	0	1	0	3	1	1	0	0	1	3	3	0	1	1	3	3	3	0	1	3	3	0	1	0	1	3	1	3	3	0	1	1	0	1	3	0	0	0	1	1	1	3	3	0	3	1	3	3	1
avgbs_105234	3	0	3	3	3	1	0	0	1	1	3	1	3	1	3	1	3	0	3	0	0	0	3	1	0	3	0	0	3	1	1	0	0	3	0	0	0	1	0	0	1	3	0	1	0	1	1	1	0
avgbs_105237	0	1	0	1	0	3	3	1	0	3	3	3	3	0	3	0	1	0	0	0	1	0	1	3	0	0	0	3	1	1	0	3	1	0	0	1	0	0	3	0	0	1	0	1	0	1	3	1	0
avgbs_105241	0	3	3	1	3	0	1	0	3	1	1	0	0	1	3	0	0	0	3	0	3	3	0	3	0	0	0	3	3	1	0	3	1	1	0	1	0	3	3	3	1	1	0	1	0	1	1	1	3
avgbs_105242	3	1	1	1	3	1	1	1	3	3	3	0	1	1	1	1	3	1	3	1	1	0	0	3	0	3	2	1	1	1	0	0	3	3	0	1	3	3	3	1	1	3	1	1	1	1	3	3	3
avgbs_105246	1	3	0	1	1	3	1	1	3	1	3	0	1	3	1	3	1	3	3	0	0	3	3	3	3	0	3	1	3	0	1	0	0	0	1	3	0	0	1	3	3	3	1	3	1	1	3	1	3
avgbs_105254	1	1	1	3	1	1	0	3	1	3	3	1	1	1	3	3	3	3	1	3	3	3	1	1	1	3	1	3	3	3	1	1	1	3	3	3	3	3	1	1	2	3	3	3	3	1	1	3	1
avgbs_105270	3	3	0	1	1	3	0	0	1	3	3	3	1	1	1	0	1	1	1	0	0	0	3	1	0	3	1	1	0	3	3	1	0	3	3	1	1	3	3	3	0	3	0	3	1	1	3	3	0
avgbs_105271	3	3	0	1	1	3	0	0	1	3	3	3	1	1	1	0	1	1	1	0	0	0	3	1	0	3	1	1	0	3	3	1	0	3	3	1	1	3	3	3	0	3	0	3	1	1	3	3	0
avgbs_105286	0	1	0	0	3	1	1	0	0	3	3	0	1	0	1	0	3	1	3	0	1	0	0	3	0	3	1	1	0	1	1	0	0	0	0	1	0	3	3	0	1	3	0	1	1	1	3	3	3
avgbs_105293	1	3	3	1	1	3	2	3	1	2	3	0	1	3	3	3	1	1	1	1	1	0	1	1	0	1	1	1	1	1	3	3	0	3	0	1	1	1	1	1	3	3	0	1	3	1	3	1	1
avgbs_105294	3	1	1	0	1	0	0	0	0	1	1	1	1	3	0	3	1	1	3	0	3	0	1	3	0	0	1	0	0	0	1	0	1	0	0	1	1	0	1	0	3	1	0	1	0	1	1	3	0
avgbs_105303	3	3	1	1	1	3	2	0	3	1	1	1	3	1	1	1	1	1	2	3	0	3	2	3	3	0	3	3	0	3	1	3	0	1	0	1	0	3	3	0	2	1	3	3	0	1	1	1	3
avgbs_105313	0	1	1	1	3	3	1	1	0	1	1	0	1	3	1	0	0	1	0	3	0	0	1	1	1	3	1	0	3	3	0	0	1	1	3	3	3	1	0	1	0	1	0	0	0	1	1	3	3
avgbs_105315	0	1	1	1	3	3	1	1	0	1	1	0	1	3	1	0	0	1	0	3	0	0	1	1	1	3	1	0	3	3	0	0	1	1	3	3	3	1	0	1	0	1	0	0	0	1	1	3	3
avgbs_105362	0	3	1	3	0	3	0	0	0	3	0	0	0	3	1	1	0	0	0	0	0	0	0	1	0	0	1	1	1	1	0	1	3	0	1	0	1	3	1	3	3	3	0	0	1	1	3	0	1
avgbs_105363	1	3	3	3	1	3	0	0	0	3	3	0	1	3	1	0	1	1	1	0	0	0	1	0	1	1	1	0	1	1	3	1	0	0	0	0	0	3	0	0	3	3	0	1	3	0	3	1	1
avgbs_105375	1	1	0	0	0	3	1	0	3	2	1	0	1	3	1	3	3	1	1	0	0	0	0	1	0	0	0	0	3	0	1	0	0	1	0	3	3	1	1	0	1	0	0	1	0	1	0	3	0
avgbs_105404	3	1	0	3	3	3	3	1	0	1	3	1	3	3	1	1	0	0	1	0	0	3	1	3	1	0	3	3	3	1	3	1	3	1	3	3	1	1	3	3	0	3	0	0	0	1	3	1	1
avgbs_105405	3	1	0	3	3	3	3	1	0	1	3	1	3	3	1	1	0	0	1	0	0	3	1	3	1	0	3	3	3	1	3	1	3	1	3	3	1	1	3	3	0	3	0	0	0	1	3	1	1
avgbs_105418	3	0	3	1	1	3	3	0	3	3	3	3	3	1	1	0	3	0	1	3	3	0	3	3	0	0	1	1	3	3	3	1	0	0	0	3	0	3	0	1	3	1	0	3	0	1	3	1	1
avgbs_105425	3	1	1	1	0	3	1	0	0	3	3	0	0	3	1	0	1	0	3	0	0	3	3	3	0	3	3	3	0	3	3	0	0	1	0	3	0	1	3	1	0	3	0	1	0	1	1	1	0
avgbs_10543	0	1	3	3	0	3	0	0	1	3	3	0	0	1	1	0	0	3	1	0	0	3	0	3	0	1	0	0	3	0	3	1	0	3	0	0	0	3	1	1	0	0	3	3	0	1	0	1	1
avgbs_105439	1	1	3	3	3	0	0	1	3	1	3	0	3	3	3	3	1	1	1	0	0	0	0	3	0	3	3	3	1	3	1	0	0	1	1	1	0	3	1	0	3	1	1	1	1	1	1	1	1
avgbs_105440	1	1	3	3	3	0	0	1	3	1	3	0	3	3	3	3	1	1	1	0	0	0	0	3	0	3	3	3	1	3	1	0	0	1	1	1	0	3	1	0	3	1	1	1	1	1	1	1	1
avgbs_105447	1	1	1	1	3	1	1	0	1	3	1	1	1	1	3	3	3	3	1	3	3	0	1	1	0	3	0	3	3	3	1	1	1	3	0	3	3	3	1	1	3	3	3	3	3	1	1	3	1
avgbs_105448	1	1	1	1	3	1	1	0	1	3	1	1	1	1	3	3	3	3	1	3	3	0	1	1	0	3	0	3	3	3	1	1	1	3	0	3	3	3	1	1	3	3	3	3	3	1	1	3	1
avgbs_105449	1	1	1	1	3	1	1	0	1	3	1	1	1	1	3	3	3	3	1	3	3	0	1	1	0	3	0	3	3	3	1	1	1	3	0	3	3	3	1	1	3	3	3	3	3	1	1	3	1
avgbs_105454	1	1	3	1	3	3	3	0	3	1	1	0	3	1	3	1	3	3	3	3	3	3	3	3	3	1	0	3	3	3	1	3	3	3	3	1	0	0	3	1	1	3	0	3	1	1	1	1	1
avgbs_105463	3	1	0	3	3	3	0	3	3	1	1	0	3	1	3	0	1	3	3	3	3	1	1	1	0	3	1	3	3	3	1	1	1	3	3	1	3	3	0	1	3	3	0	1	0	1	1	1	3
avgbs_105483	0	1	0	1	3	3	0	0	0	3	1	0	0	3	1	0	1	3	0	0	1	0	0	0	0	0	0	1	1	1	3	0	3	0	3	3	3	1	0	3	0	3	0	3	0	1	1	0	1
avgbs_105512	3	1	0	1	1	1	3	1	3	3	1	3	3	1	1	1	1	1	3	1	1	3	1	3	0	1	3	3	3	3	0	3	1	2	3	1	1	1	3	1	2	1	3	1	0	1	3	1	1
avgbs_105520	0	3	1	1	1	0	1	0	1	3	3	3	1	1	1	3	3	0	1	0	0	0	2	3	0	1	0	0	1	0	1	3	1	1	0	3	3	1	0	1	3	0	0	0	3	0	0	3	0
avgbs_105544	3	0	1	1	3	0	1	0	2	3	3	1	1	1	1	1	3	0	1	3	0	0	0	1	1	3	3	3	1	3	0	3	3	1	0	3	1	0	0	1	2	1	1	1	3	1	1	1	3
avgbs_105545	3	1	0	1	1	3	1	1	1	1	3	3	3	3	1	0	1	0	3	3	3	0	3	3	0	3	3	3	0	3	1	3	3	3	3	3	0	1	3	3	1	3	0	1	1	1	1	1	1
avgbs_105559	0	1	0	1	0	3	1	0	0	1	3	0	0	1	1	1	3	1	1	3	3	0	1	0	0	3	3	1	0	0	1	0	0	1	0	3	1	1	0	0	0	0	0	0	3	1	1	1	0
avgbs_105562	0	3	0	3	1	0	0	0	0	3	1	1	0	1	3	3	0	1	0	0	0	0	0	1	0	0	3	0	0	3	0	0	1	3	0	0	0	1	1	0	0	1	1	1	0	1	1	1	0
avgbs_105563	3	3	1	1	0	3	3	0	3	1	1	0	3	3	0	0	3	1	3	3	0	0	3	0	0	0	0	1	0	3	0	3	0	3	0	1	0	3	0	1	0	3	0	1	1	1	3	0	3
avgbs_105564	3	3	1	1	0	3	3	0	3	1	1	0	3	3	0	0	3	1	3	3	0	0	3	0	0	0	0	1	0	3	0	3	0	3	0	1	0	3	0	1	0	3	0	1	1	1	3	0	3
avgbs_105565	3	0	0	3	1	3	3	0	1	1	1	1	1	3	3	0	0	1	3	3	0	0	1	1	0	0	3	0	1	3	1	0	1	3	0	0	1	3	1	0	0	0	1	1	0	1	0	3	0
avgbs_105570	1	3	0	1	3	1	3	3	3	1	3	0	1	3	3	1	1	3	3	3	3	1	3	3	1	3	0	3	0	1	1	3	0	3	0	0	0	1	3	3	3	3	0	3	3	1	1	1	3
avgbs_105574	1	1	1	1	3	3	1	1	3	1	1	0	0	3	1	3	3	1	1	3	3	3	3	1	3	3	1	1	3	3	1	3	1	1	0	0	3	1	1	1	1	1	1	1	3	1	1	3	3
avgbs_105577	3	3	3	3	1	3	3	0	1	1	1	3	1	1	1	1	0	3	1	1	0	0	1	3	0	3	0	3	0	2	2	3	1	3	0	0	1	1	3	3	3	3	3	3	1	1	1	3	3
avgbs_105578	1	1	1	3	3	1	0	1	1	1	1	0	1	3	1	3	1	3	1	1	1	3	1	3	0	3	1	1	1	1	3	0	1	1	0	1	3	1	3	3	2	3	1	1	3	1	1	3	3
avgbs_105579	1	1	1	3	3	1	0	1	1	1	1	0	1	3	1	3	1	3	1	1	1	3	1	3	0	3	1	1	1	1	3	0	1	1	0	1	3	1	3	3	2	3	1	1	3	1	1	3	3
avgbs_105581	1	1	1	1	3	3	1	1	3	1	1	0	0	3	1	3	3	1	1	3	3	3	3	1	3	3	1	1	3	3	1	3	1	1	0	0	3	1	1	1	1	1	1	1	3	1	1	3	3
avgbs_105582	1	1	1	1	3	3	1	1	3	1	1	0	0	3	1	3	3	1	1	3	3	3	3	1	3	3	1	1	3	3	1	3	1	1	0	0	3	1	1	1	1	1	1	1	3	1	1	3	3
avgbs_105583	3	3	3	1	3	3	0	1	1	1	3	3	3	3	3	1	1	3	1	1	1	3	3	1	1	2	3	1	3	1	3	3	1	3	1	1	1	1	1	1	3	1	3	3	1	1	3	2	3
avgbs_105584	3	3	3	1	3	3	0	1	1	1	3	3	3	3	3	1	1	3	1	1	1	3	3	1	1	2	3	1	3	1	3	3	1	3	1	1	1	1	1	1	3	1	3	3	1	1	3	2	3
avgbs_105599	1	3	3	1	3	1	3	3	3	1	1	1	0	3	3	1	1	3	3	3	3	0	1	3	0	3	0	3	0	1	1	0	1	3	0	3	1	1	3	3	0	3	3	1	3	1	1	3	3
avgbs_105601	0	3	1	1	1	3	3	3	0	1	1	1	0	1	1	0	0	1	3	3	0	0	2	3	0	1	0	1	0	3	1	3	0	0	3	1	1	0	3	0	3	1	0	3	1	0	1	1	0
avgbs_105609	0	3	1	3	1	1	0	0	1	1	3	3	1	3	1	1	3	0	3	0	0	0	0	1	3	1	0	1	1	1	1	0	3	1	1	3	3	0	1	3	1	1	1	1	0	1	3	3	0
avgbs_105617	1	1	1	3	3	1	3	1	1	1	3	1	1	3	3	3	3	0	3	3	3	3	1	1	3	3	1	1	3	1	1	1	3	2	1	3	3	3	3	1	3	3	1	1	3	1	3	3	3
avgbs_105630	0	0	0	0	3	3	3	3	1	3	0	0	0	1	3	3	0	0	3	0	3	3	0	0	0	1	3	1	0	0	0	0	3	3	0	1	1	3	0	0	1	0	0	3	1	1	3	1	0
avgbs_105631	0	0	0	0	3	3	3	3	1	3	0	0	0	1	3	3	0	0	3	0	3	3	0	0	0	1	3	1	0	0	0	0	3	3	0	1	1	3	0	0	1	0	0	3	1	1	3	1	0
avgbs_105632	1	3	0	3	1	1	1	3	1	1	0	0	1	3	1	1	0	3	3	0	3	0	3	1	0	1	3	3	1	1	3	3	0	0	1	3	3	3	1	3	2	1	1	1	3	1	3	3	3
avgbs_105633	3	1	0	0	0	0	1	0	0	3	3	0	1	1	1	0	1	0	0	0	0	1	0	0	0	1	0	3	0	3	0	3	1	1	3	3	1	3	1	0	2	3	0	0	0	1	0	0	0
avgbs_105639	0	1	1	3	1	1	0	0	1	3	3	3	3	1	1	1	3	3	2	0	3	1	0	3	0	3	3	1	1	3	3	3	0	1	0	3	0	0	3	1	1	3	0	3	3	1	3	3	3
avgbs_10566	0	0	0	3	3	1	1	0	3	1	3	0	0	1	1	0	0	1	3	3	0	0	3	1	0	1	0	3	0	0	0	0	0	0	3	0	0	1	1	0	3	1	0	0	3	1	3	1	3
avgbs_105663	1	1	1	1	1	3	3	0	3	3	3	3	3	1	3	1	1	0	3	1	1	0	3	3	3	3	3	3	1	0	3	3	0	3	1	1	0	1	3	1	3	1	0	1	3	1	3	1	3
avgbs_10570	1	1	0	3	1	2	1	2	2	3	3	1	1	2	3	3	3	3	1	3	3	3	2	1	0	3	1	3	3	3	1	1	1	1	3	3	3	3	1	1	2	3	0	3	3	1	3	3	1
avgbs_105704	1	1	1	3	1	1	1	2	1	3	3	1	1	1	3	3	3	3	1	3	3	3	1	1	1	3	1	3	3	3	1	1	1	1	3	3	3	3	1	1	2	3	3	3	3	1	3	1	1
avgbs_105705	1	3	1	3	1	3	0	3	1	3	3	0	3	3	1	1	1	1	3	3	3	3	1	1	1	1	1	1	1	1	3	1	3	3	0	1	0	3	1	3	3	3	0	1	1	1	3	1	1
avgbs_105719	3	3	0	3	3	1	0	0	3	1	3	3	3	3	1	1	1	1	3	3	3	0	3	3	0	0	0	3	1	3	3	1	1	0	3	1	1	3	3	3	3	1	0	3	3	1	3	1	0
avgbs_10572	0	1	0	0	1	0	3	1	3	3	3	0	3	0	3	1	0	1	3	0	0	0	3	3	3	3	0	3	0	0	3	3	0	3	0	1	1	1	3	1	0	0	1	1	1	1	0	1	3
avgbs_105743	1	0	0	1	1	1	0	1	0	3	0	3	0	3	1	0	1	0	0	0	0	0	3	1	0	3	1	0	1	1	0	3	0	0	0	3	1	1	3	0	0	3	0	0	3	1	1	1	0
avgbs_105744	3	1	3	0	3	0	0	0	3	3	3	0	1	1	1	0	0	1	1	3	3	1	1	3	0	1	2	3	1	3	1	0	1	1	3	3	1	3	1	3	1	3	0	1	3	1	1	2	3
avgbs_105751	1	3	3	3	3	3	1	3	3	1	1	0	0	1	0	0	3	0	3	0	3	0	3	3	3	0	0	3	0	0	1	3	0	0	3	1	3	3	0	1	3	3	1	1	1	1	1	1	0
avgbs_105759	1	1	0	0	3	1	0	1	0	3	3	0	0	1	3	0	1	0	1	3	3	0	1	3	0	0	0	0	0	1	0	1	0	1	0	3	0	1	1	0	0	1	1	0	0	1	3	1	0
avgbs_105760	3	3	0	1	3	3	0	1	1	1	3	3	3	3	3	1	1	3	1	1	1	0	3	1	1	1	3	1	3	1	3	3	0	3	1	1	1	1	1	1	3	1	3	3	1	1	3	1	3
avgbs_105773	1	3	1	3	1	3	1	1	1	3	3	1	1	1	3	3	3	3	1	3	3	1	3	3	1	3	3	3	1	3	1	0	1	1	0	3	3	3	1	1	1	3	3	3	3	1	1	1	1
avgbs_105791	3	1	0	1	1	0	1	0	1	3	3	1	3	3	1	3	1	1	1	0	1	0	1	3	0	0	1	3	0	1	0	0	1	3	0	3	1	1	1	3	0	3	0	1	1	1	3	3	3
avgbs_105798	3	1	0	1	1	3	0	3	1	1	1	1	1	3	1	1	0	1	1	3	0	0	1	3	3	1	1	3	1	1	0	0	0	1	1	3	3	1	0	3	3	3	3	3	3	1	1	1	1
avgbs_105804	3	0	3	3	3	1	3	0	0	1	3	0	1	1	3	1	1	0	3	3	0	0	1	3	3	0	3	1	1	1	1	0	1	0	3	0	3	3	0	1	0	0	3	3	1	1	1	3	1
avgbs_105805	3	0	3	3	3	1	3	0	0	1	3	0	1	1	3	1	1	0	3	3	0	0	1	3	3	0	3	1	1	1	1	0	1	0	3	0	3	3	0	1	0	0	3	3	1	1	1	3	1
avgbs_105808	3	1	1	3	1	3	3	3	1	1	1	1	1	3	3	3	1	1	3	3	3	1	1	3	0	1	3	3	1	3	1	1	0	0	3	1	1	3	1	3	3	1	1	1	3	1	1	2	3
avgbs_105811	3	1	0	0	1	0	0	0	1	1	1	0	1	0	3	3	1	1	3	0	0	1	1	0	1	1	1	3	1	3	1	1	1	3	0	1	1	3	1	3	0	1	1	1	0	1	1	3	0
avgbs_105818	1	3	0	1	0	0	0	3	0	3	0	0	1	1	0	0	0	0	1	0	0	3	3	1	0	1	0	1	0	1	0	0	0	0	0	1	3	3	1	1	3	0	0	1	3	0	3	3	0
avgbs_10582	3	3	3	3	3	0	1	1	3	1	3	0	1	3	1	3	1	1	0	3	3	0	1	0	1	0	3	3	1	0	3	0	0	1	0	3	3	1	1	3	1	1	0	0	0	1	3	1	0
avgbs_105834	0	0	0	3	3	3	1	0	3	1	3	0	0	3	3	3	1	1	1	1	0	0	3	3	3	3	3	0	1	3	3	1	0	1	1	1	3	3	1	0	3	1	0	1	0	1	1	1	0
avgbs_105836	0	0	0	3	3	3	1	0	3	1	3	0	0	3	3	3	1	1	1	1	0	0	3	3	3	3	3	0	1	3	3	1	0	1	1	1	3	3	1	0	3	1	0	1	0	1	1	1	0
avgbs_105842	1	3	1	1	1	3	0	0	1	3	0	3	3	0	3	1	1	1	3	3	3	0	3	1	0	0	3	3	0	1	0	1	3	3	0	1	1	3	0	0	3	3	0	1	1	1	3	1	1
avgbs_105843	3	3	1	3	3	3	3	0	1	3	3	1	1	2	0	0	3	3	3	0	0	3	1	1	0	3	3	1	1	1	1	1	3	3	0	2	1	3	1	1	1	3	1	1	0	1	1	1	3
avgbs_105844	3	3	1	3	3	3	3	0	1	3	3	1	1	2	0	0	3	3	3	0	0	3	1	1	0	3	3	1	1	1	1	1	3	3	0	2	1	3	1	1	1	3	1	1	0	1	1	1	3
avgbs_105845	3	3	1	3	3	3	3	0	1	3	3	1	1	2	0	0	3	3	3	0	0	3	1	1	0	3	3	1	1	1	1	1	3	3	0	2	1	3	1	1	1	3	1	1	0	1	1	1	3
avgbs_105846	3	3	1	3	3	3	3	0	1	3	3	1	1	2	0	0	3	3	3	0	0	3	1	1	0	3	3	1	1	1	1	1	3	3	0	2	1	3	1	1	1	3	1	1	0	1	1	1	3
avgbs_105848	0	1	0	0	0	3	0	1	3	3	3	3	0	1	1	0	0	0	1	3	0	0	3	0	3	3	0	3	0	0	3	3	0	1	0	3	0	0	0	0	0	3	0	1	0	1	1	1	3
avgbs_10589	0	3	1	1	1	0	3	0	0	2	3	3	3	1	3	1	1	1	3	3	0	3	3	1	0	1	3	3	3	1	3	1	0	3	1	1	1	1	0	3	3	3	0	3	1	1	3	1	1
avgbs_10590	0	3	1	1	1	0	3	0	0	2	3	3	3	1	3	1	1	1	3	3	0	3	3	1	0	1	3	3	3	1	3	1	0	3	1	1	1	1	0	3	3	3	0	3	1	1	3	1	1
avgbs_105907	1	0	0	3	3	1	0	1	3	1	1	0	3	3	0	3	3	1	3	0	0	0	3	3	1	0	0	1	1	3	3	0	0	1	0	0	0	1	0	0	0	1	0	1	0	1	1	3	0
avgbs_10591	0	3	1	1	1	0	3	0	0	2	3	3	3	1	3	1	1	1	3	3	0	3	3	1	0	1	3	3	3	1	3	1	0	3	1	1	1	1	0	3	3	3	0	3	1	1	3	1	1
avgbs_105914	3	3	1	1	0	0	1	0	0	1	0	0	3	3	3	1	0	0	1	0	3	0	0	1	0	0	1	3	1	0	0	3	0	1	0	1	3	3	3	0	0	0	0	0	0	1	1	3	3
avgbs_105925	0	1	3	0	0	3	0	1	0	1	1	0	3	3	1	0	1	3	0	3	0	0	0	0	1	0	0	1	0	0	0	0	0	0	0	0	0	0	1	3	0	1	0	0	0	0	3	3	1
avgbs_105957	3	3	1	3	3	1	1	0	0	1	3	3	0	3	1	1	1	0	3	3	0	0	3	3	3	0	1	0	0	3	3	0	1	0	0	1	0	0	3	0	0	1	0	3	0	0	3	0	1
avgbs_10597	0	1	0	0	0	3	1	0	0	2	0	1	0	3	0	3	0	1	0	0	3	0	0	0	0	0	1	1	3	0	1	3	0	1	1	3	0	1	0	2	0	1	0	1	3	1	0	3	3
avgbs_10598	1	3	1	1	1	3	3	0	1	2	3	3	3	1	3	1	1	1	3	0	3	0	3	1	3	1	3	2	3	1	3	1	3	3	0	1	1	1	3	3	3	3	3	3	1	1	3	1	1
avgbs_105981	0	1	3	1	3	3	0	0	3	3	3	0	0	1	0	0	1	0	0	0	0	0	0	3	3	1	1	3	0	3	1	0	0	1	3	3	1	3	1	0	3	3	0	0	3	1	0	3	3
avgbs_105983	3	0	0	3	0	3	0	1	1	3	3	0	1	3	1	0	0	3	3	3	0	3	1	1	0	0	3	1	3	1	0	3	3	3	0	0	3	3	1	0	0	1	1	0	3	1	1	1	3
avgbs_105984	3	0	0	3	0	3	0	1	1	3	3	0	1	3	1	0	0	3	3	3	0	3	1	1	0	0	3	1	3	1	0	3	3	3	0	0	3	3	1	0	0	1	1	0	3	1	1	1	3
avgbs_10599	1	3	1	1	1	3	3	0	1	2	3	3	3	1	3	1	1	1	3	0	3	0	3	1	3	1	3	2	3	1	3	1	3	3	0	1	1	1	3	3	3	3	3	3	1	1	3	1	1
avgbs_105993	0	0	3	0	1	3	0	0	1	1	0	0	3	3	1	3	2	0	1	3	0	3	0	0	0	1	0	1	1	3	1	0	1	1	3	3	0	1	1	1	1	1	3	0	1	1	3	1	0
avgbs_105996	3	3	3	3	0	1	1	0	3	3	1	0	1	0	3	1	0	0	1	1	1	0	3	1	0	1	3	1	3	3	1	1	1	3	0	1	0	3	0	0	1	3	1	1	0	1	3	1	3
avgbs_106	3	1	3	1	1	3	1	0	1	1	1	1	1	3	1	1	3	1	1	3	0	0	1	3	3	1	0	3	1	1	3	0	3	1	1	3	3	1	3	3	3	3	3	3	3	1	1	1	1
avgbs_106012	1	1	3	1	3	1	3	1	1	1	1	1	3	1	3	1	1	3	1	3	3	0	1	3	1	3	1	3	3	1	3	1	3	3	1	1	3	3	1	3	1	1	1	1	3	1	3	1	1
avgbs_106013	3	0	3	1	1	3	0	3	0	3	3	3	1	0	0	3	3	1	3	3	0	3	3	3	0	1	0	1	1	0	1	3	0	3	1	1	3	0	0	1	3	1	0	1	0	1	3	1	3
avgbs_106026	1	3	0	1	1	3	3	3	1	1	1	1	3	1	3	1	1	1	3	0	0	0	3	1	0	0	3	3	0	1	3	3	3	3	1	3	1	3	3	1	3	3	3	0	0	1	1	1	1
avgbs_106039	0	1	3	1	1	0	0	0	1	1	3	0	0	3	1	1	1	0	0	0	3	0	1	3	0	3	2	3	1	3	0	3	0	1	3	3	1	3	1	0	2	3	0	0	3	1	1	1	0
avgbs_106040	0	1	3	1	1	0	0	0	1	1	3	0	0	3	1	1	1	0	0	0	3	0	1	3	0	3	2	3	1	3	0	3	0	1	3	3	1	3	1	0	2	3	0	0	3	1	1	1	0
avgbs_106050	3	3	3	0	3	0	0	0	0	1	1	0	0	1	1	0	1	1	3	0	0	0	3	3	0	0	0	3	1	0	3	0	0	3	0	3	0	0	3	0	0	3	0	0	1	1	0	0	0
avgbs_106053	1	3	1	3	1	1	1	3	1	1	3	3	1	3	1	0	3	3	3	3	0	0	0	1	3	1	3	1	0	1	1	3	3	1	1	3	3	3	1	3	2	1	1	1	3	1	3	3	3
avgbs_106054	1	3	1	3	1	1	1	3	1	1	3	3	1	3	1	0	3	3	3	3	0	0	0	1	3	1	3	1	0	1	1	3	3	1	1	3	3	3	1	3	2	1	1	1	3	1	3	3	3
avgbs_106056	1	1	0	1	3	3	1	3	3	3	1	0	3	1	1	1	3	3	3	3	3	0	3	1	3	1	2	1	0	3	1	3	1	3	3	1	3	3	3	3	1	3	3	3	1	1	1	1	1
avgbs_106058	3	3	0	1	1	1	1	3	0	1	1	1	3	3	1	0	3	0	0	3	0	0	3	1	0	3	0	3	1	1	1	3	0	0	0	0	3	3	0	0	0	0	0	0	1	1	1	3	3
avgbs_106061	1	3	1	1	0	1	0	3	1	3	0	0	1	1	1	0	0	0	0	0	3	0	0	3	0	1	0	3	1	0	0	0	1	0	0	0	0	0	0	0	0	0	0	0	0	1	1	3	0
avgbs_106075	1	1	1	3	3	1	3	1	1	1	3	1	1	3	3	3	0	3	3	3	3	3	1	1	0	3	1	1	3	1	1	1	3	1	1	0	3	3	3	1	3	3	1	1	3	1	3	3	3
avgbs_106076	1	1	1	3	3	1	3	1	1	1	3	1	1	3	3	3	0	3	3	3	3	3	1	1	0	3	1	1	3	1	1	1	3	1	1	0	3	3	3	1	3	3	1	1	3	1	3	3	3
avgbs_106078	0	0	0	3	1	0	0	0	1	1	0	0	0	0	1	1	3	3	1	1	0	0	3	3	0	3	3	1	1	3	1	1	0	0	0	3	1	1	0	0	0	1	0	0	3	1	3	3	0
avgbs_106084	3	1	0	1	1	3	1	3	1	1	3	1	3	3	1	1	1	1	1	3	3	0	1	3	3	3	3	3	1	3	1	3	1	1	3	3	1	3	1	3	2	3	1	1	3	1	1	2	3
avgbs_10609	0	1	1	0	3	1	0	3	1	3	1	0	1	1	3	0	3	0	1	0	0	3	0	1	0	3	0	3	3	3	0	1	0	3	0	3	3	3	1	1	3	0	0	3	0	1	1	3	0
avgbs_10610	0	1	1	0	3	1	0	3	1	3	1	0	1	1	3	0	3	0	1	0	0	3	0	1	0	3	0	3	3	3	0	1	0	3	0	3	3	3	1	1	3	0	0	3	0	1	1	3	0
avgbs_10616	0	1	0	0	1	3	1	3	1	1	3	0	3	3	3	3	1	0	3	3	0	0	0	3	3	3	1	3	0	3	1	0	0	1	0	0	0	0	1	0	3	3	0	1	0	1	0	3	3
avgbs_10618	1	3	1	3	1	1	0	3	1	1	3	3	1	3	1	1	3	3	3	3	3	1	0	1	3	1	3	1	1	1	1	3	3	1	1	3	0	3	1	3	3	1	0	1	0	1	3	3	3
avgbs_106192	0	1	0	1	1	0	0	0	1	1	0	0	1	3	1	1	0	1	1	3	0	0	0	0	0	0	0	3	1	3	1	3	1	1	0	3	0	3	1	0	0	0	1	1	0	1	1	3	3
avgbs_106196	3	3	3	3	1	3	3	3	1	1	2	3	1	1	1	0	1	0	1	1	1	3	1	3	1	3	3	3	1	1	3	3	1	3	1	0	1	3	3	3	3	3	0	3	1	1	1	3	1
avgbs_106209	1	0	0	1	1	0	0	0	3	1	1	0	0	3	1	3	3	1	1	3	3	0	0	1	3	3	1	1	0	3	0	3	0	0	0	3	0	1	0	0	0	0	1	0	3	1	3	1	0
avgbs_106211	3	1	0	1	3	3	0	3	0	1	3	0	0	1	1	0	3	0	1	3	3	0	0	1	0	3	3	0	0	3	1	3	0	1	3	3	1	1	1	0	3	1	1	1	0	0	0	1	3
avgbs_106250	3	3	1	3	3	1	1	0	3	1	3	3	0	3	1	1	1	0	3	0	3	0	0	3	3	3	1	3	1	3	0	0	1	1	3	1	1	3	3	0	3	1	3	3	3	1	3	1	1
avgbs_106251	3	3	1	3	3	1	1	0	3	1	3	3	0	3	1	1	1	0	3	0	3	0	0	3	3	3	1	3	1	3	0	0	1	1	3	1	1	3	3	0	3	1	3	3	3	1	3	1	1
avgbs_106254	3	1	0	1	1	3	0	0	1	1	1	0	1	3	0	0	0	0	1	3	3	1	1	3	0	1	1	3	1	1	0	0	0	1	1	3	3	0	3	3	3	3	3	3	3	1	1	1	1
avgbs_106255	3	1	3	1	3	3	1	0	3	3	3	1	1	1	1	0	1	1	1	3	0	0	1	3	3	1	2	3	1	3	1	3	1	1	3	3	1	3	1	3	2	3	1	1	3	1	1	2	3
avgbs_106265	0	1	3	3	1	1	0	1	3	3	1	0	1	1	3	1	0	0	3	0	3	0	1	3	3	1	3	0	1	1	1	1	1	3	3	0	0	0	0	0	0	0	3	0	1	1	1	3	0
avgbs_106270	1	1	3	0	0	3	3	0	3	3	1	1	3	1	1	1	1	3	3	3	0	0	0	1	3	1	3	1	3	0	1	0	3	0	0	1	3	0	3	3	1	3	3	3	1	1	1	1	1
avgbs_106271	1	1	3	0	0	3	3	0	3	3	1	0	3	1	1	0	0	3	3	3	0	0	0	1	3	1	3	0	3	0	0	0	3	0	0	1	3	0	3	3	1	3	3	3	0	1	0	1	0
avgbs_106272	1	1	0	1	3	1	0	0	3	3	0	3	3	1	0	0	1	3	1	3	0	0	0	3	1	1	0	1	3	0	1	0	3	0	1	3	0	1	0	0	1	1	0	1	3	1	3	1	1
avgbs_106297	3	1	3	3	3	3	3	0	1	3	3	1	1	1	1	3	3	0	1	1	1	0	0	3	0	0	1	1	3	1	3	1	1	0	0	0	1	3	1	0	1	1	0	3	1	1	3	1	1
avgbs_106298	0	3	0	1	1	0	0	1	3	1	3	0	1	3	1	1	1	0	3	0	1	0	0	3	0	3	3	1	0	3	0	1	3	1	1	1	0	0	1	3	0	1	0	3	1	1	3	1	0
avgbs_106312	3	3	0	3	3	1	1	0	3	1	3	0	3	3	1	1	1	1	3	3	3	0	3	3	3	3	1	3	0	3	3	1	1	1	3	0	0	3	3	3	3	1	0	3	3	1	3	1	1
avgbs_106314	3	0	0	1	1	3	3	0	1	1	1	1	1	0	3	3	1	1	3	3	3	1	0	3	0	3	1	3	0	3	1	1	1	3	3	1	0	3	1	3	0	1	0	1	3	1	1	3	3
avgbs_106325	1	1	1	1	3	1	1	0	1	3	1	1	1	1	3	3	3	3	1	3	3	3	1	1	1	3	1	3	3	3	0	1	1	3	0	3	3	0	1	1	1	3	3	3	3	1	1	3	1
avgbs_106327	0	3	0	1	3	0	0	3	3	3	0	1	3	3	1	0	3	3	1	0	0	0	3	3	0	3	3	1	0	0	3	0	3	1	0	0	0	0	0	0	3	1	0	3	0	1	3	3	0
avgbs_10633	3	0	0	1	3	0	0	1	0	1	1	0	1	3	1	0	3	0	3	0	0	1	3	3	0	0	0	3	1	1	0	3	0	0	0	3	1	1	0	3	3	3	0	3	3	1	1	1	0
avgbs_106330	0	1	0	3	3	1	0	0	0	1	3	1	0	3	1	0	0	1	0	1	0	0	0	3	3	1	0	3	1	1	1	0	3	0	0	3	0	1	1	0	0	1	0	3	0	1	1	1	3
avgbs_106339	3	3	1	1	1	0	0	3	1	1	1	0	3	3	1	0	3	0	1	0	0	1	0	1	0	3	1	3	0	1	1	0	1	1	1	1	0	0	3	0	1	3	0	1	1	1	1	3	0
avgbs_106367	0	0	0	3	1	0	1	1	0	1	3	0	0	3	1	0	0	1	1	0	0	0	1	3	1	0	0	0	1	3	0	0	0	0	0	3	0	1	1	1	3	0	0	3	1	1	3	1	1
avgbs_106374	3	1	1	1	3	3	0	3	3	1	1	1	1	1	3	1	1	1	3	0	3	0	3	3	0	3	0	1	3	3	1	3	0	0	3	3	0	3	1	1	0	1	0	1	3	1	1	1	3
avgbs_10638	3	0	0	1	1	3	3	3	3	3	0	0	3	1	1	3	0	0	1	0	0	0	3	3	1	3	0	1	3	2	0	1	1	3	3	3	0	3	3	1	3	1	3	3	1	1	3	1	0
avgbs_106388	3	1	1	1	3	1	1	0	1	3	1	0	1	1	1	1	3	1	3	1	0	1	1	3	1	3	1	1	1	0	1	3	3	3	0	1	3	3	3	1	3	3	0	3	1	1	3	3	3
avgbs_106408	3	1	0	3	3	0	3	0	0	1	3	0	1	1	1	1	0	1	1	3	3	0	0	3	0	1	3	0	0	1	3	0	3	0	3	3	1	0	3	0	0	3	0	1	0	1	3	1	0
avgbs_106414	0	1	0	1	3	3	0	0	0	3	3	0	0	1	1	0	0	0	0	0	0	3	1	0	1	3	3	0	1	0	0	3	0	1	0	0	0	0	1	1	1	1	0	1	3	1	1	1	0
avgbs_106419	0	0	0	3	1	1	0	0	3	3	1	3	0	1	3	1	3	0	3	3	0	0	0	0	0	3	3	3	1	1	1	0	0	0	0	0	3	3	1	1	0	0	0	3	1	1	0	3	0
avgbs_106420	0	0	0	3	1	1	0	0	3	3	1	3	0	1	3	1	3	0	3	3	0	0	0	0	0	3	3	3	1	1	1	0	0	0	0	0	3	3	1	1	0	0	0	3	1	1	0	3	0
avgbs_106428	3	1	3	3	3	3	1	0	3	1	3	1	3	3	1	1	2	1	1	3	3	0	1	3	0	1	3	3	3	1	3	1	3	1	3	3	1	1	1	3	3	3	1	1	1	1	3	1	1
avgbs_106429	0	0	0	1	1	3	0	1	0	1	1	0	1	3	1	3	0	0	1	3	0	0	3	0	0	3	0	0	0	0	1	0	0	1	0	0	0	1	1	1	0	0	0	0	3	1	3	1	0
avgbs_10644	3	1	3	1	1	1	1	0	1	3	3	3	1	3	1	3	1	1	1	1	1	1	1	3	3	1	1	3	1	1	3	1	1	1	0	1	3	1	1	3	3	3	1	1	1	1	3	1	3
avgbs_106445	0	3	0	0	3	1	0	0	3	1	3	0	3	3	0	0	0	0	3	0	3	0	3	3	0	0	1	0	0	3	3	1	0	0	0	0	0	3	0	3	3	1	3	3	3	0	3	0	0
avgbs_106446	0	3	3	1	1	0	0	3	1	3	3	3	1	1	1	0	1	1	1	3	3	0	3	1	0	3	1	1	3	3	3	1	1	3	0	1	1	3	3	1	1	1	3	3	1	1	3	1	3
avgbs_106447	0	3	3	1	1	0	0	3	1	3	3	3	1	1	1	0	1	1	1	3	3	0	3	1	0	3	1	1	3	3	3	1	1	3	0	1	1	3	3	1	1	1	3	3	1	1	3	1	3
avgbs_106461	1	3	1	3	1	1	1	3	1	3	3	3	0	1	1	1	3	3	2	3	3	1	3	3	3	3	3	3	1	3	3	3	1	3	1	3	3	1	3	1	1	3	0	1	3	1	3	3	3
avgbs_106462	1	3	1	3	1	2	1	3	1	3	3	3	0	1	1	1	3	3	2	3	3	1	3	3	3	3	3	3	1	3	3	3	1	3	1	3	3	1	3	1	1	3	0	1	3	1	3	3	3
avgbs_106466	0	3	1	3	3	3	3	0	1	3	3	1	1	1	3	0	0	3	3	3	0	0	0	1	0	3	3	0	1	1	0	0	0	3	0	2	0	0	1	1	0	3	0	1	0	1	1	1	3
avgbs_10648	0	1	1	1	1	0	0	1	0	1	3	0	0	3	1	3	0	1	3	0	0	0	0	0	0	0	0	3	0	3	3	1	1	3	0	3	1	1	0	1	1	3	1	0	1	1	1	1	0
avgbs_106482	0	1	3	1	3	1	0	0	1	1	1	1	3	1	3	1	1	3	1	3	3	0	1	3	0	3	1	3	3	1	1	1	3	0	1	0	1	3	1	3	1	1	0	1	0	1	3	1	1
avgbs_106488	1	3	3	0	1	3	0	0	0	3	3	0	0	0	0	3	0	1	1	0	0	0	0	1	0	0	0	1	0	1	3	0	0	0	0	0	0	1	0	0	3	3	0	1	0	1	3	1	1
avgbs_106489	1	3	3	0	1	3	0	0	0	3	3	0	0	0	0	3	0	1	1	0	0	0	0	1	0	0	0	1	0	1	3	0	0	0	0	0	0	1	0	0	3	3	0	1	0	1	3	1	1
avgbs_10652	0	3	0	0	3	0	0	1	0	1	0	3	3	0	1	1	0	0	3	0	3	0	3	0	0	3	0	3	0	3	0	0	0	0	3	0	0	3	3	3	0	0	0	0	0	1	0	1	0
avgbs_10653	0	3	0	0	3	0	0	1	0	1	0	3	3	0	1	1	0	0	3	0	3	0	3	0	0	3	0	3	0	3	0	0	0	0	3	0	0	3	3	3	0	0	0	0	0	1	0	1	0
avgbs_106530	0	1	1	3	3	3	1	1	1	2	3	0	1	1	3	3	3	1	1	0	3	0	1	1	3	3	1	1	3	1	1	1	3	1	1	3	3	3	3	3	3	3	1	1	3	1	3	3	3
avgbs_106531	3	1	0	1	1	3	0	0	0	3	3	0	0	3	1	3	0	0	1	3	0	0	0	3	3	0	3	0	0	0	3	1	0	1	0	0	0	1	0	0	0	3	0	1	1	1	1	1	3
avgbs_106532	3	1	0	1	1	3	0	0	0	3	3	0	0	3	1	3	0	0	1	3	0	0	0	3	3	0	3	0	0	0	3	1	0	1	0	0	0	1	0	0	0	3	0	1	1	1	1	1	3
avgbs_106544	1	3	1	3	3	1	1	3	3	1	3	3	1	1	1	3	3	2	3	3	3	1	3	1	0	1	3	3	1	3	1	1	1	1	0	3	0	1	1	1	3	3	0	1	3	1	1	1	3
avgbs_106552	0	0	1	0	3	0	0	1	0	3	1	0	0	3	1	1	2	3	3	0	0	0	3	0	0	1	1	1	0	1	3	3	3	3	0	3	3	1	1	3	0	3	0	3	0	1	1	1	1
avgbs_106556	3	1	0	0	1	3	1	0	0	3	0	3	0	3	1	3	0	0	0	0	3	0	3	0	0	1	0	3	0	1	0	1	0	1	3	0	0	0	0	0	0	0	0	1	0	1	0	1	3
avgbs_106559	0	1	0	1	3	3	0	0	0	3	3	0	0	1	3	0	1	0	0	0	0	0	3	0	0	1	3	3	0	0	1	0	0	1	0	3	0	3	0	3	3	0	0	0	0	1	1	3	0
avgbs_106560	0	1	0	1	3	3	0	0	0	3	3	0	0	1	3	0	1	0	0	0	0	0	3	0	0	1	3	3	0	0	1	0	0	1	0	3	0	3	0	3	3	0	0	0	0	1	1	3	0
avgbs_106565	3	0	0	3	0	0	3	0	1	3	3	1	1	1	1	3	3	3	1	0	0	0	0	3	0	1	0	1	3	1	0	1	0	0	0	3	1	3	1	0	1	0	3	3	0	1	3	1	0
avgbs_106595	3	0	0	3	0	1	0	0	0	1	3	0	0	3	1	0	1	0	0	3	0	0	3	0	0	0	0	3	0	3	3	1	0	0	0	0	0	3	3	3	3	1	0	3	3	1	3	1	0
avgbs_106596	3	0	0	3	0	1	0	0	0	1	3	0	0	3	1	0	1	0	0	3	0	0	3	0	0	0	0	3	0	3	3	1	0	0	0	0	0	3	3	3	3	1	0	3	3	1	3	1	0
avgbs_106613	1	0	0	1	1	3	3	1	3	3	3	0	3	0	3	0	1	0	0	1	1	0	1	0	0	3	0	3	1	1	3	0	0	0	1	0	0	1	3	1	3	0	0	1	3	1	3	1	0
avgbs_106618	1	0	0	0	0	0	1	0	0	1	0	0	1	1	1	0	1	0	1	0	0	0	0	1	0	1	0	0	0	0	0	3	1	3	3	1	0	1	0	0	0	3	3	3	0	1	0	1	1
avgbs_10662	0	0	0	1	0	0	0	0	0	3	0	0	0	1	3	0	0	0	3	0	3	0	3	3	3	1	0	1	0	3	1	0	0	3	0	0	1	3	1	1	0	1	0	3	0	1	3	0	3
avgbs_10664	0	0	0	0	1	3	3	0	0	3	3	1	0	3	3	0	3	3	3	0	3	3	1	1	0	0	0	1	0	1	1	0	0	0	0	3	0	0	0	0	1	1	0	1	3	1	0	1	0
avgbs_106652	3	3	0	1	1	1	1	3	0	1	3	1	3	3	1	1	3	3	1	3	3	0	3	0	3	3	1	3	1	1	1	3	1	1	1	1	3	3	3	3	2	3	0	3	1	1	1	3	3
avgbs_106653	0	3	0	1	0	1	0	0	0	1	3	0	3	3	1	1	3	0	0	3	0	0	3	1	3	0	1	3	0	1	1	3	0	0	1	0	3	3	0	0	0	0	0	3	0	1	0	0	3
avgbs_106654	3	3	0	1	1	1	1	3	0	1	3	1	3	3	1	1	3	3	1	3	3	0	3	0	3	3	1	3	1	1	1	3	1	1	1	1	3	3	3	3	2	3	0	3	1	1	1	3	3
avgbs_106663	1	1	0	0	2	1	0	0	3	1	1	0	1	3	1	0	3	3	3	0	3	1	0	3	3	0	3	3	1	1	1	2	3	1	3	3	3	1	3	1	3	1	3	2	3	1	1	1	1
avgbs_106674	0	3	0	1	1	1	0	0	1	1	3	0	3	3	1	0	3	0	1	0	0	0	0	0	0	0	0	3	1	1	1	3	0	0	0	1	0	3	3	3	1	3	3	3	1	1	0	3	0
avgbs_106676	3	1	0	3	1	1	1	0	0	3	0	0	0	0	3	1	3	3	3	0	0	0	1	3	0	3	0	2	1	1	1	1	1	3	0	3	3	3	1	1	1	3	3	3	1	1	1	3	0
avgbs_106678	3	1	0	1	3	3	0	1	0	1	0	0	0	0	3	1	1	3	1	0	1	0	0	0	1	3	1	1	0	1	3	0	1	3	0	0	0	1	1	0	0	1	0	3	1	1	3	1	3
avgbs_10668	1	1	0	1	3	1	3	0	1	1	1	0	0	1	3	1	1	3	1	3	0	0	1	3	0	0	0	3	3	1	3	1	0	3	1	1	3	3	1	3	1	1	1	1	3	1	3	1	1
avgbs_106698	1	3	0	3	1	0	0	0	0	3	3	0	3	1	1	1	0	0	0	0	3	0	0	0	0	0	3	0	0	0	0	0	0	0	1	3	3	1	0	0	0	0	0	0	3	1	3	3	0
avgbs_106700	3	0	3	0	3	1	3	0	1	1	0	1	3	0	3	0	1	3	1	3	3	0	0	3	0	3	1	3	3	1	1	1	3	3	0	1	0	3	0	3	0	1	0	0	0	1	3	1	1
avgbs_10679	1	1	1	3	1	1	1	1	3	3	1	1	3	1	3	3	3	1	3	1	0	0	3	3	1	3	3	1	0	3	3	2	1	1	0	3	3	1	1	1	3	1	1	1	1	1	1	3	3
avgbs_106801	1	1	0	0	1	3	0	0	3	1	1	1	0	3	1	3	3	1	0	3	0	0	3	1	0	3	0	0	0	3	0	0	0	1	0	3	0	1	1	1	0	1	0	0	3	1	3	1	3
avgbs_106819	3	0	0	3	1	0	1	0	0	1	1	0	1	0	1	3	1	0	1	0	0	0	0	0	1	1	0	1	0	3	0	0	0	0	1	0	3	1	0	2	0	3	3	3	1	1	3	1	3
avgbs_106821	0	3	0	1	3	3	0	1	1	1	0	0	1	0	3	0	0	0	1	1	1	0	0	1	0	1	3	1	0	0	3	0	1	0	0	1	0	0	1	0	0	0	0	0	0	1	3	3	3
avgbs_106822	0	3	0	1	3	3	0	1	1	1	0	0	1	0	3	0	0	0	1	1	1	0	0	1	0	1	3	1	0	0	3	0	1	0	0	1	0	0	1	0	0	0	0	0	0	1	3	3	3
avgbs_106823	0	3	0	1	3	3	0	1	1	1	0	0	1	0	3	0	0	0	1	1	1	0	0	1	0	1	3	1	0	0	3	0	1	0	0	1	0	0	1	0	0	0	0	0	0	1	3	3	3
avgbs_10683	1	0	1	1	3	3	1	1	3	1	1	1	1	3	1	3	3	0	1	3	3	0	3	1	3	3	0	1	3	3	1	3	1	1	0	3	0	1	1	1	1	1	0	1	3	1	1	3	3
avgbs_106830	1	3	1	0	3	1	1	1	1	1	1	1	3	3	1	1	3	3	3	1	1	3	3	3	1	3	3	1	1	1	1	1	1	1	1	3	1	1	3	3	2	3	1	1	3	1	3	3	1
avgbs_106831	3	1	3	3	3	3	3	3	1	3	3	1	1	1	1	3	3	3	1	1	1	0	1	3	0	1	1	1	3	1	3	1	1	3	1	3	1	3	1	1	1	1	0	3	1	1	3	1	1
avgbs_106855	1	1	0	0	3	0	0	0	0	1	1	0	3	3	3	0	0	1	3	0	0	1	0	0	1	3	3	1	1	0	0	0	0	0	0	0	0	1	0	0	0	1	1	1	1	1	1	3	0
avgbs_106863	3	1	1	0	3	3	1	3	0	1	1	0	1	1	3	1	1	1	0	0	3	0	3	0	0	3	1	1	0	3	1	0	0	1	0	3	1	0	0	1	1	1	0	1	3	1	1	1	0
avgbs_106864	3	1	1	0	3	3	1	3	0	1	1	0	1	1	3	1	1	1	0	0	3	0	3	0	0	3	1	1	0	3	1	0	0	1	0	3	1	0	0	1	1	1	0	1	3	1	1	1	0
avgbs_10687	0	1	0	3	0	1	0	0	0	3	3	0	1	0	1	1	0	0	3	3	0	0	1	3	0	3	0	3	1	0	1	1	0	1	0	1	0	0	1	0	3	3	0	3	0	1	3	1	1
avgbs_106887	0	3	0	3	0	1	1	0	1	3	1	0	0	3	1	0	1	3	1	0	0	0	0	1	0	0	1	1	3	1	1	1	0	1	3	1	3	1	1	0	0	3	0	1	3	1	0	3	3
avgbs_10689	3	1	1	1	1	3	1	1	1	3	3	3	3	3	1	3	1	1	3	3	3	3	3	3	3	3	3	3	3	3	3	1	1	2	3	3	1	1	3	1	1	3	0	1	1	1	1	1	3
avgbs_106928	0	1	3	1	3	1	3	0	1	1	1	0	3	1	3	1	2	3	1	3	3	0	1	3	1	3	1	3	0	1	1	1	0	3	0	1	1	3	1	3	1	1	0	1	1	1	3	1	1
avgbs_106941	0	1	1	3	0	0	0	0	1	3	3	3	1	3	0	3	0	1	1	3	0	0	3	1	0	1	0	3	0	1	0	1	0	1	0	3	0	0	0	3	1	0	0	1	1	1	3	1	0
avgbs_106947	0	1	3	1	3	1	0	1	1	1	1	0	3	1	0	0	1	3	1	3	0	0	1	0	1	3	1	0	3	1	3	0	3	3	0	1	3	0	1	0	1	1	1	1	3	1	3	1	1
avgbs_106955	1	3	1	1	1	3	3	3	1	3	3	0	3	1	3	1	1	1	3	3	3	3	3	1	1	1	3	3	3	1	3	1	3	3	3	1	1	3	3	3	3	3	1	1	1	1	3	1	1
avgbs_106961	0	1	1	1	1	0	0	0	3	3	3	3	0	1	1	0	1	0	1	0	0	0	3	3	0	3	0	0	0	1	3	3	0	1	3	3	0	0	3	0	0	3	0	0	0	1	1	1	3
avgbs_106969	0	0	1	1	1	3	3	0	3	3	3	0	3	1	0	0	0	0	0	0	0	0	0	0	3	3	0	3	0	0	3	0	0	0	1	0	1	0	3	1	0	1	0	0	3	1	3	0	0
avgbs_10699	3	1	0	1	3	0	1	1	0	1	3	3	3	3	3	1	0	0	1	0	0	0	3	0	1	0	3	1	3	1	0	0	1	3	0	0	1	0	1	1	3	1	0	3	0	1	3	1	3
avgbs_106991	1	3	0	1	1	1	1	0	1	1	3	0	3	3	3	1	3	3	1	0	0	0	1	1	0	1	1	1	1	1	1	0	0	1	0	3	1	1	1	3	3	1	0	1	3	1	3	3	1
avgbs_106992	1	3	0	1	1	1	1	0	1	1	3	0	3	3	3	1	3	3	1	0	0	0	1	1	0	1	1	1	1	1	1	0	0	1	0	3	1	1	1	3	3	1	0	1	3	1	3	3	1
avgbs_106999	3	1	0	3	3	0	0	0	1	3	3	1	0	1	1	3	0	3	1	1	1	0	0	0	0	0	1	0	3	1	0	0	1	3	1	0	1	3	0	1	1	1	0	3	0	0	0	1	1
avgbs_107	3	1	3	1	1	3	1	0	1	1	1	1	1	3	1	1	3	1	1	3	0	0	1	3	3	1	0	3	1	1	3	0	3	1	1	3	3	1	3	3	3	3	3	3	3	1	1	1	1
avgbs_10700	3	1	0	1	3	0	1	1	0	1	3	3	3	3	3	1	0	0	1	0	0	0	3	0	1	0	3	1	3	1	0	0	1	3	0	0	1	0	1	1	3	1	0	3	0	1	3	1	3
avgbs_107005	3	1	1	1	1	3	0	1	1	1	3	3	1	3	1	3	1	1	3	0	3	0	3	3	3	3	3	3	3	3	3	1	0	2	3	3	1	1	3	1	1	3	0	1	1	1	1	1	3
avgbs_107007	3	1	3	3	3	3	3	3	1	3	3	1	1	1	1	3	3	0	1	1	0	3	1	3	1	1	1	3	3	1	3	1	1	3	1	3	1	3	3	1	1	1	0	3	1	1	3	1	1
avgbs_107012	3	1	0	1	1	3	1	3	1	1	3	1	1	3	1	1	1	1	1	3	3	0	1	3	3	3	0	3	1	3	1	0	0	1	3	3	1	3	1	3	2	3	1	1	3	1	1	2	3
avgbs_107029	3	3	3	1	3	3	3	0	1	3	3	0	1	1	3	3	3	3	3	3	0	0	3	3	3	1	3	1	0	3	1	3	3	3	1	1	1	3	1	1	3	1	0	3	0	1	3	1	3
avgbs_107043	0	0	1	3	3	0	0	0	0	3	1	0	3	3	3	1	1	0	3	0	0	3	1	1	1	1	0	3	3	1	1	1	0	0	0	3	0	3	0	0	1	1	0	3	0	1	3	3	1
avgbs_107047	0	0	3	0	3	3	0	0	1	1	3	0	1	3	3	1	1	3	1	0	0	0	3	1	0	1	3	0	0	0	3	0	0	3	0	1	0	1	0	0	3	3	0	0	1	1	3	3	0
avgbs_107051	0	3	1	1	1	0	3	0	3	1	1	0	3	1	1	0	1	0	3	0	0	0	3	0	0	0	3	1	0	3	1	0	1	1	0	1	0	0	3	0	3	0	0	3	0	1	1	1	3
avgbs_107058	3	0	1	0	1	3	3	0	0	1	1	1	3	1	1	0	0	0	3	3	0	0	1	3	3	1	3	1	3	3	1	3	0	0	0	0	1	3	3	1	0	1	0	0	0	0	1	1	0
avgbs_107069	1	3	0	1	0	1	0	0	1	3	0	0	1	1	0	3	3	0	1	3	0	0	2	0	3	1	3	3	0	0	1	0	0	1	0	0	3	0	0	1	3	3	0	0	0	1	1	3	0
avgbs_107077	3	1	3	1	3	1	3	1	1	1	1	0	3	1	3	1	1	3	1	3	0	0	1	3	1	3	1	3	3	1	1	1	3	3	1	1	1	3	1	3	1	1	1	1	1	1	3	1	1
avgbs_107122	3	0	1	0	1	0	0	3	0	3	3	0	1	1	1	0	3	0	0	0	0	0	0	1	0	1	0	1	1	0	3	3	1	1	0	0	0	3	1	0	0	1	1	0	3	1	3	3	1
avgbs_107126	2	0	0	3	1	1	0	0	1	3	3	0	0	3	2	3	0	0	1	0	0	0	3	0	3	1	0	3	0	1	1	0	0	1	0	3	0	0	0	2	0	0	0	0	0	1	3	1	3
avgbs_107153	3	3	0	0	3	1	1	0	0	1	0	3	3	1	3	1	1	0	3	0	0	0	3	3	0	0	0	3	1	0	3	1	1	0	0	0	0	0	0	0	0	0	0	3	3	1	3	1	1
avgbs_107169	1	1	0	1	1	3	3	1	3	3	3	0	0	1	3	1	1	1	3	1	1	3	1	3	0	3	3	3	1	0	0	3	1	0	0	1	1	1	3	1	3	1	0	1	3	0	3	1	0
avgbs_107170	0	3	0	3	1	3	3	0	1	3	3	0	3	3	1	1	1	1	3	3	3	3	1	1	1	1	1	1	0	0	3	1	3	3	1	1	1	3	1	3	3	3	0	1	0	1	3	1	1
avgbs_107193	3	1	3	1	1	1	1	1	1	3	3	1	3	3	1	3	1	1	1	1	0	0	1	3	1	1	1	3	1	1	1	1	0	3	0	3	0	1	1	3	2	3	0	1	1	1	3	3	3
avgbs_107194	3	3	0	1	1	1	0	3	3	3	3	0	1	1	1	1	0	0	0	0	1	0	0	1	1	1	3	1	0	1	3	3	0	1	0	1	3	0	1	2	0	1	1	1	3	1	3	3	0
avgbs_107197	3	0	1	0	3	0	0	0	0	3	3	0	1	3	3	3	3	0	1	3	0	0	3	1	3	0	3	3	1	1	0	0	0	0	3	3	0	0	1	3	1	3	0	0	1	1	3	1	3
avgbs_107200	3	1	3	1	1	1	1	1	1	3	3	1	3	3	1	3	1	1	1	1	0	0	1	3	1	1	1	3	1	1	1	1	0	3	0	3	0	1	1	3	2	3	0	1	1	1	3	3	3
avgbs_107203	3	0	0	3	1	1	1	0	0	1	1	1	3	3	1	0	0	0	1	0	1	0	0	3	0	3	0	1	1	3	1	0	0	0	0	3	1	1	3	3	0	1	0	0	3	1	3	3	3
avgbs_107217	3	0	3	3	3	1	3	0	3	1	3	3	1	1	3	1	1	1	3	0	0	0	1	0	3	0	0	1	1	1	1	0	3	1	0	3	3	0	3	1	3	3	0	3	1	1	1	3	1
avgbs_107264	3	3	1	1	1	3	3	3	3	1	1	1	3	1	1	1	1	1	3	3	3	3	3	3	3	1	3	3	3	3	1	3	0	1	3	1	1	3	3	1	3	1	0	3	1	1	1	1	3
avgbs_107276	3	1	0	0	3	3	0	0	0	1	1	1	1	3	1	1	0	1	3	1	1	0	3	0	0	0	1	3	0	1	0	3	0	1	1	3	0	1	3	3	0	3	3	3	3	0	1	1	1
avgbs_107295	0	1	0	1	3	1	3	0	1	1	1	0	3	1	3	1	0	0	1	0	0	0	1	0	1	3	0	3	3	1	3	1	0	0	1	1	0	0	1	3	1	1	1	1	0	1	3	1	1
avgbs_107297	0	1	0	1	3	1	3	0	1	1	1	0	3	1	3	1	0	0	1	0	0	0	1	0	1	3	0	3	3	1	3	1	0	0	1	1	0	0	1	3	1	1	1	1	0	1	3	1	1
avgbs_1073	3	1	0	1	1	0	1	0	1	3	3	0	3	3	1	3	0	1	1	0	0	1	1	3	0	1	1	3	1	1	1	0	1	3	0	3	1	3	0	3	1	1	0	1	1	1	3	3	3
avgbs_107313	1	3	0	1	3	3	1	0	1	3	1	1	3	3	1	3	1	0	3	0	1	0	3	1	0	1	0	3	3	1	1	1	3	1	0	1	1	1	3	0	0	3	0	3	1	1	3	1	0
avgbs_10733	1	3	1	1	1	3	3	3	1	3	3	3	3	1	3	1	1	1	3	3	3	0	0	1	1	1	3	3	3	1	0	1	3	3	0	1	1	3	1	3	0	3	1	1	1	1	3	1	1
avgbs_107331	3	0	3	0	3	3	0	1	1	1	3	0	0	3	0	0	1	3	0	0	0	0	0	1	0	0	3	1	0	1	0	3	1	0	0	0	0	1	1	0	0	0	0	0	1	1	0	3	3
avgbs_107348	3	1	1	0	1	3	1	1	3	3	3	3	3	3	1	3	1	1	1	3	3	3	3	3	3	3	3	3	3	1	3	3	3	1	3	3	1	1	3	1	3	3	1	1	1	1	1	1	3
avgbs_10735	0	3	0	1	1	3	0	0	1	2	3	0	0	0	3	0	1	0	1	1	1	1	0	0	0	1	0	1	0	1	3	0	3	0	1	1	0	1	1	0	0	3	0	1	0	1	3	1	1
avgbs_107352	0	3	0	0	1	3	0	3	3	1	3	1	1	0	1	0	3	0	0	0	0	0	3	0	3	0	3	1	1	0	1	0	1	1	0	3	0	1	1	0	0	1	1	1	0	1	0	1	0
avgbs_10736	0	3	0	1	1	3	0	0	1	2	3	0	0	0	3	0	1	0	1	1	1	1	0	0	0	1	0	1	0	1	3	0	3	0	1	1	0	1	1	0	0	3	0	1	0	1	3	1	1
avgbs_107372	1	3	0	1	3	1	0	3	1	3	1	1	1	3	3	3	3	3	3	0	3	2	1	3	1	3	1	3	3	3	1	1	1	0	3	3	3	3	3	1	2	3	0	3	3	1	1	3	3
avgbs_107384	3	3	0	1	3	3	1	1	0	1	3	0	1	3	3	1	1	0	1	1	1	3	0	1	0	1	3	1	3	1	0	0	0	1	1	0	3	1	1	0	0	3	0	0	1	1	3	3	3
avgbs_10739	0	1	0	1	3	1	0	0	0	1	3	1	1	1	3	0	3	0	0	0	0	0	1	1	0	3	0	1	3	0	1	0	0	1	1	0	1	3	3	0	0	0	0	3	0	1	0	3	3
avgbs_107397	0	3	0	3	1	3	3	0	1	3	3	3	1	3	1	3	0	0	3	3	3	0	1	0	1	0	0	1	1	1	3	0	0	3	0	1	1	3	1	1	3	3	1	1	0	1	3	1	1
avgbs_107406	0	0	0	1	3	3	0	0	0	3	3	0	1	1	1	1	1	1	1	3	0	0	0	0	0	0	0	3	1	3	1	0	0	1	0	3	0	0	1	0	1	3	0	1	0	1	1	1	0
avgbs_107421	1	1	3	1	1	3	1	3	1	1	1	0	1	3	1	1	3	1	1	0	3	1	3	3	0	1	1	3	1	1	3	3	0	1	1	3	3	1	3	3	3	3	0	3	3	1	1	1	1
avgbs_107425	0	1	0	0	1	3	0	0	0	2	3	0	3	3	1	3	0	0	3	3	3	0	0	0	0	2	0	3	3	0	3	0	0	0	0	3	0	1	3	0	0	3	0	1	0	1	1	1	0
avgbs_107460	3	1	1	1	1	3	0	0	1	3	3	3	3	3	1	3	0	1	1	0	3	0	0	0	0	0	3	3	0	1	3	0	0	1	0	0	0	1	0	0	0	0	0	1	1	0	1	1	0
avgbs_10748	3	3	3	0	3	3	0	3	1	3	1	3	1	1	3	3	0	1	3	0	0	0	3	3	3	1	0	1	3	3	1	3	3	3	1	1	1	3	1	1	3	3	0	3	1	1	3	1	3
avgbs_107485	1	1	1	3	3	1	1	1	1	3	1	1	1	3	1	1	1	3	1	3	3	1	1	1	1	3	1	1	3	1	1	1	0	1	3	1	0	1	1	0	1	3	0	0	3	1	1	3	3
avgbs_10749	3	3	3	0	3	3	0	3	1	3	1	3	1	1	3	3	0	1	3	0	0	0	3	3	3	1	0	1	3	3	1	3	3	3	1	1	1	3	1	1	3	3	0	3	1	1	3	1	3
avgbs_107495	1	0	0	0	1	3	1	0	0	1	3	0	1	3	1	0	1	3	3	0	1	0	0	3	0	3	0	1	3	3	0	1	0	1	1	1	3	0	0	3	0	3	0	3	1	1	0	1	3
avgbs_107502	3	1	1	1	1	3	1	0	3	3	3	3	3	1	1	1	1	1	1	1	0	3	3	3	3	3	3	3	1	1	3	3	3	3	0	1	1	1	3	0	3	3	1	1	1	1	3	1	3
avgbs_107503	3	1	1	1	1	3	1	0	3	3	3	3	3	1	1	1	1	1	1	1	0	3	3	3	3	3	3	3	1	1	3	3	3	3	0	1	1	1	3	0	3	3	1	1	1	1	3	1	3
avgbs_107508	3	0	0	3	3	3	0	0	0	1	1	0	1	1	1	3	1	0	0	0	1	0	0	3	0	1	1	1	0	3	0	3	0	1	0	1	1	1	3	1	0	1	0	0	3	1	3	3	3
avgbs_10754	1	3	1	3	1	1	1	3	1	1	3	3	1	3	1	1	3	3	3	3	3	1	0	3	3	1	3	3	0	1	3	3	3	3	1	3	3	3	1	3	1	1	1	1	3	1	3	3	3
avgbs_107546	3	3	3	3	1	3	3	3	1	1	1	0	1	1	1	1	1	0	1	0	1	0	1	3	1	3	3	3	1	3	0	3	0	3	1	3	1	3	3	3	0	3	0	3	1	1	1	3	0
avgbs_107601	0	3	1	1	1	1	0	0	3	2	0	3	0	0	1	0	0	3	1	0	0	0	0	1	0	0	0	1	1	0	0	0	1	1	0	0	3	0	0	0	0	0	1	0	3	1	3	3	1
avgbs_107605	3	1	0	1	3	3	1	3	1	1	3	1	1	1	1	1	2	1	1	0	3	0	1	1	1	3	1	1	1	3	0	3	3	0	0	3	0	3	0	1	0	1	1	1	3	1	1	1	3
avgbs_107607	0	1	0	3	3	3	0	0	0	1	3	0	3	0	0	3	1	0	1	1	3	0	3	3	0	3	0	3	0	0	1	1	3	1	0	0	0	0	0	0	0	1	1	1	1	1	1	1	0
avgbs_107608	0	1	0	3	3	3	0	0	0	1	3	0	3	0	0	3	1	0	1	1	3	0	3	3	0	3	0	3	0	0	1	1	3	1	0	0	0	0	0	0	0	1	1	1	1	1	1	1	0
avgbs_107619	1	0	0	3	3	1	3	0	3	1	3	0	0	3	1	1	3	1	0	1	1	0	1	3	3	1	0	0	1	1	0	0	0	1	0	3	0	1	3	1	0	1	0	0	3	1	2	1	3
avgbs_10763	1	1	1	3	3	3	0	1	3	1	3	0	0	0	3	0	3	0	1	0	1	0	3	3	3	3	3	1	1	3	3	1	1	1	0	1	3	3	1	1	3	1	0	1	1	1	1	1	1
avgbs_107652	3	3	1	1	1	3	0	1	3	3	3	3	1	1	3	3	3	1	3	3	3	0	3	1	1	3	3	1	0	3	1	0	1	3	1	1	3	3	1	3	3	1	0	1	1	1	3	2	0
avgbs_107653	3	3	1	1	1	3	0	1	3	3	3	3	1	1	3	3	3	1	3	3	3	0	3	1	1	3	3	1	0	3	1	0	1	3	1	1	3	3	1	3	3	1	0	1	1	1	3	2	0
avgbs_107658	0	1	0	1	0	3	0	3	3	1	1	0	0	0	1	0	0	0	1	0	0	0	3	0	0	0	0	3	0	3	0	0	1	0	0	1	0	1	3	0	1	3	0	3	1	1	3	1	0
avgbs_107659	0	1	0	1	0	3	0	3	3	1	1	0	0	0	1	0	0	0	1	0	0	0	3	0	0	0	0	3	0	3	0	0	1	0	0	1	0	1	3	0	1	3	0	3	1	1	3	1	0
avgbs_107662	3	0	0	1	3	3	0	0	0	1	1	1	0	1	3	0	0	1	3	0	0	0	0	0	0	0	0	1	3	0	1	0	0	0	3	3	0	0	0	0	1	1	0	1	0	1	1	1	0
avgbs_107665	1	1	0	1	3	1	3	1	1	3	1	0	1	3	3	1	0	1	1	0	1	0	3	3	3	1	0	3	1	1	1	3	3	1	0	3	3	1	1	1	3	3	0	1	3	1	3	3	3
avgbs_107668	3	1	1	3	1	3	3	3	1	1	1	0	1	1	1	3	1	1	3	0	0	0	1	0	0	1	2	3	1	3	1	0	1	3	3	1	1	3	1	3	3	1	1	1	0	1	1	3	3
avgbs_107681	3	3	1	1	1	3	0	0	2	3	3	0	0	1	3	3	0	1	3	0	0	3	0	1	1	3	0	1	1	3	1	0	1	3	0	1	3	3	0	3	2	1	0	1	1	1	3	1	0
avgbs_107700	3	1	1	1	1	3	3	0	1	1	1	1	1	3	3	3	1	1	3	3	3	1	1	3	3	3	1	3	1	3	1	1	1	3	3	1	1	3	1	3	3	1	1	1	3	2	1	3	3
avgbs_107726	3	0	0	0	3	3	0	0	0	3	3	0	0	3	3	3	3	0	1	3	0	0	3	0	3	1	3	3	0	1	3	0	0	1	0	0	0	0	1	3	0	0	0	1	1	0	3	0	0
avgbs_107729	3	3	3	1	1	3	3	0	1	3	3	3	1	1	3	3	3	0	3	3	0	0	0	3	3	1	3	1	3	3	1	0	0	3	0	1	1	3	1	1	3	1	0	3	1	1	3	1	3
avgbs_10773	1	1	1	3	3	3	0	1	3	1	3	0	0	0	3	0	3	0	1	0	1	0	3	3	3	3	3	1	1	3	3	1	1	1	0	1	3	3	1	1	3	1	0	1	1	1	1	1	1
avgbs_107747	3	3	3	3	1	3	0	1	1	1	1	1	1	3	1	1	3	3	1	1	1	0	1	3	0	3	1	1	1	2	1	0	1	3	1	3	1	1	3	3	3	3	3	0	1	1	1	3	3
avgbs_10775	3	1	3	1	0	1	0	0	1	1	1	0	0	1	3	1	0	3	1	0	0	0	0	0	0	3	0	3	3	1	0	1	0	3	0	0	0	0	0	0	1	0	0	0	0	1	0	1	0
avgbs_10776	1	0	0	1	1	0	0	0	1	1	0	0	1	0	1	1	3	3	3	0	3	0	3	3	3	0	1	1	1	0	1	3	0	0	0	1	1	1	1	0	3	3	0	3	3	1	1	1	1
avgbs_107768	1	3	1	1	1	1	1	0	1	3	1	3	3	1	1	3	0	0	1	0	3	0	3	3	0	3	3	1	1	3	3	3	1	1	1	3	3	1	3	0	1	3	3	3	3	1	1	3	3
avgbs_107795	0	3	0	3	1	0	0	1	0	1	0	0	1	0	0	3	0	0	3	3	0	0	0	3	0	0	3	1	0	3	1	0	1	0	0	0	0	1	1	3	0	3	0	0	1	1	1	0	1
avgbs_107797	3	3	3	0	3	3	0	0	1	1	3	0	1	0	1	3	1	0	1	0	0	0	0	3	0	1	3	3	0	0	3	1	0	1	0	0	0	1	1	0	1	1	0	1	1	1	0	1	1
avgbs_1078	3	1	1	3	0	3	3	3	1	3	3	0	1	1	1	3	3	0	1	1	0	3	1	0	0	0	3	3	0	1	0	1	1	3	0	3	1	3	0	1	1	1	0	3	1	1	3	1	0
avgbs_107825	1	1	0	1	1	3	1	3	0	1	1	1	1	3	1	1	3	0	1	3	3	0	2	3	3	1	1	3	1	1	3	0	3	1	1	3	3	1	3	3	3	3	3	3	3	1	1	1	1
avgbs_107835	1	1	1	3	3	1	1	1	3	1	1	1	3	3	3	3	3	1	3	1	1	0	3	3	0	3	0	1	1	0	3	2	0	1	1	3	3	1	1	1	3	1	1	1	1	1	1	3	1
avgbs_107836	0	1	0	1	1	1	1	0	1	3	3	0	1	3	1	3	0	0	1	1	1	1	0	0	3	1	0	0	1	1	3	1	0	0	0	1	1	1	1	3	0	3	1	1	1	1	3	1	3
avgbs_10784	3	1	0	1	0	1	3	0	0	1	1	1	3	1	3	1	0	0	1	0	0	3	0	3	0	3	1	3	3	1	1	0	0	3	1	0	1	3	1	3	1	1	0	1	1	1	3	1	1
avgbs_107841	1	1	0	1	0	3	3	0	0	1	1	1	0	1	1	1	3	0	3	0	0	0	3	0	0	1	0	0	0	3	0	3	0	0	0	1	3	0	3	1	0	0	0	3	1	1	1	0	1
avgbs_107847	3	1	1	1	1	3	3	0	1	3	1	0	0	3	3	1	0	1	3	3	3	1	1	0	0	3	3	3	0	1	3	3	3	3	1	1	3	3	1	1	3	3	1	1	1	1	1	3	1
avgbs_107852	1	1	1	1	3	2	1	1	3	1	1	1	1	3	1	3	0	1	1	3	3	0	3	1	0	0	0	1	3	3	1	3	1	1	3	3	3	1	1	1	1	1	0	1	3	1	3	1	3
avgbs_107856	1	1	3	1	1	3	1	3	1	1	1	1	1	3	1	1	3	1	1	3	3	1	2	3	3	1	1	3	1	1	3	0	0	1	1	3	3	1	3	3	3	3	3	3	3	1	1	1	1
avgbs_107864	3	1	1	0	3	1	1	1	0	3	3	0	0	0	0	1	0	0	3	0	0	1	1	3	0	3	3	1	0	1	1	3	0	3	1	0	3	0	3	0	1	3	0	3	1	1	3	3	3
avgbs_10789	3	3	0	1	3	3	1	0	1	1	3	3	1	3	3	1	0	0	1	0	0	3	3	0	0	1	0	1	0	1	0	3	1	0	0	1	3	0	1	1	0	3	3	3	0	1	3	3	0
avgbs_107919	1	3	1	3	1	1	1	0	1	2	1	1	3	3	1	1	3	3	1	1	1	3	3	3	1	3	1	1	1	3	1	1	1	1	0	3	1	1	3	3	1	1	1	0	3	1	3	3	3
avgbs_107945	3	1	1	1	1	3	3	0	1	3	1	3	3	3	3	1	2	1	3	3	3	1	1	1	1	3	3	3	1	1	3	3	0	3	0	1	3	3	1	1	3	2	1	1	1	1	1	3	3
avgbs_107950	1	1	0	1	3	1	3	1	1	1	1	1	3	1	3	1	1	3	1	3	3	0	1	3	0	3	1	3	3	1	3	1	3	3	1	1	3	3	1	3	1	1	1	1	3	1	3	1	1
avgbs_107953	1	1	3	1	1	3	1	0	1	1	1	1	1	3	1	1	3	1	1	3	3	0	3	0	0	1	1	3	1	1	3	3	3	1	1	3	3	1	3	3	3	3	3	3	3	1	1	1	1
avgbs_107971	3	1	3	1	1	1	1	1	1	3	3	3	3	3	1	3	1	1	1	1	1	1	1	3	0	1	1	3	1	1	1	1	1	1	1	1	2	1	1	3	2	3	1	1	1	1	3	1	3
avgbs_107973	0	3	1	3	1	1	1	0	1	1	1	1	3	3	1	0	3	3	1	0	1	3	3	0	1	0	0	1	1	3	1	1	1	1	0	3	0	1	0	3	0	1	0	0	0	1	3	3	3
avgbs_107976	3	1	3	3	3	3	3	3	1	3	3	1	1	1	1	3	3	0	1	0	1	0	1	3	0	1	1	3	3	1	3	1	0	3	1	3	1	3	3	1	1	1	3	3	1	1	3	1	1
avgbs_107977	3	1	1	1	1	3	1	1	1	1	3	3	3	3	1	3	1	1	3	3	0	3	3	3	0	3	3	3	3	3	3	1	1	2	3	3	1	1	3	1	1	3	1	1	0	1	1	1	3
avgbs_107978	3	1	1	1	1	3	1	1	1	1	3	3	3	3	1	3	1	1	3	3	0	3	3	3	0	3	3	3	3	3	3	1	1	2	3	3	1	1	3	1	1	3	1	1	0	1	1	1	3
avgbs_107987	3	3	0	1	1	1	0	3	0	1	3	0	3	3	0	1	0	3	1	3	0	0	3	1	0	3	0	3	1	1	1	0	1	1	1	1	0	0	0	3	2	0	0	3	1	1	1	3	3
avgbs_107988	3	3	0	1	1	1	0	3	0	1	3	0	3	3	0	1	0	3	1	3	0	0	3	1	0	3	0	3	1	1	1	0	1	1	1	1	0	0	0	3	2	0	0	3	1	1	1	3	3
avgbs_107991	1	1	1	0	1	3	3	1	3	3	3	3	3	1	3	1	1	1	3	0	1	0	1	3	3	3	3	3	1	1	3	3	1	3	0	1	0	1	3	0	3	1	1	1	3	1	3	1	3
avgbs_107992	1	3	1	1	1	3	1	1	3	1	3	1	1	3	1	1	1	1	0	1	0	0	3	3	0	3	3	1	0	3	1	1	3	0	0	2	0	1	1	3	3	1	0	2	0	1	3	1	3
avgbs_107995	3	1	1	1	3	1	1	1	3	3	3	1	1	1	1	1	3	1	3	1	1	0	1	3	1	3	2	1	1	1	1	3	3	3	1	1	3	3	3	0	2	3	1	1	1	1	3	3	0
avgbs_108000	3	1	1	1	1	3	1	1	1	1	3	0	3	3	1	0	1	1	3	0	3	3	3	3	0	3	3	3	3	3	3	1	1	2	0	3	1	1	3	1	1	3	1	1	1	1	1	1	3
avgbs_108001	3	1	1	1	1	3	1	1	1	1	3	0	3	3	1	0	1	1	3	0	3	3	3	3	0	3	3	3	3	3	3	1	1	2	0	3	1	1	3	1	1	3	1	1	1	1	1	1	3
avgbs_108002	3	1	1	1	1	3	1	1	1	1	3	0	3	3	1	0	1	1	3	0	3	3	3	3	0	3	3	3	3	3	3	1	1	2	0	3	1	1	3	1	1	3	1	1	1	1	1	1	3
avgbs_10801	0	2	0	0	1	1	0	0	3	3	1	0	1	1	3	0	3	1	3	0	0	0	1	0	3	3	3	1	1	1	1	1	0	3	0	3	3	3	1	1	1	3	0	3	1	1	1	3	1
avgbs_108019	1	0	1	3	1	1	1	1	1	3	1	1	1	1	3	3	3	3	1	0	0	3	1	1	1	3	1	3	3	3	1	1	0	1	0	3	3	3	1	1	0	3	0	3	2	1	3	1	1
avgbs_108022	1	3	1	1	2	3	3	3	1	3	3	3	3	2	3	1	1	1	3	3	3	3	3	1	0	1	3	3	3	1	3	1	0	3	3	1	1	3	3	3	3	3	1	1	1	1	3	1	1
avgbs_108025	3	0	0	3	1	0	1	0	0	1	3	0	3	3	0	0	0	3	1	0	0	0	0	0	0	1	1	0	1	0	0	0	0	0	0	3	0	3	3	3	3	3	0	1	1	1	1	3	3
avgbs_108026	3	0	3	1	1	3	0	3	3	3	3	3	0	1	3	0	0	1	3	0	0	0	0	0	0	0	3	1	1	3	1	0	0	3	0	0	3	3	1	0	2	0	0	1	1	1	3	1	0
avgbs_108042	1	1	1	3	1	2	1	0	3	3	1	0	3	1	1	3	3	0	3	3	3	0	3	3	0	3	3	1	1	3	3	0	1	1	1	3	3	1	1	1	3	1	0	1	1	1	1	3	3
avgbs_108069	0	0	0	0	1	3	1	0	1	1	3	0	3	3	1	0	0	1	1	0	0	0	0	3	0	0	0	3	0	0	1	3	1	1	3	3	0	3	1	3	1	3	0	0	3	1	0	0	3
avgbs_108076	3	1	3	0	1	1	1	1	3	3	1	0	0	1	3	1	3	3	3	3	3	0	1	3	0	3	0	3	1	1	1	0	0	3	0	0	3	3	0	1	1	3	3	3	1	1	0	3	0
avgbs_108077	3	1	3	0	1	1	1	1	3	3	1	0	0	1	3	1	3	3	3	3	3	0	1	3	0	3	0	3	1	1	1	0	0	3	0	0	3	3	0	1	1	3	3	3	1	1	0	3	0
avgbs_108078	3	1	3	0	1	1	1	1	3	3	1	0	0	1	3	1	3	3	3	3	3	0	1	3	0	3	0	3	1	1	1	0	0	3	0	0	3	3	0	1	1	3	3	3	1	1	0	3	0
avgbs_108104	3	1	0	0	3	3	1	0	3	1	3	0	1	3	3	0	1	3	1	0	1	0	0	0	3	1	1	1	0	3	1	0	0	0	0	1	0	1	3	1	1	1	0	1	3	1	0	3	0
avgbs_10812	3	1	1	1	1	3	1	1	1	2	3	0	3	3	1	0	1	1	3	3	3	3	0	3	3	3	3	3	3	3	3	1	1	2	3	3	1	1	3	1	1	3	1	1	1	1	1	1	3
avgbs_108120	3	3	1	0	1	0	1	3	3	1	1	3	0	1	1	3	0	0	3	3	3	0	0	1	0	3	3	1	0	3	0	3	0	3	0	0	0	0	1	1	0	3	0	0	0	1	1	3	1
avgbs_108121	3	3	1	1	1	3	3	3	3	1	1	1	3	1	1	1	1	1	3	3	3	0	2	3	3	1	3	1	3	3	1	3	1	1	3	1	1	3	3	1	1	1	3	3	1	1	1	1	3
avgbs_108133	3	0	1	3	1	0	0	1	0	1	0	0	3	3	3	0	3	3	1	3	3	0	3	1	0	1	1	3	0	1	1	0	1	1	1	3	0	3	3	3	0	0	0	1	1	0	1	0	3
avgbs_108135	3	1	3	3	3	3	0	3	1	3	3	1	1	1	1	3	3	3	1	1	1	3	1	3	1	1	1	1	3	1	3	1	1	3	1	3	1	3	1	1	1	1	0	3	1	1	2	1	1
avgbs_108148	3	1	1	3	3	3	3	3	1	2	3	0	2	3	3	3	3	1	1	3	3	3	3	1	3	1	3	3	1	1	3	1	1	1	0	3	0	3	1	3	1	3	0	1	1	1	3	1	2
avgbs_108155	3	1	0	0	1	3	3	3	1	1	1	0	1	1	1	0	1	1	3	0	0	0	0	1	0	0	0	0	1	0	1	1	1	3	3	1	1	3	0	0	0	1	0	1	0	1	1	3	0
avgbs_108163	3	1	0	1	3	3	0	0	0	3	3	1	1	1	1	1	3	0	3	3	0	0	1	1	1	0	3	1	3	1	0	0	0	3	0	0	3	3	3	1	1	0	0	0	3	1	0	3	3
avgbs_108172	2	1	1	3	1	1	1	1	3	3	1	0	3	3	3	1	1	3	3	3	3	0	1	1	1	1	1	3	3	1	1	1	3	3	3	3	3	3	3	1	2	1	3	3	1	1	3	3	1
avgbs_108177	1	1	0	3	3	3	1	3	3	1	3	1	1	3	1	0	3	1	1	0	3	3	1	1	0	1	0	3	1	1	1	1	3	3	1	3	0	1	1	3	1	3	3	3	3	1	1	1	1
avgbs_108180	3	3	1	0	3	1	0	1	3	1	3	3	3	3	1	1	1	1	3	0	0	0	3	3	0	3	0	3	1	3	0	1	1	1	0	1	0	3	3	3	3	1	0	3	3	1	3	1	1
avgbs_108198	0	0	0	3	3	1	0	0	1	1	3	0	0	3	3	1	1	3	0	1	0	0	0	1	0	0	1	1	1	3	3	0	0	3	0	1	0	0	0	3	1	0	0	3	1	1	1	0	0
avgbs_108204	1	0	1	3	2	1	0	3	1	3	3	3	3	1	1	1	3	3	1	3	3	1	0	0	0	3	3	3	1	3	3	0	0	3	0	3	0	1	3	1	1	3	1	1	3	1	3	3	3
avgbs_108205	1	0	1	3	2	1	0	3	1	3	3	3	3	1	1	1	3	3	1	3	3	1	0	0	0	3	3	3	1	3	3	0	0	3	0	3	0	1	3	1	1	3	1	1	3	1	3	3	3
avgbs_108221	1	0	1	3	3	0	0	1	1	1	3	0	1	1	0	0	3	1	1	3	0	3	0	1	0	3	1	1	0	1	0	1	0	1	1	3	3	3	3	3	0	3	0	1	3	1	3	3	0
avgbs_108223	3	1	3	0	3	1	3	0	3	1	3	0	1	1	3	1	1	1	3	0	0	0	0	0	0	1	3	1	1	1	1	1	1	1	3	3	3	3	0	1	0	3	3	3	1	1	2	3	0
avgbs_108248	1	1	3	1	1	3	0	0	3	1	1	0	1	1	3	0	1	3	1	3	3	0	1	1	1	1	3	3	3	0	1	3	1	3	3	1	3	1	3	3	1	1	3	3	1	1	3	1	0
avgbs_10827	0	3	1	0	1	1	1	3	1	1	3	3	1	3	1	1	3	0	3	0	3	0	3	1	3	1	3	3	1	1	0	3	3	3	1	3	3	3	1	3	1	1	1	1	3	1	3	3	3
avgbs_108284	0	0	0	1	3	0	0	1	1	3	3	0	0	1	1	0	3	0	0	1	0	0	0	3	0	3	0	0	1	0	0	3	3	3	0	0	3	3	0	0	3	3	3	3	0	1	3	3	3
avgbs_108302	3	1	3	0	1	3	1	0	1	3	3	0	0	3	1	0	1	0	1	0	1	0	1	3	0	1	0	1	1	0	1	0	1	3	1	3	1	3	1	3	0	1	0	1	1	1	2	3	3
avgbs_108313	1	1	0	1	3	3	0	0	3	1	1	1	3	1	1	0	3	3	3	3	3	0	3	1	3	1	3	1	3	3	1	3	0	0	0	0	3	3	3	3	1	3	3	3	1	1	1	1	1
avgbs_108317	3	1	1	1	3	1	0	1	3	3	3	1	1	1	1	1	3	1	3	1	0	1	1	3	1	3	2	1	3	1	1	3	3	3	1	1	3	3	3	1	2	3	0	1	2	1	3	3	3
avgbs_10832	3	0	0	3	0	1	1	3	3	1	3	3	3	3	1	1	0	1	3	3	3	1	3	3	0	3	0	3	0	3	3	1	1	1	0	1	1	3	3	3	3	1	3	3	3	1	3	1	0
avgbs_108322	1	1	1	1	1	3	3	1	0	3	3	0	3	1	3	1	0	1	3	0	0	1	0	3	3	3	3	3	1	1	3	3	0	3	1	1	1	1	0	1	3	1	0	1	3	1	3	1	3
avgbs_108323	1	1	1	1	1	3	3	1	0	3	3	0	3	1	3	1	0	1	3	0	0	1	0	3	3	3	3	3	1	1	3	3	0	3	1	1	1	1	0	1	3	1	0	1	3	1	3	1	3
avgbs_108334	1	1	3	1	1	3	1	0	0	3	3	1	0	3	2	3	1	0	3	0	3	0	3	0	0	3	0	3	0	3	3	0	3	1	0	0	0	3	3	0	1	3	0	3	0	1	3	1	0
avgbs_108338	1	1	3	1	1	3	1	3	1	1	1	0	1	3	1	2	3	1	1	0	3	1	2	3	3	1	1	2	1	1	3	0	3	1	1	0	3	1	3	3	3	3	3	2	3	1	1	1	1
avgbs_108348	1	1	0	1	1	3	0	0	3	3	3	3	3	1	3	0	1	0	3	0	0	0	1	3	0	3	3	3	1	1	3	3	1	3	0	0	1	1	0	1	0	1	0	1	0	1	3	1	3
avgbs_108349	1	1	0	1	1	3	0	0	3	3	3	3	3	1	3	0	1	0	3	0	0	0	1	3	0	3	3	3	1	1	3	3	1	3	0	0	1	1	0	1	0	1	0	1	0	1	3	1	3
avgbs_10836	1	3	0	1	3	0	0	0	3	1	3	0	3	3	3	0	0	0	3	0	0	0	0	0	0	0	0	3	3	1	1	3	0	0	0	3	1	1	3	0	0	3	0	0	0	1	1	1	3
avgbs_108395	3	3	3	3	1	3	3	1	1	1	1	0	1	3	1	1	3	3	1	0	0	3	1	3	0	3	1	3	1	2	1	3	1	3	0	3	0	1	0	3	3	3	3	3	1	1	1	3	3
avgbs_108440	3	1	1	1	1	0	1	1	1	3	3	3	3	3	1	3	1	1	3	3	3	0	3	3	3	3	0	3	3	3	3	0	0	2	3	3	1	1	3	1	0	3	0	1	1	1	1	1	3
avgbs_108441	3	1	1	1	1	0	1	1	1	3	3	3	3	3	1	3	1	1	3	3	3	0	3	3	3	3	0	3	3	3	3	0	0	2	3	3	1	1	3	1	0	3	0	1	1	1	1	1	3
avgbs_108444	3	3	3	0	2	3	1	1	1	1	3	3	3	3	2	1	1	3	1	1	1	3	0	1	1	1	3	1	0	1	0	0	0	3	0	1	1	1	1	1	3	1	0	2	1	1	3	1	3
avgbs_108445	1	3	1	3	1	3	1	1	3	3	1	1	1	1	1	3	3	1	3	3	3	1	3	3	1	1	3	1	1	3	3	3	1	3	0	1	0	1	1	3	3	1	1	1	1	1	1	1	3
avgbs_108446	3	0	3	0	3	3	3	0	1	1	1	0	0	0	0	1	0	0	3	1	0	0	0	0	0	0	0	3	1	1	0	0	0	1	1	3	1	0	3	3	3	3	0	3	0	1	1	1	0
avgbs_108450	1	3	0	1	1	3	0	3	1	2	3	3	3	1	3	1	0	1	3	3	3	3	3	1	3	1	3	3	3	1	3	1	3	3	0	1	0	1	3	3	3	3	0	3	1	1	3	1	1
avgbs_108451	1	3	0	1	1	3	0	3	1	2	3	3	3	1	3	1	0	1	3	3	3	3	3	1	3	1	3	3	3	1	3	1	3	3	0	1	0	1	3	3	3	3	0	3	1	1	3	1	1
avgbs_108458	1	3	1	0	1	3	1	0	0	3	3	1	0	1	0	3	3	0	1	3	0	0	3	3	0	0	0	3	0	3	1	0	1	1	0	3	3	0	0	1	0	3	0	0	3	1	1	1	1
avgbs_108466	1	1	0	1	1	3	0	1	3	3	3	3	3	1	3	1	1	1	3	0	1	3	3	3	3	0	3	3	1	1	3	3	0	3	0	1	1	1	0	1	3	1	0	1	1	1	3	1	3
avgbs_108467	1	1	0	1	1	3	0	1	3	3	3	3	3	1	3	1	1	1	3	0	1	3	3	3	3	0	3	3	1	1	3	3	0	3	0	1	1	1	0	1	3	1	0	1	1	1	3	1	3
avgbs_108475	1	0	3	0	1	0	1	0	3	1	3	0	1	3	1	0	1	3	3	1	1	3	3	3	3	0	3	0	0	0	0	0	3	0	1	3	0	1	1	3	0	3	0	0	0	1	3	1	0
avgbs_108478	3	1	0	0	0	0	0	3	0	1	0	0	0	1	1	0	3	0	1	3	0	0	0	0	0	0	0	1	0	3	0	3	3	1	3	3	0	1	1	1	0	1	0	1	0	1	0	1	3
avgbs_10849	3	3	0	0	3	3	1	1	0	1	3	3	3	3	3	1	1	3	1	1	1	0	3	1	1	1	3	1	3	0	3	0	1	3	1	1	0	1	1	1	3	1	0	3	0	1	3	3	3
avgbs_108494	0	3	0	1	1	1	1	0	3	2	3	0	0	1	1	1	3	0	1	1	0	0	0	0	0	1	3	1	0	0	3	3	1	0	0	0	3	3	0	1	0	1	0	0	3	1	3	3	1
avgbs_108498	0	3	0	1	1	1	1	3	3	3	3	0	1	1	1	1	3	0	1	0	0	0	3	1	0	1	0	1	1	1	3	0	0	1	1	0	3	2	1	1	3	0	0	1	3	1	3	3	1
avgbs_108514	0	1	0	1	3	3	3	0	1	3	0	0	0	0	1	3	0	0	1	3	3	0	1	3	0	3	0	0	1	1	0	0	0	0	1	0	0	3	1	0	1	1	1	1	1	1	3	3	0
avgbs_108515	0	1	0	1	3	3	3	0	1	3	0	0	0	0	1	3	0	0	1	3	3	0	1	3	0	3	0	0	1	1	0	0	0	0	1	0	0	3	1	0	1	1	1	1	1	1	3	3	0
avgbs_108517	1	1	0	3	3	1	1	1	1	1	1	0	0	3	1	1	0	3	0	3	3	0	0	0	0	3	0	0	3	1	0	1	1	1	3	0	3	1	0	3	1	3	0	1	3	0	1	3	3
avgbs_108534	3	3	3	0	1	3	1	1	3	1	3	1	1	3	0	0	1	0	3	1	0	0	3	3	0	3	0	1	0	0	1	0	0	3	1	0	3	1	1	0	3	3	0	1	1	1	3	1	2
avgbs_108535	3	3	3	0	1	3	1	1	3	1	3	1	1	3	0	0	1	0	3	1	0	0	3	3	0	3	0	1	0	0	1	0	0	3	1	0	3	1	1	0	3	3	0	1	1	1	3	1	2
avgbs_108537	1	3	0	1	1	3	3	3	1	3	3	0	3	1	3	1	1	1	3	0	0	0	3	1	0	1	0	3	3	1	3	1	0	3	0	1	1	3	3	3	3	3	0	0	0	1	3	1	1
avgbs_108538	1	0	0	0	3	3	0	0	3	3	1	1	3	1	1	1	1	0	3	0	0	3	3	1	3	1	0	1	1	3	1	3	0	0	0	1	3	3	3	0	1	1	0	3	0	1	1	1	1
avgbs_108562	3	3	1	1	3	3	0	3	1	1	1	3	3	1	3	1	1	1	0	1	1	3	3	3	0	3	3	3	1	2	3	3	3	3	1	3	1	3	3	3	3	3	3	3	1	1	1	3	1
avgbs_108563	3	3	1	1	3	3	0	3	1	1	1	3	3	1	3	1	1	1	0	1	1	3	3	3	0	3	3	3	1	2	3	3	3	3	1	3	1	3	3	3	3	3	3	3	1	1	1	3	1
avgbs_108564	1	1	0	1	1	0	1	3	3	3	3	1	1	0	3	0	1	1	3	0	1	0	3	0	0	1	1	3	1	0	3	3	3	1	3	3	0	0	3	3	0	3	0	3	1	1	3	1	3
avgbs_108565	1	1	0	1	1	0	1	3	3	3	3	1	1	0	3	0	1	1	3	0	1	0	3	0	0	1	1	3	1	0	3	3	3	1	3	3	0	0	3	3	0	3	0	3	1	1	3	1	3
avgbs_108575	3	3	3	0	3	1	0	1	0	3	1	3	0	3	0	1	1	0	1	1	0	0	0	1	0	1	3	1	0	3	1	1	1	1	3	1	0	3	0	3	1	3	0	1	3	1	3	1	3
avgbs_108583	3	1	1	1	3	1	1	1	1	3	1	0	0	1	1	1	3	0	3	0	0	0	1	3	1	3	3	1	1	1	0	3	0	3	1	1	3	0	3	1	3	3	3	3	0	1	3	3	3
avgbs_108584	3	1	1	1	3	1	1	1	1	3	1	0	0	1	1	1	3	0	3	0	0	0	1	3	1	3	3	1	1	1	0	3	0	3	1	1	3	0	3	1	3	3	3	3	0	1	3	3	3
avgbs_108617	0	3	0	1	1	1	1	3	0	1	3	1	3	3	1	1	3	3	1	0	0	0	3	0	3	3	3	3	1	1	1	3	0	1	1	1	3	0	3	3	1	3	0	3	1	1	1	3	3
avgbs_108618	3	3	0	3	3	3	1	1	1	1	3	1	3	3	1	3	1	1	1	3	0	3	1	3	1	1	3	1	1	3	3	1	1	1	3	3	3	1	1	0	1	1	1	1	1	1	3	1	1
avgbs_10862	1	1	1	1	3	1	3	1	3	3	1	3	3	1	3	1	1	3	1	3	0	0	1	3	0	1	3	3	3	1	0	1	0	1	1	3	0	1	1	3	1	1	0	1	3	1	3	1	1
avgbs_108620	3	3	0	3	1	1	0	0	0	1	0	3	0	3	3	0	0	0	1	0	1	0	3	3	1	0	3	1	3	1	1	0	0	0	0	0	3	3	1	0	1	1	0	0	3	0	3	1	0
avgbs_108643	3	0	1	1	1	3	1	1	1	1	3	3	3	3	1	0	0	1	3	0	0	0	0	3	0	3	3	3	3	0	3	1	0	2	0	0	0	1	3	1	1	0	1	0	0	1	1	1	3
avgbs_108654	3	1	0	1	3	3	0	3	3	3	3	0	0	1	1	1	1	1	1	0	0	0	1	0	0	3	0	3	1	3	1	3	0	1	3	3	1	3	0	0	0	3	0	0	3	1	1	2	3
avgbs_108655	3	1	0	1	3	3	0	3	3	3	3	0	0	1	1	1	1	1	1	0	0	0	1	0	0	3	0	3	1	3	1	3	0	1	3	3	1	3	0	0	0	3	0	0	3	1	1	2	3
avgbs_108656	3	1	0	1	3	3	0	3	3	3	3	0	0	1	1	1	1	1	1	0	0	0	1	0	0	3	0	3	1	3	1	3	0	1	3	3	1	3	0	0	0	3	0	0	3	1	1	2	3
avgbs_108657	1	1	0	1	3	3	3	0	3	3	1	1	3	1	1	1	1	3	3	3	3	0	3	1	0	1	3	1	1	3	1	3	1	3	0	1	3	3	3	3	1	1	0	3	1	1	1	1	0
avgbs_108659	3	0	1	0	3	0	1	0	0	1	3	3	0	3	0	1	0	0	3	0	3	0	0	3	0	0	0	3	0	0	3	1	0	1	0	0	0	0	0	3	0	1	0	3	0	1	3	1	1
avgbs_108663	1	1	0	3	3	3	1	3	3	1	3	1	1	3	1	1	3	1	1	0	3	3	3	1	0	1	1	3	1	1	1	1	3	3	1	3	0	1	1	3	1	3	3	3	3	1	1	1	1
avgbs_10867	3	1	1	1	3	1	0	1	3	3	3	0	1	1	1	1	3	1	3	1	0	0	1	3	0	3	3	1	1	1	1	3	3	3	1	1	3	3	3	1	0	3	0	1	1	1	3	3	0
avgbs_108690	1	3	3	3	1	3	3	3	1	3	3	3	1	3	1	3	1	1	3	3	3	0	1	1	1	1	0	1	1	1	3	1	0	3	0	1	1	3	1	1	3	3	1	1	3	1	3	1	1
avgbs_108692	0	0	0	0	3	0	0	0	0	3	3	3	1	3	0	0	3	3	1	0	0	0	0	0	0	3	0	1	0	0	0	0	0	1	0	1	1	0	1	1	0	3	1	0	0	1	3	3	0
avgbs_108729	3	3	0	3	3	3	1	1	1	1	3	1	3	3	1	3	1	1	1	3	0	3	1	3	1	1	3	1	1	3	3	1	1	1	3	3	3	1	1	0	1	1	1	1	1	1	3	1	1
avgbs_108745	3	1	3	1	0	1	0	1	1	3	3	0	0	3	1	3	1	1	1	0	1	0	1	3	0	1	1	3	1	0	0	1	0	1	0	1	3	1	0	0	3	3	0	1	0	1	3	1	0
avgbs_108746	3	1	3	1	0	1	0	1	1	3	3	0	0	3	1	3	1	1	1	0	1	0	1	3	0	1	1	3	1	0	0	1	0	1	0	1	3	1	0	0	3	3	0	1	0	1	3	1	0
avgbs_108760	3	1	3	0	3	1	3	1	3	1	3	3	1	3	1	1	1	0	3	0	0	0	1	3	3	0	3	3	1	1	1	1	3	1	3	0	3	1	3	1	3	1	0	0	1	1	1	3	1
avgbs_108770	1	3	0	1	1	3	1	0	3	1	3	1	1	3	3	1	0	1	3	0	1	1	0	3	1	3	3	1	3	3	1	1	0	3	1	1	0	1	1	3	1	1	1	1	0	1	3	1	3
avgbs_108771	1	3	0	1	1	3	1	0	3	1	3	1	1	3	3	1	0	1	3	0	1	1	0	3	1	3	3	1	3	3	1	1	0	3	1	1	0	1	1	3	1	1	1	1	0	1	3	1	3
avgbs_108772	1	3	0	1	1	3	1	0	3	1	3	1	1	3	3	1	0	1	3	0	1	1	0	3	1	3	3	1	3	3	1	1	0	3	1	1	0	1	1	3	1	1	1	1	0	1	3	1	3
avgbs_108799	3	3	0	0	1	3	3	3	0	3	3	0	0	1	1	0	0	1	1	3	0	0	0	0	1	0	1	1	3	3	3	0	3	0	0	3	1	3	3	0	0	3	3	3	1	1	3	1	1
avgbs_10880	1	1	3	1	3	3	0	0	3	3	1	1	3	1	1	1	1	3	3	3	0	0	3	1	0	1	3	1	3	3	0	3	1	3	0	1	0	3	3	3	1	3	3	3	1	1	1	1	1
avgbs_108810	1	1	1	1	3	3	0	0	0	3	1	3	1	3	1	1	1	3	3	1	1	0	3	3	3	1	1	1	1	1	3	3	3	3	3	0	3	1	1	3	1	3	0	3	3	1	1	1	1
avgbs_108811	1	1	1	1	3	3	0	0	0	3	1	3	1	3	1	1	1	3	3	1	1	0	3	3	3	1	1	1	1	1	3	3	3	3	3	0	3	1	1	3	1	3	0	3	3	1	1	1	1
avgbs_108818	0	3	0	0	3	1	0	1	1	3	1	3	0	1	1	1	3	1	0	0	1	3	3	1	0	1	0	0	0	3	1	0	1	3	0	1	1	3	0	0	1	1	0	0	3	1	3	1	3
avgbs_10883	1	1	3	1	3	3	3	3	3	3	1	1	3	1	1	1	3	3	3	3	3	0	3	1	3	1	3	2	3	3	1	3	1	3	3	1	3	3	3	3	1	3	3	3	1	1	1	1	1
avgbs_108836	3	0	0	1	0	3	1	1	0	3	3	0	3	3	1	0	1	0	1	1	0	0	0	0	0	1	0	1	0	1	1	0	0	3	0	0	0	3	0	0	0	0	0	0	0	1	3	3	1
avgbs_10884	1	1	3	1	3	3	3	3	3	3	1	1	3	1	1	1	3	3	3	3	3	0	3	1	3	1	3	2	3	3	1	3	1	3	3	1	3	3	3	3	1	3	3	3	1	1	1	1	1
avgbs_108857	3	3	0	0	0	1	0	0	1	3	1	1	0	3	3	1	0	3	1	3	3	0	3	0	3	0	1	0	0	0	1	0	3	0	0	1	3	0	1	3	3	3	1	0	1	1	1	3	3
avgbs_108876	1	1	0	3	3	3	1	1	1	1	3	3	0	1	3	3	3	1	1	3	0	0	1	1	3	3	1	1	3	1	1	1	3	1	1	3	3	3	3	3	3	3	1	1	3	1	3	1	3
avgbs_108878	3	0	1	1	1	3	1	1	1	3	3	3	3	3	1	3	1	0	1	3	3	3	3	3	0	3	3	3	3	1	3	1	1	1	3	3	1	1	3	1	1	3	0	1	1	1	1	1	3
avgbs_10890	1	3	1	2	2	1	1	3	3	3	1	1	1	3	2	1	1	1	1	1	1	3	2	3	1	1	3	3	2	3	1	3	1	1	3	1	3	1	3	3	2	1	3	3	1	1	1	1	3
avgbs_108902	1	3	0	1	1	3	3	3	1	2	3	3	1	3	2	3	1	1	1	0	0	0	1	1	1	1	1	1	1	1	3	0	0	3	1	1	1	1	1	1	3	3	0	1	3	1	3	1	0
avgbs_108904	1	3	1	3	1	3	3	3	1	3	3	3	3	3	1	1	1	1	3	0	3	3	1	1	1	1	1	1	1	1	3	1	3	3	1	1	1	3	1	3	3	3	0	1	1	1	3	1	1
avgbs_108911	1	3	0	3	1	0	0	0	0	3	3	0	0	3	1	0	1	1	3	3	0	0	0	1	0	0	1	1	0	0	3	0	0	3	1	1	1	3	0	1	3	3	0	1	1	0	3	0	1
avgbs_108912	1	3	0	3	1	0	0	0	0	3	3	0	0	3	1	0	1	1	3	3	0	0	0	1	0	0	1	1	0	0	3	0	0	3	1	1	1	3	0	1	3	3	0	1	1	0	3	0	1
avgbs_108927	3	1	0	3	1	0	0	1	0	3	1	0	1	1	0	1	3	0	3	3	3	1	0	0	0	3	0	1	0	1	1	0	0	3	0	3	0	0	1	1	1	3	0	3	1	1	1	0	1
avgbs_108928	3	1	0	3	1	0	0	1	0	3	1	0	1	1	0	1	3	0	3	3	3	1	0	0	0	3	0	1	0	1	1	0	0	3	0	3	0	0	1	1	1	3	0	3	1	1	1	0	1
avgbs_108929	3	1	0	3	1	0	0	1	0	3	1	0	1	1	0	1	3	0	3	3	3	1	0	0	0	3	0	1	0	1	1	0	0	3	0	3	0	0	1	1	1	3	0	3	1	1	1	0	1
avgbs_10893	1	1	1	1	1	3	3	0	3	3	3	0	3	1	3	1	1	1	3	1	1	3	1	3	3	3	3	3	1	0	3	3	0	3	1	1	1	1	3	1	3	1	1	1	3	1	3	1	3
avgbs_108930	0	1	3	1	3	1	3	0	0	1	1	1	3	0	3	1	0	0	1	3	0	0	1	0	0	3	3	0	3	1	0	0	0	3	0	1	0	0	1	3	0	1	0	1	3	1	3	0	1
avgbs_10894	1	1	1	1	1	3	3	0	3	3	3	0	3	1	3	1	1	1	3	1	1	3	1	3	3	3	3	3	1	0	3	3	0	3	1	1	1	1	3	1	3	1	1	1	3	1	3	1	3
avgbs_108942	0	1	0	1	3	0	1	0	3	1	3	1	1	0	0	1	0	0	3	1	3	0	1	1	0	1	0	0	1	1	0	0	0	1	1	0	0	1	0	3	0	3	0	3	0	1	1	1	1
avgbs_10895	1	1	1	1	1	3	3	0	3	3	3	0	3	1	3	1	1	1	3	1	1	3	1	3	3	3	3	3	1	0	3	3	0	3	1	1	1	1	3	1	3	1	1	1	3	1	3	1	3
avgbs_108950	0	0	0	1	3	1	0	0	3	3	3	1	1	1	1	0	3	0	0	0	0	0	1	3	1	3	0	1	0	1	0	3	3	0	1	1	3	3	3	1	2	3	0	3	1	1	3	3	0
avgbs_108951	1	3	0	1	0	1	0	0	1	1	1	0	1	3	3	0	3	0	3	3	0	1	0	3	1	0	1	3	0	0	1	1	3	1	0	3	0	0	0	1	0	3	0	3	0	1	1	3	3
avgbs_108959	1	1	3	1	1	3	1	3	1	1	1	1	1	3	1	1	3	1	1	3	3	0	3	3	3	1	1	3	1	1	3	3	3	1	0	3	3	1	3	3	3	3	3	3	3	1	1	1	1
avgbs_108968	1	1	1	3	3	3	1	1	1	1	3	1	1	1	3	3	3	1	1	3	3	0	1	1	3	3	1	1	3	1	1	1	3	1	1	3	3	3	3	3	3	3	1	1	3	1	3	1	3
avgbs_108969	3	3	3	3	1	3	0	0	1	1	3	0	3	3	0	3	0	0	1	3	0	0	0	3	0	0	3	1	0	3	1	1	0	1	3	3	3	1	1	1	0	1	3	3	0	1	3	1	0
avgbs_109	1	1	3	0	3	0	0	0	1	1	1	0	3	1	3	1	1	3	1	0	3	3	1	3	0	3	1	3	3	1	3	0	3	3	0	1	3	3	0	3	1	0	0	1	3	1	3	1	1
avgbs_109004	3	0	0	1	1	3	0	1	3	3	3	0	3	3	1	3	1	1	1	0	0	0	0	3	3	3	0	3	1	0	3	3	0	1	3	0	1	2	0	1	0	3	0	0	1	1	1	1	3
avgbs_109013	3	3	3	3	3	3	1	1	1	1	3	1	3	3	1	3	1	1	1	3	3	0	1	3	0	1	3	1	1	3	3	1	1	1	3	3	3	1	1	3	1	1	1	1	1	1	3	1	1
avgbs_109014	3	3	3	3	3	3	1	1	1	1	3	1	3	3	1	3	1	1	1	3	3	0	1	3	0	1	3	1	1	3	3	1	1	1	3	3	3	1	1	3	1	1	1	1	1	1	3	1	1
avgbs_109027	1	0	0	3	1	3	1	0	0	2	1	1	1	3	1	1	1	0	3	1	0	0	1	0	0	3	1	3	1	1	1	0	0	1	1	3	1	1	1	0	2	0	1	0	0	1	3	1	1
avgbs_109032	3	3	3	1	3	1	1	3	3	1	1	0	3	3	1	1	1	3	3	0	1	3	1	3	1	3	3	3	1	1	3	3	3	3	1	3	1	1	3	1	3	3	2	1	3	1	1	3	1
avgbs_109039	3	1	3	1	1	1	0	0	1	3	3	0	1	3	1	0	1	0	1	0	0	0	1	0	3	0	1	3	1	1	3	1	0	0	0	1	1	1	1	3	3	3	0	1	1	1	3	1	0
avgbs_109041	3	3	0	0	0	0	3	0	0	2	3	0	0	1	1	3	0	1	1	0	3	1	1	0	0	3	0	1	3	3	0	1	0	0	0	0	3	3	3	0	0	1	0	0	0	1	3	1	0
avgbs_109074	0	1	0	3	0	0	1	1	3	3	1	0	0	3	3	0	1	3	3	0	0	0	1	1	1	0	1	3	3	1	1	1	0	0	0	3	3	0	3	1	0	1	0	3	1	1	3	3	1
avgbs_109076	3	1	0	1	0	0	3	0	1	1	1	1	0	1	3	0	1	3	0	0	3	3	0	3	0	0	0	3	3	1	0	0	0	0	1	0	0	0	1	3	1	1	0	1	0	1	3	0	1
avgbs_109079	1	3	1	3	1	1	0	3	3	3	3	0	1	1	1	1	3	3	3	0	1	0	1	1	1	1	1	1	1	1	1	3	0	1	0	3	3	3	3	1	2	3	0	1	3	1	3	3	1
avgbs_109081	3	3	0	3	0	1	0	1	3	3	1	3	0	3	3	0	0	3	0	0	1	0	0	1	0	1	0	1	0	0	1	0	0	3	3	1	0	0	3	0	0	3	0	0	3	1	3	1	3
avgbs_109085	3	1	3	1	1	3	1	3	0	1	3	1	3	3	1	0	1	1	1	0	3	1	1	3	3	3	1	0	0	3	1	0	1	1	0	3	0	3	1	0	0	3	1	1	3	1	1	3	3
avgbs_10909	1	3	1	3	1	3	0	3	1	3	3	3	3	3	1	0	1	1	3	3	3	3	1	1	1	1	0	1	1	1	0	1	0	0	1	1	1	3	1	3	3	3	0	1	1	1	3	1	1
avgbs_109096	3	1	0	1	3	3	0	0	1	3	1	1	0	3	1	3	0	0	0	0	1	1	1	3	0	1	0	1	1	0	1	0	3	3	0	1	0	3	1	0	3	1	0	1	0	1	3	3	1
avgbs_109100	1	3	1	1	1	3	3	3	1	3	3	0	3	1	3	1	1	0	3	3	3	3	3	1	0	1	3	3	3	1	3	0	3	3	3	1	1	3	1	3	3	3	1	0	1	1	3	1	1
avgbs_109115	1	1	1	3	3	1	1	1	1	1	1	0	1	3	1	1	1	3	1	1	1	1	1	3	1	3	1	1	3	1	3	1	1	1	3	1	3	1	3	3	1	3	0	1	3	1	1	3	3
avgbs_109117	1	1	3	0	3	3	0	1	3	1	3	0	0	3	3	3	1	0	1	1	1	0	3	3	0	3	0	1	1	3	3	0	0	0	1	1	0	3	0	1	0	1	0	0	0	1	1	1	1
avgbs_109125	3	1	1	1	1	3	1	0	0	3	3	3	3	3	0	3	1	1	1	0	0	0	0	0	3	0	0	3	0	1	3	0	1	1	0	0	0	1	3	0	1	3	0	1	1	1	1	1	3
avgbs_109131	3	3	0	1	3	3	1	1	3	3	3	3	1	3	3	1	3	0	1	1	1	3	3	1	3	1	3	1	3	1	3	3	3	1	3	1	0	1	1	0	3	3	0	1	1	1	3	3	3
avgbs_109134	3	3	3	1	1	3	1	3	3	3	3	3	1	1	3	3	3	1	3	3	3	0	3	3	3	1	3	1	1	3	1	3	3	3	0	1	3	3	1	3	2	1	1	1	1	1	3	1	3
avgbs_10916	1	1	1	1	1	3	0	1	3	3	3	3	3	1	3	1	1	1	3	1	1	0	3	3	3	3	3	3	1	1	3	3	0	3	1	1	1	1	3	0	3	1	1	1	1	1	3	1	3
avgbs_109166	1	1	1	1	3	1	0	0	1	3	1	1	0	3	3	1	3	1	1	0	1	0	0	3	0	1	1	3	1	1	1	3	3	0	3	3	3	3	1	1	3	3	0	1	3	1	3	3	0
avgbs_109185	3	3	3	1	1	3	1	3	1	3	3	0	1	1	1	3	2	1	1	3	3	1	3	1	1	3	1	1	3	3	3	1	1	3	3	1	1	3	3	3	1	2	3	3	1	1	3	2	3
avgbs_109186	1	3	1	1	1	3	3	3	1	2	1	0	3	1	3	1	1	1	3	3	3	0	3	1	3	1	3	3	3	1	3	1	3	3	1	1	1	1	3	3	3	3	3	3	1	1	2	1	0
avgbs_109196	3	1	3	1	3	1	3	1	1	1	1	1	3	1	3	1	1	0	1	3	3	3	1	3	0	3	1	3	3	1	1	1	0	3	1	1	0	3	1	3	1	1	0	1	1	1	3	1	1
avgbs_109199	3	3	3	3	0	3	0	0	3	1	1	1	1	3	1	3	1	0	3	3	0	0	0	3	0	3	3	1	3	0	0	0	0	3	0	1	0	1	1	3	0	0	0	3	1	1	1	0	0
avgbs_109220	1	3	0	0	1	3	0	0	1	3	3	0	1	3	1	3	1	1	1	0	3	1	1	0	0	1	0	1	1	1	3	1	0	0	0	1	1	1	1	1	3	3	1	1	3	1	3	1	1
avgbs_109233	1	0	0	1	1	3	0	0	3	3	3	0	3	1	3	0	1	0	3	1	0	3	0	3	0	3	0	3	1	0	3	0	0	3	0	1	0	1	3	1	3	1	1	1	3	1	3	0	0
avgbs_109240	3	1	0	1	3	1	1	1	3	2	3	1	1	1	1	1	3	0	3	0	1	0	1	3	1	3	1	1	1	1	1	3	3	3	1	1	3	3	3	1	1	3	3	3	1	1	3	3	3
avgbs_109292	1	1	3	1	3	3	3	3	3	1	1	1	3	1	1	1	3	3	3	3	3	0	3	1	3	1	0	1	3	3	1	3	1	3	3	1	3	3	3	3	1	3	0	3	1	1	1	1	1
avgbs_109295	1	1	0	0	3	1	0	0	0	1	1	0	1	0	1	0	1	3	1	3	0	0	0	1	0	0	0	0	3	3	0	1	0	1	0	1	3	1	1	3	1	0	0	0	0	1	1	3	3
avgbs_109297	0	0	0	0	0	1	0	0	0	3	0	1	1	1	0	3	0	0	1	0	3	0	0	1	0	0	0	3	3	3	0	0	1	0	3	3	0	3	1	1	0	3	0	0	3	1	3	1	0
avgbs_109299	0	0	0	0	0	1	0	0	0	3	0	1	1	1	0	3	0	0	1	0	3	0	0	1	0	0	0	3	3	3	0	0	1	0	3	3	0	3	1	1	0	3	0	0	3	1	3	1	0
avgbs_109301	3	1	3	1	3	0	3	0	0	1	1	0	3	1	0	0	0	0	1	0	3	3	0	3	1	0	0	3	3	0	1	0	3	3	0	0	1	3	0	0	0	1	0	0	1	1	3	1	1
avgbs_109339	1	3	3	1	3	1	3	3	3	1	3	1	1	3	3	1	1	3	3	3	3	0	3	3	1	3	1	3	0	1	1	0	1	3	1	0	1	1	3	3	3	3	0	3	3	1	1	1	3
avgbs_109342	1	3	3	1	1	3	1	1	3	1	3	1	1	3	1	3	1	3	3	0	1	0	3	3	0	3	3	1	0	3	1	1	3	1	1	2	3	1	1	3	3	3	0	1	1	1	3	1	3
avgbs_109343	1	1	1	3	3	3	1	1	1	1	3	1	1	1	3	3	3	1	1	3	3	0	1	1	3	3	1	1	3	1	1	1	3	1	1	3	3	3	3	3	3	3	1	1	3	1	3	1	3
avgbs_109344	1	1	1	3	3	3	1	1	1	1	3	1	1	1	3	3	3	1	1	3	3	0	1	1	3	3	1	1	3	1	1	1	3	1	1	3	3	3	3	3	3	3	1	1	3	1	3	1	3
avgbs_109359	0	0	0	1	3	1	0	0	3	3	3	0	3	1	3	0	1	0	1	0	0	0	0	3	0	0	0	1	0	1	0	0	0	1	1	0	1	0	0	0	1	1	0	1	3	1	3	1	0
avgbs_109365	1	1	0	3	1	0	0	0	1	3	0	0	0	1	3	0	0	0	1	0	3	0	0	1	0	0	1	3	3	3	0	1	0	0	0	3	3	3	1	0	1	0	0	3	0	1	3	1	0
avgbs_10937	3	1	0	1	3	0	0	0	1	3	3	3	0	3	0	3	0	1	1	0	0	1	0	0	0	1	0	3	0	1	0	0	0	0	0	0	0	1	1	3	0	3	0	1	1	1	0	1	3
avgbs_109370	3	1	1	1	1	3	1	1	0	3	3	0	3	3	1	0	1	1	3	0	0	0	3	3	0	3	3	3	3	0	3	1	0	1	3	0	1	1	0	0	1	3	0	1	1	1	1	1	0
avgbs_10939	3	1	0	1	3	3	1	3	3	3	3	1	1	1	1	1	1	1	1	0	3	1	1	2	0	0	1	3	1	3	1	3	1	1	3	3	1	3	1	3	2	3	1	1	3	1	1	2	3
avgbs_109393	3	1	0	3	3	3	3	0	1	1	1	0	3	0	3	3	0	0	3	3	3	0	0	0	0	0	1	3	0	3	0	0	0	3	0	1	1	3	1	1	0	3	0	1	3	1	1	1	0
avgbs_109394	3	1	0	3	3	3	3	0	1	1	1	0	3	0	3	3	0	0	3	3	3	0	0	0	0	0	1	3	0	3	0	0	0	3	0	1	1	3	1	1	0	3	0	1	3	1	1	1	0
avgbs_109399	1	3	0	3	1	0	1	0	0	3	3	0	0	0	1	0	3	0	3	3	0	0	0	3	0	3	0	1	1	0	3	3	0	3	0	0	3	1	3	0	1	3	0	0	3	0	3	3	3
avgbs_109415	3	1	0	3	1	1	0	1	3	3	1	0	1	0	3	0	3	0	3	3	0	1	0	0	3	0	3	2	0	1	1	1	0	0	0	3	3	3	1	1	1	3	0	3	1	1	1	3	1
avgbs_109440	1	3	1	3	1	1	1	3	1	3	3	3	3	1	1	1	3	3	2	3	3	1	0	3	3	3	3	3	1	3	3	3	0	3	1	3	3	0	3	1	0	3	0	1	3	1	3	3	3
avgbs_109441	1	3	1	3	1	1	1	3	1	3	3	3	3	1	1	1	3	3	2	3	3	1	0	3	3	3	3	3	1	3	3	3	0	3	1	3	3	0	3	1	0	3	0	1	3	1	3	3	3
avgbs_109455	3	0	3	1	3	3	0	0	1	1	1	0	1	1	3	1	1	0	3	0	1	0	0	3	0	3	3	3	1	2	3	0	0	3	0	0	0	3	3	3	3	3	0	3	0	1	1	3	0
avgbs_109456	3	1	3	1	1	3	1	3	1	1	3	1	2	3	1	0	1	1	1	3	3	1	1	3	3	3	2	3	1	3	1	3	1	1	3	3	1	3	1	3	2	3	0	1	3	1	1	2	3
avgbs_109469	3	3	3	3	3	1	1	0	1	3	1	3	1	1	1	0	3	0	3	0	0	0	3	1	0	1	3	3	3	3	1	0	0	3	0	1	3	3	3	3	1	1	0	0	0	1	3	1	3
avgbs_109470	3	3	3	3	3	1	1	0	1	3	1	3	1	1	1	0	3	0	3	0	0	0	3	1	0	1	3	3	3	3	1	0	0	3	0	1	3	3	3	3	1	1	0	0	0	1	3	1	3
avgbs_109473	1	1	3	3	3	3	1	1	3	1	3	1	3	3	3	3	1	1	1	1	0	3	0	0	0	3	3	3	1	3	1	1	0	1	0	2	0	3	1	1	3	1	0	1	1	1	1	1	1
avgbs_109486	0	1	0	0	1	3	0	1	0	3	3	0	0	1	3	1	1	0	3	0	1	0	0	3	3	0	0	0	1	0	0	0	0	3	1	1	0	0	0	0	0	1	0	1	0	1	3	1	0
avgbs_109487	1	3	1	3	1	3	3	0	1	3	3	3	0	0	1	3	0	1	3	0	0	0	1	1	1	1	1	1	1	1	0	0	3	0	1	1	1	0	1	0	3	3	0	1	1	1	3	1	1
avgbs_109488	0	1	3	0	0	3	3	0	0	1	1	0	0	3	1	0	0	0	0	0	0	0	1	3	1	3	0	1	1	1	1	1	0	3	0	1	0	0	1	3	0	1	0	0	0	1	3	3	1
avgbs_109492	0	3	0	3	1	3	1	1	3	3	1	1	1	1	0	3	3	0	3	3	3	0	3	1	1	1	0	1	1	0	3	3	1	3	0	1	0	0	0	0	1	1	0	1	1	1	1	1	0
avgbs_109496	3	1	1	1	1	0	0	0	0	3	3	3	0	3	0	0	0	0	3	0	3	3	0	3	0	3	0	3	3	3	3	1	1	0	0	3	0	1	3	1	0	0	1	1	0	1	1	1	0
avgbs_109534	3	1	1	1	3	3	1	3	1	1	3	0	1	1	1	1	3	1	1	0	3	0	1	1	0	3	3	1	1	3	1	3	3	1	0	3	1	1	1	1	0	1	0	1	3	2	1	1	3
avgbs_10956	3	1	3	3	3	1	3	0	3	1	3	3	1	1	3	1	1	1	3	3	3	0	1	3	3	3	0	1	1	1	1	1	1	1	3	3	3	3	3	1	3	3	0	3	1	1	1	3	1
avgbs_109582	3	1	0	0	3	3	3	0	3	3	3	0	1	1	1	1	3	0	3	3	3	0	0	0	0	0	3	0	0	0	0	0	0	3	0	0	3	0	0	0	0	0	0	0	3	1	3	3	3
avgbs_109589	1	0	3	3	3	3	0	0	3	1	3	1	1	3	1	1	3	1	1	0	3	0	1	1	0	0	0	3	1	1	1	1	0	3	0	3	0	1	1	3	0	3	0	3	3	1	1	1	1
avgbs_109591	3	3	3	1	3	3	1	1	1	1	3	3	3	3	3	1	1	3	1	1	0	3	3	1	0	1	0	1	3	1	3	3	1	3	1	1	1	1	1	0	0	1	0	3	1	1	3	3	3
avgbs_109593	1	3	0	1	3	1	3	3	3	1	3	1	1	3	3	1	1	3	3	3	3	0	3	3	1	3	1	3	0	1	1	0	1	3	1	0	0	0	3	3	3	3	1	3	3	1	1	1	3
avgbs_109601	3	1	0	1	1	3	1	3	1	3	3	0	0	3	1	0	1	1	1	0	0	0	0	0	3	0	1	0	0	0	1	0	0	1	0	3	1	0	1	0	0	3	0	1	3	1	1	1	0
avgbs_109604	3	3	0	3	1	1	0	0	0	1	3	1	3	3	3	1	0	3	1	0	0	0	3	1	0	1	1	0	0	0	1	3	0	1	1	0	3	3	0	3	0	0	0	0	1	1	1	3	0
avgbs_109605	1	1	3	1	3	1	0	1	1	1	1	1	3	1	3	0	1	3	1	3	3	0	1	3	0	3	1	3	3	1	0	1	3	3	1	1	0	3	1	0	1	1	0	0	3	1	3	1	0
avgbs_109615	3	3	0	1	1	2	1	1	3	3	3	3	1	1	3	3	3	1	3	3	3	0	3	3	0	1	0	1	1	3	0	0	3	3	1	1	3	3	1	3	2	1	1	1	1	1	3	1	3
avgbs_109628	3	1	0	1	1	3	1	3	1	3	3	0	0	3	1	0	1	1	1	0	0	0	0	0	3	0	1	0	0	0	1	0	0	1	0	3	1	0	1	0	0	3	0	1	3	1	1	1	0
avgbs_109631	3	1	3	1	1	0	1	1	1	3	3	0	3	3	1	3	1	1	1	0	1	0	1	3	0	1	1	3	1	1	1	0	1	3	0	3	1	1	0	3	2	0	0	1	1	1	3	3	3
avgbs_109645	3	1	0	1	3	3	3	1	1	1	1	1	1	3	1	1	3	1	3	1	1	0	3	3	3	1	1	3	1	1	0	3	0	1	1	3	1	1	3	0	3	3	0	0	3	1	1	1	1
avgbs_109683	1	0	0	1	1	1	3	0	0	1	1	3	1	0	1	0	0	3	3	0	3	0	0	1	0	0	0	1	0	1	1	3	0	0	0	0	1	1	3	0	3	3	0	3	3	1	1	1	0
avgbs_109693	3	3	1	1	3	3	3	3	1	1	1	0	3	1	2	1	1	1	3	1	1	3	3	3	3	1	3	3	2	1	3	3	3	0	1	3	1	3	1	0	3	3	3	3	1	1	1	3	1
avgbs_1097	3	1	3	3	1	1	1	0	3	3	1	0	0	1	0	1	3	3	3	0	0	0	0	2	0	3	0	3	1	1	1	0	0	3	3	3	3	3	1	1	1	0	0	0	1	1	1	3	1
avgbs_109702	1	0	3	1	3	3	1	0	3	3	1	0	3	3	1	1	3	0	1	1	1	0	3	3	3	3	3	1	0	1	3	1	0	1	0	1	1	1	1	0	3	1	0	0	1	1	3	3	1
avgbs_109703	1	0	3	1	3	3	1	0	3	3	1	0	3	3	1	1	3	0	1	1	1	0	3	3	3	3	3	1	0	1	3	1	0	1	0	1	1	1	1	0	3	1	0	0	1	1	3	3	1
avgbs_109725	2	3	3	1	1	3	3	3	3	3	3	3	0	1	1	3	3	0	1	3	0	0	3	3	1	3	0	1	0	3	3	1	0	3	3	3	0	0	2	1	3	1	3	3	0	1	3	1	1
avgbs_109744	1	1	3	1	3	3	0	3	0	3	0	0	3	1	1	1	1	0	3	3	0	0	0	0	3	1	0	1	0	3	1	0	0	0	3	0	3	3	0	0	1	3	0	3	1	1	1	1	1
avgbs_109756	3	1	0	1	0	1	3	1	0	1	1	1	3	1	3	0	1	3	1	0	3	3	1	0	0	0	0	3	3	1	1	0	3	0	0	1	0	0	1	0	1	1	0	0	0	1	3	1	1
avgbs_109776	3	1	1	1	3	3	1	3	1	1	3	0	1	1	1	1	3	1	1	3	3	0	1	0	1	3	3	1	1	3	1	3	3	1	3	0	1	1	1	1	0	1	0	1	3	1	1	1	3
avgbs_109777	3	3	0	1	3	3	3	3	1	1	1	3	0	1	1	0	1	0	3	1	1	0	3	3	1	3	0	3	2	2	3	3	1	3	1	3	1	3	3	0	3	3	0	3	1	1	1	3	1
avgbs_109802	1	3	0	1	3	3	1	3	3	3	1	0	3	3	1	1	3	3	3	1	1	0	3	1	0	1	3	3	3	1	3	1	3	1	3	1	1	1	1	3	3	2	0	3	1	1	3	3	3
avgbs_109803	1	3	0	1	3	3	1	3	3	3	1	0	3	3	1	1	3	3	3	1	1	0	3	1	0	1	3	3	3	1	3	1	3	1	3	1	1	1	1	3	3	2	0	3	1	1	3	3	3
avgbs_109804	1	3	0	1	3	3	1	3	3	3	1	0	3	3	1	1	3	3	3	1	1	0	3	1	0	1	3	3	3	1	3	1	3	1	3	1	1	1	1	3	3	2	0	3	1	1	3	3	3
avgbs_109812	3	1	1	0	3	3	3	0	3	1	1	1	3	1	3	3	1	1	3	3	3	1	1	1	0	1	1	3	3	3	1	1	1	3	3	0	1	3	1	1	3	3	1	1	3	1	1	1	3
avgbs_109814	3	3	0	0	3	3	1	0	0	1	1	0	0	3	3	0	3	0	1	1	0	0	3	0	0	3	3	3	1	1	1	0	3	1	3	1	3	3	3	3	0	3	3	3	0	1	3	1	0
avgbs_109816	1	3	0	3	1	1	0	3	1	3	3	3	3	1	1	1	3	0	2	3	3	1	3	3	0	3	3	3	1	3	3	3	1	3	0	3	3	1	3	1	1	3	1	1	3	1	3	3	3
avgbs_109820	3	1	1	0	3	3	3	0	3	1	1	1	3	1	3	3	1	1	3	3	3	1	1	1	0	1	1	3	3	3	1	1	1	3	3	0	1	3	1	1	3	3	1	1	3	1	1	1	3
avgbs_109821	0	0	0	0	3	1	1	0	0	3	1	0	3	3	3	0	0	0	1	0	0	0	0	1	3	3	0	3	0	0	1	0	0	0	0	0	0	3	1	3	2	3	0	0	0	1	1	3	0
avgbs_109822	0	0	0	0	3	1	1	0	0	3	1	0	3	3	3	0	0	0	1	0	0	0	0	1	3	3	0	3	0	0	1	0	0	0	0	0	0	3	1	3	2	3	0	0	0	1	1	3	0
avgbs_109830	1	1	1	1	1	0	3	0	3	3	3	3	3	1	3	1	1	1	3	1	1	3	1	3	0	3	0	2	0	1	3	3	0	0	1	1	1	1	3	1	0	1	0	1	3	1	3	1	3
avgbs_109847	0	3	0	0	1	3	3	0	1	1	0	0	1	3	1	0	0	0	1	1	1	0	1	3	0	0	1	1	1	1	0	0	0	3	1	3	1	1	3	3	3	3	3	3	0	1	1	3	3
avgbs_109852	3	1	1	0	1	3	0	0	0	1	1	0	1	1	1	0	1	1	3	3	0	0	0	1	1	0	0	0	1	3	1	1	0	0	0	1	0	3	0	3	3	1	1	1	3	1	1	3	0
avgbs_109874	3	1	1	1	3	3	0	3	0	1	3	0	1	1	1	1	0	0	0	0	0	3	1	1	0	3	3	1	0	3	1	3	3	0	3	3	1	1	0	1	2	1	0	1	3	1	1	1	3
avgbs_109881	3	3	3	1	1	3	3	0	3	3	3	3	1	1	1	3	3	1	1	3	0	0	0	1	1	3	1	1	3	3	3	1	1	3	0	1	3	3	3	1	3	1	3	3	1	1	3	1	3
avgbs_109887	0	1	1	1	3	1	0	0	1	3	1	1	1	1	1	1	0	1	3	1	1	1	1	3	0	3	2	1	1	1	1	3	3	3	1	1	3	3	3	1	0	0	0	3	1	1	3	3	3
avgbs_109914	1	1	0	0	3	1	1	1	3	1	1	0	3	0	3	3	3	1	3	1	1	0	3	3	1	0	0	1	1	3	3	2	0	1	1	0	3	1	1	0	3	1	0	1	0	1	1	3	1
avgbs_109922	0	1	0	3	3	0	3	0	0	1	1	1	0	0	0	0	0	0	3	3	3	1	1	0	1	3	0	3	3	0	1	0	1	0	0	1	3	0	1	1	0	3	0	1	3	1	0	1	3
avgbs_109924	3	3	1	1	3	1	1	0	0	1	1	1	3	3	3	1	3	3	1	3	3	1	3	1	3	3	1	3	1	1	1	3	3	1	1	1	3	3	3	3	1	3	1	1	1	1	1	3	3
avgbs_109930	3	1	3	0	3	0	3	0	0	1	1	0	3	1	3	1	0	3	0	3	0	0	0	0	0	0	0	3	0	1	1	1	0	0	0	0	1	3	0	0	0	1	0	1	1	1	3	0	0
avgbs_109935	3	0	0	3	1	1	1	0	0	3	1	0	1	3	3	1	1	3	1	1	1	0	3	3	1	1	0	1	0	1	1	0	1	1	3	1	3	3	1	3	0	3	1	1	3	1	3	3	3
avgbs_109948	3	1	1	0	3	0	3	0	1	3	3	1	1	1	1	3	3	3	1	0	0	0	1	3	1	1	3	3	3	1	3	1	1	3	0	0	1	3	3	1	1	3	0	3	1	1	3	1	1
avgbs_109952	3	0	0	1	0	3	1	0	1	3	3	1	1	3	1	0	1	1	0	0	3	1	0	3	0	0	0	3	1	0	1	0	1	1	3	0	1	0	1	3	0	3	0	1	0	1	1	0	0
avgbs_109970	1	1	0	0	1	0	0	1	0	0	3	0	3	1	3	1	1	0	3	1	1	0	3	0	0	3	0	0	1	0	3	0	0	3	1	1	1	1	0	0	0	1	0	1	3	1	3	1	0
avgbs_109986	0	3	1	1	1	3	1	1	3	1	3	1	0	3	1	0	1	1	3	1	1	0	3	3	1	3	3	1	3	2	1	1	3	0	0	0	3	1	1	3	3	1	1	3	0	1	3	1	0
avgbs_109990	3	1	1	1	1	3	1	1	1	1	3	3	0	3	1	3	1	3	3	0	3	3	3	3	1	3	3	3	3	3	1	3	3	3	3	3	1	1	3	3	1	3	1	1	2	1	1	1	1
avgbs_110051	1	3	1	3	1	1	0	0	1	1	3	0	1	3	1	1	0	0	3	3	0	0	3	1	3	1	0	3	1	1	3	3	0	1	0	0	0	0	1	0	2	1	0	1	3	1	3	3	3
avgbs_110057	0	3	3	1	3	0	0	0	3	3	1	0	3	0	1	1	3	0	1	0	0	0	0	3	0	0	3	1	0	1	0	0	0	1	0	0	1	1	1	0	0	1	0	0	1	1	3	3	1
avgbs_110058	1	0	3	0	3	3	3	0	0	1	1	0	0	0	3	0	3	0	0	0	0	0	3	0	0	1	0	0	3	3	1	3	3	3	0	0	0	1	0	0	1	3	0	0	0	1	1	1	0
avgbs_110059	3	3	0	3	3	0	0	0	0	1	3	0	3	0	1	1	1	0	3	3	0	0	3	0	0	3	1	3	1	0	3	0	1	1	0	1	0	0	0	0	0	1	0	3	3	1	3	1	0
avgbs_110060	3	3	0	1	3	0	0	0	1	1	3	0	0	3	3	1	1	0	0	0	0	0	3	0	1	0	3	1	0	1	3	0	0	3	1	1	0	0	0	1	0	1	0	3	0	1	3	0	0
avgbs_110071	1	0	0	3	3	0	1	0	3	1	1	0	0	3	3	0	0	0	3	0	0	0	0	3	1	3	3	1	0	3	3	1	0	1	0	3	3	1	0	1	3	1	1	1	0	0	1	3	1
avgbs_11009	1	1	1	1	1	3	1	1	3	1	1	0	1	3	2	3	3	1	1	3	3	0	3	1	0	3	0	1	3	3	1	3	1	1	3	3	3	1	1	1	1	1	1	1	3	1	3	1	3
avgbs_110090	1	1	1	3	3	1	1	0	1	1	1	1	1	3	1	1	1	3	1	3	0	1	1	1	1	3	1	1	3	3	1	1	0	1	3	1	3	1	1	3	1	3	1	1	3	1	1	3	3
avgbs_110092	0	0	0	3	1	3	0	3	3	1	1	0	0	1	0	0	1	3	0	0	3	3	3	1	0	3	0	1	3	0	3	0	0	0	0	1	3	1	1	1	0	3	0	3	0	1	1	3	0
avgbs_110104	1	1	0	3	1	1	0	0	3	3	1	0	3	1	1	0	3	1	3	0	1	0	3	3	0	3	0	1	1	3	3	0	1	1	0	3	3	1	1	1	0	1	1	1	1	1	1	3	0
avgbs_110105	1	1	0	3	1	1	0	0	3	3	1	0	3	1	1	0	3	1	3	0	1	0	3	3	0	3	0	1	1	3	3	0	1	1	0	3	3	1	1	1	0	1	1	1	1	1	1	3	0
avgbs_110106	1	1	0	3	1	1	0	0	3	3	1	0	3	1	1	0	3	1	3	0	1	0	3	3	0	3	0	1	1	3	3	0	1	1	0	3	3	1	1	1	0	1	1	1	1	1	1	3	0
avgbs_110129	1	1	1	1	0	3	0	0	3	3	3	3	3	1	3	1	1	1	3	0	1	3	1	3	0	3	3	3	1	0	0	3	0	3	1	1	1	1	3	0	3	1	1	1	3	1	3	1	3
avgbs_110130	1	1	1	1	0	3	0	0	3	3	3	3	3	1	3	1	1	1	3	0	1	3	1	3	0	3	3	3	1	0	0	3	0	3	1	1	1	1	3	0	3	1	1	1	3	1	3	1	3
avgbs_110132	1	1	3	1	3	0	0	0	3	3	1	1	0	1	0	1	1	0	3	3	0	0	3	1	3	0	0	1	3	0	1	0	0	3	3	1	3	3	3	3	1	3	0	3	1	1	1	1	1
avgbs_110134	1	1	3	1	3	0	0	0	3	3	1	1	0	1	0	1	1	0	3	3	0	0	3	1	3	0	0	1	3	0	1	0	0	3	3	1	3	3	3	3	1	3	0	3	1	1	1	1	1
avgbs_110152	1	3	0	1	0	3	3	3	1	2	3	3	0	0	3	3	0	0	1	0	0	0	0	0	0	1	0	0	0	1	3	0	3	3	0	1	1	1	0	0	3	3	0	1	3	1	3	1	1
avgbs_110153	0	3	0	0	1	3	3	0	0	3	3	0	1	3	3	0	1	1	1	0	0	1	1	0	0	1	0	1	1	1	3	0	0	3	1	0	1	0	0	1	0	0	0	1	0	1	3	2	0
avgbs_110154	1	1	1	1	3	3	1	1	0	1	1	1	0	3	1	3	3	1	1	3	3	0	3	1	0	0	1	1	0	0	1	3	1	0	3	3	3	1	1	1	0	1	0	1	3	1	3	1	3
avgbs_110183	3	3	3	1	1	3	3	3	3	3	3	3	3	1	1	0	3	1	1	0	0	1	3	0	0	3	1	1	3	3	0	0	1	3	3	3	3	3	0	1	3	1	3	3	1	1	3	1	3
avgbs_110184	3	3	3	1	1	3	3	3	3	3	3	3	3	1	1	0	3	1	1	0	0	1	3	0	0	3	1	1	3	3	0	0	1	3	3	3	3	3	0	1	3	1	3	3	1	1	3	1	3
avgbs_110200	1	0	0	0	1	3	0	0	0	3	3	0	0	1	3	1	1	1	0	0	0	3	2	3	0	3	0	3	1	1	0	0	3	0	0	0	1	0	3	0	3	0	0	0	0	1	3	1	0
avgbs_110201	1	0	0	0	1	3	0	0	0	3	3	0	0	1	3	1	1	1	0	0	0	3	2	3	0	3	0	3	1	1	0	0	3	0	0	0	1	0	3	0	3	0	0	0	0	1	3	1	0
avgbs_110202	3	0	0	1	3	0	0	3	0	1	3	0	0	1	1	0	3	0	1	0	0	0	1	1	0	3	0	0	0	0	0	0	3	0	3	3	0	3	0	1	0	1	0	1	3	0	0	1	3
avgbs_110219	1	0	0	1	1	0	1	3	1	3	3	0	1	1	1	0	0	0	1	0	0	0	3	3	0	0	0	3	0	3	1	0	0	1	0	3	0	1	3	1	3	3	0	3	0	1	1	3	3
avgbs_110223	1	0	0	1	1	0	1	3	1	3	3	0	1	1	1	0	0	0	1	0	0	0	3	3	0	0	0	3	0	3	1	0	0	1	0	3	0	1	3	1	3	3	0	3	0	1	1	3	3
avgbs_11024	1	1	3	1	3	3	3	3	3	3	1	1	0	1	1	0	1	0	3	3	3	0	3	1	3	1	3	1	3	3	1	3	1	3	3	1	3	2	3	3	1	2	3	3	1	1	1	1	1
avgbs_110241	0	0	1	0	3	1	1	3	0	1	3	0	0	3	1	1	1	1	3	0	0	0	3	3	3	0	0	3	1	3	3	1	0	1	0	0	1	0	3	3	3	1	0	0	0	1	3	1	0
avgbs_11025	1	1	3	1	3	3	3	3	3	3	1	1	0	1	1	0	1	0	3	3	3	0	3	1	3	1	3	1	3	3	1	3	1	3	3	1	3	2	3	3	1	2	3	3	1	1	1	1	1
avgbs_110253	3	3	0	0	1	3	0	0	3	3	3	0	1	1	3	3	3	1	3	0	0	0	3	1	1	3	0	1	0	0	0	0	0	3	0	0	0	3	1	3	3	0	0	1	1	1	3	1	3
avgbs_110270	0	0	0	0	3	3	1	0	3	3	3	0	1	1	1	0	1	0	1	0	3	0	0	3	3	1	0	3	0	3	0	3	1	0	3	0	1	3	1	3	1	3	0	1	0	1	1	3	3
avgbs_110271	3	1	0	3	1	1	1	0	3	3	1	0	1	1	3	1	3	1	3	3	3	1	1	3	0	0	3	1	1	1	1	1	0	3	3	3	0	3	1	1	1	3	0	3	1	1	1	3	1
avgbs_110287	1	0	1	0	0	0	0	0	1	1	3	0	1	3	1	0	3	0	3	0	3	0	0	0	0	1	0	3	1	1	3	3	0	0	0	0	0	3	1	0	0	1	0	0	0	1	0	3	0
avgbs_110290	1	1	0	1	1	3	1	3	1	1	1	1	1	3	1	0	3	1	1	3	3	0	3	3	3	1	1	3	2	1	3	3	3	1	0	3	3	1	3	3	3	3	3	3	3	1	1	1	1
avgbs_110303	3	1	1	0	1	0	0	1	0	3	3	0	3	3	1	3	1	0	1	0	0	0	0	0	0	0	0	0	0	1	3	0	1	1	3	0	0	0	0	1	0	3	0	1	1	1	1	1	0
avgbs_110304	3	1	1	0	1	0	0	1	0	3	3	0	3	3	1	3	1	0	1	0	0	0	0	0	0	0	0	0	0	1	3	0	1	1	3	0	0	0	0	1	0	3	0	1	1	1	1	1	0
avgbs_110312	1	3	3	1	1	3	3	0	1	2	3	3	1	3	3	3	1	1	1	0	0	0	1	0	1	1	1	1	0	1	3	0	0	3	0	1	1	1	0	1	3	3	1	0	0	1	3	1	1
avgbs_11032	3	1	3	0	1	1	1	0	0	3	1	3	1	1	3	0	3	3	3	0	0	0	0	3	0	3	3	2	0	0	0	0	0	0	3	3	3	0	3	1	1	3	0	0	0	1	3	3	1
avgbs_110321	3	1	1	3	3	3	0	3	1	3	0	0	0	3	3	0	0	1	1	0	0	0	3	1	0	3	3	3	0	1	1	0	3	1	0	1	3	3	0	0	0	3	0	1	0	1	3	1	0
avgbs_110326	1	0	1	1	1	3	3	0	3	3	3	0	3	1	3	1	1	1	3	1	1	0	3	3	0	3	3	3	1	1	3	3	3	3	0	0	0	1	3	0	0	1	0	1	0	1	3	1	3
avgbs_110327	0	1	0	1	0	1	3	0	0	1	1	0	3	1	3	0	0	3	1	0	0	0	1	3	0	3	1	3	0	1	0	1	3	0	0	0	0	0	0	3	0	1	0	0	1	1	3	1	1
avgbs_110337	3	1	1	1	3	3	3	1	3	3	3	3	1	1	1	1	3	1	3	1	1	0	1	2	1	1	3	1	1	1	1	3	0	3	1	1	3	3	3	1	1	1	1	1	3	1	3	3	3
avgbs_110367	3	0	0	0	3	3	0	0	1	1	1	0	0	1	0	1	1	0	3	0	1	3	0	3	0	0	0	0	0	3	0	0	3	3	0	0	1	0	3	0	3	0	0	3	1	1	1	3	0
avgbs_110374	3	1	3	1	3	3	0	3	3	3	3	1	0	1	1	1	1	0	1	3	0	0	3	3	3	1	1	3	0	3	1	0	1	0	0	0	1	3	1	3	3	3	0	1	0	1	1	2	3
avgbs_110391	3	1	3	1	0	3	0	0	1	1	1	0	1	0	0	0	0	1	0	0	0	1	0	3	0	1	0	0	0	0	0	3	0	0	0	0	3	1	3	3	3	0	0	0	0	1	1	1	0
avgbs_11041	1	1	3	1	3	3	3	3	3	3	1	1	3	1	1	1	1	3	3	3	3	0	3	1	3	1	3	1	3	3	1	3	1	3	3	1	3	3	3	3	1	3	3	0	1	1	1	1	1
avgbs_110416	1	1	1	3	0	0	1	0	0	3	3	3	0	1	1	1	3	3	1	3	0	0	3	3	0	0	0	0	0	0	3	0	1	0	1	3	3	1	0	0	0	3	0	3	0	1	3	3	0
avgbs_11042	3	1	3	1	3	3	1	3	3	3	3	1	1	1	1	1	1	1	1	0	3	1	1	3	0	3	0	3	1	3	1	3	0	1	0	3	1	3	1	3	1	3	1	1	3	1	1	2	3
avgbs_110429	1	3	3	1	1	1	0	0	1	1	3	3	3	3	3	0	3	3	0	3	3	0	1	3	0	3	3	1	1	1	3	3	0	1	3	3	0	1	3	3	3	1	0	0	1	1	3	3	1
avgbs_11043	3	1	3	1	3	1	3	1	1	1	1	1	3	1	3	1	1	0	1	0	3	3	1	3	1	3	1	3	3	1	1	1	3	3	1	0	1	3	1	3	1	1	1	1	1	1	3	1	1
avgbs_110430	3	3	3	3	3	3	3	0	1	3	1	0	0	1	1	1	3	3	1	0	3	0	1	1	0	0	3	3	1	0	1	1	3	0	0	2	3	3	3	1	1	3	0	3	1	1	1	1	3
avgbs_110431	3	3	3	3	3	3	3	0	1	3	1	0	0	1	1	1	3	3	1	0	3	0	1	1	0	0	3	3	1	0	1	1	3	0	0	2	3	3	3	1	1	3	0	3	1	1	1	1	3
avgbs_110433	3	1	0	3	3	3	0	3	3	1	1	1	3	1	3	0	1	3	3	0	3	0	1	0	0	1	0	3	3	3	1	0	0	3	3	0	1	3	1	1	3	3	0	0	3	1	1	1	0
avgbs_110434	3	1	0	3	3	3	0	3	3	1	1	1	3	1	3	0	1	3	3	0	3	0	1	0	0	1	0	3	3	3	1	0	0	3	3	0	1	3	1	1	3	3	0	0	3	1	1	1	0
avgbs_110457	3	3	0	1	3	3	0	1	1	1	3	3	1	3	3	1	1	0	1	1	1	1	3	0	1	1	3	1	3	1	3	3	1	1	0	1	0	1	1	1	3	3	0	3	0	1	3	3	0
avgbs_11048	1	1	3	1	3	3	0	0	0	3	1	0	3	1	1	1	0	3	3	3	3	0	3	1	0	1	0	1	0	2	1	3	1	0	0	1	3	3	3	3	1	3	0	3	1	1	1	1	0
avgbs_110483	3	1	1	1	3	3	1	3	1	1	3	0	1	1	1	0	3	0	1	3	0	3	1	1	0	0	1	1	1	0	1	3	0	1	0	3	1	3	1	0	3	1	0	1	3	2	1	1	3
avgbs_110484	0	3	0	1	1	1	1	0	0	1	3	0	0	0	1	1	0	0	1	3	0	0	0	1	0	0	3	3	0	1	1	0	0	1	1	1	0	0	0	0	3	3	0	0	0	1	1	3	3
avgbs_11049	1	1	3	1	3	3	0	0	0	3	1	0	3	1	1	1	0	3	3	3	3	0	3	1	0	1	0	1	0	2	1	3	1	0	0	1	3	3	3	3	1	3	0	3	1	1	1	1	0
avgbs_110491	1	1	3	3	3	1	3	0	3	1	3	3	1	3	1	1	3	3	3	1	1	1	1	3	3	1	0	3	1	1	1	1	3	0	0	3	3	1	3	1	3	1	3	3	3	1	1	1	3
avgbs_110492	1	1	3	3	3	1	3	0	3	1	3	3	1	3	1	1	3	3	3	1	1	1	1	3	3	1	0	3	1	1	1	1	3	0	0	3	3	1	3	1	3	1	3	3	3	1	1	1	3
avgbs_110501	1	1	3	3	1	1	1	3	3	3	3	1	1	1	1	1	3	3	3	1	1	0	1	1	0	1	3	1	1	1	1	3	1	3	1	3	0	3	3	3	1	3	1	1	3	1	3	3	1
avgbs_110525	1	1	0	3	3	1	1	0	1	1	1	0	1	3	1	1	1	3	1	0	1	0	0	3	0	3	1	1	3	1	3	0	0	1	1	1	3	1	3	3	0	3	1	1	3	1	1	3	3
avgbs_110529	1	1	1	1	1	3	1	0	3	1	1	0	0	3	1	3	3	1	1	3	3	3	3	1	3	3	1	1	3	3	1	3	1	1	3	0	0	0	0	1	1	1	1	1	0	1	3	1	0
avgbs_110539	3	1	3	1	3	3	1	3	3	3	3	1	1	3	0	1	1	1	1	0	3	0	1	3	3	3	1	3	1	3	1	3	0	1	3	3	1	3	1	3	2	3	0	1	3	1	1	2	3
avgbs_110556	3	3	0	1	3	3	0	3	0	3	3	3	1	1	3	3	3	0	3	0	0	3	0	3	0	1	0	1	0	3	1	3	0	3	0	1	1	3	1	0	0	1	3	0	1	1	3	1	3
avgbs_110567	3	0	1	3	3	1	0	0	0	1	3	0	0	3	1	0	1	1	3	3	0	1	3	3	3	0	1	3	1	3	3	1	1	1	0	1	1	0	3	3	3	1	0	3	3	1	3	1	1
avgbs_110569	3	3	0	1	3	3	3	3	1	1	1	3	3	1	3	1	1	1	3	1	1	3	3	3	3	1	3	3	1	2	3	3	3	3	0	3	1	3	1	3	3	3	0	3	1	1	1	3	1
avgbs_11057	1	3	1	3	3	0	1	1	1	3	1	1	1	3	1	0	1	3	1	3	3	0	1	1	1	3	1	1	3	1	1	1	0	1	0	1	3	1	1	3	1	3	1	1	3	1	1	3	3
avgbs_110581	3	1	1	1	3	1	1	0	3	3	3	1	1	1	1	1	3	1	3	0	0	1	1	3	0	3	2	1	0	1	1	3	3	3	1	0	3	3	0	1	3	3	1	1	0	1	3	3	3
avgbs_110583	3	1	0	1	1	3	1	1	1	1	3	0	1	3	1	3	1	0	3	3	3	0	3	0	1	0	3	3	0	3	1	3	3	3	3	3	1	1	3	3	1	3	1	1	1	1	1	1	1
avgbs_110596	1	3	3	0	0	1	3	3	3	1	3	1	3	3	0	1	1	3	3	3	3	0	1	3	1	3	0	3	0	1	1	3	1	3	1	3	1	1	3	0	3	3	1	1	3	1	1	1	0
avgbs_11060	1	0	0	0	1	3	0	1	3	1	3	0	1	0	1	0	1	3	3	0	1	0	3	0	0	0	3	1	0	0	1	0	3	0	0	0	0	1	1	3	3	0	0	0	1	1	3	1	3
avgbs_11061	1	0	0	0	1	3	0	1	3	1	3	0	1	0	1	0	1	3	3	0	1	0	3	0	0	0	3	1	0	0	1	0	3	0	0	0	0	1	1	3	3	0	0	0	1	1	3	1	3
avgbs_110633	0	1	1	3	3	0	3	3	1	3	3	3	1	0	3	0	3	0	1	0	0	0	3	1	0	1	0	0	1	1	3	1	0	0	3	0	3	0	0	3	1	0	0	1	1	1	3	1	3
avgbs_110641	0	0	0	3	3	1	0	0	0	3	1	0	1	0	1	0	3	0	0	0	1	0	0	1	0	0	3	3	0	3	0	1	1	3	0	1	0	3	3	3	1	3	1	1	0	1	3	1	0
avgbs_110673	1	1	1	3	3	1	1	1	1	1	1	1	1	3	1	0	1	3	1	1	1	0	0	3	3	0	1	1	1	1	3	1	1	1	0	1	3	1	3	3	2	0	0	1	0	1	1	3	3
avgbs_110674	1	1	1	3	3	1	1	1	1	1	1	1	1	3	1	0	1	3	1	1	1	0	0	3	3	0	1	1	1	1	3	1	1	1	0	1	3	1	3	3	2	0	0	1	0	1	1	3	3
avgbs_1107	1	1	3	1	3	3	1	0	3	1	3	0	1	3	1	1	3	1	3	1	3	3	1	1	1	1	1	3	1	1	1	3	0	0	1	3	3	1	0	3	3	3	3	3	0	1	1	1	1
avgbs_110711	0	1	3	1	1	3	0	3	1	1	1	0	1	3	3	0	1	1	0	0	0	0	1	3	0	3	3	3	0	0	1	3	1	3	0	1	1	0	1	3	0	1	0	1	0	1	1	3	3
avgbs_110712	0	1	3	1	1	3	0	3	1	1	1	0	1	3	2	0	1	1	0	0	0	0	1	3	0	3	3	3	0	0	1	3	1	3	0	1	1	0	1	3	0	1	0	1	0	1	1	3	3
avgbs_110713	3	1	1	0	3	3	1	1	3	3	1	0	3	3	3	1	1	3	1	3	3	0	1	1	0	0	1	3	3	1	1	1	3	3	0	3	3	0	3	1	3	1	0	1	1	1	3	3	1
avgbs_110727	3	3	3	0	0	0	1	0	3	3	1	3	0	2	3	1	1	0	0	0	1	0	0	0	0	1	3	1	3	0	1	0	1	0	3	0	3	3	0	3	0	3	1	1	0	1	3	1	3
avgbs_110738	1	1	3	0	3	3	1	0	3	1	3	1	0	3	1	0	0	0	3	1	0	3	1	1	1	1	0	3	1	1	0	0	3	0	0	3	3	1	1	3	1	3	3	0	0	1	1	1	1
avgbs_11074	0	3	3	0	3	3	0	0	1	1	0	0	0	0	1	1	1	0	3	1	0	0	1	3	0	3	0	0	0	1	3	0	0	0	0	0	0	0	3	0	3	3	0	3	1	1	1	3	1
avgbs_110740	0	1	1	3	0	1	0	0	0	1	1	1	1	3	1	1	1	3	1	0	0	0	1	0	0	3	0	0	3	1	3	0	0	0	0	0	3	0	0	3	1	3	0	1	3	1	1	3	3
avgbs_110750	1	3	1	1	1	3	3	3	0	3	3	0	0	1	3	0	1	0	3	0	3	3	3	1	1	1	3	3	0	0	3	0	0	0	3	1	1	3	3	3	0	3	0	1	1	1	3	1	0
avgbs_110751	1	3	1	1	1	3	3	3	0	3	3	0	0	1	3	0	1	0	3	0	3	3	3	1	1	1	3	3	0	0	3	0	0	0	3	1	1	3	3	3	0	3	0	1	1	1	3	1	0
avgbs_110752	3	0	0	1	0	3	1	3	0	1	1	0	1	3	1	1	0	0	1	0	0	0	0	3	0	1	1	0	1	1	0	3	3	0	0	3	0	0	0	3	3	3	0	0	3	1	1	1	1
avgbs_110756	3	1	1	3	3	3	1	1	0	3	1	0	3	3	3	1	0	0	1	3	3	0	1	1	0	1	1	3	3	1	1	1	0	3	0	3	0	0	3	1	3	1	0	1	0	1	3	3	1
avgbs_110761	1	1	0	3	3	1	0	0	1	1	1	0	1	3	1	1	2	3	1	0	1	0	0	3	1	3	0	1	3	0	3	1	1	1	0	0	0	1	3	3	1	3	1	1	0	1	1	3	3
avgbs_110762	3	0	1	1	3	1	0	3	0	3	1	1	1	3	0	0	0	0	1	3	0	1	0	1	3	0	0	3	0	1	1	0	3	1	0	1	0	3	0	3	0	0	0	1	1	1	0	3	3
avgbs_110767	3	1	0	3	3	3	0	1	3	1	1	0	0	0	1	0	0	3	1	0	1	3	0	0	0	1	1	0	0	0	1	0	0	1	1	1	0	1	3	0	3	1	0	1	0	1	3	3	0
avgbs_11077	1	3	3	1	1	0	3	3	1	2	3	0	1	3	3	3	1	1	1	3	3	1	0	1	1	1	1	1	1	1	3	0	3	0	1	1	1	1	1	0	3	3	0	1	3	1	3	1	1
avgbs_110779	3	3	3	1	3	3	0	0	1	1	1	3	1	1	3	0	1	1	3	1	0	3	3	3	1	3	3	3	1	2	3	3	0	3	1	3	0	3	3	3	0	3	0	3	1	1	1	3	1
avgbs_11078	0	2	0	0	1	1	1	1	1	3	3	3	1	1	1	3	0	3	1	0	1	1	0	2	2	1	0	3	1	3	0	3	1	1	0	0	0	1	0	0	3	3	3	3	3	1	1	3	0
avgbs_110806	1	3	3	1	1	3	1	3	3	1	1	0	3	1	3	1	1	1	3	3	3	3	3	3	0	3	3	3	0	1	1	3	1	1	3	0	3	3	3	3	0	1	1	1	1	1	1	1	3
avgbs_110808	3	1	1	1	3	1	1	1	3	2	3	1	1	1	1	1	3	1	3	1	1	0	1	3	1	3	1	1	1	1	1	3	3	3	1	1	3	3	3	1	2	3	0	1	1	1	3	3	3
avgbs_11081	1	3	0	1	1	3	3	0	1	2	1	3	0	1	0	1	1	0	3	0	1	0	0	0	3	0	3	3	0	0	3	0	0	3	1	0	0	3	0	3	0	3	0	3	0	1	3	1	1
avgbs_110823	1	3	1	1	1	3	3	3	0	2	3	3	3	1	3	1	1	0	3	3	3	0	3	1	1	1	3	3	3	1	3	1	3	3	3	1	1	3	3	3	3	3	1	1	1	1	3	1	1
avgbs_110824	3	3	0	0	3	3	1	0	3	1	0	0	1	3	1	0	0	0	1	0	3	0	1	3	1	0	3	3	0	0	3	1	0	1	0	0	0	0	1	3	0	1	0	3	1	1	3	1	1
avgbs_110825	3	3	0	0	3	3	1	0	3	1	0	0	1	3	1	0	0	0	1	0	3	0	1	3	1	0	3	3	0	0	3	1	0	1	0	0	0	0	1	3	0	1	0	3	1	1	3	1	1
avgbs_110827	3	1	3	1	3	1	3	1	1	1	1	1	3	1	3	0	1	3	1	3	3	0	1	3	1	3	1	3	3	1	1	1	3	3	1	1	1	3	1	3	0	1	0	0	1	1	3	1	1
avgbs_110858	3	1	0	3	1	1	1	0	3	3	1	0	0	0	3	1	3	0	3	3	3	0	1	3	0	0	3	0	1	0	0	1	1	3	0	3	3	0	0	1	1	3	0	3	1	1	1	3	0
avgbs_110860	3	1	0	3	1	1	1	0	3	3	1	0	0	0	3	1	3	0	3	3	3	0	1	3	0	0	3	0	1	0	0	1	1	3	0	3	3	0	0	1	1	3	0	3	1	1	1	3	0
avgbs_110861	3	0	3	0	3	0	1	1	0	3	3	3	1	3	1	0	0	0	0	0	0	0	1	3	0	1	1	3	0	0	3	0	0	1	0	1	3	0	0	3	3	3	0	0	0	1	3	0	3
avgbs_110862	3	0	3	0	3	0	1	1	0	3	3	3	1	3	1	0	0	0	0	0	0	0	1	3	0	1	1	3	0	0	3	0	0	1	0	1	3	0	0	3	3	3	0	0	0	1	3	0	3
avgbs_110874	3	3	3	1	3	1	1	3	3	1	1	1	3	3	1	1	1	3	3	0	1	0	1	3	1	3	3	3	1	1	1	3	3	3	1	3	1	1	3	1	3	3	1	0	3	2	1	3	1
avgbs_110904	3	1	3	1	3	0	1	3	0	3	3	0	1	3	1	1	0	0	1	0	0	0	0	3	3	0	0	0	0	3	0	0	0	1	0	3	1	3	0	3	1	3	0	1	0	0	0	3	3
avgbs_110908	0	1	1	1	3	3	1	1	0	1	1	0	0	0	0	3	0	1	1	3	3	3	0	1	0	3	0	1	0	0	0	3	0	0	0	0	0	0	0	0	0	1	0	1	3	1	1	3	0
avgbs_110909	0	1	1	1	3	3	1	1	0	1	1	0	0	0	0	3	0	1	1	3	3	3	0	1	0	3	0	1	0	0	0	3	0	0	0	0	0	0	0	0	0	1	0	1	3	1	1	3	0
avgbs_110914	0	1	1	1	0	3	0	1	0	1	3	3	2	3	1	0	0	0	3	0	3	0	3	3	0	0	0	0	3	0	0	3	0	3	0	3	0	1	3	3	1	0	1	0	1	2	1	1	1
avgbs_110920	1	3	3	1	3	1	0	3	3	3	1	0	3	3	1	1	3	3	1	1	0	0	3	3	3	3	3	1	0	1	3	1	3	1	0	1	1	0	1	3	3	1	0	3	1	1	3	3	1
avgbs_11093	1	3	1	3	3	1	1	1	1	1	1	1	1	3	1	1	2	3	1	3	0	1	1	1	0	0	1	1	3	1	1	1	0	1	3	1	3	1	1	3	1	3	0	1	3	1	1	3	3
avgbs_110939	1	3	0	1	1	3	0	3	1	2	1	3	3	1	3	0	1	1	3	1	1	3	3	1	3	1	0	3	3	1	3	3	3	3	1	1	1	3	3	3	0	3	3	3	1	1	1	1	0
avgbs_11094	1	3	1	3	3	1	1	1	1	1	1	1	1	3	1	1	2	3	1	3	0	1	1	1	0	0	1	1	3	1	1	1	0	1	3	1	3	1	1	3	1	3	0	1	3	1	1	3	3
avgbs_110941	1	1	1	1	3	1	1	3	1	2	1	1	1	1	3	3	3	3	1	3	3	0	1	1	0	3	1	3	3	3	1	1	1	3	3	3	3	3	1	1	2	3	3	3	3	1	1	3	1
avgbs_110945	3	3	0	3	1	1	0	1	1	1	1	1	3	3	1	1	0	3	1	0	1	0	1	3	0	1	0	3	1	1	1	0	1	3	0	0	1	1	3	0	1	1	0	1	0	1	0	3	3
avgbs_110946	3	3	0	3	1	1	0	1	1	1	1	1	3	3	1	1	0	3	1	0	1	0	1	3	0	1	0	3	1	1	1	0	1	3	0	0	1	1	3	0	1	1	0	1	0	1	0	3	3
avgbs_110947	3	3	0	3	1	1	0	1	1	1	1	1	3	3	1	1	0	3	1	0	1	0	1	3	0	1	0	3	1	1	1	0	1	3	0	0	1	1	3	0	1	1	0	1	0	1	0	3	3
avgbs_110982	1	1	0	1	3	0	0	0	0	1	3	0	0	3	1	0	0	3	0	0	0	0	1	1	0	3	1	1	0	3	0	0	0	0	3	3	0	1	0	1	1	3	1	1	3	1	1	0	0
avgbs_110986	3	0	0	1	3	1	0	0	0	1	1	1	3	1	3	0	1	0	0	0	0	3	1	3	0	3	0	0	0	0	0	0	0	3	0	0	1	0	0	0	0	1	0	0	1	1	3	1	0
avgbs_111016	1	1	1	0	0	0	0	0	1	1	1	0	1	3	0	1	0	0	1	0	0	0	0	1	0	0	1	1	3	3	1	0	1	0	0	0	3	1	1	0	1	3	0	0	3	1	1	3	3
avgbs_111031	3	0	3	3	3	3	0	0	3	1	3	1	1	1	2	1	3	1	1	3	3	0	1	3	1	1	0	3	3	1	3	1	3	1	3	3	1	1	3	3	3	3	0	1	0	1	3	1	1
avgbs_111033	1	3	0	1	1	3	0	0	1	3	3	3	3	0	3	1	1	1	3	0	0	3	3	1	0	0	3	3	3	1	3	0	3	3	0	1	1	3	3	3	3	3	0	1	1	1	3	1	1
avgbs_111034	1	3	0	1	1	3	0	0	1	3	3	3	3	0	3	1	1	1	3	0	0	3	3	1	0	0	3	3	3	1	3	0	3	3	0	1	1	3	3	3	3	3	0	1	1	1	3	1	1
avgbs_111037	1	1	3	1	3	3	3	3	3	3	1	0	3	1	1	1	1	3	3	3	0	0	3	1	3	1	0	1	3	3	1	3	0	3	3	1	3	3	3	0	1	3	3	3	1	1	1	1	1
avgbs_111038	1	1	3	1	3	3	3	3	3	3	1	0	3	1	1	1	1	3	3	3	0	0	3	1	3	1	0	1	3	3	1	3	0	3	3	1	3	3	3	0	1	3	3	3	1	1	1	1	1
avgbs_111039	1	1	3	1	3	3	3	3	3	3	1	0	3	1	1	1	1	3	3	3	0	0	3	1	3	1	0	1	3	3	1	3	0	3	3	1	3	3	3	0	1	3	3	3	1	1	1	1	1
avgbs_111043	1	3	0	1	1	1	0	0	1	3	3	3	0	1	1	0	3	3	1	3	3	1	1	3	0	1	3	3	1	3	1	3	0	0	0	3	0	1	3	1	2	3	0	3	3	1	1	3	3
avgbs_111046	3	1	0	3	3	3	3	1	3	1	3	3	1	1	2	1	0	1	1	3	3	0	0	3	0	1	3	3	3	1	3	1	0	1	3	3	1	1	3	3	3	3	0	1	1	1	3	1	1
avgbs_111052	3	1	0	3	3	3	3	1	3	1	3	3	1	1	2	1	0	1	1	3	3	0	0	3	0	1	3	3	3	1	3	1	0	1	3	3	1	1	3	3	3	3	0	1	1	1	3	1	1
avgbs_111055	3	3	3	3	3	3	1	1	1	3	1	3	1	1	3	1	1	1	3	1	1	3	3	1	1	3	3	3	3	3	1	1	1	3	3	1	1	3	3	3	2	3	1	1	3	1	3	1	1
avgbs_111056	0	0	0	1	1	3	3	0	3	3	3	3	3	1	1	3	0	0	1	0	0	1	0	0	1	3	0	1	3	0	0	1	0	3	3	3	0	3	3	1	0	1	0	3	0	1	3	1	3
avgbs_11106	3	0	1	1	3	3	0	0	1	1	3	0	1	1	1	0	0	1	1	3	3	3	1	0	1	0	0	1	0	3	0	3	0	1	3	3	1	1	0	1	0	1	0	1	0	1	1	1	3
avgbs_111077	3	3	1	3	1	1	1	0	1	1	3	0	3	3	3	1	3	3	1	3	0	0	3	1	3	1	0	3	1	1	0	3	1	1	0	3	3	0	3	3	3	3	0	1	1	1	1	3	3
avgbs_111081	1	3	1	3	3	1	1	1	1	2	1	1	3	3	1	1	3	0	3	1	1	0	3	3	1	0	3	1	1	1	1	1	0	1	1	2	1	0	3	3	2	1	0	1	3	1	3	3	3
avgbs_111105	0	0	0	1	1	3	3	0	3	3	0	3	0	1	1	0	0	1	1	3	0	0	0	1	0	3	1	1	3	0	0	0	1	3	0	0	3	3	3	0	0	1	0	0	1	0	3	0	0
avgbs_111114	3	0	0	0	3	1	0	0	3	1	3	3	3	3	0	0	1	0	3	3	0	0	0	3	0	0	1	0	0	0	0	0	1	1	0	0	0	3	3	0	3	1	0	0	3	1	3	1	0
avgbs_111115	3	0	0	0	3	1	0	0	3	1	3	3	3	3	0	0	1	0	3	3	0	0	0	3	0	0	1	0	0	0	0	0	1	1	0	0	0	3	3	0	3	1	0	0	3	1	3	1	0
avgbs_111116	3	0	0	0	3	1	0	0	3	1	3	3	3	3	0	0	1	0	3	3	0	0	0	3	0	0	1	0	0	0	0	0	1	1	0	0	0	3	3	0	3	1	0	0	3	1	3	1	0
avgbs_111145	1	1	1	3	3	1	1	1	1	1	3	1	1	1	1	0	0	3	3	3	0	1	1	0	3	3	1	1	3	1	1	0	3	1	1	3	3	1	3	1	0	3	1	1	0	1	3	3	3
avgbs_111156	3	1	0	3	1	1	0	0	3	3	0	0	0	1	3	1	0	0	3	0	0	0	0	3	3	3	3	2	0	1	1	1	1	3	3	3	3	3	1	1	1	3	3	3	0	1	1	3	0
avgbs_111165	1	0	3	0	1	3	1	0	0	1	1	0	1	3	1	1	0	0	1	3	0	0	0	3	0	0	0	3	1	1	3	3	3	1	0	3	0	0	0	3	3	3	0	3	0	1	1	1	0
avgbs_111169	3	3	3	0	0	3	0	3	3	3	3	0	0	1	1	0	3	1	1	0	0	1	3	1	1	3	0	1	0	3	0	0	0	0	0	0	3	0	3	0	0	1	0	3	1	1	3	1	0
avgbs_111177	1	3	3	1	3	3	0	3	3	1	1	1	3	1	3	1	3	1	3	3	3	3	3	3	1	3	3	3	3	1	1	3	3	1	0	1	3	3	3	1	2	1	0	1	1	1	1	1	3
avgbs_111178	1	3	3	1	3	3	0	3	3	1	1	1	3	1	3	1	3	1	3	3	3	3	3	3	1	3	3	3	3	1	1	3	3	1	0	1	3	3	3	1	2	1	0	1	1	1	1	1	3
avgbs_111179	1	1	1	3	3	1	0	1	1	1	3	0	1	1	1	3	3	3	3	3	0	0	1	1	0	3	1	1	3	1	1	3	0	1	0	3	0	1	3	1	3	3	0	1	1	1	3	3	0
avgbs_11118	3	1	3	3	1	1	1	1	3	3	1	3	1	1	3	1	3	3	3	3	3	1	1	3	0	3	3	2	1	1	0	1	2	3	3	3	3	3	1	1	1	3	3	3	1	1	1	3	1
avgbs_111180	1	1	1	3	3	1	0	1	1	1	3	0	1	1	1	3	3	3	3	3	0	0	1	1	0	3	1	1	3	1	1	3	0	1	0	3	0	1	3	1	3	3	0	1	1	1	3	3	0
avgbs_111202	3	1	3	1	3	3	1	3	3	3	3	1	1	1	1	1	0	0	1	3	0	0	3	3	0	1	2	0	1	3	1	3	1	1	3	0	1	3	1	3	1	3	1	1	3	1	1	2	0
avgbs_111203	3	1	3	1	3	3	1	3	3	3	3	1	1	1	1	1	0	0	1	3	0	0	3	3	0	1	2	0	1	3	1	3	1	1	3	0	1	3	1	3	1	3	1	1	3	1	1	2	0
avgbs_111209	3	0	3	0	0	0	0	0	1	3	3	1	0	1	0	0	3	0	1	0	0	0	1	0	1	1	0	3	3	0	0	0	1	3	0	3	0	3	3	0	0	1	3	0	0	1	3	1	0
avgbs_111211	3	1	1	1	1	3	1	0	3	3	3	0	0	1	1	1	1	1	1	1	1	0	0	3	0	3	0	0	0	1	3	0	0	3	0	1	0	1	3	1	3	3	0	1	0	1	1	1	3
avgbs_111214	0	3	0	1	1	3	0	0	0	3	3	3	3	1	0	0	0	1	3	0	3	0	0	1	0	0	0	3	3	1	0	0	0	3	0	0	0	0	3	0	0	3	0	3	0	1	3	1	1
avgbs_11123	1	3	3	1	3	3	1	3	3	1	1	1	3	1	3	1	1	0	3	3	3	0	3	3	1	3	3	3	3	1	1	3	1	1	3	1	3	3	3	3	3	1	1	1	1	1	1	1	3
avgbs_111238	1	1	1	1	1	3	3	1	3	3	3	3	3	1	3	1	1	1	3	1	1	0	1	3	3	3	3	3	1	1	3	3	1	3	1	1	1	1	3	1	3	1	1	1	3	1	3	1	3
avgbs_11124	1	3	3	1	3	3	1	3	3	1	1	1	3	1	3	1	1	0	3	3	3	0	3	3	1	3	3	3	3	1	1	3	1	1	3	1	3	3	3	3	3	1	1	1	1	1	1	1	3
avgbs_111248	3	1	0	1	3	1	3	1	1	1	1	1	3	1	3	1	1	3	1	3	3	3	1	3	1	3	1	3	3	1	1	1	3	3	1	1	1	3	1	3	1	1	0	1	0	1	3	1	1
avgbs_111249	0	0	3	1	1	3	0	0	1	1	3	0	0	3	1	0	3	0	1	1	3	0	0	3	0	0	1	3	1	0	0	3	3	0	1	0	0	0	1	3	0	3	0	3	3	1	1	1	0
avgbs_111254	3	1	3	1	3	3	0	1	1	1	3	3	3	3	3	1	1	3	1	1	0	3	3	1	0	3	1	1	1	0	3	1	1	3	0	1	1	1	1	1	3	1	0	3	1	1	3	1	3
avgbs_111284	1	3	1	1	1	3	3	3	1	2	1	3	3	1	3	1	1	1	3	3	3	3	3	1	0	1	3	3	3	1	3	0	3	3	1	1	1	1	3	3	3	3	3	3	1	1	3	1	1
avgbs_111285	1	3	1	1	1	3	3	3	1	2	1	3	3	1	3	1	1	1	3	3	3	3	3	1	0	1	3	3	3	1	3	0	3	3	1	1	1	1	3	3	3	3	3	3	1	1	3	1	1
avgbs_111294	1	0	1	0	1	1	1	3	1	3	1	0	1	1	0	3	3	0	3	0	3	0	0	3	1	0	1	0	0	3	1	1	1	1	3	0	3	3	1	1	3	3	3	3	3	1	3	1	1
avgbs_11130	3	1	1	1	1	3	3	3	1	1	1	1	1	3	3	3	1	1	3	3	3	1	1	3	3	2	2	3	1	3	1	3	1	3	3	1	1	3	1	3	3	1	1	1	3	1	2	3	3
avgbs_111300	3	1	0	1	3	3	0	0	3	3	3	1	0	1	1	0	1	1	1	3	0	1	0	3	3	0	3	3	1	3	1	3	1	1	3	3	1	0	1	3	1	3	0	1	3	1	1	2	3
avgbs_111301	3	1	1	1	3	1	0	1	1	3	2	1	1	1	1	1	3	2	3	0	1	0	1	3	0	3	2	1	1	1	1	3	0	3	1	1	3	3	3	1	2	3	3	3	1	1	3	3	3
avgbs_11133	1	3	1	2	2	1	1	3	3	3	1	1	1	3	2	1	1	1	1	1	1	0	1	0	1	1	3	3	2	3	1	3	1	1	3	1	3	1	3	3	2	1	0	3	0	1	1	1	3
avgbs_11134	1	3	1	2	2	1	1	3	3	3	1	1	1	3	2	1	1	1	1	1	1	0	1	0	1	1	3	3	2	3	1	3	1	1	3	1	3	1	3	3	2	1	0	3	0	1	1	1	3
avgbs_111349	1	1	0	3	3	3	0	0	3	1	1	1	3	1	3	1	3	3	3	0	3	0	3	3	0	0	0	3	3	3	1	3	3	3	3	1	3	1	3	0	1	3	0	3	1	1	1	1	1
avgbs_111365	3	0	0	1	1	0	0	0	0	3	3	3	0	0	1	3	3	0	0	3	3	1	0	1	0	3	0	0	3	3	3	1	0	3	3	3	0	0	3	1	3	3	0	1	0	1	3	1	0
avgbs_111376	1	1	0	1	3	3	3	3	3	3	1	0	3	1	1	1	1	0	3	0	3	0	3	1	0	1	0	1	3	3	0	3	0	3	0	1	3	0	3	3	1	3	3	3	1	1	1	1	1
avgbs_111381	0	0	0	1	1	3	3	0	1	3	3	0	1	0	3	3	0	1	0	0	3	0	0	1	0	1	1	1	0	0	3	1	0	0	1	1	0	0	1	0	0	3	0	1	3	1	3	1	0
avgbs_111390	1	1	0	0	3	1	0	0	3	1	0	0	0	0	1	3	0	0	1	3	0	0	3	1	0	3	0	1	0	3	0	3	1	0	0	0	3	1	0	0	1	1	0	1	3	1	3	1	0
avgbs_111394	1	3	1	3	3	3	1	0	3	3	1	3	1	3	2	3	1	1	3	0	0	0	3	3	1	3	0	3	1	3	1	0	0	1	3	1	3	3	3	3	1	3	0	3	0	1	3	1	3
avgbs_111417	0	0	0	0	3	3	1	1	0	1	3	3	0	3	3	1	1	3	1	0	1	0	3	1	0	0	0	1	0	0	3	3	0	0	1	0	3	0	1	0	0	0	3	3	0	1	0	0	0
avgbs_111421	3	3	3	3	3	1	0	1	3	3	1	0	1	3	3	1	1	3	1	1	1	0	3	1	0	1	3	1	3	3	1	1	0	1	0	1	3	3	3	3	1	3	0	1	3	1	3	1	3
avgbs_111425	3	3	1	0	1	3	3	3	3	1	1	1	3	0	1	0	1	0	3	0	3	0	3	3	3	1	3	3	3	3	1	0	1	1	3	1	0	3	0	1	2	1	3	3	1	1	1	1	3
avgbs_111428	3	1	3	3	3	1	0	1	0	1	3	0	1	1	3	1	1	1	3	3	3	0	1	3	3	3	3	1	1	1	1	0	1	1	3	3	3	3	3	0	0	3	0	3	1	1	1	3	1
avgbs_111455	1	3	0	1	1	3	3	0	1	2	3	0	1	3	3	3	1	0	1	0	0	0	1	1	0	1	1	1	1	1	3	3	0	3	1	1	0	1	0	0	0	3	0	0	0	1	3	1	0
avgbs_111456	1	1	0	1	1	3	3	1	3	3	3	3	3	1	3	0	1	1	3	1	1	3	0	3	0	3	3	3	1	1	3	3	1	0	1	1	1	1	3	1	3	1	0	1	3	1	3	1	3
avgbs_111468	3	3	3	1	3	3	1	1	1	1	3	0	3	3	3	1	1	3	1	0	1	3	3	1	0	1	3	1	3	1	3	3	1	3	1	0	1	1	1	1	3	1	0	3	1	1	3	1	3
avgbs_111469	3	1	3	1	3	1	3	1	1	1	1	1	3	1	3	1	1	3	1	0	3	0	1	3	1	3	1	3	3	1	1	1	3	3	0	1	0	3	1	3	0	1	0	1	1	1	2	1	2
avgbs_11147	1	1	0	1	0	3	1	0	3	1	3	0	0	3	1	0	3	0	3	0	0	0	1	1	0	0	0	0	1	1	1	0	3	1	0	3	3	1	1	0	0	3	0	0	0	1	1	1	0
avgbs_111470	3	0	3	1	3	0	0	1	1	1	3	0	0	3	3	0	1	3	1	0	0	3	3	1	0	0	3	0	3	0	0	3	1	0	0	1	3	1	1	1	0	3	0	3	1	1	3	3	3
avgbs_111503	0	1	3	0	3	0	1	0	0	1	3	0	1	0	1	0	0	0	1	1	0	0	0	0	1	1	0	3	1	1	0	1	3	0	0	0	3	1	1	0	1	0	0	3	3	1	1	1	0
avgbs_111522	3	2	0	1	1	3	3	1	1	3	1	3	1	3	3	1	0	1	3	3	3	0	1	1	1	3	3	3	1	1	3	3	3	3	1	1	3	3	1	1	3	3	0	1	1	1	1	3	3
avgbs_111548	0	0	0	1	1	0	1	1	1	3	3	0	0	3	1	3	0	1	1	1	0	0	0	0	0	3	1	0	1	1	3	3	0	1	1	1	0	0	1	3	3	3	0	1	1	1	3	1	0
avgbs_111622	3	3	3	1	1	3	1	1	3	2	3	0	1	1	3	3	3	1	3	0	3	3	3	0	0	3	3	1	1	3	1	3	3	3	1	1	3	3	1	3	2	1	1	1	0	1	3	1	3
avgbs_111630	0	0	0	3	3	0	0	0	1	3	3	1	0	1	1	0	0	3	1	0	1	0	0	0	0	1	0	1	0	1	3	1	0	3	0	3	0	3	1	1	1	1	0	3	1	1	3	1	0
avgbs_111663	3	1	1	3	3	2	1	1	1	1	1	1	1	1	1	0	1	3	1	1	1	0	1	3	3	3	0	3	1	1	3	1	0	1	1	1	3	3	1	3	3	3	1	1	3	1	1	1	3
avgbs_111668	1	1	3	1	1	3	3	3	3	3	3	1	1	3	3	3	1	1	3	1	1	0	3	3	0	3	1	3	0	3	3	3	3	1	3	3	3	1	2	1	1	3	0	3	1	1	3	1	3
avgbs_111680	3	1	0	0	3	1	3	0	1	1	1	0	3	0	3	1	1	0	1	0	0	3	0	3	0	3	1	0	0	0	1	1	3	0	0	0	1	3	0	3	0	1	0	1	1	0	3	1	0
avgbs_111687	3	1	1	0	3	3	3	0	3	3	3	0	1	1	1	1	0	1	3	1	0	1	1	1	0	0	0	1	3	1	1	0	3	3	1	1	0	3	3	1	1	1	0	1	3	1	3	3	3
avgbs_11169	3	3	3	3	1	3	1	0	3	1	1	1	1	3	1	0	1	1	3	3	3	3	3	3	3	3	3	1	3	3	1	3	0	3	0	1	3	1	1	3	3	3	0	3	1	1	1	3	1
avgbs_111696	3	3	0	1	3	3	3	0	1	1	1	3	3	1	0	1	1	0	3	1	0	0	3	3	3	1	0	3	1	2	3	3	3	3	0	0	1	3	1	0	3	3	3	3	1	1	1	3	1
avgbs_111701	3	1	0	1	1	0	0	1	3	3	1	3	3	1	3	1	1	3	3	3	3	1	1	3	0	1	1	1	3	1	1	3	1	1	3	3	1	1	1	3	1	1	0	1	3	1	3	1	1
avgbs_111703	3	1	3	1	3	3	3	1	1	1	1	1	1	3	1	1	3	0	3	1	1	0	3	3	3	1	0	3	1	1	1	0	3	1	0	3	0	1	3	2	3	3	0	3	3	1	1	1	1
avgbs_111735	3	3	0	1	3	3	3	3	1	1	1	0	3	1	3	1	1	1	3	0	1	0	3	3	0	3	3	3	1	2	3	3	0	3	1	3	0	3	3	3	3	3	3	3	1	1	1	3	1
avgbs_111755	3	1	0	1	1	0	1	0	1	1	3	0	0	0	0	3	1	0	3	3	3	0	3	3	0	3	0	0	0	0	0	0	0	3	0	0	0	1	3	0	1	3	0	1	1	1	1	1	0
avgbs_111759	3	1	3	1	3	3	1	0	3	3	3	0	0	1	0	0	1	0	1	0	0	1	0	3	0	1	0	0	1	3	0	3	0	0	3	3	1	3	0	0	1	3	0	1	3	1	1	0	3
avgbs_111770	3	1	1	1	1	3	3	1	1	3	1	3	1	3	1	1	1	1	3	1	1	1	1	1	1	0	3	1	1	1	3	3	3	3	1	1	3	1	1	1	3	3	1	1	1	1	3	3	3
avgbs_111778	1	1	1	1	1	3	0	0	0	3	3	3	3	1	0	1	1	0	3	1	1	3	1	3	0	3	3	3	1	1	0	3	1	0	0	1	0	1	3	1	3	1	0	1	0	1	3	1	0
avgbs_111779	1	3	3	1	1	0	0	1	0	1	3	1	1	3	1	3	0	1	3	0	3	0	3	3	3	3	3	1	3	3	1	1	3	1	1	1	0	1	1	3	3	3	0	0	1	1	3	1	3
avgbs_111818	3	3	3	0	1	3	1	1	3	1	1	1	1	3	1	3	1	1	3	3	3	3	3	3	0	3	3	1	3	3	1	1	1	3	1	1	3	1	1	3	3	3	0	3	1	1	1	3	1
avgbs_111819	3	3	3	0	1	3	1	1	3	1	1	1	1	3	1	3	1	1	3	3	3	3	3	3	0	3	3	1	3	3	1	1	1	3	1	1	3	1	1	3	3	3	0	3	1	1	1	3	1
avgbs_111820	3	3	3	0	1	3	1	1	3	1	1	1	1	3	1	3	1	1	3	3	3	3	3	3	0	3	3	1	3	3	1	1	1	3	1	1	3	1	1	3	3	3	0	3	1	1	1	3	1
avgbs_111821	1	3	0	0	1	3	3	0	1	2	3	0	1	3	3	3	1	1	1	1	0	1	1	1	0	1	0	1	1	1	3	3	0	3	1	1	0	1	1	1	3	3	1	1	3	1	3	1	1
avgbs_111822	1	0	3	1	1	3	0	0	1	2	0	3	1	3	0	0	1	0	1	0	0	0	0	1	0	1	0	0	0	0	3	3	3	0	0	0	0	1	1	0	0	3	0	0	0	1	3	1	0
avgbs_111853	1	3	1	0	0	0	1	0	0	1	1	0	0	3	1	0	3	0	1	0	0	0	3	3	0	0	0	0	0	3	1	0	1	0	1	0	1	0	3	3	1	1	0	0	3	1	3	3	0
avgbs_111860	0	3	3	0	1	0	0	1	1	1	1	0	1	3	1	1	0	3	0	0	0	0	0	3	0	0	0	1	1	0	3	0	1	3	0	3	3	1	0	3	3	0	0	3	1	1	1	3	3
avgbs_11190	1	1	0	1	1	3	1	1	2	1	1	1	1	3	1	3	3	1	1	3	0	0	3	1	0	2	1	1	3	3	1	1	0	1	3	3	3	3	3	1	1	1	1	1	0	1	3	1	0
avgbs_111914	3	3	3	3	3	1	0	1	1	3	1	3	1	3	3	1	3	3	3	1	1	3	3	1	1	1	3	2	3	3	1	1	1	3	3	1	3	3	3	3	1	3	1	1	3	1	3	1	3
avgbs_111921	0	1	0	0	3	1	1	0	1	3	1	0	1	1	1	0	3	3	3	1	1	1	1	3	0	3	0	1	0	1	1	3	0	3	0	1	0	3	3	0	1	0	0	0	0	1	3	3	3
avgbs_111940	3	1	3	1	3	3	1	1	1	1	3	3	3	3	3	1	1	3	1	1	1	0	3	1	1	3	3	1	3	1	3	3	0	0	1	1	1	1	1	1	3	1	0	3	1	1	3	1	3
avgbs_111941	1	0	0	1	1	3	3	3	0	3	3	3	3	1	3	0	1	0	3	3	0	0	3	0	1	1	3	0	0	1	3	0	0	3	0	0	0	0	0	0	0	0	0	1	1	1	3	1	0
avgbs_11201	1	1	1	1	1	1	3	0	1	3	1	0	3	3	3	0	1	3	1	0	0	1	3	1	3	0	0	3	1	1	0	3	1	1	3	1	0	0	3	3	3	3	0	1	3	1	1	1	3
avgbs_11205	1	0	3	1	1	3	3	3	0	3	3	3	0	3	3	3	0	0	1	3	0	0	1	1	1	1	1	1	0	1	3	1	3	3	1	1	0	1	1	1	3	3	0	1	3	1	3	1	1
avgbs_112093	3	0	1	1	1	0	1	1	1	3	3	3	0	3	1	3	1	1	1	0	0	0	3	3	0	0	0	3	0	1	0	1	1	1	0	0	1	0	0	1	3	0	0	0	1	1	1	1	0
avgbs_112124	1	1	0	3	1	1	0	0	1	3	1	1	1	1	3	3	3	3	3	3	3	0	1	3	1	1	0	3	3	3	0	1	0	1	3	3	0	0	1	1	3	3	0	0	3	1	3	1	1
avgbs_112125	1	1	0	3	1	1	0	0	1	3	1	1	1	1	3	3	3	3	3	3	3	0	1	3	1	1	0	3	3	3	0	1	0	1	3	3	0	0	1	1	3	3	0	0	3	1	3	1	1
avgbs_112126	3	1	3	3	3	3	3	3	1	3	3	1	1	1	1	3	3	3	1	1	0	3	1	3	1	1	0	0	3	1	3	1	0	3	1	3	1	3	3	1	1	1	0	3	1	1	3	1	1
avgbs_112127	3	0	3	3	3	3	3	0	1	3	3	1	1	1	1	0	3	3	1	1	0	3	1	3	1	1	0	0	3	1	3	1	0	3	0	3	1	3	3	1	1	1	0	3	1	1	3	1	1
avgbs_112132	0	0	1	0	3	1	0	1	0	1	3	0	3	3	1	0	1	0	3	0	3	0	0	0	0	0	0	3	1	3	0	0	1	0	0	1	1	3	0	3	0	1	0	3	3	1	3	1	0
avgbs_112135	0	0	1	3	1	1	1	0	1	3	1	0	1	1	3	3	3	0	0	3	3	0	0	0	1	3	0	3	3	3	1	0	0	1	0	3	0	0	1	0	0	0	0	3	0	1	3	1	1
avgbs_112143	3	1	0	0	0	0	0	1	0	3	1	0	1	1	3	1	0	0	3	0	0	0	1	0	0	3	3	3	0	0	1	0	0	0	0	3	3	0	1	1	0	3	0	3	1	1	1	0	1
avgbs_112144	1	3	0	1	0	1	0	0	0	3	0	0	0	1	1	0	3	3	1	3	0	1	3	3	0	0	3	0	1	3	1	0	0	1	0	0	3	0	0	1	0	3	0	0	3	1	1	3	3
avgbs_11215	3	3	3	3	1	1	1	1	1	1	1	3	1	3	3	1	1	1	1	1	1	3	3	3	0	1	3	1	3	1	1	1	1	1	3	3	3	3	1	3	1	1	3	3	3	1	3	1	1
avgbs_112159	1	1	3	1	1	3	0	2	1	1	1	1	1	3	1	0	3	1	1	0	0	0	0	3	0	1	1	3	1	1	3	3	0	1	0	3	3	1	3	3	3	3	3	3	3	1	1	1	1
avgbs_112160	3	3	0	1	3	1	0	3	0	3	1	1	3	3	3	1	0	0	1	0	0	1	0	1	0	3	1	3	0	1	0	3	3	0	1	1	3	3	1	3	0	3	0	0	1	1	1	3	3
avgbs_112193	3	1	1	0	3	3	0	3	1	1	3	1	0	1	1	0	3	1	1	0	0	0	1	1	0	3	0	0	0	3	0	3	3	1	3	0	1	1	1	0	0	1	0	1	0	1	1	1	3
avgbs_112201	3	0	0	0	3	1	1	0	3	1	3	0	0	3	1	1	0	1	3	3	3	0	3	0	3	3	1	3	1	3	3	0	0	1	0	1	0	3	3	3	0	1	0	0	0	1	3	1	1
avgbs_112202	3	0	0	0	3	1	1	0	3	1	3	0	0	3	1	1	0	1	3	3	3	0	3	0	3	3	1	3	1	3	3	0	0	1	0	1	0	3	3	3	0	1	0	0	0	1	3	1	1
avgbs_112203	3	0	0	3	3	3	0	0	1	3	1	0	0	1	0	0	1	1	3	1	1	3	3	0	1	1	3	0	3	0	1	1	0	3	0	1	0	3	0	3	3	3	0	1	3	1	0	1	1
avgbs_112212	3	0	0	1	0	3	0	1	0	3	0	0	0	3	0	0	1	0	1	0	0	0	0	0	0	0	0	0	0	1	3	1	0	0	3	3	1	1	0	1	1	3	1	1	0	1	1	0	0
avgbs_112218	3	3	3	1	3	3	1	1	1	1	3	3	0	3	3	1	1	3	1	1	1	3	3	1	1	1	3	1	3	1	3	3	1	3	1	1	0	1	1	1	3	1	0	3	1	1	3	1	3
avgbs_112230	3	1	0	3	0	0	0	0	0	3	0	1	0	1	1	0	0	0	1	1	0	0	1	0	0	0	3	3	0	0	3	1	0	0	0	3	0	0	3	1	1	0	0	0	1	1	3	0	0
avgbs_112279	3	3	1	1	1	1	1	3	1	2	1	1	3	3	1	1	3	3	1	3	0	0	3	1	3	3	1	3	1	1	1	3	1	1	0	1	3	3	3	3	2	3	0	1	1	1	1	3	3
avgbs_11228	0	3	0	1	1	1	0	0	1	3	1	0	0	3	1	1	0	3	3	0	3	1	3	1	3	0	1	1	1	1	3	3	0	1	0	3	1	1	3	3	1	0	0	3	3	1	1	1	0
avgbs_112293	3	3	3	1	3	3	3	3	1	3	3	3	1	1	3	3	0	3	3	0	0	3	3	3	3	1	3	1	3	3	1	3	3	3	1	1	1	3	1	1	1	1	0	3	1	1	3	1	3
avgbs_112300	3	1	1	3	3	3	3	3	1	3	3	1	1	1	1	3	3	3	1	1	1	0	1	3	1	1	3	3	3	1	3	1	0	3	1	3	1	3	3	1	1	1	0	3	1	1	3	1	1
avgbs_112319	1	3	1	0	1	3	0	0	0	3	3	0	3	0	3	0	1	0	3	0	0	3	0	1	0	0	0	3	3	0	3	0	0	0	3	0	0	3	1	0	0	3	1	0	1	1	3	1	0
avgbs_112329	1	3	3	3	1	3	0	0	0	3	3	0	0	0	1	0	1	1	3	0	0	0	1	0	0	1	1	1	0	0	3	0	0	3	1	0	0	3	1	1	0	3	0	1	3	1	3	1	0
avgbs_112330	1	3	3	3	1	3	0	0	0	3	3	0	0	0	1	0	1	1	3	0	0	0	1	0	0	1	1	1	0	0	3	0	0	3	1	0	0	3	1	1	0	3	0	1	3	1	3	1	0
avgbs_112348	3	3	0	3	3	1	1	0	0	1	3	3	3	0	1	0	0	1	3	3	3	0	3	3	0	3	1	3	1	3	0	0	0	0	3	1	1	3	3	3	3	1	0	3	3	0	3	1	0
avgbs_112349	3	3	0	3	3	1	1	0	0	1	3	3	3	0	1	0	0	1	3	3	3	0	3	3	0	3	1	3	1	3	0	0	0	0	3	1	1	3	3	3	3	1	0	3	3	0	3	1	0
avgbs_112354	1	3	0	0	3	1	0	0	0	1	1	0	0	3	1	0	1	0	0	0	0	1	1	3	0	0	1	3	1	1	1	3	0	0	0	0	1	1	3	0	0	3	1	1	0	1	1	0	0
avgbs_112355	0	3	3	3	1	3	1	1	3	1	1	1	1	3	1	3	1	0	3	3	3	0	3	3	0	3	3	1	3	3	1	0	0	3	1	1	3	1	1	3	2	3	0	3	1	1	1	3	1
avgbs_112369	3	1	3	3	3	3	3	0	1	3	3	1	0	1	1	3	0	0	1	1	1	0	1	3	1	1	1	1	0	1	3	1	0	3	1	3	0	3	0	1	1	1	3	3	1	1	3	1	1
avgbs_112372	3	3	0	0	3	0	0	0	1	1	0	0	3	0	0	1	3	0	1	0	0	0	0	1	0	3	0	0	0	1	0	0	0	0	0	1	3	3	3	3	0	0	0	0	0	1	1	3	3
avgbs_112373	3	3	0	0	3	0	0	0	1	1	0	0	3	0	0	1	3	0	1	0	0	0	0	1	0	3	0	0	0	1	0	0	0	0	0	1	3	3	3	3	0	0	0	0	0	1	1	3	3
avgbs_112374	3	3	0	0	3	0	0	0	1	1	0	0	3	0	0	1	3	0	1	0	0	0	0	1	0	3	0	0	0	1	0	0	0	0	0	1	3	3	3	3	0	0	0	0	0	1	1	3	3
avgbs_112401	3	3	0	1	1	3	0	3	3	3	3	0	1	1	1	3	3	1	1	3	3	0	0	1	1	3	1	1	3	0	3	1	1	3	3	0	3	3	3	1	0	1	0	3	1	1	3	1	0
avgbs_112402	1	0	3	0	1	1	1	3	3	3	3	1	3	1	1	1	1	0	3	0	3	1	1	3	0	3	0	3	0	0	3	0	1	1	0	3	3	1	1	1	1	1	3	3	0	0	1	3	0
avgbs_11241	3	0	0	3	3	0	0	0	3	1	3	0	1	0	0	1	0	0	3	0	0	0	1	3	0	1	0	1	1	1	0	0	3	0	0	3	0	1	0	0	0	3	3	3	1	1	1	3	0
avgbs_112440	3	3	1	1	1	1	0	0	3	3	0	0	0	1	0	0	0	0	0	0	0	3	3	1	0	0	0	1	0	0	0	0	1	0	1	0	3	3	1	0	3	0	0	1	0	1	3	0	1
avgbs_112453	3	3	0	1	1	3	3	3	0	3	3	0	3	1	1	0	0	1	1	3	3	1	3	1	0	3	0	1	0	3	3	0	1	0	3	3	3	3	0	1	0	1	0	3	1	1	3	1	0
avgbs_112456	1	3	3	3	1	3	3	3	1	3	3	3	1	3	1	3	1	0	3	3	3	0	1	1	1	1	1	1	1	1	3	1	3	3	1	1	1	3	1	1	3	3	1	1	3	1	3	1	1
avgbs_112515	3	1	3	3	0	1	0	0	0	3	1	0	1	0	3	0	3	0	3	3	0	0	0	3	0	0	0	3	0	1	1	0	1	3	3	0	3	3	0	1	1	3	0	3	1	1	1	3	1
avgbs_112519	0	1	1	0	1	3	3	3	1	1	1	1	1	3	3	3	1	1	3	0	0	0	1	3	0	3	1	0	1	3	1	0	1	3	3	1	1	3	1	0	0	1	0	1	3	1	1	3	3
avgbs_112520	0	1	1	0	1	3	3	3	1	1	1	1	1	3	3	3	1	1	3	0	0	0	1	3	0	3	1	0	1	3	1	0	1	3	3	1	1	3	1	0	0	1	0	1	3	1	1	3	3
avgbs_112523	1	3	3	1	1	3	3	0	1	2	3	3	1	3	3	3	1	1	1	1	1	1	1	1	0	1	1	1	1	1	3	3	3	3	0	1	1	1	1	1	3	3	1	1	3	1	3	1	1
avgbs_112526	1	1	0	3	1	1	1	3	1	3	3	0	1	1	3	3	3	3	1	3	3	0	1	1	0	3	0	3	3	3	1	1	1	1	3	0	0	3	1	1	2	3	0	3	0	1	3	3	1
avgbs_112530	3	1	0	1	1	3	1	1	1	1	3	3	3	3	1	3	1	1	3	3	3	0	3	3	3	3	3	3	3	3	0	0	1	2	3	3	1	1	3	1	1	3	1	1	1	1	2	1	3
avgbs_112537	3	0	1	1	1	0	1	0	1	3	3	0	0	0	1	3	1	0	3	3	3	0	3	0	0	3	0	3	3	0	3	0	1	1	0	3	0	1	3	1	0	3	0	1	0	1	1	1	0
avgbs_112539	1	1	0	3	1	0	0	3	0	3	3	0	0	1	1	1	3	0	1	3	0	0	3	0	3	3	3	1	0	3	0	0	1	0	1	0	3	0	3	1	0	3	0	0	0	1	0	3	3
avgbs_112552	1	1	1	1	3	1	1	0	1	3	1	1	1	1	3	3	3	3	1	3	3	0	1	1	1	3	1	3	3	3	1	1	0	3	3	0	3	3	1	1	3	3	0	3	3	1	1	3	1
avgbs_112554	3	1	3	1	3	3	1	3	0	3	3	0	1	1	1	1	1	1	1	0	0	1	1	3	3	3	1	3	1	3	1	0	1	1	0	0	0	3	1	3	1	3	0	1	3	1	1	2	3
avgbs_112557	1	3	1	3	1	3	1	0	3	3	1	0	1	1	1	0	0	0	0	3	0	0	3	3	0	1	0	1	1	0	3	3	0	0	1	1	3	1	1	0	0	1	0	1	1	1	1	1	3
avgbs_112581	3	0	0	0	3	3	0	3	1	1	3	1	1	1	0	0	3	0	1	0	0	0	1	1	0	3	3	1	0	0	1	3	0	1	0	0	1	1	1	1	0	0	0	1	3	1	1	0	3
avgbs_112592	0	0	3	0	1	3	1	0	0	3	3	0	0	3	1	3	0	0	1	0	0	1	0	3	0	0	0	3	0	0	0	1	1	0	0	3	0	3	1	0	0	1	0	1	1	1	3	3	0
avgbs_112600	1	1	1	0	3	3	0	1	3	1	1	1	1	3	0	3	3	1	1	3	3	0	3	1	3	3	2	1	3	3	1	3	0	2	3	3	3	0	1	0	1	1	1	1	3	1	3	1	3
avgbs_112632	0	1	3	1	3	3	1	0	1	3	3	1	1	3	1	1	1	1	1	3	0	1	1	3	3	3	2	3	1	3	1	3	1	1	0	3	1	3	1	3	1	3	0	1	3	1	1	2	3
avgbs_112633	3	0	1	0	1	2	1	0	0	1	0	0	0	0	1	0	0	0	3	1	3	0	0	3	0	3	0	1	0	3	0	1	0	0	0	0	0	0	1	0	3	3	0	1	1	1	3	1	3
avgbs_112634	3	0	0	0	1	3	0	0	0	1	0	0	0	0	1	0	0	0	3	1	3	0	0	3	0	3	0	1	0	3	0	1	0	0	0	0	0	0	1	0	3	3	0	1	1	1	3	1	3
avgbs_112645	1	3	1	0	1	1	0	3	0	3	3	3	1	1	1	3	0	0	1	0	3	1	3	3	0	0	3	3	0	3	1	0	0	0	0	0	3	0	3	0	0	3	0	3	3	1	1	3	3
avgbs_112688	1	0	1	1	0	3	0	1	3	3	3	0	3	1	3	0	0	1	0	0	1	3	1	3	0	3	3	3	1	1	3	3	1	3	0	1	1	1	3	0	3	1	0	0	3	1	0	0	3
avgbs_112689	0	3	0	1	0	3	3	0	0	2	3	0	1	3	3	0	1	0	0	0	0	0	0	1	0	0	1	0	0	1	0	0	3	3	0	1	1	1	1	1	0	3	0	1	3	0	3	1	1
avgbs_11271	3	1	3	3	1	1	1	1	3	3	1	3	1	1	3	1	3	3	3	3	3	1	1	3	3	3	3	2	1	2	1	1	1	3	0	3	3	3	1	1	1	3	0	3	1	1	1	3	1
avgbs_112721	1	1	1	1	1	3	3	0	1	2	3	3	0	3	3	3	0	1	1	0	1	0	0	1	1	3	0	1	0	0	0	0	3	3	0	0	1	1	1	1	0	3	0	1	0	1	3	1	1
avgbs_112725	3	3	0	3	1	1	0	1	1	1	0	1	3	0	3	0	3	3	1	3	3	0	0	1	3	0	0	3	1	1	1	0	0	1	0	3	3	3	0	0	0	0	1	0	0	1	1	0	0
avgbs_112731	3	1	3	3	0	3	3	0	1	3	3	1	1	1	1	3	0	0	1	1	1	0	1	3	1	1	0	1	0	1	3	1	0	3	0	0	2	3	1	1	1	1	0	3	1	1	3	1	1
avgbs_112738	3	3	1	1	1	3	3	3	3	1	1	1	3	1	1	1	1	1	3	3	0	3	0	3	0	1	3	1	3	3	1	3	1	1	3	1	0	3	3	1	2	1	3	3	1	1	1	1	3
avgbs_112740	1	3	1	2	1	1	1	0	1	3	3	3	3	1	1	1	3	3	2	3	3	1	3	0	0	3	3	3	1	3	3	3	1	3	1	3	3	1	3	1	1	3	1	1	3	1	3	3	3
avgbs_112763	3	3	1	3	1	1	1	1	1	2	3	1	3	3	3	0	3	3	1	0	3	3	3	1	0	1	1	3	1	1	1	3	0	1	1	3	3	3	3	3	1	3	1	1	1	1	1	3	3
avgbs_112768	3	1	0	1	1	3	0	1	1	3	3	3	0	3	1	3	1	0	1	3	3	0	3	3	3	0	0	3	3	1	3	1	1	1	3	3	1	1	3	0	3	3	0	1	1	1	1	1	3
avgbs_112769	3	1	0	1	1	3	0	1	1	3	3	3	0	3	1	3	1	0	1	3	3	0	3	3	3	0	0	3	3	1	3	1	1	1	3	3	1	1	3	0	3	3	0	1	1	1	1	1	3
avgbs_112772	3	3	3	1	1	3	3	3	1	3	3	0	1	1	3	3	3	1	3	0	3	0	0	3	3	1	3	1	3	3	1	3	3	3	1	1	1	3	1	1	3	1	0	3	1	1	3	1	3
avgbs_112775	1	3	1	1	1	3	3	0	1	2	1	3	3	1	3	1	1	1	3	1	1	0	3	1	0	0	3	3	3	0	0	3	3	3	0	1	1	3	3	1	3	3	0	3	1	1	1	1	1
avgbs_112776	3	3	3	1	1	3	3	3	1	3	3	0	1	1	3	3	3	1	3	0	3	0	0	3	3	1	3	1	3	3	1	3	3	3	1	1	1	3	1	1	3	1	0	3	1	1	3	1	3
avgbs_112778	3	1	0	1	1	3	1	3	1	1	3	1	2	3	1	1	1	1	1	3	3	1	1	3	3	3	1	3	1	3	1	3	1	1	3	3	1	3	1	3	2	3	1	1	3	1	1	2	3
avgbs_112794	0	0	0	1	0	3	3	0	3	3	3	0	0	1	0	1	1	0	3	1	0	0	3	0	0	0	3	0	1	0	3	3	0	0	0	1	1	1	3	0	0	1	1	0	1	1	3	1	0
avgbs_112797	0	0	0	1	0	3	3	0	3	3	3	0	0	1	0	1	1	0	3	1	0	0	3	0	0	0	3	0	1	0	3	3	0	0	0	1	1	1	3	0	0	1	1	0	1	1	3	1	0
avgbs_112799	3	3	1	3	3	1	1	3	3	1	3	0	3	3	1	1	1	1	3	3	3	1	3	3	3	3	1	3	1	3	3	1	1	1	3	1	1	3	3	3	3	1	3	3	3	1	3	1	1
avgbs_112805	1	3	0	0	1	3	3	0	0	2	3	0	0	3	3	0	0	1	1	0	0	0	1	0	0	1	1	1	1	0	3	1	0	3	0	1	0	0	1	1	3	3	0	1	0	0	3	1	0
avgbs_112818	3	3	3	3	3	3	1	1	1	3	1	3	1	1	1	1	1	1	3	1	1	0	3	1	0	1	3	3	3	3	1	1	1	0	3	1	1	3	3	3	1	3	1	1	0	1	3	1	0
avgbs_112850	0	1	3	1	3	0	0	1	1	1	3	0	3	3	3	0	0	0	1	1	0	0	0	1	0	0	1	1	0	1	0	3	1	3	0	1	0	1	1	1	3	1	0	0	1	1	3	1	3
avgbs_112853	0	1	1	1	0	3	1	0	1	1	3	0	1	1	1	1	3	0	1	3	3	0	1	1	0	3	3	1	1	3	1	0	3	1	3	0	0	1	1	1	3	0	0	1	3	1	1	1	3
avgbs_112869	3	1	3	1	3	3	1	3	1	3	3	1	1	3	1	1	1	1	1	0	3	0	0	3	0	3	0	3	1	3	1	0	0	1	0	3	1	3	1	3	2	3	1	1	3	1	1	1	3
avgbs_112878	0	3	3	1	1	3	0	3	3	3	3	0	3	0	1	0	0	1	0	3	3	0	3	1	0	0	0	0	0	3	3	0	0	0	0	3	0	3	3	0	0	1	0	0	1	1	3	1	3
avgbs_112891	3	1	0	0	0	3	0	1	0	3	3	0	0	1	0	3	0	0	1	0	3	0	0	3	0	3	0	3	3	0	3	3	0	0	0	0	0	1	0	1	3	3	0	1	1	1	1	0	3
avgbs_112896	3	0	0	1	1	3	1	0	1	1	1	0	0	0	1	1	0	1	1	3	3	1	1	3	0	0	1	3	1	1	3	3	0	0	0	0	0	0	3	0	3	3	0	3	0	1	1	1	1
avgbs_112898	0	3	0	3	3	3	0	0	3	1	3	1	1	3	1	0	0	0	1	0	0	3	1	3	1	1	3	3	1	3	0	0	3	1	0	3	1	1	1	0	0	1	0	2	1	1	3	1	1
avgbs_112919	3	3	3	1	1	3	3	3	3	3	3	3	1	1	1	3	3	1	1	0	0	1	0	1	1	3	0	1	3	3	3	1	1	3	0	1	3	3	3	1	3	1	3	3	1	1	3	1	3
avgbs_112930	1	2	1	1	1	3	3	3	1	2	3	0	1	3	3	3	1	1	1	1	1	0	1	0	1	3	1	1	1	1	3	3	3	3	0	1	1	1	1	1	3	3	1	1	3	1	3	1	1
avgbs_112933	0	1	1	1	1	3	1	1	1	2	3	3	2	3	1	3	1	1	3	3	3	3	3	3	3	3	3	3	3	3	3	1	0	2	3	3	1	1	3	1	1	3	1	1	1	1	1	1	3
avgbs_112941	1	1	0	3	3	0	1	0	3	1	3	1	3	3	3	3	1	0	1	0	3	0	3	0	0	0	0	3	0	3	1	1	0	1	1	1	3	3	0	1	3	1	1	1	1	1	1	1	0
avgbs_112947	1	1	0	1	3	1	0	0	1	1	1	1	3	1	3	1	1	3	1	3	0	3	1	3	0	3	1	3	0	1	3	1	0	0	0	0	3	3	1	3	1	0	0	0	3	1	3	1	1
avgbs_11295	3	1	1	1	3	2	1	0	3	1	1	1	1	1	3	1	1	1	3	3	3	3	3	3	1	3	3	1	3	3	1	3	0	1	3	3	1	3	1	1	2	1	1	1	3	1	1	1	3
avgbs_112972	1	3	1	1	1	3	3	0	1	3	3	3	3	1	3	1	1	1	2	0	0	0	3	1	0	1	3	3	3	0	3	1	0	3	0	1	1	0	3	0	3	3	0	1	1	1	3	1	1
avgbs_112977	0	0	3	3	3	0	1	0	3	1	3	1	3	3	3	0	1	1	1	0	3	3	3	3	0	3	3	1	1	3	3	0	3	1	1	0	0	0	0	1	3	1	0	1	1	1	1	1	0
avgbs_112996	3	0	3	3	0	1	0	0	3	1	1	0	1	0	1	3	1	3	1	0	0	3	1	3	0	1	1	1	0	3	1	3	0	1	0	1	3	0	3	1	3	3	0	3	0	1	3	0	3
avgbs_11300	3	1	3	3	3	3	3	1	3	1	3	3	1	1	2	1	3	1	1	3	3	0	1	3	1	1	3	0	3	1	3	1	3	1	3	3	1	1	3	3	3	3	1	1	1	1	3	1	1
avgbs_113021	3	3	0	0	3	1	0	0	3	1	3	0	3	3	1	0	1	1	3	0	0	0	3	3	0	3	0	3	1	3	0	0	1	1	0	1	0	0	3	0	3	1	0	3	3	1	3	1	1
avgbs_113029	1	3	3	0	1	3	0	0	1	2	3	0	0	3	3	3	1	0	0	1	0	0	1	1	1	1	0	1	1	1	0	0	0	3	0	1	0	0	1	0	0	3	0	1	3	1	3	1	1
avgbs_113049	1	1	0	1	1	3	0	1	3	3	3	3	3	1	3	0	1	1	3	1	1	3	1	3	0	3	3	3	1	1	3	3	0	3	1	1	0	1	3	1	3	1	1	1	3	1	3	1	3
avgbs_113053	0	0	1	3	1	1	0	1	1	3	1	1	0	0	3	0	0	0	0	0	3	0	0	1	1	0	0	3	3	3	0	0	0	0	3	3	3	3	0	1	0	3	0	3	0	1	3	1	1
avgbs_113056	1	3	3	3	0	3	0	0	0	3	0	0	1	3	1	0	0	1	1	3	3	0	0	1	0	0	0	1	0	1	3	1	0	0	0	1	1	3	0	0	0	3	1	0	0	1	3	1	0
avgbs_113063	1	1	1	1	3	3	1	1	3	1	1	1	1	3	1	3	3	1	1	0	3	3	3	1	0	3	1	1	3	3	1	3	1	0	0	3	3	1	1	1	0	1	0	1	0	1	3	1	3
avgbs_113066	1	0	1	0	0	3	1	0	0	1	3	0	0	3	0	1	1	0	0	0	0	0	0	3	1	0	0	1	0	0	0	1	3	0	0	2	0	0	1	0	0	1	0	0	1	1	3	0	3
avgbs_113069	3	1	0	3	3	3	0	1	1	3	1	1	0	1	1	3	3	3	1	3	3	0	1	1	0	3	3	3	0	1	1	1	0	0	1	2	3	3	3	1	1	3	3	3	0	1	1	1	0
avgbs_113080	1	0	0	1	1	3	3	0	0	3	3	0	3	1	3	0	1	0	3	1	0	3	0	0	0	3	3	3	0	0	0	3	0	3	0	0	0	0	3	1	0	0	0	1	0	1	3	1	0
avgbs_113085	1	3	0	3	1	0	1	1	0	2	1	0	3	3	1	0	0	0	1	0	0	0	0	0	1	0	1	0	1	3	1	0	0	0	1	0	1	0	0	3	0	0	0	0	0	1	0	3	3
avgbs_113087	3	3	1	3	3	0	1	3	0	1	3	0	3	3	1	1	1	0	3	3	0	1	0	0	0	0	1	0	1	3	3	0	0	1	3	1	0	0	3	3	3	1	0	3	3	1	0	1	1
avgbs_113109	1	3	1	3	1	1	1	3	1	1	3	3	1	3	1	1	3	3	3	3	3	1	3	1	0	1	3	3	1	1	3	3	3	1	1	3	3	3	1	3	2	1	1	1	3	1	3	3	3
avgbs_113118	0	0	1	3	1	3	1	3	0	1	1	0	0	1	1	0	1	3	3	3	3	3	3	1	1	3	3	1	0	3	3	3	1	3	0	1	3	1	0	0	1	3	3	3	0	1	1	3	1
avgbs_113119	0	3	0	3	1	1	1	3	0	3	3	0	3	1	1	0	3	0	0	3	0	0	0	3	0	0	0	0	1	3	0	0	0	0	0	3	3	2	3	0	0	3	0	1	3	1	3	3	0
avgbs_113202	1	0	0	1	3	0	0	0	0	1	1	0	0	3	1	0	3	1	0	3	0	0	3	1	0	3	0	1	0	3	1	3	0	1	0	0	0	0	0	1	1	1	0	1	3	0	3	1	3
avgbs_113206	3	1	1	1	3	3	0	0	1	1	3	0	1	1	1	0	0	1	1	0	3	3	0	1	0	3	0	1	1	3	1	3	3	0	0	3	0	0	0	1	1	1	0	1	3	1	1	1	3
avgbs_113215	0	0	1	1	1	3	0	0	0	3	3	3	3	0	3	0	0	0	0	0	1	0	0	0	0	0	0	3	3	0	0	3	0	3	0	1	1	1	0	1	0	0	0	1	3	1	3	1	3
avgbs_11323	0	0	3	3	2	1	1	0	1	1	3	0	3	1	3	0	1	0	1	0	0	0	0	1	3	1	1	3	1	1	0	3	0	1	0	3	3	3	3	3	1	3	0	1	1	1	1	3	3
avgbs_113232	3	1	1	1	1	3	3	0	1	1	1	0	1	3	3	3	0	1	3	3	3	0	1	0	0	3	0	3	0	3	1	1	0	0	0	1	0	3	1	0	3	3	0	1	0	1	1	3	0
avgbs_113233	3	1	1	1	1	3	3	0	1	1	1	0	1	3	3	3	0	1	3	3	3	0	1	0	0	3	0	3	0	3	1	1	0	0	0	1	0	3	1	0	3	3	0	1	0	1	1	3	0
avgbs_113234	3	1	1	1	1	3	3	0	1	1	1	0	1	3	3	3	0	1	3	3	3	0	1	0	0	3	0	3	0	3	1	1	0	0	0	1	0	3	1	0	3	3	0	1	0	1	1	3	0
avgbs_113236	3	0	0	0	1	3	0	1	1	3	3	0	1	0	3	1	0	0	3	0	0	0	1	1	0	3	0	1	0	1	0	0	0	3	0	0	1	3	0	1	0	3	0	0	3	1	1	0	0
avgbs_11324	0	0	3	3	2	1	1	0	1	1	3	0	3	1	3	0	1	0	1	0	0	0	0	1	3	1	1	3	1	1	0	3	0	1	0	3	3	3	3	3	1	3	0	1	1	1	1	3	3
avgbs_11325	0	0	3	3	2	1	1	0	1	1	3	0	3	1	3	0	1	0	1	0	0	0	0	1	3	1	1	3	1	1	0	3	0	1	0	3	3	3	3	3	1	3	0	1	1	1	1	3	3
avgbs_113268	1	1	0	0	3	3	1	0	0	1	1	0	0	0	1	3	3	0	1	0	0	0	0	0	0	0	1	1	3	3	1	0	0	1	0	0	3	1	1	1	0	0	0	1	3	1	3	1	3
avgbs_113279	1	3	3	1	1	3	3	0	1	2	3	3	1	3	3	3	1	1	1	1	0	1	1	1	0	1	1	1	1	1	3	3	0	3	1	1	1	1	1	1	3	3	1	1	3	1	3	1	1
avgbs_113287	3	0	3	3	1	3	1	1	3	1	1	1	1	3	1	3	1	1	3	0	3	0	3	3	0	3	3	1	3	3	1	3	1	0	1	1	0	1	1	3	1	3	0	3	1	1	1	3	1
avgbs_11329	3	3	3	1	3	3	1	1	1	1	3	3	3	3	3	0	1	3	1	1	1	3	3	1	1	1	3	1	0	1	0	3	1	3	1	1	1	1	1	1	3	1	3	3	0	1	3	1	0
avgbs_113314	1	3	3	3	1	1	3	0	3	1	3	1	3	3	1	1	3	1	1	0	0	0	1	1	3	3	1	1	1	1	1	3	1	3	3	3	1	3	1	1	2	3	1	1	1	1	3	1	1
avgbs_113329	3	1	3	0	0	0	0	0	0	3	3	3	3	3	0	0	1	0	0	0	1	0	1	0	0	1	1	3	1	1	1	0	0	1	1	1	3	1	1	3	0	3	0	0	0	1	3	1	0
avgbs_113334	3	0	3	3	3	0	0	0	0	2	0	0	0	0	1	1	0	3	3	3	3	0	0	1	3	0	0	1	0	0	1	0	1	0	0	0	0	0	0	0	0	3	0	3	1	1	1	1	0
avgbs_113356	1	1	1	3	1	1	1	3	1	3	1	1	1	1	3	3	3	3	3	3	3	0	1	1	1	1	0	3	3	3	1	1	1	1	3	3	0	3	1	1	2	3	3	3	3	1	3	1	1
avgbs_113363	3	1	3	3	3	3	1	1	2	1	3	1	3	3	1	1	1	1	1	3	3	3	1	3	1	1	3	3	3	1	3	1	3	1	3	3	1	1	1	3	3	3	1	1	1	1	3	1	1
avgbs_113399	1	1	0	1	3	1	3	1	0	1	1	0	0	1	3	1	0	0	1	3	0	3	0	3	0	3	0	3	0	1	3	3	3	3	1	1	0	3	1	3	1	1	0	1	0	1	3	1	1
avgbs_11341	1	0	1	1	3	3	0	1	0	1	1	1	0	3	1	3	0	0	0	3	3	3	3	1	0	0	1	1	3	3	1	3	0	1	0	3	0	1	0	1	1	1	0	1	3	1	3	1	0
avgbs_113424	1	3	0	1	1	3	1	1	3	1	3	0	1	3	1	1	1	3	3	1	1	3	3	3	3	3	3	1	3	3	1	1	3	1	0	2	3	1	1	3	3	3	1	3	1	1	3	1	3
avgbs_113449	1	1	3	3	3	1	3	1	3	1	3	3	1	3	1	1	3	3	3	1	0	1	1	3	3	1	1	3	1	1	1	1	0	1	3	0	3	1	3	1	3	1	0	3	3	1	1	1	3
avgbs_113450	1	1	3	3	3	1	3	1	3	1	3	3	1	3	1	1	3	3	3	1	0	1	1	3	3	1	1	3	1	1	1	1	0	1	3	0	3	1	3	1	3	1	0	3	3	1	1	1	3
avgbs_113494	0	3	1	1	1	3	3	1	0	1	1	1	3	3	3	0	0	1	3	3	0	1	0	0	0	0	1	1	0	0	1	1	1	3	0	1	3	1	1	3	1	3	0	1	1	1	3	1	0
avgbs_1135	3	1	3	1	3	3	1	3	3	3	3	0	1	1	1	0	1	1	1	3	3	1	3	3	0	1	1	3	1	3	1	3	0	1	3	3	0	3	1	3	1	3	0	1	3	1	1	2	3
avgbs_113589	3	1	0	0	3	3	3	0	0	3	0	3	1	3	3	0	3	1	1	3	0	0	3	1	3	1	3	0	1	1	0	1	0	1	0	3	0	0	1	0	1	3	0	1	0	1	3	1	3
avgbs_113594	1	3	1	1	3	3	1	1	3	1	1	1	1	3	1	1	1	1	1	3	0	0	3	1	1	3	0	1	3	3	1	3	1	1	3	1	3	1	1	1	1	1	1	1	3	1	1	3	3
avgbs_113611	3	1	1	1	0	3	0	3	1	2	1	1	1	3	3	3	1	1	0	0	0	0	1	3	0	0	0	0	1	3	1	0	1	0	3	0	0	0	1	0	0	1	0	1	3	1	1	3	0
avgbs_113620	1	3	1	1	1	1	0	0	1	3	3	3	1	1	1	3	3	0	1	3	0	0	1	3	3	1	3	3	1	3	1	0	0	1	1	3	3	1	3	1	1	3	3	3	3	1	1	3	3
avgbs_113626	0	3	0	1	1	0	0	0	1	3	3	0	0	1	0	0	3	0	1	0	0	0	3	0	0	3	1	0	0	3	0	0	0	3	3	0	1	0	3	1	0	0	0	1	1	1	3	1	1
avgbs_113628	3	1	0	1	0	1	1	0	0	3	3	0	0	1	0	1	0	1	3	0	1	0	1	0	1	0	3	1	0	0	1	0	0	0	0	0	3	3	0	1	3	3	0	3	1	1	3	0	3
avgbs_113632	1	3	1	1	1	3	3	3	0	3	3	3	0	1	3	1	1	1	3	3	3	3	3	1	0	0	0	3	3	1	3	1	3	3	0	1	1	0	1	3	3	3	0	1	1	1	3	1	1
avgbs_113640	0	3	3	1	1	3	3	3	0	2	3	0	1	3	3	0	1	0	1	1	1	0	1	1	1	1	1	1	1	1	0	0	3	3	1	1	1	1	1	1	0	3	0	1	0	1	3	1	1
avgbs_113641	0	3	3	1	1	3	3	3	0	2	3	0	1	3	3	0	1	0	1	1	1	0	1	1	1	1	1	1	1	1	0	0	3	3	1	1	1	1	1	1	0	3	0	1	0	1	3	1	1
avgbs_113647	1	3	0	0	1	1	0	0	1	3	1	3	1	3	1	1	0	3	3	0	0	0	0	1	3	3	1	1	1	1	0	3	0	1	3	0	1	1	2	3	3	3	0	3	0	1	1	1	0
avgbs_113649	1	3	0	0	1	1	0	0	1	3	1	3	1	3	1	1	0	3	3	0	0	0	0	1	3	3	1	1	1	1	0	3	0	1	3	0	1	1	2	3	3	3	0	3	0	1	1	1	0
avgbs_11365	1	1	1	1	3	1	1	1	1	3	1	0	1	1	3	3	3	3	1	3	3	3	1	1	1	0	0	3	3	3	1	1	1	3	3	3	3	3	1	1	2	3	3	3	3	1	1	3	1
avgbs_113651	0	0	0	3	3	1	0	1	0	1	3	0	3	3	1	1	1	0	3	0	0	1	0	3	0	3	0	0	0	3	3	0	0	0	3	1	0	0	3	3	3	1	0	0	0	1	0	1	1
avgbs_113658	3	1	1	0	0	3	1	1	0	3	3	3	0	1	1	1	0	0	1	1	0	0	3	3	0	0	3	0	1	1	3	0	0	0	0	1	1	0	3	1	3	3	0	1	1	1	1	1	3
avgbs_11366	3	0	0	3	3	3	0	3	1	3	3	1	1	1	1	3	0	0	1	1	1	0	0	3	0	1	1	3	3	0	0	1	0	3	1	0	1	0	0	1	0	1	0	3	1	1	3	1	0
avgbs_113664	3	1	1	1	1	1	1	3	1	3	3	1	3	3	3	1	1	3	3	1	1	1	1	3	0	3	3	3	1	1	3	1	1	3	3	3	1	3	1	1	3	1	3	3	1	1	3	1	1
avgbs_113672	1	1	0	1	0	3	3	3	3	1	1	1	3	1	1	1	0	3	0	3	0	0	0	1	0	1	0	1	3	0	1	3	0	0	0	0	0	0	0	0	1	0	0	3	0	1	1	1	1
avgbs_113674	0	1	0	1	1	3	0	1	1	1	3	3	3	3	1	3	1	1	3	0	0	0	3	3	0	0	3	3	3	3	3	0	1	2	0	3	1	1	3	0	1	3	0	1	0	1	1	1	3
avgbs_113681	3	1	0	1	0	1	0	0	0	3	0	3	3	1	3	0	0	0	3	0	0	0	1	3	0	1	1	1	3	1	1	0	0	0	0	0	0	0	1	3	0	1	0	0	3	1	0	1	1
avgbs_113693	1	3	3	1	1	3	1	1	3	1	3	0	1	3	1	3	1	3	3	1	1	3	3	3	0	3	0	1	0	3	1	0	3	1	0	1	3	1	1	3	3	3	0	3	1	1	3	0	0
avgbs_113708	3	3	0	3	1	3	1	0	3	1	1	1	1	3	1	3	1	0	1	1	3	3	3	3	0	3	3	1	3	3	1	0	3	3	0	1	3	1	1	1	3	3	1	1	1	1	3	3	1
avgbs_113711	1	3	3	3	3	0	1	3	3	1	1	0	0	1	3	1	3	0	3	0	0	0	3	3	3	1	0	3	0	1	1	3	0	3	3	1	3	3	3	1	0	3	3	0	1	1	1	1	0
avgbs_113746	3	3	0	0	0	1	0	0	0	1	3	1	3	3	3	0	3	3	1	0	3	0	3	0	0	1	0	0	0	1	1	3	0	0	0	0	0	0	3	3	0	3	0	1	0	0	1	3	3
avgbs_113756	0	3	0	0	1	3	1	1	0	3	3	1	1	1	3	0	3	0	1	0	0	0	3	3	0	3	0	3	0	3	0	1	0	0	0	3	3	3	0	1	1	3	0	3	0	1	1	1	1
avgbs_113761	1	1	1	1	1	3	3	1	3	3	3	0	3	1	3	1	0	1	3	1	1	0	0	3	3	3	0	3	1	1	3	0	1	3	1	1	1	1	3	1	3	1	1	2	3	1	3	1	3
avgbs_113762	1	1	0	1	1	3	3	1	3	3	3	0	3	1	3	1	0	1	3	1	1	0	0	3	3	3	0	3	1	1	3	0	1	3	1	1	1	1	3	1	3	1	1	2	3	1	3	1	3
avgbs_113767	0	1	3	1	3	1	0	0	1	1	1	1	0	1	3	1	0	0	0	3	0	0	0	0	0	0	0	0	3	0	0	0	0	3	0	1	0	3	0	3	1	1	1	1	3	0	3	1	0
avgbs_113769	0	1	3	1	3	1	0	0	1	1	1	1	0	1	3	1	0	0	0	3	0	0	0	0	0	0	0	0	3	0	0	0	0	3	0	1	0	3	0	3	1	1	1	1	3	0	3	1	0
avgbs_113774	3	3	1	1	3	1	1	3	1	1	1	1	1	3	3	3	3	3	3	3	3	3	1	3	1	3	1	3	3	3	1	1	0	2	3	3	3	3	3	1	2	3	3	3	3	1	1	3	3
avgbs_113775	3	3	1	1	3	1	1	3	1	1	1	1	1	3	3	3	3	3	3	3	3	3	1	3	1	3	1	3	3	3	1	1	0	2	3	3	3	3	3	1	2	3	3	3	3	1	1	3	3
avgbs_113787	1	0	0	1	1	1	0	3	0	3	3	0	3	1	1	0	3	0	1	0	0	0	0	0	0	0	0	3	1	3	0	0	0	1	0	3	0	0	3	0	1	3	0	3	3	0	1	3	0
avgbs_113800	1	0	0	1	0	0	0	0	3	1	1	0	1	3	1	3	0	1	1	3	0	0	3	1	0	3	1	0	3	3	0	3	1	1	0	3	0	0	0	0	1	1	1	0	3	1	3	0	0
avgbs_113804	1	3	0	1	3	3	1	0	0	3	1	1	3	3	1	3	1	3	3	0	1	0	3	1	0	0	3	2	0	1	1	0	3	0	3	1	1	1	1	3	2	3	3	3	1	1	3	1	3
avgbs_113838	0	3	3	1	2	1	0	1	0	1	1	0	0	0	3	3	0	0	1	0	0	0	1	1	3	1	0	3	0	1	0	0	0	1	0	3	0	3	3	0	0	3	0	1	1	1	1	3	3
avgbs_113841	1	3	0	1	3	3	1	3	3	1	1	1	3	1	3	1	1	1	3	3	3	0	0	3	1	0	3	3	3	1	0	3	0	1	3	1	3	3	3	3	2	1	1	1	1	1	1	1	3
avgbs_113850	0	1	0	0	0	3	0	0	0	3	3	0	3	3	0	3	1	0	1	0	0	1	0	0	0	1	0	0	0	0	1	0	0	0	0	0	0	3	1	3	1	1	1	1	1	1	3	3	0
avgbs_113853	3	1	0	0	1	1	1	1	3	3	1	3	1	1	3	1	3	0	3	3	3	0	1	3	3	3	3	1	1	1	1	1	1	3	3	3	3	3	1	1	1	0	3	3	1	1	1	3	1
avgbs_113854	3	3	0	3	3	1	3	1	1	3	1	3	1	3	1	1	3	3	3	0	1	3	3	1	1	1	3	3	3	3	1	1	1	3	0	1	3	3	3	3	1	3	0	1	3	1	3	1	3
avgbs_113855	3	3	0	3	3	1	3	1	1	3	1	3	1	3	1	1	3	3	3	0	1	3	3	1	1	1	3	3	3	3	1	1	1	3	0	1	3	3	3	3	1	3	0	1	3	1	3	1	3
avgbs_113869	1	0	0	3	1	0	0	3	1	3	3	0	3	3	1	0	1	0	3	3	0	0	1	1	0	1	0	0	0	1	3	0	3	3	1	1	1	3	1	3	0	0	0	1	1	1	3	1	0
avgbs_113872	3	1	0	3	3	3	3	0	0	3	0	0	1	3	3	0	3	0	0	0	0	0	0	1	0	0	3	3	1	1	3	1	1	1	0	3	3	3	1	3	0	3	0	1	1	1	3	0	0
avgbs_113873	3	1	0	3	3	3	3	0	0	3	0	0	1	3	3	0	3	0	0	0	0	0	0	1	0	0	3	3	1	1	3	1	1	1	0	3	3	3	1	3	0	3	0	1	1	1	3	0	0
avgbs_113883	0	3	0	1	1	3	0	0	0	2	0	0	3	1	3	1	0	1	0	0	1	0	0	0	3	1	3	3	3	1	3	1	0	3	0	1	0	3	3	3	3	3	0	3	1	1	3	1	1
avgbs_113884	0	3	0	1	1	3	0	0	0	2	0	0	3	1	3	1	0	1	0	0	1	0	0	0	3	1	3	3	3	1	3	1	0	3	0	1	0	3	3	3	3	3	0	3	1	1	3	1	1
avgbs_113906	3	1	0	3	1	3	0	0	1	1	1	1	1	1	1	3	1	1	3	3	3	1	1	1	1	1	2	3	1	3	1	1	1	3	3	1	1	3	1	3	3	1	1	1	3	1	1	3	3
avgbs_113908	1	3	0	1	1	3	3	3	1	2	1	0	3	1	3	1	1	1	3	1	1	0	3	1	3	1	3	3	3	1	3	1	0	0	1	1	1	0	3	3	3	3	3	3	1	1	3	1	1
avgbs_113920	3	1	0	3	3	3	0	0	3	1	3	1	3	0	1	1	3	0	1	0	3	0	1	3	0	1	3	3	0	1	3	0	3	0	3	3	1	1	1	3	3	3	0	1	1	1	3	1	0
avgbs_113927	0	0	0	0	3	3	0	0	0	1	3	0	0	0	1	3	3	0	3	0	3	0	3	1	0	1	0	1	3	1	1	0	1	0	0	1	0	1	3	1	0	1	1	1	1	1	3	3	0
avgbs_113929	0	3	3	3	3	1	1	0	1	3	1	0	1	3	1	1	0	0	3	1	1	0	3	1	0	0	3	3	3	3	3	1	0	0	3	1	1	3	0	3	0	0	1	1	3	1	3	1	3
avgbs_113933	3	1	1	1	1	3	0	1	1	3	1	3	3	3	3	1	1	0	3	3	3	1	1	1	1	3	3	3	1	1	3	3	3	0	1	1	3	3	1	1	3	2	1	1	1	1	1	3	3
avgbs_113945	0	0	1	1	3	0	1	0	0	3	1	0	0	3	3	0	3	3	3	3	0	0	0	0	1	3	0	3	0	0	0	0	1	0	3	0	0	0	0	0	0	3	0	3	3	1	1	0	3
avgbs_11396	1	3	3	1	3	1	0	0	0	3	1	0	3	3	0	0	3	0	3	1	0	0	0	1	0	0	0	0	0	1	3	1	3	0	0	0	1	0	0	3	3	1	0	0	1	1	3	3	3
avgbs_113981	1	0	0	1	1	0	0	0	3	3	3	0	1	1	0	1	0	0	3	0	0	0	0	1	0	0	1	1	0	1	0	0	0	1	1	3	3	3	1	1	1	3	0	1	3	1	3	3	1
avgbs_113986	3	1	1	1	3	1	1	1	3	3	3	1	1	1	1	1	3	1	3	0	1	1	1	3	1	3	2	1	1	1	1	3	0	3	0	1	3	3	3	1	2	3	3	3	1	1	3	3	3
avgbs_113995	1	1	3	3	3	1	3	1	1	1	3	1	1	3	1	1	3	1	3	0	1	1	1	3	3	1	1	3	0	1	1	1	0	1	3	3	0	1	1	1	3	1	0	0	3	1	1	1	3
avgbs_114007	3	1	3	1	1	3	1	3	1	1	1	1	1	3	1	1	3	1	1	3	0	0	1	3	3	1	1	3	1	1	3	3	3	1	1	3	3	1	3	3	3	3	0	3	3	1	1	1	1
avgbs_114028	3	1	1	3	3	3	3	3	1	3	3	1	1	1	1	3	3	3	1	1	1	0	1	3	0	1	3	3	3	1	3	1	1	3	1	3	1	3	3	1	1	3	0	3	1	1	3	1	1
avgbs_114040	1	3	3	3	1	1	3	1	3	1	3	0	3	3	1	1	3	1	1	3	0	3	1	1	3	3	1	1	1	1	1	3	1	3	3	3	1	3	1	1	0	3	1	1	1	1	3	1	1
avgbs_114054	0	0	0	3	3	1	1	1	0	1	1	0	1	3	1	0	1	3	1	3	3	0	0	0	0	3	0	1	0	1	1	0	0	0	0	1	3	1	1	3	1	3	0	1	3	1	0	3	0
avgbs_114055	1	1	0	0	1	3	0	0	3	3	3	3	3	1	3	0	1	1	3	0	1	0	0	3	0	3	0	3	0	1	3	3	0	3	1	1	1	1	3	0	3	1	1	1	3	1	3	1	3
avgbs_114056	1	1	0	0	1	3	0	0	3	3	3	3	3	1	3	0	1	1	3	0	1	0	0	3	0	3	0	3	0	1	3	3	0	3	1	1	1	1	3	0	3	1	1	1	3	1	3	1	3
avgbs_114081	3	3	1	3	3	1	1	1	3	1	3	3	3	3	1	1	1	1	3	3	3	1	0	3	3	3	1	3	1	3	3	0	0	1	3	1	1	3	0	0	3	1	3	3	3	1	3	1	1
avgbs_114082	3	1	0	1	3	3	1	3	1	1	3	1	1	1	1	1	3	1	1	3	0	0	1	1	1	3	3	1	1	3	1	3	3	1	3	3	1	1	1	1	2	1	1	1	3	1	1	1	3
avgbs_114084	3	1	0	1	3	3	0	3	1	1	3	0	0	3	1	0	3	0	1	0	0	0	1	1	0	3	3	3	3	0	1	0	0	0	0	0	1	1	1	1	2	1	0	1	3	1	1	1	0
avgbs_114085	0	0	3	1	3	1	0	0	1	1	1	0	3	1	3	0	0	0	1	0	0	0	1	3	1	3	0	3	3	1	1	0	3	3	0	0	1	3	1	0	1	1	1	1	1	1	3	1	1
avgbs_11409	3	1	0	1	1	1	3	3	1	3	3	1	3	3	1	1	1	3	3	3	3	0	1	3	3	3	0	3	1	1	3	1	0	1	0	3	1	3	1	0	1	1	0	3	1	1	1	1	1
avgbs_114090	1	1	0	3	1	1	0	1	3	3	1	0	1	1	1	3	3	0	3	3	0	0	3	3	1	1	3	1	1	2	3	3	0	3	1	1	3	1	0	3	3	1	1	1	1	1	1	1	3
avgbs_114119	1	3	0	3	1	3	1	0	3	1	3	0	0	1	1	3	1	0	3	0	0	0	3	1	1	3	0	1	3	3	3	3	1	3	0	1	0	1	1	0	3	3	3	3	1	1	1	3	1
avgbs_114120	1	3	0	3	1	3	1	0	3	1	3	0	0	1	1	3	1	0	3	0	0	0	3	1	1	3	0	1	3	3	3	3	1	3	0	1	0	1	1	0	3	3	3	3	1	1	1	3	1
avgbs_114121	1	3	0	3	1	3	1	0	3	1	3	0	0	1	1	3	1	0	3	0	0	0	3	1	1	3	0	1	3	3	3	3	1	3	0	1	0	1	1	0	3	3	3	3	1	1	1	3	1
avgbs_114130	0	0	0	0	1	3	0	1	3	3	1	0	0	1	1	3	3	1	0	0	3	0	3	3	1	1	3	1	0	3	3	3	1	3	0	1	3	1	1	3	3	1	1	1	1	1	1	1	3
avgbs_114131	0	0	0	0	1	3	0	1	3	3	1	0	0	1	1	3	3	1	0	0	3	0	3	3	1	1	3	1	0	3	3	3	1	3	0	1	3	1	1	3	3	1	1	1	1	1	1	1	3
avgbs_114139	3	1	3	0	3	3	0	0	1	3	3	0	0	0	1	0	0	3	1	0	1	0	0	0	1	0	0	0	0	1	0	0	0	3	0	3	1	3	3	0	1	1	3	3	0	1	3	1	1
avgbs_114141	1	1	3	3	3	1	3	1	3	1	3	0	1	0	1	1	3	3	3	1	1	0	1	3	3	1	1	3	0	1	1	1	3	1	3	3	3	1	3	1	3	1	3	3	3	1	1	1	3
avgbs_11416	1	0	1	3	1	1	1	1	1	1	1	1	0	3	1	0	3	3	1	1	1	3	3	3	0	0	1	1	1	3	1	1	1	0	0	3	1	1	3	3	0	1	1	0	3	1	3	3	3
avgbs_114185	3	1	0	3	3	1	0	1	3	1	3	0	1	2	1	1	0	0	3	3	3	0	1	3	0	0	3	3	1	1	1	1	0	1	3	0	3	1	3	1	2	1	3	3	0	1	1	3	1
avgbs_114186	3	1	0	3	3	1	0	1	3	1	3	0	1	2	1	1	0	0	3	3	3	0	1	3	0	0	3	3	1	1	1	1	0	1	3	0	3	1	3	1	2	1	3	3	0	1	1	3	1
avgbs_1142	3	1	3	0	3	3	0	1	1	1	3	0	1	1	3	0	0	0	1	1	0	0	3	1	0	0	1	1	3	1	0	0	1	3	0	2	0	0	3	0	1	0	0	0	1	1	1	1	0
avgbs_114206	3	0	1	1	3	0	1	0	3	1	1	0	1	1	3	1	3	0	3	3	3	0	0	1	0	3	1	1	3	3	1	3	3	1	3	3	1	3	1	1	0	1	0	0	3	1	1	1	3
avgbs_114213	3	3	1	3	1	1	0	1	0	1	3	1	0	3	3	1	3	3	1	3	3	0	3	1	0	1	1	3	1	1	1	3	0	1	0	3	3	3	0	3	2	3	0	1	1	1	1	3	3
avgbs_11422	1	3	0	1	1	3	0	0	0	1	1	1	1	3	1	3	3	0	3	0	3	0	0	1	3	3	0	1	3	3	0	1	1	0	3	3	3	1	1	1	2	1	0	1	3	1	3	1	3
avgbs_114228	3	0	3	3	3	3	3	0	0	3	3	0	1	1	0	0	0	0	1	0	1	0	1	3	0	1	0	3	0	0	0	0	0	3	0	3	1	0	3	0	1	0	0	3	1	0	3	0	1
avgbs_114246	3	1	0	1	3	3	3	0	1	1	1	1	1	3	0	0	3	0	3	0	1	1	3	3	0	1	1	3	0	1	1	3	3	1	1	3	1	0	3	3	3	3	0	3	3	1	1	1	1
avgbs_114255	0	0	3	1	3	3	1	0	1	1	3	0	0	3	3	0	1	3	1	0	1	0	0	0	0	1	0	1	3	1	0	3	1	3	1	1	0	1	1	1	0	0	0	3	1	1	3	1	0
avgbs_114258	3	1	3	1	3	3	1	0	3	3	3	1	1	1	1	1	1	0	1	3	3	0	3	0	3	1	1	3	1	3	1	3	1	1	0	3	1	3	1	3	0	3	1	1	0	1	1	2	0
avgbs_114298	3	1	3	3	3	3	3	3	1	3	3	1	1	1	1	3	3	3	1	1	1	0	1	3	1	1	1	3	3	1	3	0	1	3	1	3	1	3	3	1	1	1	0	3	1	1	3	1	1
avgbs_114307	3	3	3	3	1	1	1	1	1	1	1	0	1	3	3	1	2	1	1	3	0	0	1	3	1	1	3	1	1	3	1	1	1	1	3	3	0	3	1	3	1	1	3	3	3	1	3	1	3
avgbs_11433	1	3	1	0	1	1	0	0	1	1	1	1	0	3	0	0	3	3	0	0	0	1	0	3	0	3	0	1	1	3	0	0	0	1	1	3	0	1	3	3	1	1	0	0	2	1	3	0	3
avgbs_11434	3	1	1	3	3	2	1	1	3	1	1	1	1	1	1	3	1	3	1	1	1	3	1	3	3	1	1	1	1	3	1	3	3	1	1	1	1	1	3	1	3	1	1	1	3	1	3	3	3
avgbs_11435	1	0	1	1	1	3	1	1	3	1	2	1	1	3	1	0	3	1	3	3	2	0	3	1	0	3	0	1	3	3	0	1	1	1	3	3	0	1	0	1	1	1	1	1	3	1	3	1	0
avgbs_114367	3	1	0	1	3	1	1	1	1	2	1	0	1	1	1	1	1	3	1	1	1	1	1	0	0	3	3	1	1	1	1	0	3	0	1	1	3	0	3	0	2	3	0	3	1	1	3	3	3
avgbs_114373	1	3	1	3	3	0	1	0	1	3	1	0	1	0	1	1	0	3	1	0	0	0	0	1	0	3	1	1	0	0	0	1	0	1	0	1	1	1	1	3	1	3	0	0	3	1	1	3	0
avgbs_114398	1	3	1	1	1	3	3	3	1	3	3	3	3	1	3	1	1	1	3	3	3	3	3	1	3	1	3	3	3	1	3	1	3	3	0	1	1	1	3	3	3	3	0	3	1	1	3	1	1
avgbs_1144	1	3	3	1	3	0	0	0	3	1	1	0	0	3	0	1	1	0	0	0	3	0	1	3	0	3	0	3	0	0	0	0	1	0	0	0	0	1	3	3	3	3	0	1	0	1	1	1	0
avgbs_114400	0	3	0	0	1	3	0	3	3	3	3	0	1	1	0	0	3	0	1	3	3	0	3	1	1	3	0	0	0	3	0	0	0	3	0	0	0	3	0	0	3	1	0	3	1	1	3	1	0
avgbs_114402	3	1	0	1	3	3	1	0	1	1	3	1	1	1	1	1	3	1	1	3	3	3	1	1	1	3	3	1	1	3	1	0	3	1	3	3	1	1	1	1	3	1	0	1	3	1	1	1	3
avgbs_114412	3	1	1	1	1	3	0	0	1	1	3	0	0	3	1	3	1	0	3	3	0	0	0	3	0	3	0	3	0	0	0	0	3	3	0	3	0	0	0	3	0	3	0	0	0	1	0	1	1
avgbs_114419	3	1	0	1	3	3	1	3	3	3	3	1	1	1	1	1	1	1	1	3	3	1	3	3	3	1	3	3	1	3	1	3	1	1	3	3	1	3	1	3	3	3	0	1	3	1	1	2	3
avgbs_114420	3	1	0	1	3	3	1	3	3	3	3	1	1	1	1	1	1	1	1	3	3	1	3	3	3	1	3	3	1	3	1	3	1	1	3	3	1	3	1	3	3	3	0	1	3	1	1	2	3
avgbs_114488	3	0	0	0	0	1	0	0	0	3	1	0	0	1	3	0	0	0	3	0	0	0	0	3	0	0	3	1	0	0	0	3	0	3	1	0	1	3	0	1	0	3	1	3	0	1	3	1	0
avgbs_114497	1	1	3	3	1	3	3	3	3	3	1	3	3	1	1	1	1	3	1	3	3	3	3	1	2	1	3	3	1	3	1	3	1	3	3	1	3	1	3	3	1	3	0	3	1	1	1	1	0
avgbs_114512	1	0	0	0	1	3	3	0	0	3	3	0	3	1	3	0	0	1	3	0	0	0	0	3	0	0	3	3	1	0	3	0	1	3	0	1	1	0	3	0	3	0	0	1	0	1	0	0	3
avgbs_114514	0	0	0	1	1	0	0	0	0	3	0	3	3	1	0	1	0	0	3	0	0	0	0	0	1	0	3	3	0	0	0	0	0	0	0	1	1	0	1	3	3	3	1	1	1	1	3	1	0
avgbs_114524	3	1	1	3	1	1	1	2	3	3	1	1	3	3	3	1	1	0	3	3	3	0	1	1	1	1	1	3	3	1	1	1	3	3	0	3	3	3	3	1	3	1	0	3	1	1	3	3	1
avgbs_114530	0	1	1	1	3	1	1	0	1	3	3	1	3	1	1	0	3	0	3	0	0	0	1	3	0	3	3	1	1	1	1	3	3	3	0	1	0	3	3	0	2	3	0	3	1	1	3	3	3
avgbs_114532	3	1	3	1	1	1	0	1	1	3	3	3	3	3	1	3	1	1	1	1	1	0	1	3	1	1	1	3	1	1	1	1	0	0	0	1	0	1	1	3	1	3	0	1	1	1	3	1	3
avgbs_114537	1	3	0	3	1	0	0	3	1	1	3	3	1	3	1	1	3	3	3	3	3	0	3	1	3	1	0	3	1	1	3	3	0	3	0	3	3	3	1	3	0	1	0	1	3	1	3	3	3
avgbs_11454	1	3	3	1	1	3	1	1	3	1	3	1	1	3	1	3	2	3	3	2	0	3	3	2	3	3	3	1	3	3	1	1	3	1	1	2	3	1	1	3	3	3	0	3	1	1	3	1	3
avgbs_114542	1	1	1	1	1	3	3	1	1	3	1	0	3	3	3	0	1	1	3	3	3	0	0	1	1	3	3	3	1	1	3	2	3	3	0	1	3	3	1	1	3	2	0	3	3	1	1	3	1
avgbs_114543	1	1	1	1	1	3	3	1	1	3	1	0	3	3	3	0	1	1	3	3	3	0	0	1	1	3	3	3	1	1	3	2	3	3	0	1	3	3	1	1	3	2	0	3	3	1	1	3	1
avgbs_114564	3	1	1	3	0	0	3	0	1	3	3	0	1	0	3	0	0	1	1	0	0	0	3	1	0	0	0	3	1	1	3	0	1	1	3	0	3	2	1	3	1	3	0	1	1	1	3	1	3
avgbs_114575	3	1	0	1	3	3	1	3	3	3	3	1	1	1	1	1	1	1	1	3	3	1	3	3	3	1	3	3	1	3	1	3	1	1	3	3	1	3	1	3	3	3	0	1	3	1	1	2	3
avgbs_114576	3	1	0	1	3	3	1	3	3	3	3	1	1	1	1	1	1	1	1	3	3	1	3	3	3	1	3	3	1	3	1	3	1	1	3	3	1	3	1	3	3	3	0	1	3	1	1	2	3
avgbs_114582	3	0	0	1	3	0	1	0	1	1	3	0	1	3	3	0	1	1	1	1	1	0	0	1	0	1	3	1	0	1	0	3	1	1	0	1	3	1	1	1	0	3	3	0	1	1	3	0	0
avgbs_114597	3	3	1	3	3	3	1	0	1	1	1	3	1	3	3	3	3	1	1	1	1	0	0	0	0	0	0	3	1	1	1	0	3	1	0	1	3	3	3	3	1	3	3	3	3	1	3	1	3
avgbs_114611	3	1	3	1	3	1	0	1	1	1	1	1	3	1	3	1	1	3	1	3	3	3	0	3	0	3	1	3	3	1	1	1	3	3	1	1	1	3	1	3	1	1	1	1	1	1	3	1	1
avgbs_114613	1	1	0	3	3	3	0	0	0	1	3	0	0	3	3	3	1	1	1	0	0	0	3	0	3	0	0	1	1	3	3	1	3	1	1	1	3	3	1	1	3	1	0	1	1	1	1	1	1
avgbs_114631	1	1	1	1	3	1	1	3	1	3	1	1	1	1	3	3	3	3	1	3	3	3	1	1	1	3	1	3	3	3	1	1	1	3	3	3	3	3	1	1	2	3	3	3	3	1	1	3	1
avgbs_114633	3	1	0	1	3	1	3	0	1	1	1	1	1	3	1	1	0	1	3	0	1	1	3	3	3	0	0	3	1	1	1	0	0	1	1	0	1	1	0	3	0	3	0	3	0	1	1	1	0
avgbs_114641	3	3	0	3	0	1	1	0	0	1	0	0	3	3	0	1	0	0	0	0	0	3	0	0	3	0	1	3	0	0	0	0	0	1	0	3	3	0	3	3	3	3	0	0	0	1	1	3	0
avgbs_114648	1	1	0	3	3	3	0	0	0	3	1	1	0	1	1	1	0	3	3	3	0	0	3	1	0	1	3	1	0	3	1	3	0	0	0	1	0	0	3	3	1	1	0	0	1	1	1	1	1
avgbs_11466	1	0	0	1	3	3	0	3	3	3	1	0	3	1	1	1	1	3	0	3	3	0	3	1	0	1	0	1	1	3	1	0	0	3	3	1	3	0	3	3	0	3	0	3	1	1	1	1	1
avgbs_114676	3	1	1	1	1	0	0	0	0	3	3	0	3	0	1	0	0	0	3	0	0	0	3	3	0	0	0	3	0	0	3	1	1	0	0	0	1	1	3	1	1	3	0	1	1	1	1	1	3
avgbs_114691	3	1	3	1	3	3	0	3	0	3	3	1	1	3	1	1	0	0	1	0	0	0	0	3	3	3	3	3	0	3	1	3	0	1	0	3	0	3	0	0	3	3	0	0	0	1	1	3	3
avgbs_114692	0	3	0	1	1	3	3	3	1	3	3	0	3	1	3	1	1	0	3	0	3	3	0	1	0	0	3	3	3	1	3	1	0	3	0	0	0	3	1	3	3	3	0	0	0	1	3	1	1
avgbs_114707	1	1	3	1	1	3	1	3	3	3	3	0	1	3	1	3	1	1	3	1	3	0	3	3	3	3	1	3	1	3	3	3	3	1	3	3	3	3	3	3	0	3	0	3	1	1	3	1	1
avgbs_114709	0	0	1	3	3	1	0	0	3	1	3	3	3	3	1	1	1	1	3	0	3	0	3	0	3	3	0	0	0	3	3	1	0	1	3	1	1	3	3	3	3	1	0	3	3	1	3	1	1
avgbs_114710	0	0	1	3	3	1	0	0	3	1	3	3	3	3	1	1	1	1	3	0	3	0	3	0	3	3	0	0	0	3	3	1	0	1	3	1	1	3	3	3	3	1	0	3	3	1	3	1	1
avgbs_114722	1	0	0	1	3	1	0	1	1	1	1	1	3	1	3	1	1	0	1	3	0	3	1	3	0	0	1	3	3	1	3	0	3	0	0	1	0	0	1	3	1	1	1	1	3	1	3	1	1
avgbs_114729	0	1	1	0	0	3	3	1	3	3	3	3	3	0	3	1	0	0	3	1	1	3	3	3	3	3	3	3	1	0	3	3	0	3	0	1	1	1	3	1	0	1	0	1	1	1	3	1	3
avgbs_114734	3	3	1	3	1	1	0	1	1	1	3	1	3	3	3	1	3	3	1	3	3	3	3	1	3	1	1	3	1	1	1	3	1	1	1	3	3	3	3	3	2	3	1	1	1	1	1	3	3
avgbs_114735	3	1	0	3	2	3	3	0	0	3	3	1	1	1	0	3	3	3	1	1	1	0	1	3	0	1	0	1	0	1	3	1	1	3	0	3	1	3	3	1	0	1	0	3	0	1	3	1	0
avgbs_114737	1	3	3	1	3	3	1	3	3	3	1	1	3	3	1	1	3	3	1	1	0	1	3	3	3	3	3	1	3	1	3	1	3	1	0	1	1	1	1	3	3	1	0	3	1	1	3	3	1
avgbs_114749	0	1	0	3	0	3	0	0	0	3	3	0	1	1	1	3	3	3	1	0	0	0	1	3	0	0	0	1	3	1	3	0	0	3	0	3	1	0	1	1	1	1	0	0	1	1	3	0	1
avgbs_11475	1	3	0	1	1	3	0	3	1	2	1	3	3	1	3	0	1	1	3	3	0	0	3	1	3	0	3	3	0	1	3	0	0	3	0	1	0	1	3	3	3	3	3	0	1	1	3	1	0
avgbs_11476	1	3	0	1	1	3	0	3	1	2	1	3	3	1	3	0	1	1	3	3	0	0	3	1	3	0	3	3	0	1	3	0	0	3	0	1	0	1	3	3	3	3	3	0	1	1	3	1	0
avgbs_114768	0	1	3	3	0	1	1	1	0	3	1	0	1	1	3	1	0	3	3	3	0	0	1	3	3	3	3	1	1	1	1	0	0	0	0	3	3	3	1	1	1	3	0	3	1	1	3	3	1
avgbs_114769	0	1	3	3	0	1	1	1	0	3	1	0	1	1	3	1	0	3	3	3	0	0	1	3	3	3	3	1	1	1	1	0	0	0	0	3	3	3	1	1	1	3	0	3	1	1	3	3	1
avgbs_114773	0	3	3	1	1	3	3	3	1	3	3	0	3	1	1	3	0	0	1	3	0	0	0	3	1	3	1	1	3	3	0	1	3	3	3	3	0	3	3	1	3	3	0	1	1	1	3	1	1
avgbs_11478	0	1	1	1	1	3	3	1	3	3	3	3	3	1	3	1	1	1	3	1	1	0	1	0	0	3	0	3	1	1	3	0	1	3	1	1	1	1	3	1	3	1	1	1	3	1	3	1	3
avgbs_114782	3	1	1	1	1	3	0	1	1	1	3	0	3	3	0	0	1	1	3	0	0	0	0	3	3	3	3	0	0	3	3	0	0	2	3	0	1	0	3	0	1	3	0	0	0	1	1	1	0
avgbs_11479	1	3	0	1	0	0	3	3	0	1	1	0	1	1	1	1	0	3	3	3	3	0	3	1	0	3	0	0	0	1	3	3	0	1	3	3	1	1	0	0	3	0	0	3	0	1	1	1	0
avgbs_1148	0	1	3	1	0	3	1	3	3	3	3	1	0	0	1	1	0	1	1	3	3	0	3	3	0	1	1	3	1	3	1	3	1	1	0	3	1	0	1	3	1	3	0	1	3	1	1	1	3
avgbs_11480	0	3	3	0	3	3	1	0	0	1	3	0	0	3	3	0	0	3	0	0	0	3	3	0	0	1	3	1	0	0	3	0	0	3	1	0	0	1	0	1	0	1	0	3	0	1	3	0	3
avgbs_114802	1	1	3	1	3	3	3	3	3	3	1	1	3	1	1	1	1	3	3	3	3	0	3	1	0	1	0	1	3	3	1	3	3	3	3	1	3	3	3	3	1	3	0	3	1	1	1	1	1
avgbs_114803	1	1	3	1	3	3	3	3	3	3	1	1	3	1	1	1	1	3	3	3	3	0	3	1	0	1	0	1	3	3	1	3	3	3	3	1	3	3	3	3	1	3	0	3	1	1	1	1	1
[truncated: 15,141 more rows]
[truncated: 48 more columns]
