# Supplementary material for: Using Genotyping-By-Sequencing (GBS) for Genomic Discovery in Cultivated Oat
Source: PLoS One. 2014 Jul 21;9(7):e102448. doi: 10.1371/journal.pone.0102448 (PMC4105502; doi:10.1371/journal.pone.0102448)
Supplement: Table S1 — GBS mapping data for the six bi-parental populations used to update the oat consensus map (Oliver et al ., 2013). (ZIP) [file pone.0102448.s018.zip › Table_S1_OxT.txt]

# Array-based SNP markers (prefixed "BA" or "GMI") are from dataset S2 of Oliver et al., 2013 PLoS ONE 8: e58068. GBS markers (prefixed "avgbs") are from this work.
# Markers were filtered using the following criteria: completeness = 50%, MAF = 35, heterozygosity = 8.
# Marker phases have been checked: "1" represents the female parent's genotype, "3" the male parent's genotype, "2" a heterozygote and "0" missing data.
Locus	OT.001	OT.002	OT.003	OT.004	OT.005	OT.006	OT.007	OT.008	OT.009	OT.010	OT.011	OT.012	OT.013	OT.014	OT.015	OT.016	OT.017	OT.019	OT.020	OT.021	OT.022	OT.023	OT.024	OT.025	OT.026	OT.027	OT.029	OT.030	OT.031	OT.032	OT.033	OT.034	OT.036	OT.037	OT.038	OT.039	OT.040	OT.041	OT.042	OT.045	OT.047	OT.048	OT.049	OT.050	OT.051	OT.052	OT.054	OT.055	OT.056
BA_grs_c10611_259	1	3	1	1	3	3	3	3	1	3	1	1	3	3	1	1	3	3	1	3	3	3	3	3	1	3	1	1	1	1	1	3	3	3	3	1	3	3	1	3	1	2	3	1	3	1	3	1	3
GMI_DS_A3_388_107	3	3	3	1	3	3	3	3	3	1	3	3	1	1	3	1	3	1	3	3	3	1	1	1	3	1	1	1	3	1	3	3	3	1	3	1	3	3	1	3	1	3	3	3	3	1	3	3	3
GMI_DS_A3_39_99	3	1	1	1	3	3	1	3	1	3	1	3	1	3	3	3	3	1	1	1	1	3	1	3	1	1	3	3	3	1	3	1	3	1	3	1	3	3	3	3	1	1	3	1	1	3	1	3	3
GMI_DS_A3_435_344	1	1	3	3	3	1	1	3	3	1	3	3	3	1	3	3	3	1	2	3	1	3	1	1	3	3	3	3	1	3	1	3	3	3	3	3	1	3	3	1	3	1	1	1	1	3	1	3	1
GMI_DS_CC10035_89	1	1	3	3	1	3	3	1	3	1	3	1	3	1	1	1	1	1	3	3	1	3	1	3	3	1	1	1	3	3	1	1	3	3	1	1	1	1	3	1	3	1	3	1	3	3	1	3	1
GMI_DS_CC11029_65	1	3	1	1	3	3	3	3	3	3	1	1	1	3	1	1	3	3	1	3	3	3	3	3	1	3	1	1	1	1	1	3	3	3	3	1	3	3	1	3	1	2	3	1	3	1	3	1	3
GMI_DS_CC11622_247	1	1	3	3	3	3	3	3	1	3	3	1	1	1	3	3	3	3	1	3	3	3	1	3	1	1	1	3	1	3	1	3	1	1	1	1	3	3	3	3	3	3	1	3	3	3	3	3	3
GMI_DS_CC12000_73	1	1	1	3	3	1	1	3	3	3	3	1	1	3	1	3	3	3	1	1	3	3	1	3	1	3	1	3	3	1	1	3	3	3	1	1	1	1	1	1	1	3	3	1	1	3	1	1	1
GMI_DS_CC2032_276	1	1	1	1	3	3	3	3	1	3	3	1	1	3	1	3	1	1	1	3	3	1	1	3	1	3	3	1	3	3	3	3	3	3	3	1	3	3	1	3	3	1	1	3	1	1	3	1	1
GMI_DS_CC2357_196	3	1	1	1	3	3	1	2	3	3	0	3	3	1	1	1	3	1	1	1	3	3	3	1	3	1	3	3	1	1	3	3	3	1	1	1	1	1	3	1	3	1	1	3	1	1	3	1	1
GMI_DS_CC2679_57	1	1	1	1	3	3	3	3	1	3	3	1	1	3	1	3	1	1	1	3	3	1	1	3	1	3	3	1	3	3	1	3	3	3	3	1	3	3	1	3	3	1	1	3	1	1	3	1	1
GMI_DS_CC2783_160	3	3	3	3	1	1	1	1	3	1	1	1	3	1	1	3	1	1	1	1	1	1	1	3	1	3	1	3	3	1	3	3	1	3	3	1	3	1	3	1	1	1	1	3	1	1	3	1	1
GMI_DS_CC2890_146	1	3	3	2	3	1	1	3	3	3	1	3	1	3	3	1	3	3	3	1	3	3	1	3	1	3	3	3	3	3	3	3	1	1	3	1	1	1	3	3	1	3	3	3	1	1	1	1	3
GMI_DS_CC3048_64	3	1	1	3	3	1	3	3	3	3	3	1	1	1	3	1	1	1	1	1	3	3	1	1	1	3	3	3	1	1	3	3	3	1	1	3	1	1	3	3	3	1	1	3	1	1	3	3	3
GMI_DS_CC3171_218	3	3	3	1	3	3	3	3	3	1	3	3	1	1	3	1	3	1	3	3	3	1	1	1	3	1	1	1	3	1	3	3	3	1	3	1	3	3	1	3	1	3	3	3	3	1	3	3	3
GMI_DS_CC3774_51	1	1	3	3	3	1	3	3	3	3	1	3	3	1	3	3	1	3	3	3	1	1	3	3	3	3	1	3	3	1	3	1	3	3	1	1	3	3	3	1	3	3	1	1	3	1	1	3	1
GMI_DS_CC4033_368	1	1	3	3	3	3	3	3	1	3	3	1	1	3	1	3	1	3	1	1	3	1	1	1	1	3	3	1	3	1	1	3	3	1	3	1	3	3	1	3	3	1	1	3	1	1	3	1	1
GMI_DS_CC4575_55	3	1	1	3	3	1	1	3	1	3	1	1	3	1	3	1	1	1	1	1	3	1	1	1	3	3	3	1	1	3	1	1	3	1	1	3	1	1	1	1	1	1	1	3	3	3	1	3	1
GMI_DS_CC5384_163	3	3	3	1	3	3	3	3	3	1	3	3	1	1	3	1	3	1	3	3	3	1	1	1	3	1	1	1	3	1	3	3	3	1	3	1	3	3	1	3	1	3	3	3	3	1	3	3	3
GMI_DS_CC5507_90	1	1	1	3	3	3	1	3	1	3	1	3	1	3	3	3	3	3	1	1	1	3	1	3	3	3	3	3	3	1	3	1	3	3	1	1	1	3	3	3	3	1	3	3	3	1	1	1	3
GMI_DS_CC5684_99	1	3	3	1	3	3	3	3	3	3	1	1	1	3	1	2	1	3	1	1	1	3	3	3	1	1	3	1	1	3	3	1	1	1	3	1	3	1	3	1	3	1	3	1	1	1	1	3	1
GMI_DS_CC5720_167	1	1	3	1	1	3	3	1	1	3	1	3	3	3	1	3	1	1	3	3	3	1	3	3	3	3	3	1	3	3	1	3	3	3	3	3	1	3	3	1	1	1	1	1	3	3	1	3	1
GMI_DS_CC5751_111	1	1	1	1	3	3	3	3	3	3	3	1	1	3	1	3	3	1	1	3	3	3	3	1	1	1	3	1	3	3	3	3	1	3	1	3	1	1	3	3	3	3	1	1	3	3	1	3	1
GMI_DS_CC6030_255	1	1	3	3	3	3	3	3	1	3	3	1	1	3	1	3	1	1	1	2	3	1	1	3	1	3	3	1	3	3	1	3	3	3	3	1	3	3	1	3	3	1	1	3	1	1	3	1	1
GMI_DS_CC6556_81	1	3	1	3	1	1	3	1	1	1	3	1	3	1	3	3	1	3	1	1	3	1	3	1	1	3	1	1	3	1	3	1	3	3	1	1	3	1	3	3	3	3	3	1	3	3	1	1	1
GMI_DS_CC7281_186	3	1	1	3	3	1	3	3	3	3	3	1	3	1	1	1	1	1	1	1	3	1	1	1	1	3	3	3	1	1	3	3	3	3	1	1	1	1	3	3	3	1	1	3	1	1	3	3	3
GMI_DS_CC7691_280	1	1	3	3	1	3	3	1	3	1	1	1	3	3	1	3	1	3	1	3	3	3	3	1	1	3	1	1	1	1	1	1	1	1	3	3	3	1	3	3	3	1	1	1	1	1	1	1	1
GMI_DS_CC7846_153	3	1	1	3	3	1	3	3	3	3	3	1	3	1	1	1	1	1	1	1	3	1	1	1	1	3	3	3	1	1	3	3	3	3	1	1	1	1	3	3	3	1	1	3	1	1	3	3	3
GMI_DS_CC8468_91	1	1	3	3	3	3	3	3	1	3	3	1	1	3	1	3	1	3	1	1	3	1	1	1	1	3	3	1	3	3	1	3	3	1	3	1	3	3	1	3	3	1	1	3	1	1	3	1	1
GMI_DS_CC8554_381	1	1	1	1	3	3	3	3	3	3	3	1	3	3	1	3	3	1	1	3	3	3	3	1	1	1	3	1	3	3	1	3	1	3	1	3	1	1	3	3	3	3	1	2	3	3	1	3	1
GMI_DS_CC8640_82	1	1	1	3	1	3	2	1	1	1	3	3	3	3	3	1	3	3	1	3	3	3	3	3	1	1	1	3	3	3	1	1	1	3	1	3	3	3	3	3	1	3	1	1	3	3	3	3	3
GMI_DS_CC8829_137	3	3	3	1	3	3	3	3	3	1	3	3	1	1	3	1	3	1	3	3	3	1	1	1	3	1	1	1	3	1	3	3	3	1	3	1	3	3	1	3	1	3	3	3	3	1	3	3	3
GMI_DS_CC8923_203	1	1	1	3	1	3	3	1	1	1	3	3	1	1	3	1	3	1	1	3	3	3	3	3	1	1	1	3	3	3	1	3	1	3	1	3	3	1	3	3	1	3	1	1	3	3	3	3	3
GMI_DS_CC9316_186	3	1	1	3	1	1	1	1	3	3	3	1	1	3	1	3	3	3	1	3	3	3	3	1	3	1	1	3	3	3	1	3	3	3	1	3	3	1	3	1	1	3	1	3	3	1	3	3	1
GMI_DS_CC9448_443	1	1	3	3	1	3	3	1	3	1	3	1	3	1	1	1	1	1	3	3	1	3	1	3	3	1	3	1	3	3	1	1	3	3	1	1	1	2	3	1	3	1	3	1	3	3	1	3	1
GMI_DS_CC9736_146	3	1	1	1	1	3	3	3	1	3	3	3	3	1	1	1	3	1	1	1	3	3	3	1	3	1	3	3	1	1	3	3	3	1	1	1	1	1	3	1	1	1	1	3	1	1	3	1	1
GMI_DS_CC9867_119	1	3	3	3	1	1	3	3	3	1	1	3	3	1	3	3	1	1	3	3	3	1	1	3	1	3	3	1	1	3	1	3	1	1	3	1	1	3	3	1	3	1	1	3	1	1	1	1	1
GMI_DS_CC9934_185	1	1	3	3	3	3	3	3	1	3	3	1	1	3	1	3	1	1	1	2	3	1	1	3	1	3	3	1	3	3	1	3	3	3	3	1	3	3	1	3	3	1	1	3	1	1	3	1	1
GMI_DS_CC9972_92	1	1	1	3	1	3	2	1	1	1	3	3	3	3	3	1	3	3	1	3	3	3	3	3	1	1	1	3	3	3	1	1	1	3	1	3	3	3	3	3	1	3	1	1	3	3	3	3	3
GMI_DS_oPt-12128_39	3	3	1	3	3	1	3	3	1	1	1	1	3	3	1	1	3	1	1	3	1	3	1	1	3	1	3	1	3	1	3	3	3	1	3	1	1	1	1	3	3	3	1	1	3	1	3	1	3
GMI_DS_oPt-13151_665	1	3	3	1	1	3	1	1	1	3	1	1	1	3	1	1	1	1	1	1	1	1	1	1	3	3	3	1	1	1	3	1	3	3	3	3	1	3	3	3	1	1	3	3	3	3	3	3	1
GMI_DS_oPt-1466_323	3	1	1	1	1	1	3	1	3	3	1	3	1	3	1	1	2	1	2	1	3	3	3	3	3	1	3	1	1	1	1	1	3	1	1	3	1	3	3	1	1	3	3	1	3	3	1	3	1
GMI_DS_oPt-15595_189	1	2	1	3	1	1	3	1	1	1	3	1	3	1	3	3	1	3	3	3	3	3	3	1	1	3	3	3	1	1	3	1	3	1	3	1	3	3	3	3	3	3	1	1	3	3	3	1	1
GMI_DS_oPt-15903_270	1	3	1	1	1	3	3	3	1	3	1	1	3	3	1	1	0	3	1	1	3	3	3	3	3	3	1	1	1	1	1	3	3	3	1	1	1	3	1	1	0	1	1	1	1	3	3	1	0
GMI_DS_oPt-16568_206	1	3	3	3	1	1	3	3	3	1	1	3	3	1	3	3	1	1	3	3	3	1	1	3	1	3	3	1	1	3	1	3	1	1	3	3	1	3	3	1	3	1	1	3	1	1	1	1	1
GMI_DS_oPt-17047_370	1	3	3	3	1	1	3	3	1	1	1	3	3	1	3	3	1	1	3	3	3	1	1	3	1	3	3	1	1	3	1	3	1	1	3	3	1	3	3	1	3	1	1	3	1	1	1	1	1
GMI_DS_oPt-17385_80	2	1	1	1	1	1	3	1	1	3	3	1	1	1	3	1	1	3	3	2	3	1	3	1	3	3	0	1	1	3	3	3	3	1	1	1	1	3	3	3	3	3	1	3	1	3	3	3	3
GMI_DS_oPt-18064_151	3	1	1	1	3	3	1	3	3	3	1	1	3	1	1	1	1	1	1	1	3	3	3	3	3	3	3	1	3	1	3	1	1	1	3	1	3	1	3	1	1	3	1	3	1	3	3	1	1
GMI_DS_oPt-2385_166	1	3	3	1	1	3	3	1	3	1	1	1	3	3	1	3	1	3	1	1	3	3	3	1	3	1	1	1	1	1	1	1	1	1	3	3	3	1	3	3	3	1	1	1	1	1	1	3	1
GMI_DS_oPt-2653_332	3	3	3	1	3	1	3	3	3	3	3	3	1	3	1	3	3	3	3	3	1	1	3	3	1	1	1	1	1	3	1	1	1	1	3	1	1	3	3	1	3	3	1	1	3	1	3	1	1
GMI_ES_CC10629_401	1	3	1	1	1	1	1	1	3	3	3	1	1	3	3	3	1	1	1	3	1	1	3	1	3	1	3	3	3	3	1	3	1	3	1	3	3	3	3	3	1	1	1	3	1	3	1	1	1
GMI_ES_CC10804_287	1	1	1	1	3	3	3	3	1	3	3	1	1	3	1	3	1	1	1	3	3	1	1	3	1	3	3	1	3	3	3	3	3	3	3	1	3	3	1	3	3	1	1	3	1	1	3	1	1
GMI_ES_CC11028_196	1	3	1	3	1	3	3	1	1	3	1	1	3	3	3	1	3	3	1	1	3	1	1	1	1	1	3	3	3	1	1	3	3	3	1	3	3	3	3	3	3	3	1	3	1	1	3	1	3
GMI_ES_CC11076_204	1	1	1	1	1	3	1	1	1	1	3	1	1	1	3	3	3	3	3	3	3	3	3	1	1	3	3	3	1	1	1	1	3	3	3	1	3	3	3	3	3	1	1	1	3	3	3	3	1
GMI_ES_CC11271_65	1	1	1	1	3	3	1	3	3	1	3	3	1	1	1	1	3	3	3	1	3	3	1	3	1	3	1	3	3	1	1	3	3	3	3	3	1	1	1	1	1	1	3	1	3	3	1	1	1
GMI_ES_CC11290_204	1	1	3	3	3	3	3	3	1	3	3	1	1	3	1	3	1	3	1	1	3	1	1	1	1	3	3	1	3	3	1	3	3	1	3	1	3	3	1	3	3	1	1	3	1	1	3	1	1
GMI_ES_CC11658_395	3	1	3	1	1	3	3	1	3	3	1	3	1	3	1	1	2	1	3	1	3	3	3	3	3	3	3	1	1	1	1	1	3	1	1	3	1	3	3	1	1	3	3	1	3	3	1	3	1
GMI_ES_CC11826_84	1	3	1	1	1	1	1	1	3	3	3	1	1	3	3	3	1	1	1	3	1	1	3	1	3	1	3	3	3	3	1	3	1	3	1	3	3	3	3	3	1	1	1	3	1	3	1	1	1
GMI_ES_CC12708_442	1	1	3	3	1	1	3	1	3	3	3	3	3	1	3	3	1	1	1	1	1	3	1	3	1	3	3	3	3	1	3	3	3	3	1	1	3	3	3	3	1	3	1	3	1	3	3	3	3
GMI_ES_CC12738_121	3	1	1	1	3	3	1	3	3	3	1	3	3	1	1	3	3	1	1	1	3	3	3	1	3	1	3	3	3	1	2	1	3	3	1	2	1	1	3	3	3	1	1	1	1	1	1	1	3
GMI_ES_CC13637_173	1	1	1	1	3	3	3	3	1	3	3	1	1	3	1	3	1	1	1	3	3	1	1	3	1	3	3	1	3	3	3	3	3	3	3	1	3	3	1	3	3	1	1	3	1	1	3	1	1
GMI_ES_CC14663_275	1	1	3	3	1	1	1	1	3	3	3	1	3	3	1	1	3	1	1	3	3	3	3	1	1	1	1	1	1	1	1	3	1	1	3	3	0	1	1	3	3	1	1	3	3	1	1	1	1
GMI_ES_CC15237_134	1	1	1	3	1	3	2	1	1	1	3	3	3	3	3	1	3	3	1	3	3	3	3	3	1	1	1	3	3	3	1	1	1	3	1	3	3	3	3	3	1	3	1	1	3	3	3	3	3
GMI_ES_CC15898_66	1	1	3	3	3	3	3	3	1	3	3	1	1	1	3	3	3	3	1	3	3	3	1	3	1	1	1	3	1	3	1	3	1	1	1	1	3	3	3	3	3	3	1	3	3	3	3	3	3
GMI_ES_CC16159_120	3	3	3	1	3	3	3	3	3	1	3	3	1	1	3	1	3	1	3	3	3	3	1	1	3	1	1	1	3	1	3	3	3	1	3	1	3	3	1	3	1	3	3	3	3	1	3	3	3
GMI_ES_CC16529_138	3	1	3	1	1	3	3	1	3	3	1	3	1	3	1	1	3	1	3	1	3	3	3	3	3	3	3	1	1	1	3	1	3	1	1	3	1	3	3	1	1	3	3	1	3	3	1	3	1
GMI_ES_CC17674_57	1	1	1	1	3	1	1	3	3	1	3	3	1	1	1	3	1	3	3	3	1	3	1	3	3	1	1	1	3	1	3	3	1	3	1	1	1	1	1	3	1	3	3	1	1	1	3	1	1
GMI_ES_CC17866_90	1	1	3	3	3	1	3	3	3	3	1	3	3	1	3	3	1	3	3	3	1	1	3	3	1	3	1	3	3	1	3	1	3	3	1	1	3	3	3	1	3	3	1	1	3	1	1	3	1
GMI_ES_CC18060_346	1	3	3	3	1	1	3	1	3	3	3	3	3	1	3	1	1	1	3	1	1	3	1	1	1	1	3	3	3	1	1	3	1	3	1	1	1	1	3	3	1	3	1	3	3	3	1	3	3
GMI_ES_CC18255_93	1	1	3	3	1	3	3	1	3	1	3	1	1	3	1	1	3	3	1	3	3	3	3	1	1	3	1	1	1	1	1	1	1	1	3	3	3	1	1	3	3	1	1	1	1	1	1	1	1
GMI_ES_CC2088_506	3	1	1	3	3	1	3	3	3	3	3	1	3	1	3	1	1	1	1	1	3	3	1	1	1	3	3	3	1	1	3	3	3	3	1	1	1	1	3	3	3	1	1	3	1	1	3	3	3
GMI_ES_CC2716_392	1	3	3	3	1	1	3	1	3	3	3	3	3	1	3	1	1	1	3	1	1	3	1	1	1	1	3	3	3	1	1	3	1	3	1	1	1	1	3	3	1	3	1	3	3	3	1	3	3
GMI_ES_CC3737_371	1	1	3	3	1	3	3	1	3	1	3	1	1	3	1	1	3	3	1	3	3	3	3	1	1	3	1	1	1	1	1	1	1	1	3	3	3	1	1	3	3	1	1	1	3	1	1	1	1
GMI_ES_CC3989_242	1	1	1	1	3	3	3	3	1	3	3	1	1	3	1	3	1	1	1	3	3	1	1	3	1	3	3	1	3	3	3	3	3	3	3	1	3	3	1	3	3	1	1	3	1	1	3	1	1
GMI_ES_CC4354_296	1	3	3	3	3	1	1	3	3	3	1	3	1	3	3	1	3	3	3	1	3	3	1	3	1	3	3	3	3	3	3	3	1	1	3	1	1	1	3	3	1	3	3	3	1	1	1	1	3
GMI_ES_CC4504_192	3	3	3	1	3	3	3	3	3	1	1	3	1	1	3	1	3	1	3	3	3	3	1	1	3	1	1	1	3	1	3	3	3	1	3	1	3	3	3	3	1	3	3	3	3	1	3	3	3
GMI_ES_CC4633_339	1	1	1	1	3	1	3	3	3	1	3	3	1	1	3	3	1	1	3	3	1	3	3	1	3	1	3	1	1	1	3	3	3	3	1	3	1	1	3	3	1	3	3	1	3	3	3	1	3
GMI_ES_CC4978_509	1	1	3	3	3	3	3	3	1	3	3	1	1	3	1	3	1	3	1	1	3	1	1	3	1	3	3	1	3	3	1	3	3	1	3	1	3	3	1	3	3	1	1	3	1	1	3	1	1
GMI_ES_CC6557_563	1	1	3	1	3	3	1	3	1	3	3	1	1	3	3	3	1	1	3	3	1	1	1	3	3	3	3	1	1	3	1	1	3	3	1	3	3	1	1	1	3	1	3	1	1	1	3	1	3
GMI_ES_CC7307_489	1	1	1	3	3	1	3	3	3	3	2	1	3	3	1	3	3	2	3	1	3	3	3	3	3	1	1	3	3	3	3	1	3	3	1	3	3	1	1	1	3	3	2	1	1	1	3	1	3
GMI_ES_CC7684_273	1	3	3	1	3	3	3	3	3	1	1	1	1	3	1	2	1	3	1	1	1	3	3	3	1	1	3	1	1	3	3	1	1	1	3	1	3	1	3	1	3	1	3	1	1	1	1	3	1
GMI_ES_CC7714_103	1	3	1	3	1	3	3	1	3	3	1	1	3	3	3	1	3	3	1	1	3	1	1	1	1	1	3	3	3	1	1	3	3	3	1	3	3	3	3	3	3	3	1	3	1	3	3	1	3
GMI_ES_CC7805_275	1	1	1	3	3	3	1	3	1	3	1	3	1	3	3	3	3	3	1	1	1	3	1	3	3	3	3	3	3	1	3	1	3	3	1	1	1	3	3	3	3	1	3	3	3	1	1	1	3
GMI_ES_CC8697_53	1	3	1	3	3	3	1	3	3	3	3	1	3	3	3	1	3	3	1	3	3	3	1	1	1	1	3	3	1	1	1	3	1	3	1	1	3	3	3	3	3	3	1	3	3	3	1	3	1
GMI_ES_CC8700_285	1	1	3	3	3	3	3	3	1	3	3	1	1	3	1	3	1	3	1	1	3	1	1	3	1	3	3	1	3	3	1	3	3	1	3	1	3	3	1	3	3	1	1	3	1	1	3	1	1
GMI_ES_CC8805_161	1	1	1	1	3	3	3	3	3	3	3	1	1	3	1	3	3	1	1	3	3	3	3	1	1	1	3	1	3	3	3	3	1	3	1	3	1	1	3	3	3	3	1	1	3	3	1	3	1
GMI_ES_CC9014_257	1	3	1	1	3	3	3	3	3	3	1	1	1	3	1	1	3	3	1	3	3	3	3	3	1	3	1	1	1	1	1	3	3	3	3	1	3	3	1	3	1	2	3	1	3	1	3	1	3
GMI_ES_CC9053_245	3	3	3	1	3	1	3	3	3	3	3	3	1	3	1	3	3	3	3	3	1	1	3	3	1	1	1	1	1	3	1	1	1	1	3	1	1	3	3	1	3	3	1	1	3	1	3	1	1
GMI_ES_CC9934_55	1	3	3	1	3	3	3	3	3	3	1	1	1	3	1	2	1	3	1	1	1	3	3	3	1	1	3	1	1	3	3	1	1	1	3	1	3	1	3	1	3	1	3	1	1	1	1	3	1
GMI_ES01_c10107_481	2	1	1	3	2	1	3	3	3	3	3	1	3	1	1	3	1	1	1	2	1	1	1	1	1	3	1	1	1	1	3	3	3	3	1	1	1	1	3	3	3	1	3	3	2	1	3	3	3
GMI_ES01_c10120_303	1	1	1	1	3	3	3	3	3	3	3	1	1	3	1	3	3	1	1	3	3	3	3	1	1	1	3	1	3	3	3	3	1	3	1	3	1	1	3	3	3	3	1	1	3	3	1	3	1
GMI_ES01_c10310_366	1	1	1	1	1	1	1	1	1	1	3	1	1	1	3	3	3	3	3	3	3	3	3	1	1	3	3	3	1	1	3	1	3	1	3	1	3	3	3	3	3	3	1	1	3	3	3	1	1
GMI_ES01_c109_982	1	1	1	1	1	3	3	3	3	3	3	1	1	3	1	3	3	1	1	1	3	3	3	1	1	1	1	1	3	1	3	3	1	3	1	0	1	1	3	3	3	3	1	1	1	3	1	3	1
GMI_ES01_c11126_277	3	1	3	1	1	1	3	1	3	3	1	3	1	3	1	1	2	1	3	1	3	3	3	3	3	3	3	1	1	1	1	1	3	1	1	3	1	3	3	1	1	3	3	1	3	3	1	3	1
GMI_ES01_c11537_64	1	1	1	1	3	3	3	3	1	3	3	1	1	3	1	3	1	1	1	3	3	1	1	3	1	3	3	1	3	3	3	3	3	3	3	1	3	3	1	3	3	1	1	3	1	1	3	1	1
GMI_ES01_c11895_354	1	1	3	3	3	3	3	3	1	3	3	1	1	1	3	3	3	3	1	3	3	3	1	3	1	1	1	3	1	3	1	3	1	1	1	1	3	3	3	3	3	3	1	3	3	3	3	3	3
GMI_ES01_c11917_356	0	3	1	1	3	3	3	3	1	3	1	1	3	3	1	1	3	3	1	3	3	3	3	3	3	3	1	1	1	1	1	3	3	3	1	1	1	3	3	1	1	1	1	1	1	3	3	1	3
GMI_ES01_c11975_322	3	1	3	1	1	1	3	1	3	3	1	3	1	3	1	1	2	1	3	1	3	3	3	3	3	3	3	1	1	1	1	1	3	1	1	3	1	3	3	1	1	3	3	1	3	3	1	3	1
GMI_ES01_c12117_562	3	1	1	1	3	1	3	3	3	3	1	3	3	3	3	1	1	1	3	3	3	1	1	1	1	1	1	1	3	1	2	1	1	3	1	1	3	1	3	3	3	3	1	1	1	1	1	1	3
GMI_ES01_c12277_1252	1	1	3	1	3	3	3	3	1	3	3	1	1	3	1	3	1	1	1	2	3	1	1	3	1	3	3	1	3	3	1	3	3	3	3	1	3	3	1	3	3	1	1	3	1	1	3	1	1
GMI_ES01_c12564_210	3	1	3	1	1	1	3	1	3	3	1	3	1	3	1	1	1	1	3	1	3	3	3	3	3	3	3	1	1	1	1	1	3	1	1	3	1	3	3	1	1	3	3	1	3	3	1	3	1
GMI_ES01_c12952_349	3	1	1	1	3	1	3	3	3	3	1	3	3	3	1	1	1	1	3	3	3	1	1	1	1	1	1	1	1	1	2	1	1	3	1	1	3	1	3	3	3	3	1	1	1	1	1	1	3
GMI_ES01_c1307_465	3	3	3	3	1	3	3	1	3	1	3	3	3	1	3	3	1	1	3	3	3	1	3	3	1	1	3	3	1	1	1	3	2	1	3	1	1	3	3	1	3	1	1	1	1	1	1	1	1
GMI_ES01_c13113_119	1	1	1	3	3	1	1	3	3	3	3	1	1	3	1	3	3	3	1	1	3	3	1	3	1	3	1	3	3	1	1	3	3	3	1	1	1	1	1	1	1	3	3	1	1	3	1	1	1
GMI_ES01_c13233_204	1	3	1	3	1	3	3	1	1	3	1	1	3	3	3	1	3	3	1	3	3	1	1	1	1	1	3	3	3	1	1	3	3	3	1	3	3	3	3	3	3	3	1	3	1	3	3	1	3
GMI_ES01_c13391_741	3	3	3	1	3	3	3	3	3	1	3	3	1	1	3	1	3	1	3	3	3	1	1	1	3	1	1	1	3	1	3	3	3	1	3	1	3	3	1	3	1	3	3	3	3	1	3	3	3
GMI_ES01_c13403_102	1	1	3	3	1	1	3	1	1	1	3	3	1	1	1	1	3	3	1	3	3	3	3	1	1	3	3	3	1	3	1	1	3	1	3	1	3	3	3	3	3	3	1	1	1	1	1	1	1
GMI_ES01_c13467_233	3	1	1	1	3	3	1	2	3	3	1	3	3	1	1	1	3	1	1	1	3	3	3	1	3	1	3	3	1	1	3	3	3	1	1	1	1	1	3	1	3	1	1	3	1	1	3	1	1
GMI_ES01_c13657_337	1	1	3	3	3	3	3	3	1	3	1	1	1	3	1	3	1	3	1	1	3	1	1	3	1	3	3	1	1	3	1	3	3	1	3	1	3	3	1	3	3	1	1	3	1	1	3	1	1
GMI_ES01_c13820_382	1	1	3	3	1	1	3	1	3	3	3	3	3	1	3	1	1	1	1	1	1	3	1	3	1	1	3	3	3	1	3	3	1	3	1	1	3	1	3	3	1	3	1	3	3	3	1	3	3
GMI_ES01_c13834_134	3	1	1	3	3	1	3	3	3	3	3	1	3	0	1	1	1	1	1	1	3	1	1	1	1	3	1	3	1	1	3	3	3	3	1	1	1	1	3	3	3	1	3	3	1	1	3	3	3
GMI_ES01_c13907_104	3	1	3	1	3	1	1	3	3	3	3	3	3	1	3	3	3	1	3	3	1	3	3	3	1	3	3	3	1	1	3	3	3	3	3	1	3	3	3	3	1	1	1	1	1	3	1	3	3
GMI_ES01_c1394_726	1	1	3	3	3	3	3	3	3	3	3	1	1	3	1	1	3	3	1	3	3	3	3	1	1	3	1	1	1	1	1	3	1	1	3	3	3	1	1	3	3	1	1	1	3	1	1	1	1
GMI_ES01_c14001_299	1	3	3	3	3	3	3	3	3	3	3	1	1	3	3	3	1	3	1	1	1	1	1	3	3	3	3	1	1	3	1	1	3	1	1	3	3	1	1	1	1	3	3	1	3	1	3	3	1
GMI_ES01_c14065_159	1	1	3	3	1	1	1	1	3	3	3	3	3	1	3	1	1	3	3	1	1	3	1	1	3	1	3	3	1	3	1	1	3	3	3	3	1	3	3	1	3	1	3	1	1	3	1	1	1
GMI_ES01_c14084_302	1	3	3	1	1	3	3	1	3	1	1	1	1	3	1	1	1	3	1	1	3	3	3	3	1	1	3	1	1	1	1	1	1	1	3	1	3	1	3	3	3	1	1	1	1	1	1	3	1
GMI_ES01_c14131_173	3	1	1	3	3	3	1	3	1	1	3	3	1	1	2	1	3	3	1	3	3	1	1	3	3	1	1	3	3	1	3	3	1	3	3	3	1	1	3	3	1	1	3	1	1	3	1	3	1
GMI_ES01_c14139_498	1	1	3	3	1	3	3	1	3	1	3	1	3	1	1	1	1	1	3	3	1	3	1	3	3	1	3	1	3	3	1	1	3	3	1	1	1	1	3	1	3	1	3	1	3	3	1	3	1
GMI_ES01_c14226_61	1	1	1	1	3	3	3	3	1	3	3	1	1	3	1	3	1	1	1	3	3	1	1	3	1	3	3	1	3	3	3	3	3	3	3	1	3	3	1	3	3	1	1	3	1	1	3	1	1
GMI_ES01_c14349_357	1	3	3	1	1	3	1	1	1	3	1	1	1	3	3	1	3	1	1	1	1	1	1	1	3	3	3	3	1	3	3	1	3	3	3	3	1	3	3	3	1	1	3	3	3	3	3	3	1
GMI_ES01_c14397_365	2	3	1	3	1	3	3	1	1	3	3	1	3	3	3	3	3	3	1	3	3	1	1	1	1	1	3	3	1	1	1	3	3	3	1	3	1	3	3	3	3	3	1	3	3	3	3	1	3
GMI_ES01_c1475_450	3	3	3	1	3	3	3	3	3	1	3	3	1	1	3	1	3	1	3	3	3	1	1	1	3	1	1	1	3	1	3	3	3	1	3	1	3	3	1	3	1	3	3	3	3	1	3	3	3
GMI_ES01_c1493_96	3	1	1	1	3	1	3	3	3	3	1	3	3	3	3	1	1	1	3	3	3	1	1	1	1	1	1	1	3	1	3	1	1	3	1	1	3	1	3	3	3	3	1	1	1	1	1	1	3
GMI_ES01_c1511_1015	1	0	1	3	1	1	3	1	1	1	3	3	3	1	3	3	1	3	1	3	3	1	3	1	1	3	1	3	3	1	3	3	3	3	1	1	3	3	3	3	3	3	3	1	3	3	3	1	1
GMI_ES01_c15143_210	1	1	3	1	0	3	1	3	3	1	1	1	3	1	3	3	1	1	1	1	3	3	3	3	1	3	3	1	1	1	1	3	1	3	1	1	1	3	1	1	1	1	1	1	0	3	1	3	1
GMI_ES01_c1537_1127	3	3	3	3	1	3	3	1	3	1	3	3	3	1	3	3	3	1	3	3	3	1	1	3	1	1	3	1	1	1	1	3	2	1	3	1	1	3	3	1	3	1	3	1	1	1	1	1	1
GMI_ES01_c16302_758	1	3	3	3	3	3	3	3	3	3	3	1	1	3	3	3	1	3	1	1	1	1	1	3	3	3	3	1	1	3	1	1	3	1	1	3	3	1	1	1	1	3	3	1	3	1	3	3	1
GMI_ES01_c1635_353	1	1	3	3	3	3	3	3	1	3	3	1	1	3	1	3	1	3	1	1	3	1	1	3	1	3	3	1	3	3	1	3	3	1	3	1	3	3	1	3	3	1	1	2	1	1	3	1	1
GMI_ES01_c16774_222	1	1	3	3	1	1	3	1	3	3	3	1	3	3	1	3	3	1	1	3	3	3	3	1	1	1	1	1	1	1	1	3	1	1	3	3	2	1	1	3	3	1	1	1	3	1	1	1	1
GMI_ES01_c17235_144	3	3	3	1	3	3	3	3	3	1	3	3	1	1	3	1	3	1	3	3	3	1	1	1	3	1	1	1	3	1	3	3	3	1	3	1	3	3	1	3	1	3	3	3	3	1	3	3	3
GMI_ES01_c17319_464	1	3	1	3	1	3	3	1	1	3	1	3	3	3	3	1	3	3	1	1	3	3	1	1	1	1	3	3	3	1	1	3	3	3	1	3	3	3	3	3	3	1	1	3	3	1	1	1	3
GMI_ES01_c17486_304	1	3	3	1	3	1	1	3	3	3	1	3	1	3	3	1	3	3	3	1	3	3	1	3	1	3	3	3	3	3	1	3	1	3	3	1	1	1	3	3	3	3	3	3	1	1	1	1	3
GMI_ES01_c18017_440	1	1	3	1	3	1	3	3	3	3	3	3	3	1	3	3	3	1	3	1	1	3	3	3	1	3	3	3	1	1	3	3	3	3	3	1	3	3	3	3	1	1	1	1	1	3	1	3	3
GMI_ES01_c18839_132	1	1	1	1	1	1	1	1	1	1	3	1	1	1	3	3	3	3	3	3	3	3	3	1	1	3	3	3	1	1	1	1	3	1	3	1	3	3	3	3	3	1	1	1	3	3	3	3	1
GMI_ES01_c19480_559	1	3	1	1	3	3	3	3	3	3	1	1	3	3	1	1	3	3	1	3	3	3	3	3	1	3	1	1	1	1	1	3	3	3	3	1	3	3	1	3	1	2	3	1	3	1	3	1	3
GMI_ES01_c2010_173	0	1	1	1	3	3	1	3	3	3	3	3	1	1	3	3	3	1	3	0	3	1	3	3	1	3	3	3	1	1	3	3	3	3	3	3	3	1	3	1	1	3	1	2	1	3	1	3	3
GMI_ES01_c20367_331	1	3	1	3	3	3	1	3	3	3	3	1	1	3	3	1	3	3	1	3	3	3	1	1	1	1	3	3	1	1	1	1	1	3	1	3	3	3	3	3	3	3	1	3	3	3	1	3	1
GMI_ES01_c20737_408	3	3	3	1	3	3	3	3	3	1	3	3	1	1	3	1	3	1	3	3	3	3	1	1	3	1	1	1	3	1	3	3	3	1	3	1	3	3	1	3	1	3	3	3	3	1	1	3	3
GMI_ES01_c2163_409	1	1	3	3	3	1	3	3	3	3	1	3	3	1	3	3	1	3	3	3	1	1	3	3	1	3	1	3	3	1	3	1	3	3	1	1	3	3	3	1	3	3	1	1	3	1	1	3	1
GMI_ES01_c22619_143	3	3	3	1	3	1	3	3	3	3	3	3	1	3	1	3	3	3	3	3	1	1	3	3	1	1	1	1	1	3	1	1	1	1	3	1	1	3	3	1	3	3	1	1	3	1	3	1	1
GMI_ES01_c22998_155	3	1	3	1	1	1	3	1	3	3	1	3	1	3	1	1	2	1	3	1	3	3	3	3	3	3	3	1	1	1	1	1	3	1	1	3	1	3	3	1	1	3	3	1	3	3	1	3	1
GMI_ES01_c23001_372	1	1	1	1	3	3	3	3	3	3	3	1	1	3	1	3	3	1	1	3	3	3	3	1	1	1	3	1	3	3	3	3	1	3	1	3	1	1	3	3	3	3	1	1	3	3	1	3	1
GMI_ES01_c2320_569	1	1	1	3	1	3	0	1	1	1	3	3	3	3	3	1	3	3	1	3	3	3	3	3	1	1	1	3	3	3	1	1	1	3	1	3	3	3	3	3	1	3	1	1	3	3	3	3	3
GMI_ES01_c24109_264	1	1	3	3	3	1	3	3	3	3	3	1	1	1	3	1	1	3	1	1	3	3	3	3	1	3	1	1	3	1	1	3	3	3	1	3	1	3	3	1	1	1	1	1	3	3	3	1	1
GMI_ES01_c24478_209	1	1	3	3	1	1	1	1	3	1	3	3	3	1	3	1	1	1	3	1	1	3	1	1	3	1	3	3	1	3	1	1	3	3	3	3	1	3	3	1	3	1	1	1	1	3	1	1	1
GMI_ES01_c24681_389	1	1	3	3	3	3	3	3	1	3	3	1	1	3	1	3	1	3	1	1	3	1	1	3	1	3	3	1	3	3	1	3	3	3	3	1	3	3	1	3	3	1	1	3	1	1	3	1	1
GMI_ES01_c24758_394	1	1	1	1	3	3	3	3	1	3	3	1	1	3	1	3	1	1	1	3	3	1	1	3	1	3	3	1	3	3	3	3	3	3	3	1	3	3	1	3	3	1	1	3	1	1	3	1	1
GMI_ES01_c25788_216	3	3	3	1	3	3	3	3	3	1	3	3	1	1	3	1	3	1	3	3	3	1	1	1	3	1	1	1	3	1	3	3	3	1	3	1	3	3	1	3	1	3	3	3	3	1	3	3	3
GMI_ES01_c26328_337	3	3	3	1	3	3	3	3	3	1	3	3	1	1	3	1	3	1	3	3	3	1	1	1	3	1	1	1	3	1	3	3	3	1	3	1	3	3	1	3	1	3	3	3	3	1	3	3	3
GMI_ES01_c26749_466	1	1	3	3	1	3	1	1	1	3	1	3	1	1	3	1	3	3	3	1	1	1	3	3	1	1	3	1	1	1	3	1	1	3	1	1	3	1	3	3	3	1	1	3	1	3	1	3	3
GMI_ES01_c27692_191	1	3	1	1	3	3	3	3	3	3	1	1	1	3	1	3	1	3	1	3	1	3	3	3	1	1	3	1	1	3	1	1	1	1	3	1	3	3	3	1	3	1	3	1	1	1	1	3	1
GMI_ES01_c27869_512	1	1	1	1	1	1	1	1	1	1	3	1	1	1	3	3	3	3	3	3	3	3	3	1	1	3	3	3	1	1	1	1	3	1	3	1	3	3	3	3	3	3	1	1	3	3	3	3	1
GMI_ES01_c27945_487	3	3	3	1	3	3	3	3	3	1	3	3	1	1	3	1	3	1	3	3	3	1	1	1	3	1	1	1	3	1	3	3	3	1	3	1	3	3	0	3	1	3	3	3	3	1	3	3	3
GMI_ES01_c2827_649	1	1	1	1	1	3	3	1	3	3	3	1	3	1	1	3	3	1	1	1	3	1	3	1	1	1	3	1	3	3	1	1	1	3	1	3	1	1	3	3	3	3	1	3	3	1	1	3	1
GMI_ES01_c284_1036	3	3	3	3	1	3	1	1	3	3	3	3	3	1	3	3	1	1	3	1	3	1	1	1	3	3	3	3	1	1	3	3	1	1	1	1	3	3	3	3	1	3	1	1	3	3	3	1	1
GMI_ES01_c2878_533	1	3	3	3	1	1	3	3	3	1	1	3	3	1	3	3	1	1	3	3	3	1	1	3	1	3	3	1	1	3	1	3	1	1	3	3	1	3	3	1	3	1	1	3	1	1	1	1	1
GMI_ES01_c30497_105	3	3	3	1	3	3	3	3	3	1	3	3	1	1	3	1	3	1	3	3	3	1	1	1	3	1	1	1	3	1	3	3	3	1	3	1	3	3	1	3	1	3	3	3	3	1	3	3	3
GMI_ES01_c3298_226	1	1	3	1	3	3	3	3	1	3	3	1	1	3	1	3	1	1	1	2	3	1	1	3	1	3	3	1	3	3	1	3	3	3	3	1	3	3	1	3	3	1	1	3	1	1	3	1	1
GMI_ES01_c3302_178	1	1	3	1	3	3	3	3	1	3	3	1	1	3	1	3	1	1	1	2	3	1	1	3	1	3	3	1	3	3	1	3	3	3	3	1	3	3	1	3	3	1	1	3	1	1	3	1	1
GMI_ES01_c3447_952	3	3	1	3	1	3	3	1	3	3	3	3	3	1	3	3	1	1	3	3	1	1	3	1	3	3	1	3	1	1	3	3	1	1	1	2	3	3	1	1	1	3	1	1	3	3	3	1	1
GMI_ES01_c3759_358	3	1	1	3	1	3	3	1	3	3	3	3	3	1	3	3	3	1	1	3	1	3	3	3	3	3	1	1	3	3	3	3	3	1	1	1	1	3	1	1	1	1	3	3	1	1	1	1	1
GMI_ES01_c3899_470	1	1	3	3	1	3	3	1	3	1	3	1	3	1	1	1	1	1	3	3	1	3	1	3	3	1	3	1	3	3	1	1	3	3	1	1	1	1	3	1	3	1	3	1	3	3	1	3	1
GMI_ES01_c3919_84	3	1	1	3	1	3	3	1	3	3	3	3	3	1	3	3	3	1	1	3	1	3	3	3	3	3	1	1	3	3	3	3	3	1	1	1	1	3	1	1	3	1	3	3	1	1	1	1	2
GMI_ES01_c4081_182	1	3	1	1	1	1	1	1	3	3	3	1	1	3	3	3	1	1	1	3	1	1	3	1	3	1	3	3	3	3	1	3	1	3	1	3	3	3	3	3	1	1	1	3	1	3	1	1	1
GMI_ES01_c4288_461	3	1	3	1	3	1	1	3	1	3	1	1	1	3	3	3	1	1	1	3	1	1	1	3	3	1	1	1	1	3	1	1	3	3	1	3	3	1	1	1	1	1	1	1	1	1	3	1	3
GMI_ES01_c4452_325	1	3	1	3	3	1	1	3	1	1	3	1	1	3	1	3	1	3	3	3	3	1	1	1	3	3	1	1	3	3	3	1	1	3	1	1	1	1	3	3	3	1	1	1	3	3	3	3	1
GMI_ES01_c4491_147	1	3	3	3	1	1	1	3	1	1	1	3	3	1	3	3	1	1	3	3	1	1	1	3	1	3	3	1	1	3	1	3	1	1	3	1	1	3	3	1	3	1	1	3	1	1	1	1	1
GMI_ES01_c4774_155	1	1	3	3	3	3	3	3	1	3	3	1	1	1	3	3	3	3	1	3	3	3	1	3	1	1	1	3	1	3	1	3	1	1	1	1	3	3	3	3	3	3	1	3	3	3	3	3	3
GMI_ES01_c4929_437	3	3	3	1	3	3	3	3	3	1	3	3	1	1	3	1	3	1	3	3	3	3	1	1	3	1	1	1	3	1	3	3	3	1	3	1	3	3	1	3	1	3	3	3	3	1	3	3	3
GMI_ES01_c507_760	1	3	3	1	1	3	1	1	1	3	3	3	1	3	3	3	3	3	3	0	1	3	3	1	3	1	3	1	1	3	3	1	3	1	3	3	1	3	3	3	3	1	3	3	3	3	3	3	1
GMI_ES01_c515_543	2	3	1	1	3	3	3	3	1	3	1	1	3	3	1	1	3	3	1	3	3	3	3	3	3	3	1	1	1	1	1	3	3	3	1	1	1	3	1	1	1	1	1	1	1	3	3	1	3
GMI_ES01_c5419_407	1	3	1	1	3	3	3	3	3	3	1	1	3	3	1	1	3	3	1	3	3	3	3	3	1	3	1	1	1	1	1	3	3	3	3	1	3	3	1	3	1	1	3	1	3	1	3	1	3
GMI_ES01_c5610_434	3	3	3	1	3	3	3	3	3	1	3	3	1	1	3	1	3	1	3	3	3	1	1	1	3	1	1	1	3	1	3	3	3	1	3	1	3	3	1	3	1	3	3	3	3	1	3	3	3
GMI_ES01_c6298_257	3	1	3	1	1	3	3	1	3	3	1	3	1	3	1	1	2	1	3	1	3	3	3	3	3	3	3	1	1	1	1	1	3	1	1	3	1	3	3	1	1	3	3	2	3	3	1	3	1
GMI_ES01_c6499_501	3	3	3	1	3	3	3	3	3	1	3	3	1	1	3	1	3	1	3	3	3	1	1	1	3	1	1	1	3	1	3	3	3	1	3	1	3	3	1	3	1	3	3	3	3	1	3	3	3
GMI_ES01_c6574_349	3	3	3	1	3	3	3	3	3	1	3	3	1	1	3	1	3	1	1	3	3	3	1	1	3	1	3	1	3	0	3	3	3	1	3	1	3	3	1	3	1	3	3	3	3	1	1	3	3
GMI_ES01_c6696_348	1	3	3	3	1	1	3	1	3	3	3	3	3	1	3	1	1	1	3	0	1	3	1	1	1	1	3	3	3	1	1	3	1	3	1	1	1	1	3	3	1	3	1	3	3	3	1	3	3
GMI_ES01_c677_223	1	1	1	3	3	1	1	3	3	3	3	1	1	3	1	3	3	3	1	1	3	3	1	3	1	3	1	3	3	1	1	3	3	3	1	1	1	1	1	1	1	3	3	1	1	3	1	1	1
GMI_ES01_c7872_667	3	3	3	1	3	3	3	3	3	1	3	3	1	1	3	1	3	1	3	3	3	1	1	1	3	1	1	1	3	1	3	3	3	1	3	1	3	3	1	3	1	3	3	3	3	1	3	3	3
GMI_ES01_c8015_409	1	1	1	3	1	3	3	1	1	1	3	3	1	1	3	1	3	1	1	3	3	3	3	3	1	1	1	3	3	3	1	3	1	3	1	3	3	1	3	3	1	3	1	1	3	3	3	3	3
GMI_ES01_c8043_192	3	3	3	1	3	3	3	3	3	1	3	3	1	1	3	1	3	1	3	2	3	1	1	1	3	1	1	1	3	1	3	3	3	1	3	1	3	3	1	3	1	3	3	3	3	1	3	3	3
GMI_ES01_c8301_93	1	3	3	1	1	3	3	1	3	1	1	1	1	3	1	2	1	3	1	1	1	3	3	3	1	1	3	1	1	1	1	1	1	1	3	1	3	1	3	3	3	1	3	1	1	1	1	3	1
GMI_ES01_c8337_431	1	1	3	3	1	3	3	1	3	1	3	1	3	1	1	1	1	1	3	3	1	3	1	3	3	1	3	1	3	3	1	1	3	3	1	1	1	1	3	1	3	1	3	1	3	3	1	3	1
GMI_ES01_c8470_599	1	1	3	3	3	3	3	3	1	3	3	1	1	3	1	3	1	3	1	1	3	1	1	3	1	3	3	1	3	3	1	3	3	1	3	1	3	3	1	3	3	1	1	3	1	1	3	1	1
GMI_ES01_c8777_202	1	1	1	1	3	3	3	3	3	1	3	3	1	1	3	3	1	1	3	3	1	3	3	1	3	1	3	1	1	1	3	3	3	3	1	3	1	1	3	3	1	3	3	1	3	3	3	1	3
GMI_ES01_c8788_182	1	1	1	3	1	3	1	1	1	1	3	3	3	3	3	1	3	1	1	1	1	3	1	1	3	1	1	3	3	3	1	1	1	3	3	3	1	3	3	3	1	1	3	3	3	1	1	3	3
GMI_ES01_c8899_324	3	1	1	3	3	1	1	3	1	3	3	1	3	3	3	1	1	1	1	3	3	1	1	1	3	3	3	1	1	3	1	1	3	1	1	3	1	3	1	1	1	1	3	3	3	3	1	3	1
GMI_ES01_c9044_416	1	1	1	1	3	3	3	3	1	3	3	1	1	3	1	3	1	1	1	3	3	1	1	3	1	3	3	1	3	3	3	3	3	3	3	1	3	3	1	3	3	1	1	3	1	1	3	1	1
GMI_ES01_c9159_455	2	3	3	1	3	1	3	3	3	3	3	3	1	3	1	3	3	3	3	2	1	1	3	3	1	1	1	1	1	3	1	1	1	1	3	1	1	3	3	1	3	3	1	1	3	1	3	1	1
GMI_ES01_c9241_407	1	1	1	3	3	1	3	3	3	3	1	1	3	1	1	3	3	3	3	1	3	3	3	3	3	3	1	3	3	3	3	1	3	3	3	3	3	1	1	1	3	3	2	1	1	1	3	1	3
GMI_ES01_c9256_320	3	3	1	3	1	1	3	1	1	1	1	1	3	3	1	1	3	1	3	2	1	3	1	3	3	3	3	1	3	1	3	3	3	1	3	1	1	1	3	3	3	3	1	1	3	1	3	1	1
GMI_ES01_c9396_338	3	3	3	1	3	3	3	3	3	1	3	3	1	1	3	1	3	1	3	3	3	3	1	1	3	1	1	1	3	1	3	3	3	1	3	1	3	3	1	3	1	3	3	3	3	1	1	3	3
GMI_ES01_c9472_428	2	3	1	3	1	3	3	1	3	3	3	3	3	3	1	3	1	3	3	3	1	1	3	1	3	1	1	3	1	1	3	3	1	1	1	3	3	3	1	1	1	3	1	1	1	3	3	1	3
GMI_ES01_c9634_514	1	3	3	3	1	1	3	3	3	1	1	3	3	1	3	3	1	1	3	3	3	1	1	3	1	3	3	1	1	3	1	3	1	1	3	3	1	3	3	1	3	1	1	3	1	1	1	1	1
GMI_ES01_c9768_191	1	3	3	1	1	3	3	1	3	1	1	1	1	3	1	2	1	3	1	1	3	3	3	3	1	1	3	1	1	1	1	1	1	1	3	1	3	1	3	3	3	1	1	1	1	1	1	3	1
GMI_ES01_lrc10725_434	1	1	3	3	3	3	3	3	1	3	3	1	1	1	3	3	3	3	1	3	3	3	1	3	1	1	1	3	1	3	1	3	1	1	1	1	3	3	3	3	3	3	1	3	3	3	3	3	3
GMI_ES01_lrc10967_551	1	3	1	1	3	3	3	3	3	3	1	1	1	3	1	1	3	3	1	3	3	3	3	3	1	3	1	1	1	1	1	3	3	3	3	1	3	3	1	3	1	0	3	1	3	1	3	1	3
GMI_ES01_lrc11151_273	1	1	1	1	3	1	3	3	3	1	3	3	1	1	3	3	1	1	3	3	1	3	3	1	3	1	3	1	1	1	3	3	3	3	1	3	1	1	3	3	1	3	3	1	3	3	3	1	3
GMI_ES01_lrc11702_525	1	3	1	1	1	1	1	1	3	3	3	1	1	3	3	3	1	1	1	2	1	1	3	1	3	1	3	3	3	1	1	3	1	3	1	3	3	3	3	3	1	1	1	3	1	3	3	1	1
GMI_ES01_lrc12621_103	3	3	3	1	3	1	1	3	3	1	1	3	1	3	1	3	3	1	3	1	3	1	1	3	3	3	3	3	1	3	1	3	1	3	1	3	1	1	1	3	3	1	1	3	3	3	3	1	3
GMI_ES01_lrc19995_311	3	1	1	3	3	1	3	3	3	1	3	3	3	1	3	3	3	3	1	3	1	3	3	3	3	3	1	1	3	3	3	3	1	1	1	1	1	3	1	1	1	3	3	3	1	1	1	1	2
GMI_ES01_lrc22461_468	1	3	1	3	1	3	1	3	3	3	3	1	3	3	3	1	2	3	1	1	3	3	1	1	1	1	1	3	1	1	1	2	1	3	1	1	3	3	0	3	3	3	1	3	1	3	1	3	1
GMI_ES01_lrc22746_326	1	3	3	1	1	3	3	1	3	1	1	1	1	3	1	1	1	3	1	1	1	3	3	3	1	1	3	1	1	1	1	1	1	1	3	1	3	1	3	3	3	1	3	3	1	1	1	3	1
GMI_ES01_lrc28828_382	3	1	1	3	3	1	3	3	3	3	3	1	1	1	3	1	1	1	1	1	3	3	1	1	1	3	3	3	1	1	3	3	3	1	1	3	1	1	3	3	3	1	1	3	1	1	3	3	3
GMI_ES01_lrc29552_212	1	1	1	1	3	3	1	3	1	3	1	3	1	3	3	3	3	1	1	1	1	3	1	3	1	1	3	3	3	1	3	1	3	3	1	1	3	3	3	3	1	1	3	3	3	1	1	1	3
GMI_ES01_lrc32060_201	1	1	3	1	3	3	1	3	3	1	1	1	3	1	3	3	1	1	1	1	3	3	3	3	1	3	3	1	1	1	1	3	1	3	1	1	1	3	1	1	1	1	1	1	3	3	1	3	1
GMI_ES01_lrc7807_649	1	1	3	3	1	3	3	1	3	1	1	1	3	3	1	2	1	3	1	3	3	3	3	1	1	3	1	1	1	1	1	1	1	1	3	3	3	1	3	3	3	1	1	1	1	1	1	1	1
GMI_ES01_lrc8457_64	3	1	3	1	1	1	3	1	3	3	1	3	1	3	1	1	2	1	3	1	3	3	3	3	3	3	3	1	1	1	1	1	3	1	1	3	1	3	3	1	1	3	3	1	3	3	1	3	1
GMI_ES01_lrc9906_553	3	3	3	1	3	3	3	3	3	1	3	3	1	1	3	1	3	1	3	3	3	1	1	1	3	1	1	1	3	1	3	3	3	1	3	1	3	3	1	3	1	3	3	3	3	1	3	3	3
GMI_ES02_c10836_312	1	1	3	1	1	3	3	1	3	3	1	3	1	3	1	1	2	1	1	1	3	3	3	3	3	3	1	1	1	1	3	1	3	3	1	2	3	3	3	3	1	3	3	1	1	3	1	1	1
GMI_ES02_c11702_476	1	1	3	3	1	1	3	1	3	3	3	3	3	1	3	1	1	1	1	1	1	3	1	3	1	1	3	3	3	1	3	3	1	3	1	1	2	1	3	3	1	3	1	3	3	3	1	3	3
GMI_ES02_c11747_563	1	1	1	1	3	3	3	3	3	1	3	3	1	1	3	3	1	1	3	3	1	3	3	1	3	1	3	1	1	1	3	3	3	3	1	3	1	1	3	3	1	3	3	1	3	3	3	1	3
GMI_ES02_c11888_236	1	1	3	1	3	3	1	3	3	1	1	1	3	1	3	3	1	1	1	1	3	3	3	3	1	3	3	1	1	1	1	3	1	3	1	1	1	3	1	1	1	1	1	1	3	3	1	3	1
GMI_ES02_c12254_159	1	3	1	1	1	3	1	1	1	3	3	1	1	3	3	3	3	3	3	3	1	3	3	1	3	1	3	3	1	3	3	1	3	1	3	3	1	3	3	3	3	1	3	1	3	3	3	3	1
GMI_ES02_c12621_204	2	3	1	3	1	3	3	1	3	3	3	3	3	3	1	3	1	1	3	3	1	1	3	1	3	3	1	3	1	1	3	3	1	1	1	3	3	3	1	1	1	3	1	1	1	3	3	1	1
GMI_ES02_c12721_577	1	3	3	3	3	1	1	3	3	3	1	3	1	3	3	1	3	3	3	1	3	3	1	3	1	3	3	3	3	3	3	3	1	1	3	1	1	1	3	3	1	3	3	3	1	1	1	1	3
GMI_ES02_c12761_183	1	1	1	1	3	3	1	3	3	1	3	3	1	1	1	1	3	3	3	1	3	3	1	3	1	3	1	3	3	1	1	3	3	3	3	3	1	1	1	1	1	1	3	1	3	3	1	1	1
GMI_ES02_c12942_675	1	3	1	3	1	3	3	1	1	3	1	3	3	3	3	1	3	3	1	1	3	3	1	1	1	1	3	3	3	1	1	3	3	3	1	3	3	3	3	3	3	1	1	3	3	1	1	1	3
GMI_ES02_c1312_1080	1	1	3	3	1	3	3	1	3	1	1	1	1	3	1	1	3	3	1	3	3	3	3	1	1	3	1	1	1	1	1	1	1	1	3	3	3	1	1	3	3	1	1	1	1	1	1	1	1
GMI_ES02_c13236_178	3	1	1	1	3	1	3	3	3	3	1	3	3	3	1	1	1	3	3	3	3	1	1	3	1	1	1	1	3	1	2	1	1	1	1	1	3	1	3	3	3	3	3	1	1	1	1	1	3
GMI_ES02_c13356_599	0	1	3	3	1	1	1	1	3	3	3	1	3	3	1	3	3	1	1	3	3	3	3	1	1	1	1	1	1	1	1	3	1	1	3	3	2	1	1	3	3	1	1	3	3	1	1	1	1
GMI_ES02_c13415_701	3	1	1	3	3	1	3	3	3	1	3	3	3	1	3	3	3	3	1	3	3	3	3	1	3	3	1	1	3	3	3	3	1	1	1	1	1	3	1	1	1	3	3	3	1	3	1	1	3
GMI_ES02_c13433_326	1	1	3	3	3	3	3	3	1	3	3	1	1	1	3	3	3	3	1	3	3	3	1	3	1	1	1	3	1	3	1	3	1	1	1	1	3	3	3	3	3	3	1	3	3	3	3	3	3
GMI_ES02_c13726_298	1	1	3	3	3	1	3	3	3	3	3	1	1	1	3	1	1	3	1	1	3	3	3	3	1	3	1	1	3	1	1	3	3	3	1	3	1	3	3	1	1	1	1	1	3	3	3	1	1
GMI_ES02_c13817_311	3	1	1	3	1	3	3	1	3	3	3	1	3	1	1	3	3	3	1	1	3	3	3	3	3	3	1	1	3	3	3	3	3	1	1	1	1	3	1	1	3	1	3	3	1	1	1	1	3
GMI_ES02_c14336_416	1	3	3	1	3	3	3	3	3	3	1	1	1	3	1	2	1	3	1	1	1	3	3	3	1	1	3	1	1	3	3	1	1	1	3	1	3	1	3	1	3	1	3	1	1	1	1	3	1
GMI_ES02_c14349_258	1	1	1	3	3	1	1	3	3	3	3	1	1	3	1	3	3	3	1	1	3	3	1	3	1	3	1	3	3	1	1	3	3	3	1	1	1	1	1	1	1	3	3	1	1	3	1	1	1
GMI_ES02_c14492_305	1	3	3	1	1	3	3	1	3	1	1	1	1	3	1	2	1	3	1	1	1	3	3	3	1	1	3	1	1	1	1	1	1	1	3	1	3	1	3	3	3	1	3	3	1	1	1	3	1
GMI_ES02_c14642_662	1	3	3	3	3	1	1	3	3	3	1	3	1	3	3	1	3	3	3	1	3	3	1	3	1	3	3	3	3	3	3	3	1	1	3	1	1	1	3	3	1	3	3	3	1	1	1	1	3
GMI_ES02_c14691_637	3	1	1	1	3	1	3	3	3	3	1	3	3	3	3	1	1	1	3	3	3	1	1	1	1	1	1	1	3	1	2	1	1	3	1	1	3	1	3	3	3	3	1	1	1	1	1	1	3
GMI_ES02_c14804_736	1	1	3	3	1	3	3	1	3	3	3	1	1	3	1	3	3	1	1	3	3	3	3	1	1	1	1	1	1	1	1	3	1	1	3	3	2	1	1	3	3	1	1	1	3	1	1	1	1
GMI_ES02_c14927_478	3	3	3	1	0	3	1	1	1	3	1	1	1	3	1	1	1	1	1	3	1	1	1	1	3	3	3	1	1	2	3	1	3	3	3	3	1	3	3	3	1	1	3	3	3	3	3	3	1
GMI_ES02_c15089_196	3	1	3	1	1	3	3	1	3	3	1	3	1	3	1	1	2	1	1	1	3	3	3	3	3	3	3	1	1	1	3	1	3	3	1	3	1	3	3	3	1	3	3	1	3	3	1	1	1
GMI_ES02_c15112_271	3	1	3	1	1	3	3	1	3	3	1	3	1	3	1	1	2	1	3	1	3	3	3	3	3	3	3	1	1	1	3	1	3	1	1	3	1	3	3	1	1	3	3	1	3	3	1	3	1
GMI_ES02_c1538_477	1	3	3	3	1	1	3	1	3	3	3	3	3	1	3	1	1	1	3	1	1	3	1	1	1	1	3	3	3	1	1	3	1	3	1	1	1	1	3	3	1	3	1	3	3	3	1	3	3
GMI_ES02_c15462_413	1	3	3	3	3	1	1	3	3	1	3	1	3	1	1	3	1	1	1	1	1	1	3	3	1	3	1	1	3	1	3	3	3	3	1	1	3	1	3	1	1	1	1	1	1	1	3	1	1
GMI_ES02_c15540_620	3	1	1	3	1	3	3	1	3	3	3	1	3	1	1	3	3	3	1	1	3	3	3	3	3	3	1	1	3	3	3	3	3	1	1	1	1	3	1	1	3	1	3	3	1	1	1	1	3
GMI_ES02_c16096_626	3	3	3	1	3	3	3	3	3	1	3	3	1	1	3	1	3	1	3	3	3	3	1	1	3	1	1	1	3	1	3	3	3	1	3	1	3	3	1	3	1	3	3	3	3	1	3	3	3
GMI_ES02_c17403_291	1	1	3	1	3	3	1	3	1	3	3	1	1	3	3	3	1	3	1	1	1	1	1	3	3	3	3	1	1	3	1	1	3	3	1	3	3	1	1	1	3	3	3	1	1	1	3	3	3
GMI_ES02_c17655_316	3	1	3	1	3	3	3	3	1	1	1	3	1	1	1	3	1	1	1	1	3	3	1	3	1	1	3	3	1	3	1	3	1	3	1	1	3	1	1	3	3	1	1	3	3	3	3	3	3
GMI_ES02_c17921_986	3	3	1	1	3	3	3	3	3	3	1	1	1	3	1	3	1	3	1	3	1	3	1	3	3	1	3	1	1	3	1	1	1	1	3	1	3	3	3	1	3	1	1	1	1	1	1	3	2
GMI_ES02_c18621_282	1	1	1	3	3	1	3	3	3	3	3	1	3	3	1	3	3	3	3	1	3	3	3	3	3	1	1	3	3	3	3	1	3	3	1	3	3	1	1	1	3	3	3	1	1	1	3	1	3
GMI_ES02_c19419_304	3	3	3	1	3	1	1	3	3	1	1	3	1	3	1	3	3	1	3	1	3	1	1	3	3	3	3	3	1	3	1	3	1	3	3	3	1	1	1	3	3	1	1	3	3	3	3	1	3
GMI_ES02_c1946_224	1	3	1	1	3	1	3	3	3	3	3	3	1	1	1	3	3	3	3	3	3	1	3	3	1	1	1	3	3	3	1	3	1	1	3	1	1	3	3	1	3	1	1	1	3	1	3	3	3
GMI_ES02_c19599_245	3	1	1	3	3	3	3	3	3	3	3	1	3	3	1	3	3	3	1	1	1	3	3	3	3	1	1	3	3	3	1	3	3	3	1	1	1	3	3	1	3	1	3	1	1	1	1	1	3
GMI_ES02_c19995_299	3	1	1	3	3	3	3	3	3	3	3	1	3	3	1	3	3	3	1	0	1	3	3	3	3	1	1	3	3	3	1	3	3	3	1	1	1	3	3	1	3	1	3	1	1	1	1	1	3
GMI_ES02_c20191_129	3	3	3	1	3	3	3	3	3	1	3	3	1	1	3	1	3	1	3	3	3	3	1	1	3	1	1	1	3	1	3	3	3	1	3	1	3	3	1	3	1	3	3	3	3	1	3	3	3
GMI_ES02_c23066_496	3	3	1	1	1	3	3	1	3	1	3	1	1	3	3	1	3	1	3	3	3	0	3	3	1	1	3	1	3	1	3	3	3	1	3	1	1	3	3	3	1	3	3	3	3	1	3	3	3
GMI_ES02_c25461_277	3	1	1	1	3	3	1	2	3	3	1	3	3	1	1	1	3	1	1	1	3	3	3	1	3	1	3	2	1	1	2	3	3	3	1	1	1	1	3	1	3	1	1	1	1	1	3	1	3
GMI_ES02_c26223_268	3	1	3	1	1	3	3	1	3	3	1	3	1	3	1	1	0	1	1	1	3	3	3	3	3	3	3	1	1	1	3	1	3	3	1	3	3	3	3	3	1	3	3	1	3	3	1	1	1
GMI_ES02_c26937_168	1	3	1	3	3	1	3	3	3	1	3	1	1	3	1	3	3	3	1	3	3	1	1	1	1	3	1	1	3	1	1	3	3	3	1	1	1	1	3	3	1	3	3	1	1	3	1	1	1
GMI_ES02_c27778_528	3	3	3	1	3	3	3	3	3	1	3	3	1	3	3	1	3	1	3	3	3	3	1	1	3	1	1	1	3	1	3	3	3	1	3	1	3	3	1	3	1	3	3	3	3	1	3	3	3
GMI_ES02_c28204_255	3	1	3	1	1	3	3	1	3	3	1	3	1	3	1	1	2	1	3	1	3	3	3	3	3	3	3	1	1	1	1	1	3	1	1	3	1	3	3	1	1	3	3	1	3	3	1	3	1
GMI_ES02_c2988_293	1	1	1	1	3	1	3	3	3	3	1	1	3	1	1	1	3	3	3	3	3	3	3	3	1	3	3	1	1	1	1	3	3	3	3	1	3	3	1	3	1	2	1	1	3	1	1	1	3
GMI_ES02_c31310_407	3	3	3	1	3	3	3	3	3	1	3	3	1	1	3	1	3	1	3	3	3	1	1	1	3	1	1	1	3	1	3	3	3	1	3	1	3	3	1	3	1	3	3	3	3	1	3	3	3
GMI_ES02_c3181_680	1	1	3	3	1	3	3	1	1	3	1	1	1	3	1	3	3	3	1	1	3	1	1	3	1	3	3	1	1	3	1	3	3	1	3	1	3	3	1	3	3	1	1	3	1	1	3	1	1
GMI_ES02_c3206_293	1	1	3	3	3	1	3	3	3	3	3	3	3	1	3	3	1	1	1	1	1	3	1	3	1	3	3	3	3	1	3	3	3	3	1	1	3	3	3	3	1	3	1	3	1	3	3	3	3
GMI_ES02_c3243_375	2	1	3	3	3	3	3	3	1	1	3	1	1	1	3	3	3	1	1	3	3	3	1	3	1	1	1	3	1	3	1	3	1	1	1	1	3	3	3	3	3	3	1	3	3	3	3	3	3
GMI_ES02_c33014_195	1	1	3	3	3	3	3	3	1	3	1	1	1	3	1	3	1	3	1	1	3	1	1	3	1	3	3	1	1	3	1	3	3	1	3	1	3	3	1	3	3	1	1	3	1	1	3	1	1
GMI_ES02_c34493_237	3	1	1	3	1	3	3	1	3	3	3	1	3	1	3	3	3	3	1	1	3	3	3	3	3	3	1	1	3	3	3	3	3	1	1	1	1	3	1	1	3	1	3	3	1	1	1	1	3
GMI_ES02_c349_407	1	1	3	3	1	3	3	1	3	1	3	1	3	1	1	1	1	1	3	3	1	3	1	3	3	1	3	1	3	3	1	1	3	3	1	1	1	1	3	1	3	1	3	1	3	3	1	3	1
GMI_ES02_c35031_175	3	1	1	3	3	1	3	3	3	3	3	1	3	1	3	1	1	1	1	1	3	3	1	1	1	3	3	3	1	1	3	3	3	1	1	1	1	1	3	3	3	1	1	3	1	1	3	3	3
GMI_ES02_c35475_97	1	1	3	3	3	3	3	3	1	3	3	1	1	1	3	3	3	3	1	3	3	3	1	3	1	1	1	3	1	3	1	3	1	1	1	1	3	3	3	3	3	3	1	3	3	3	3	3	3
GMI_ES02_c3577_672	1	3	3	3	1	1	1	1	3	1	3	1	1	1	3	3	1	3	3	1	1	1	3	1	1	3	3	3	1	3	1	3	1	3	1	1	3	1	1	1	1	1	2	3	3	1	1	3	3
GMI_ES02_c35886_610	3	1	1	1	3	1	3	3	1	1	1	1	3	1	3	3	3	1	1	3	1	1	3	1	1	1	1	1	3	3	1	3	3	3	3	1	1	1	1	1	3	3	1	3	1	3	3	3	3
GMI_ES02_c36828_363	1	1	1	3	3	3	1	3	3	3	3	3	1	1	1	1	3	3	3	1	3	3	1	3	1	3	1	3	3	1	1	3	3	3	1	3	1	1	1	1	1	3	3	1	3	3	1	1	1
GMI_ES02_c37525_294	1	1	1	1	2	3	3	3	1	3	3	1	1	3	1	3	1	1	1	3	3	1	1	3	1	3	3	1	3	3	1	3	3	3	0	1	3	3	1	3	3	1	1	3	1	1	3	1	1
GMI_ES02_c4066_165	1	1	3	3	1	1	1	1	3	3	3	3	3	1	3	1	1	3	3	1	1	3	1	1	3	1	3	3	1	3	1	1	3	3	3	3	1	3	3	1	3	1	3	1	1	3	1	1	1
GMI_ES02_c4080_192	1	1	3	3	3	3	3	3	1	3	3	1	1	1	3	3	3	3	1	3	3	3	1	3	1	1	1	3	1	3	1	3	1	1	1	1	3	3	3	3	3	3	1	3	3	3	3	3	3
GMI_ES02_c4132_326	3	3	3	1	3	3	3	3	3	1	3	3	1	1	3	1	3	1	3	3	3	1	1	1	3	1	1	1	3	1	3	3	3	1	3	1	3	3	1	3	1	3	3	3	3	1	3	3	3
GMI_ES02_c4655_137	1	1	1	1	3	3	3	3	1	3	3	1	1	3	1	3	1	1	1	3	3	1	1	3	1	3	3	1	3	3	3	3	3	3	3	1	3	3	1	3	3	1	1	3	1	1	1	1	1
GMI_ES02_c4756_515	3	1	3	1	1	1	3	1	3	3	1	3	1	3	1	1	2	1	3	1	3	3	3	3	3	3	3	1	1	1	1	1	3	1	1	3	1	3	3	1	1	3	3	1	3	3	1	3	1
GMI_ES02_c4822_169	3	3	3	1	3	3	3	3	3	1	3	3	1	1	3	1	3	1	3	3	3	3	1	1	3	1	1	1	3	1	3	3	3	1	3	1	3	3	1	3	1	3	3	3	3	1	3	3	3
GMI_ES02_c4957_300	3	1	1	3	3	1	3	3	3	3	3	1	1	1	3	1	1	1	1	1	3	3	1	3	1	3	3	3	1	1	3	3	3	1	1	3	1	1	3	3	3	1	1	3	1	1	3	3	3
GMI_ES02_c5098_397	1	3	3	3	3	1	1	3	3	3	1	3	1	3	3	1	3	3	3	1	3	3	1	3	1	3	3	3	3	3	3	3	1	1	3	1	1	1	3	3	1	3	3	3	1	1	1	1	3
GMI_ES02_c631_591	1	1	1	3	3	3	1	3	3	3	3	1	1	1	1	3	3	3	1	1	3	3	1	3	1	3	1	3	3	1	1	3	3	3	1	3	1	1	1	1	1	3	3	1	1	3	1	1	1
GMI_ES02_c6368_605	3	1	1	1	3	3	1	3	3	3	1	3	3	1	1	1	3	1	1	1	3	3	3	1	3	1	3	2	1	1	2	3	3	3	1	1	1	1	3	1	3	1	1	1	1	1	3	1	3
GMI_ES02_c6762_308	1	3	3	3	3	1	1	3	1	1	3	3	3	1	1	3	3	1	3	1	1	1	3	3	1	3	1	3	1	1	1	1	3	3	1	3	1	1	3	1	1	1	3	1	1	3	1	1	1
GMI_ES02_c8034_282	3	1	1	3	3	1	1	3	1	3	3	1	3	3	3	1	1	1	1	3	3	1	1	1	3	3	3	1	1	3	1	1	3	1	1	3	1	3	1	1	1	1	3	3	3	3	1	3	1
GMI_ES02_c8676_360	1	1	3	1	3	3	3	3	1	3	3	1	1	3	1	3	1	1	1	3	3	1	1	3	1	3	3	1	3	3	1	3	3	3	3	1	3	3	1	3	3	1	1	3	1	1	3	1	1
GMI_ES02_c8845_199	1	1	1	1	3	3	3	3	1	3	3	1	1	3	1	3	1	1	1	3	3	1	1	3	1	3	3	1	3	3	3	3	3	3	3	1	3	3	1	3	3	1	1	3	1	1	3	1	1
GMI_ES02_c911_580	3	3	1	3	1	3	3	1	3	3	3	3	3	3	1	3	3	1	1	1	1	1	3	1	1	3	1	1	3	1	3	3	3	1	3	1	3	1	3	1	1	1	1	2	1	1	1	1	3
GMI_ES02_c933_584	2	3	1	1	3	3	3	3	1	3	1	1	3	3	1	1	3	3	1	3	3	3	3	3	3	3	1	1	1	1	1	3	3	3	1	1	1	3	1	1	2	1	1	1	1	3	3	1	3
GMI_ES02_c9794_269	1	3	3	3	3	1	1	3	1	3	1	1	3	1	1	3	3	1	3	1	1	1	3	3	1	3	1	3	3	1	1	1	3	3	1	3	1	1	3	1	3	1	1	1	1	3	3	3	1
GMI_ES02_lrc18698_350	1	3	1	1	1	1	1	1	3	3	3	1	1	3	3	3	1	1	1	3	1	1	3	1	3	1	3	3	3	3	1	3	1	3	1	3	3	3	3	3	1	1	1	3	1	3	1	1	1
GMI_ES02_lrc18911_190	1	1	1	3	3	3	1	3	3	3	3	3	1	1	1	1	3	3	3	1	3	3	1	3	1	3	1	3	3	1	1	3	3	3	1	3	1	1	1	1	1	3	3	1	3	3	1	1	1
GMI_ES02_lrc20576_405	1	3	3	1	3	3	3	3	3	3	1	1	1	3	1	2	1	3	1	1	1	3	3	3	1	1	3	1	1	3	1	1	1	1	3	1	3	3	3	1	3	1	3	1	1	1	1	3	1
GMI_ES02_lrc34335_153	1	1	1	1	1	1	1	1	1	1	3	1	1	1	3	3	3	3	3	3	3	3	3	1	1	3	3	3	1	1	3	1	3	1	3	1	3	3	3	3	3	3	1	1	3	3	3	3	1
GMI_ES02_lrc37108_772	3	3	3	3	1	3	3	1	3	1	3	3	3	1	3	3	3	1	3	3	3	1	1	3	1	1	3	1	1	1	1	3	1	1	3	1	3	3	3	1	3	1	3	1	1	1	1	1	1
GMI_ES02_lrc37952_106	3	3	3	1	3	3	3	3	3	1	3	3	1	1	3	1	3	1	3	3	3	3	1	1	3	1	1	1	3	1	3	3	3	1	3	1	3	3	1	3	1	3	3	3	3	1	0	3	3
GMI_ES15_c10291_118	3	3	3	1	3	3	3	3	3	1	3	3	1	1	3	1	3	1	3	3	3	3	1	1	3	1	1	1	3	1	3	3	3	1	3	1	3	3	1	3	1	3	3	3	3	1	3	3	3
GMI_ES15_c10388_464	3	1	1	3	1	3	3	1	3	3	3	1	3	1	1	3	3	3	1	1	3	3	3	3	3	3	1	1	3	3	3	3	3	1	1	1	1	3	1	1	3	1	3	3	1	1	1	1	3
GMI_ES15_c10680_325	3	1	3	3	3	3	3	3	3	3	1	1	3	3	1	1	3	3	1	1	1	3	3	3	1	1	1	3	1	3	1	1	3	3	3	1	1	3	3	1	3	1	3	3	3	1	1	1	3
GMI_ES15_c112_624	1	1	1	1	3	3	3	3	1	3	3	1	1	3	1	3	1	1	1	3	3	1	1	3	1	3	3	1	3	3	3	3	3	3	3	1	3	3	1	3	3	1	1	3	1	1	3	1	1
GMI_ES15_c11428_323	1	1	1	3	1	3	0	1	1	1	3	3	3	3	3	1	3	3	1	3	3	3	3	3	1	1	1	3	3	3	1	1	1	3	1	3	3	3	3	3	1	3	1	1	3	3	3	3	3
GMI_ES15_c11747_354	1	1	3	3	1	3	3	1	3	1	1	1	3	3	1	1	3	3	1	3	3	3	3	1	1	3	1	1	1	1	1	1	1	1	3	3	3	1	1	3	3	1	1	1	1	1	1	1	1
GMI_ES15_c12274_189	0	1	3	1	3	1	1	0	3	0	3	3	1	1	3	3	3	1	3	3	3	3	3	3	1	3	3	3	1	1	3	3	3	3	3	3	3	3	0	1	1	1	1	2	0	3	1	3	3
GMI_ES15_c12355_287	3	3	3	1	1	3	1	1	3	3	1	1	1	1	1	1	1	1	1	1	1	3	3	1	3	3	3	3	3	1	3	3	1	1	3	1	3	1	3	1	1	3	1	3	1	1	3	1	1
GMI_ES15_c12436_395	3	1	3	1	1	1	3	1	3	3	1	3	1	3	1	1	2	1	3	1	3	3	3	3	3	3	3	1	1	1	1	1	3	1	1	3	1	3	3	1	1	3	3	1	3	3	1	3	1
GMI_ES15_c12443_659	1	3	3	3	3	1	1	3	3	3	1	3	1	3	3	1	3	3	3	1	3	3	1	3	1	3	3	3	3	3	3	3	1	1	3	1	1	3	3	3	1	3	3	3	1	1	1	1	3
GMI_ES15_c12600_230	3	1	3	1	1	1	3	1	3	3	1	3	1	3	1	1	2	1	3	1	3	3	3	3	3	3	3	1	1	1	1	1	3	1	1	3	1	3	3	1	1	3	3	1	3	3	1	3	1
GMI_ES15_c12694_287	1	3	3	1	1	3	1	1	1	3	3	3	1	3	3	3	3	3	3	1	1	3	3	1	3	1	3	1	1	3	3	1	3	1	3	3	1	3	3	3	3	1	3	1	3	3	3	3	1
GMI_ES15_c1273_527	1	3	3	3	3	1	1	3	3	3	1	3	1	3	3	1	3	3	3	1	3	3	1	3	1	3	3	3	3	3	1	3	1	3	3	1	1	1	3	3	3	3	3	3	1	1	1	1	3
GMI_ES15_c12794_114	1	1	1	1	3	1	3	3	3	1	3	3	1	1	3	3	1	1	3	3	1	3	3	1	3	1	3	1	1	1	3	3	3	3	1	3	1	1	3	3	1	3	3	1	3	3	3	1	3
GMI_ES15_c12818_361	2	1	3	1	1	3	3	1	3	3	1	3	1	3	1	1	2	1	3	1	3	3	3	3	3	3	3	1	1	1	3	1	3	1	1	3	1	3	3	1	1	3	3	1	3	3	1	3	1
GMI_ES15_c13627_458	3	3	3	1	3	1	3	3	3	3	3	3	1	3	1	3	3	3	3	3	1	1	3	3	1	1	1	1	1	3	1	1	1	1	3	1	1	3	3	1	3	3	1	1	3	1	3	1	1
GMI_ES15_c13674_329	3	1	1	3	3	1	3	3	3	1	3	3	3	1	3	3	3	3	1	3	1	3	3	3	3	3	1	1	3	3	3	3	3	1	1	1	1	3	1	1	1	3	3	3	1	1	1	1	2
GMI_ES15_c13888_212	3	3	1	3	1	3	3	1	3	3	1	3	1	3	1	1	3	3	3	3	3	1	1	3	1	1	3	1	3	1	1	1	3	1	3	1	3	3	3	3	1	3	3	3	3	1	3	3	1
GMI_ES15_c14129_69	3	1	3	3	1	3	3	1	3	3	3	1	3	3	3	3	3	1	1	3	3	1	1	3	1	1	3	1	1	1	1	3	1	1	1	1	3	1	3	1	3	3	3	3	1	3	1	1	1
GMI_ES15_c15112_317	1	3	1	1	1	1	1	1	3	3	3	1	1	3	3	3	1	1	1	3	1	1	3	1	3	1	3	3	3	3	1	3	1	3	1	3	3	3	3	3	1	1	1	3	1	3	1	1	1
GMI_ES15_c16380_475	1	3	3	1	1	1	1	3	1	1	1	1	3	1	3	3	1	1	3	2	1	3	1	3	1	3	3	3	1	3	1	3	1	1	3	1	1	3	3	1	3	1	3	3	1	1	1	1	1
GMI_ES15_c17486_204	1	3	3	1	3	3	3	3	3	3	1	1	1	3	1	2	1	3	1	1	1	3	3	3	1	1	3	1	1	3	3	1	1	1	3	1	3	1	3	1	3	1	3	1	1	1	1	3	1
GMI_ES15_c1806_90	1	1	1	1	3	3	3	3	3	3	3	1	3	3	1	3	3	1	1	1	3	3	3	1	1	1	3	1	3	3	1	3	1	3	1	3	1	1	3	3	3	3	1	3	3	3	1	3	1
GMI_ES15_c1855_452	1	3	3	3	3	1	1	3	3	1	3	3	1	1	1	3	1	1	3	3	1	1	3	3	1	3	1	1	1	1	3	1	3	3	1	1	1	1	3	1	1	1	3	1	1	1	3	1	1
GMI_ES15_c2193_426	1	1	3	3	1	3	3	1	3	3	3	1	1	3	1	3	3	1	1	3	3	3	3	1	1	1	1	1	1	1	1	3	1	1	3	3	2	1	1	3	3	1	1	1	3	1	1	1	1
GMI_ES15_c2822_528	1	1	3	1	3	3	1	3	1	3	3	1	1	3	3	3	1	1	1	3	1	1	1	3	3	3	3	1	1	3	1	1	3	3	1	3	3	1	1	1	3	1	3	1	1	1	3	3	3
GMI_ES15_c2877_179	1	1	1	3	3	3	1	3	1	3	1	3	1	3	3	3	3	1	1	1	1	3	1	3	1	3	3	3	3	1	3	1	3	3	1	1	1	3	3	3	1	1	3	3	3	1	1	1	3
GMI_ES15_c3159_412	3	1	3	1	1	1	3	1	3	3	1	3	1	3	1	1	2	1	3	1	3	3	3	3	3	3	3	1	1	1	1	1	3	1	1	3	1	3	3	1	1	3	3	1	3	3	1	3	1
GMI_ES15_c3362_506	3	1	3	3	3	1	3	3	1	3	1	1	1	3	3	1	1	1	1	1	1	3	1	1	1	1	1	1	3	3	3	1	3	1	1	3	1	1	1	1	3	1	1	3	1	1	3	1	3
GMI_ES15_c349_532	1	3	1	3	3	1	3	3	3	1	3	1	3	1	1	3	3	3	3	1	3	3	3	3	1	3	3	3	3	1	3	1	3	1	3	3	3	1	1	1	3	1	3	1	1	3	1	3	3
GMI_ES15_c3908_380	3	1	1	1	1	3	3	3	1	3	3	3	3	1	1	1	3	1	1	1	3	3	3	1	3	1	3	3	1	1	3	3	3	1	1	1	1	1	3	1	1	1	1	3	1	1	3	1	1
GMI_ES15_c4222_543	1	1	1	1	3	3	1	3	3	1	3	3	1	1	3	3	3	1	1	3	1	1	3	1	1	1	3	1	1	1	1	3	3	3	1	3	1	1	1	1	3	3	1	1	1	1	3	3	3
GMI_ES15_c4463_508	2	3	1	1	3	1	3	3	3	3	3	3	1	3	1	3	3	3	3	2	1	1	3	3	1	1	1	1	1	3	1	1	1	1	3	1	1	3	3	1	3	3	1	1	3	1	3	1	1
GMI_ES15_c497_486	3	3	3	1	3	3	3	3	3	1	3	3	1	1	3	1	3	1	3	3	3	1	1	1	3	1	1	1	3	1	3	3	3	1	3	1	3	3	1	3	1	3	3	3	3	1	3	3	3
GMI_ES15_c5289_317	1	1	1	1	3	3	3	3	3	1	3	3	1	1	3	3	1	1	3	3	1	3	3	1	3	1	3	1	1	1	3	3	3	3	1	3	1	1	3	3	1	3	3	1	3	3	3	1	3
GMI_ES15_c5315_156	1	3	3	2	3	1	1	3	3	3	1	3	1	3	3	1	3	3	3	1	3	3	1	3	1	3	3	3	3	3	1	3	1	3	3	1	1	1	3	3	3	3	3	3	1	1	1	1	3
GMI_ES15_c5368_259	3	1	3	1	3	1	1	3	3	3	3	3	1	1	3	3	3	1	3	3	3	3	3	3	1	3	3	3	1	1	3	3	3	3	3	3	3	3	3	1	1	1	1	2	1	3	1	3	3
GMI_ES15_c5451_344	3	1	3	1	1	1	3	1	3	3	1	3	1	3	1	1	2	1	3	1	3	3	3	3	3	3	3	1	1	1	1	1	3	1	1	3	1	3	3	1	1	3	3	1	3	3	1	3	1
GMI_ES15_c5819_415	1	1	1	3	3	1	1	3	3	3	3	1	1	3	1	3	3	3	1	1	3	3	1	3	1	3	1	3	3	1	1	3	3	3	1	1	1	1	1	1	1	3	3	1	1	3	1	1	1
GMI_ES15_c5920_245	1	1	3	3	3	3	3	3	1	3	3	1	1	1	3	3	3	3	1	3	3	3	1	3	1	1	1	3	1	3	1	3	1	1	1	1	3	3	3	3	3	3	1	3	3	3	3	3	3
GMI_ES15_c605_638	1	1	1	1	1	3	3	1	3	3	3	1	3	1	1	3	3	1	1	2	3	1	3	1	1	1	3	1	3	3	1	1	1	3	1	3	1	1	3	3	3	3	1	3	3	1	1	3	1
GMI_ES15_c6115_586	1	3	3	3	3	1	1	3	3	3	1	3	1	3	3	1	3	3	3	1	3	3	1	3	1	3	3	3	3	3	3	3	1	1	3	1	1	3	3	3	1	3	3	3	1	1	1	1	3
GMI_ES15_c6155_291	1	3	1	1	1	3	1	1	1	3	3	1	1	3	3	3	3	3	3	3	1	3	3	1	3	1	3	3	1	3	3	1	3	1	3	3	1	3	3	3	3	1	3	1	3	3	3	3	1
GMI_ES15_c6167_525	1	3	1	1	1	1	1	1	3	3	3	1	1	3	3	3	1	1	1	3	1	1	3	1	3	1	3	3	3	3	1	3	1	3	1	3	3	3	3	3	1	1	1	3	1	3	1	1	1
GMI_ES15_c6191_370	3	1	3	1	1	3	3	1	3	3	1	3	1	3	1	1	2	1	1	2	3	3	3	3	3	3	3	1	1	1	3	1	3	3	1	3	3	3	3	3	1	3	3	1	3	3	1	1	1
GMI_ES15_c6341_277	1	1	3	3	1	3	3	1	3	3	3	1	1	3	1	1	3	3	1	2	3	3	3	1	1	3	1	1	1	1	1	1	1	3	3	3	3	1	1	3	3	1	1	1	3	1	1	1	1
GMI_ES15_c6587_292	3	3	3	1	3	3	3	3	3	1	3	3	1	1	3	1	3	1	3	3	3	1	1	1	3	1	1	1	3	1	3	3	3	1	3	1	3	3	1	3	1	3	3	3	3	1	3	3	3
GMI_ES15_c6652_253	3	1	3	1	1	3	3	1	3	3	1	3	1	3	1	1	0	1	3	1	3	3	3	3	3	3	3	1	1	1	3	1	3	1	1	3	1	3	3	1	1	3	3	1	3	3	1	3	1
GMI_ES15_c6756_354	1	3	3	1	3	3	3	3	3	3	1	1	1	3	1	2	1	3	1	1	1	3	3	3	1	1	3	1	1	3	3	1	1	1	3	1	3	1	3	1	3	1	3	1	1	1	1	3	1
GMI_ES15_c6822_337	3	1	1	3	1	3	3	1	3	3	3	1	3	1	1	3	3	3	1	1	3	3	3	3	3	3	1	1	3	3	3	3	3	3	1	1	1	3	3	1	3	1	3	3	1	1	1	1	3
GMI_ES15_c6914_663	3	1	3	1	1	3	3	1	3	3	1	3	1	3	1	1	1	1	3	1	3	3	3	3	3	3	3	1	1	1	3	1	3	1	1	3	1	3	3	1	1	3	3	1	3	3	1	3	1
GMI_ES15_c6921_451	1	3	3	3	1	1	3	3	3	1	1	3	3	1	3	3	1	1	3	3	3	1	1	3	1	3	3	1	1	3	1	3	1	1	3	1	1	3	3	1	3	1	1	3	1	1	1	1	1
GMI_ES15_c6979_338	3	1	1	3	3	1	3	3	3	3	3	1	3	1	1	3	1	1	1	1	1	1	1	1	1	3	1	1	1	1	3	3	3	3	1	1	1	1	3	3	3	1	3	3	3	1	3	3	3
GMI_ES15_c7196_299	3	1	1	3	3	3	3	3	3	3	3	1	3	3	1	3	3	3	1	1	1	3	3	3	3	1	1	3	3	3	1	3	3	3	1	1	1	3	3	1	3	1	3	1	1	1	1	1	3
GMI_ES15_c7654_479	3	1	1	1	3	3	1	2	3	3	1	3	3	1	1	1	3	1	1	1	3	3	3	1	3	1	3	2	1	1	3	3	3	3	1	1	1	1	3	1	3	1	1	3	1	1	3	1	1
GMI_ES15_c7719_163	3	1	1	1	3	1	1	3	3	3	3	3	1	1	3	3	3	1	3	3	3	3	3	3	1	3	3	3	1	1	3	3	3	3	3	3	3	1	3	1	1	1	1	1	1	3	1	3	3
GMI_ES15_c7819_478	3	3	3	1	3	3	3	3	3	1	3	3	1	1	3	1	3	1	3	3	3	3	1	1	3	1	1	1	3	1	3	3	3	1	3	1	3	3	1	3	1	3	3	3	3	1	3	3	3
GMI_ES15_c794_171	1	1	1	3	3	1	1	3	3	3	3	1	1	3	1	3	3	3	1	1	3	3	1	3	1	3	1	3	3	1	1	3	3	3	1	1	1	1	1	1	1	3	3	1	1	3	1	1	1
GMI_ES15_c8064_341	3	1	1	3	3	1	3	3	1	1	3	1	1	1	3	1	1	1	1	1	3	1	1	3	3	1	3	3	3	1	3	3	3	1	1	1	1	1	3	3	3	3	1	3	1	3	3	3	3
GMI_ES15_c8191_415	1	1	1	3	1	1	1	1	1	1	3	1	3	1	3	3	1	3	3	3	3	3	3	1	1	3	3	3	1	1	3	1	3	1	3	1	3	3	3	3	3	3	1	1	3	3	3	1	1
GMI_ES15_c8238_156	3	1	1	1	1	1	3	1	3	3	1	3	1	3	1	1	2	1	2	1	3	3	3	3	3	1	3	1	1	1	1	1	3	1	1	3	1	3	3	1	1	3	3	1	3	3	1	3	1
GMI_ES15_c8389_147	3	3	3	1	3	3	3	3	3	1	1	3	1	1	3	1	3	1	3	3	3	2	1	1	3	1	2	1	3	2	3	3	3	1	3	1	3	3	3	3	1	3	3	3	3	1	3	3	3
GMI_ES15_c8463_378	1	3	3	3	3	1	1	3	3	3	1	3	1	3	3	1	3	3	3	1	3	3	1	3	1	3	3	3	3	3	3	3	1	1	3	1	1	1	3	3	1	3	3	3	1	1	1	1	3
GMI_ES15_c8687_120	1	3	3	3	1	1	3	3	3	1	1	3	3	1	3	3	1	1	3	3	3	1	1	3	1	3	3	1	1	3	1	3	1	1	3	1	1	3	3	1	3	1	1	3	1	1	1	1	1
GMI_ES15_c8836_313	3	1	1	1	3	3	1	2	3	3	1	3	3	1	1	1	3	1	1	1	3	3	3	1	3	1	3	3	1	1	3	3	3	1	1	1	1	1	3	1	3	1	1	3	1	1	3	1	1
GMI_ES15_c926_270	3	3	3	1	3	3	3	3	3	1	3	3	1	1	3	1	3	1	3	3	3	1	1	1	3	1	1	1	3	1	3	3	3	1	3	1	3	3	1	3	1	3	3	3	3	1	3	3	3
GMI_ES15_c9419_304	1	1	3	3	1	3	3	3	1	3	2	1	1	1	3	3	3	3	1	1	3	3	1	3	1	1	1	3	1	1	1	3	1	1	1	1	0	3	3	3	3	3	1	3	1	3	3	3	1
GMI_ES15_lrc19149_99	1	1	1	3	1	3	3	1	1	1	1	3	3	3	3	1	3	3	1	3	3	3	3	3	1	1	1	3	1	3	1	1	1	3	1	3	3	3	3	3	1	1	3	1	3	1	3	3	3
GMI_ES17_c10073_640	3	1	1	1	3	3	1	3	3	1	3	3	1	1	3	3	3	1	3	3	3	1	3	3	1	3	3	1	1	1	3	3	3	3	3	3	1	1	3	1	3	3	1	1	1	1	1	3	3
GMI_ES17_c10593_508	3	3	3	1	3	3	3	3	3	1	3	3	1	1	3	1	3	1	3	3	3	1	1	1	3	1	1	1	3	1	3	3	3	1	3	1	3	3	1	3	1	3	3	3	3	1	3	3	3
GMI_ES17_c1086_770	3	1	1	3	3	1	1	3	1	3	1	1	3	1	3	1	1	1	1	2	3	1	1	1	3	3	3	1	1	3	1	1	3	1	1	3	1	1	1	1	1	1	3	3	3	3	1	3	1
GMI_ES17_c11186_555	1	1	3	1	1	1	1	1	3	3	3	1	3	1	1	1	1	3	3	3	1	1	3	1	3	3	1	1	3	1	3	3	1	3	3	3	1	3	3	1	3	3	3	3	3	1	1	1	1
GMI_ES17_c11262_129	3	1	1	3	3	3	3	3	3	3	3	1	3	3	1	3	3	3	1	1	1	3	3	3	3	1	1	3	3	3	1	3	3	3	1	1	1	3	3	1	3	1	3	1	1	1	1	1	3
GMI_ES17_c1186_142	3	1	3	1	1	3	3	1	3	3	1	3	1	3	1	1	2	1	1	1	3	3	3	3	3	3	3	1	1	1	3	1	3	3	1	3	3	3	3	3	1	3	3	1	3	3	1	1	1
GMI_ES17_c1205_213	3	3	3	1	3	3	3	3	3	1	3	3	1	1	3	1	3	1	3	3	3	1	1	1	3	1	1	1	3	1	3	3	3	1	3	1	3	3	1	3	1	3	3	3	3	1	3	3	3
GMI_ES17_c12203_326	3	3	3	1	3	3	3	3	3	1	3	3	1	1	3	1	3	1	3	3	3	1	1	1	3	1	1	1	3	1	3	3	3	1	3	1	3	3	1	3	1	3	3	3	3	1	3	3	3
GMI_ES17_c12269_176	1	3	3	3	3	1	1	3	3	1	3	3	1	1	1	3	1	1	3	3	1	1	3	3	1	3	1	1	1	1	3	1	3	3	1	1	1	1	3	1	1	1	3	1	1	1	3	1	1
GMI_ES17_c12516_818	3	1	3	1	3	1	1	3	3	3	2	3	1	1	3	3	3	1	3	3	3	3	3	3	1	3	3	3	1	1	3	3	3	3	3	3	3	3	3	1	1	1	1	1	1	3	1	3	3
GMI_ES17_c12536_430	1	3	3	3	3	1	1	3	1	3	1	1	3	1	1	3	3	1	3	1	1	1	3	3	1	3	1	3	3	1	1	1	3	3	1	3	1	1	3	1	1	1	3	1	1	3	3	3	1
GMI_ES17_c13962_600	1	3	1	3	1	3	3	1	3	3	1	1	3	3	3	1	3	3	1	1	3	1	1	1	1	1	3	3	3	1	1	3	3	3	1	3	3	3	3	3	3	3	1	3	1	3	3	1	3
GMI_ES17_c14163_394	3	1	1	3	3	1	3	3	3	3	3	1	3	1	3	1	1	1	1	1	3	3	1	1	1	3	3	3	1	1	3	3	3	1	1	1	1	1	3	3	3	1	1	3	1	1	3	3	3
GMI_ES17_c15844_381	1	1	1	1	3	3	3	3	3	1	3	3	1	1	3	3	1	1	3	3	1	3	3	1	3	1	3	0	1	1	3	3	3	3	1	1	1	1	3	3	1	3	3	1	3	3	3	1	3
GMI_ES17_c1618_519	3	3	3	1	3	3	3	3	3	1	3	3	1	1	3	1	3	1	3	3	3	1	1	1	3	1	1	1	3	1	3	3	3	1	3	1	3	3	1	3	1	3	3	3	3	1	3	3	3
GMI_ES17_c17526_507	1	3	1	1	1	1	1	1	3	3	3	1	1	3	3	3	1	1	1	0	1	1	3	1	3	1	3	3	3	3	1	3	1	3	1	3	3	3	3	3	1	1	1	3	1	3	1	1	1
GMI_ES17_c17538_273	3	3	3	1	3	3	3	3	3	1	3	3	1	1	3	1	3	1	3	3	3	3	1	1	3	1	1	1	3	1	3	3	3	1	3	1	3	3	1	3	1	3	3	3	3	1	3	3	3
GMI_ES17_c17558_304	3	1	1	1	3	3	1	3	3	3	3	3	1	1	3	3	3	1	3	3	3	1	3	3	1	3	3	3	1	1	3	3	3	3	3	3	3	1	3	1	1	1	1	1	1	3	1	3	3
GMI_ES17_c17722_121	1	3	3	3	3	3	3	3	1	3	3	1	1	3	3	3	1	3	1	1	1	1	1	3	3	3	3	1	1	3	1	1	3	3	1	3	3	1	1	1	3	3	3	1	3	1	0	3	3
GMI_ES17_c17781_268	3	3	3	1	3	3	3	3	3	1	3	3	1	1	3	1	3	1	3	3	3	1	1	1	3	1	1	1	3	1	3	3	3	1	3	1	3	3	1	3	1	3	3	3	3	1	3	3	3
GMI_ES17_c1779_644	3	1	3	1	3	1	1	3	3	3	3	3	1	1	3	3	3	1	3	3	3	3	3	3	1	3	3	3	1	1	3	3	3	3	3	3	3	3	3	1	1	1	1	2	1	3	1	3	3
GMI_ES17_c18781_74	1	1	3	3	3	3	3	3	1	3	3	1	1	1	3	3	3	3	1	3	3	3	1	3	1	1	1	3	1	3	1	3	1	1	1	1	3	3	3	3	3	3	1	3	3	3	3	3	3
GMI_ES17_c19062_191	1	3	3	1	3	3	3	3	3	3	1	1	1	3	1	1	1	3	1	2	1	3	3	3	1	1	3	1	1	3	3	1	1	1	3	1	3	1	3	1	3	1	3	1	1	1	1	3	1
GMI_ES17_c19068_531	3	3	1	3	1	3	3	1	3	3	1	3	1	3	1	1	3	1	3	3	3	1	3	3	1	1	3	1	3	1	1	1	3	1	3	1	1	3	3	3	1	3	3	3	3	1	3	3	1
GMI_ES17_c1912_929	1	3	1	1	1	3	1	1	1	3	3	1	1	3	3	3	3	3	3	3	1	3	3	1	3	1	3	3	1	3	3	1	3	1	3	3	1	3	3	3	3	1	3	1	3	3	3	3	3
GMI_ES17_c1926_571	1	3	3	1	3	3	3	3	3	1	1	1	1	3	1	2	1	3	1	1	1	3	3	3	1	1	3	1	1	3	1	1	1	1	3	1	3	1	3	1	3	1	3	1	1	1	1	3	1
GMI_ES17_c20393_596	1	1	3	3	3	3	3	3	1	3	3	1	1	1	3	3	3	3	1	3	3	3	1	3	1	1	1	3	1	3	1	3	1	1	1	1	3	3	3	3	3	3	1	3	3	3	3	3	3
GMI_ES17_c2063_243	3	3	3	3	1	3	1	1	3	3	3	3	3	1	3	3	1	1	3	1	3	1	1	1	3	3	3	3	1	1	3	3	1	1	1	2	3	3	3	3	1	3	1	1	3	3	3	1	1
GMI_ES17_c20752_1084	1	1	1	1	3	3	3	3	3	1	3	3	1	1	3	3	1	1	3	3	1	3	3	1	3	1	3	1	1	1	3	3	3	3	1	3	1	1	3	3	1	3	3	1	3	3	3	1	3
GMI_ES17_c21168_588	1	1	3	3	3	1	3	3	3	3	1	3	3	1	3	3	1	3	3	3	1	1	3	3	1	3	1	3	3	1	3	1	3	3	1	1	3	3	3	1	3	3	1	1	3	1	1	3	1
GMI_ES17_c2122_619	3	3	3	3	1	3	1	1	3	3	3	3	3	1	3	3	1	1	3	1	3	1	1	1	3	3	3	3	1	1	3	3	1	1	1	2	3	3	3	3	1	3	1	1	3	3	3	1	1
GMI_ES17_c2183_936	3	1	1	1	3	1	3	3	3	3	1	3	3	3	3	1	1	1	3	3	3	1	1	1	1	1	1	1	3	1	3	1	1	3	1	1	3	1	3	3	3	3	1	1	1	1	1	1	3
GMI_ES17_c2251_283	1	3	3	3	1	1	3	3	3	1	1	3	3	1	3	3	1	1	3	3	3	1	1	3	1	3	3	1	1	3	1	3	1	1	3	1	1	3	3	1	3	1	1	3	1	1	1	1	1
GMI_ES17_c2286_285	3	3	3	1	3	3	3	3	3	1	3	3	1	1	3	1	3	1	3	3	3	3	1	1	3	1	1	1	3	1	3	3	3	1	3	1	3	3	1	3	1	3	3	3	3	1	3	3	3
GMI_ES17_c2308_1026	1	1	3	3	1	3	3	1	3	1	3	1	3	1	1	1	1	1	3	3	1	3	1	3	3	1	3	1	3	3	1	1	3	3	1	1	1	1	3	1	3	1	3	1	3	3	1	3	1
GMI_ES17_c244_1098	1	3	1	1	1	1	1	1	3	3	3	1	1	3	3	3	1	1	1	3	1	1	3	1	3	1	3	3	3	3	1	3	1	3	1	3	3	3	3	3	1	1	1	3	1	3	1	1	1
GMI_ES17_c2454_883	1	3	3	1	1	3	1	1	1	3	3	3	1	3	3	3	3	3	3	1	1	3	3	1	3	1	3	1	1	3	3	1	3	1	3	3	1	3	3	3	3	1	3	1	3	3	3	3	1
GMI_ES17_c2651_991	3	1	1	3	1	3	3	1	3	3	3	1	3	1	1	3	3	3	1	1	3	3	3	3	3	3	1	1	3	3	3	3	3	1	1	1	1	3	1	1	3	1	3	3	1	1	1	1	3
GMI_ES17_c2766_159	3	3	3	1	3	3	3	3	3	1	3	3	1	1	3	1	3	1	3	3	3	1	1	1	3	1	1	1	3	1	3	3	3	1	3	1	3	3	1	3	1	3	3	3	3	1	3	3	3
GMI_ES17_c2826_360	1	1	1	1	3	3	3	3	3	1	3	3	1	1	3	3	1	1	3	3	1	3	3	1	3	1	3	1	1	1	3	3	3	3	1	3	1	1	3	3	1	3	3	1	3	3	3	1	3
GMI_ES17_c2917_533	1	1	1	1	3	1	3	3	3	1	3	3	1	1	3	3	1	1	3	3	1	3	3	1	3	1	3	1	1	1	3	3	3	3	1	3	1	1	3	3	1	3	3	1	3	3	3	1	3
GMI_ES17_c2976_706	3	1	1	3	3	1	3	3	3	1	3	3	3	1	3	3	3	3	1	3	3	3	3	1	3	3	1	1	3	3	3	3	1	1	1	1	1	3	1	1	1	3	3	3	1	1	1	1	2
GMI_ES17_c3271_475	3	1	1	3	3	1	1	3	3	1	1	3	1	1	1	3	1	3	1	3	3	3	3	3	3	3	1	1	3	1	3	3	3	1	3	1	3	1	1	3	1	3	3	1	3	1	3	1	1
GMI_ES17_c3291_859	1	1	3	3	1	3	3	1	1	3	1	1	3	3	1	1	3	3	1	1	1	1	3	3	1	3	3	1	1	3	1	3	3	1	3	3	3	3	1	3	3	1	1	3	1	1	1	1	1
GMI_ES17_c3309_96	3	3	1	1	3	1	3	3	1	1	1	1	3	3	1	3	1	1	3	3	1	1	3	3	3	1	3	1	3	1	3	1	3	3	3	1	1	3	1	1	3	1	3	1	3	3	3	3	1
GMI_ES17_c3397_167	1	3	3	3	3	1	1	3	3	3	1	3	1	3	3	1	3	3	3	1	3	3	1	3	1	3	3	3	3	3	1	3	1	3	3	1	1	1	3	3	3	3	3	3	1	1	1	1	3
GMI_ES17_c3418_95	1	1	3	3	1	3	3	1	1	3	1	1	3	3	1	1	3	3	1	1	1	1	3	3	1	3	3	1	1	3	1	3	3	1	3	3	3	3	1	3	3	1	1	3	1	1	1	1	1
GMI_ES17_c3625_404	3	1	1	1	3	1	3	3	3	3	1	3	3	3	1	1	1	3	3	3	3	1	1	3	1	1	1	1	1	1	3	1	1	1	1	1	3	1	3	3	3	3	1	1	1	1	1	1	3
GMI_ES17_c3844_181	1	3	1	3	3	3	3	3	3	3	3	3	3	3	1	3	3	1	1	1	1	3	3	1	1	3	1	3	3	1	3	3	3	1	3	1	3	3	3	1	3	1	1	1	1	1	1	1	3
GMI_ES17_c3969_600	1	1	3	3	3	1	3	3	3	3	3	1	1	1	3	1	1	3	1	1	3	3	3	3	1	3	1	1	3	1	1	3	3	3	1	3	1	3	3	1	1	1	1	1	3	3	3	1	1
GMI_ES17_c4266_283	3	1	3	3	1	3	3	1	3	3	3	3	3	3	3	3	3	1	1	3	3	1	1	3	1	1	3	1	1	1	1	3	1	1	1	1	3	1	3	1	3	3	3	3	1	3	1	1	1
GMI_ES17_c4295_432	1	3	1	1	0	3	3	3	1	3	1	1	3	3	1	1	3	3	1	1	3	3	3	3	1	3	1	1	1	1	1	3	3	3	3	1	3	3	1	3	1	0	3	3	3	1	3	1	3
GMI_ES17_c4498_222	3	1	1	3	3	1	3	3	3	3	3	1	1	1	3	1	1	1	1	1	3	3	1	1	1	3	3	3	1	1	3	3	3	1	1	3	1	1	3	3	3	1	1	3	1	1	3	3	3
GMI_ES17_c4515_297	1	1	3	2	3	1	3	3	3	3	3	3	3	1	3	3	1	3	3	3	1	1	3	1	1	3	1	3	3	1	3	1	3	3	1	1	3	3	3	1	3	3	1	1	3	1	1	3	1
GMI_ES17_c4700_516	1	1	1	1	3	3	3	3	3	1	3	3	1	1	3	3	1	1	3	3	1	3	3	1	3	1	3	1	1	1	3	3	3	3	1	1	1	1	3	1	1	3	3	1	3	3	3	1	3
GMI_ES17_c4863_294	3	1	1	3	3	3	3	3	3	3	3	1	3	3	1	3	3	3	1	1	1	3	3	3	3	1	1	3	3	3	1	3	3	3	1	1	1	3	3	1	3	1	3	1	1	1	1	1	3
GMI_ES17_c5169_555	3	1	1	3	3	3	1	1	3	3	3	1	3	3	3	3	2	1	3	3	3	1	1	1	1	3	3	3	1	3	3	3	1	1	1	3	2	3	3	3	1	3	1	1	3	3	3	3	2
GMI_ES17_c528_116	1	1	3	3	3	3	3	3	1	3	3	1	1	1	3	3	3	3	1	3	3	3	1	3	1	1	1	3	1	3	1	3	1	1	1	1	3	3	3	3	3	3	1	3	3	3	3	3	3
GMI_ES17_c5637_152	1	1	3	3	3	1	1	3	3	3	1	3	3	1	3	3	1	3	3	3	1	1	3	3	3	3	1	3	3	1	3	1	3	3	1	1	3	3	3	1	3	3	1	1	3	1	1	3	1
GMI_ES17_c5744_689	3	1	1	1	3	1	3	3	3	3	1	3	3	3	3	1	1	1	3	3	3	1	1	1	1	1	1	1	1	1	3	1	1	3	1	1	3	1	3	3	3	3	1	1	1	1	1	1	3
GMI_ES17_c5762_827	3	1	3	1	1	1	3	1	3	3	1	3	1	3	1	1	1	1	3	1	3	3	3	3	3	3	3	1	1	1	1	1	3	1	1	3	1	3	3	1	1	3	3	1	3	3	1	3	1
GMI_ES17_c5784_752	1	1	1	1	3	3	3	3	3	3	3	1	3	3	1	3	3	1	1	1	3	3	3	1	1	1	3	1	3	3	1	3	1	3	1	3	1	1	3	3	3	3	1	3	3	3	1	3	1
GMI_ES17_c5870_387	1	1	1	3	3	1	1	3	3	3	3	1	1	3	1	3	3	3	1	1	3	3	1	3	1	3	1	3	3	1	1	3	3	3	1	1	1	1	1	1	1	3	3	1	1	3	1	1	1
GMI_ES17_c6857_627	1	1	1	3	3	1	3	3	3	3	3	1	3	1	1	3	3	3	3	1	3	3	3	3	0	3	1	3	3	3	3	1	3	3	3	3	3	1	1	1	3	1	3	1	1	1	3	1	3
GMI_ES17_c7183_281	1	1	3	1	3	3	1	3	1	3	3	1	1	3	3	3	1	3	1	1	1	1	1	3	3	3	3	1	1	3	1	1	3	3	1	3	3	1	1	1	3	3	3	1	1	1	3	3	3
GMI_ES17_c7355_434	2	3	1	1	3	3	3	3	1	3	1	1	3	3	1	1	3	3	1	3	3	3	3	3	3	3	1	1	1	1	1	3	3	3	1	1	1	3	3	1	2	1	1	1	1	3	3	1	3
GMI_ES17_c7387_367	3	3	3	1	3	3	3	3	3	1	3	3	1	1	3	1	3	1	3	3	3	1	1	1	3	1	1	1	3	1	3	3	3	1	3	1	3	3	1	3	1	3	3	3	3	1	3	3	3
GMI_ES17_c766_770	3	1	1	3	3	3	3	3	3	3	2	1	3	3	1	3	3	3	1	1	1	3	3	3	3	1	1	3	3	3	1	3	3	3	1	1	1	3	3	1	3	1	2	1	1	1	1	1	3
GMI_ES17_c7997_871	1	1	1	1	3	1	3	3	3	1	3	3	1	1	3	3	1	1	3	3	1	1	3	1	3	1	3	1	1	1	3	3	3	3	1	3	1	1	3	3	1	1	3	1	3	3	3	1	3
GMI_ES17_c806_849	3	1	1	3	3	1	3	3	3	3	3	1	3	1	1	1	1	1	1	1	3	1	1	1	1	3	3	3	1	1	3	3	3	3	1	1	1	1	3	3	3	1	3	3	1	1	3	3	3
GMI_ES17_c8085_232	3	3	3	1	3	3	3	3	3	1	3	3	1	1	3	1	3	1	3	3	3	1	1	1	3	1	1	1	3	1	3	3	3	1	3	1	3	3	1	3	1	3	3	3	3	1	3	3	3
GMI_ES17_c8136_792	1	1	3	3	3	3	3	3	1	1	3	1	1	1	3	3	3	1	1	3	3	3	1	3	1	1	1	3	1	3	1	3	1	1	1	1	3	3	3	3	3	3	1	3	3	3	3	3	3
GMI_ES17_c8169_285	1	1	3	1	3	3	1	3	1	3	3	1	1	3	3	3	1	3	1	1	1	1	1	3	3	3	3	1	1	3	1	1	3	3	1	3	3	1	1	1	3	3	3	1	1	1	3	3	3
GMI_ES17_c8182_187	3	3	3	1	3	3	3	3	3	1	3	3	1	1	3	1	3	1	3	3	3	1	1	1	3	1	1	1	3	1	3	3	3	1	3	1	3	3	1	3	1	3	3	3	3	1	3	3	3
GMI_ES17_c822_647	1	3	3	1	1	3	3	1	3	1	1	1	3	3	1	3	1	3	1	1	3	3	3	1	1	1	1	1	1	1	1	1	1	1	3	3	3	1	3	3	3	1	1	1	1	1	1	3	1
GMI_ES17_c8516_388	1	1	3	3	3	1	3	3	3	3	3	1	1	1	3	1	1	3	1	1	3	3	3	3	1	3	1	1	3	1	1	3	3	3	1	3	1	3	3	1	1	1	1	1	3	3	3	1	1
GMI_ES17_c8599_640	3	3	3	1	3	3	3	3	3	1	3	3	1	1	3	1	3	1	3	3	3	3	1	1	3	1	1	1	3	1	3	3	3	1	3	1	3	3	1	3	1	3	3	3	3	1	3	3	3
GMI_ES17_c8906_512	1	1	3	1	3	3	1	3	1	3	3	1	1	3	3	3	1	1	3	3	1	1	1	3	3	3	3	1	1	3	1	1	3	3	1	3	3	1	1	1	3	1	3	1	1	1	3	1	3
GMI_ES17_c9087_425	3	1	1	3	3	3	3	3	3	3	3	1	3	3	1	3	3	3	1	1	1	3	3	3	3	1	1	3	3	3	1	3	3	3	1	1	1	3	3	1	3	1	3	1	1	1	1	1	3
GMI_ES17_c9448_286	3	3	3	1	3	3	3	3	3	1	3	3	1	1	3	1	3	1	3	3	3	1	1	1	3	1	1	1	3	1	3	3	3	1	3	1	3	3	1	3	1	3	3	3	3	1	3	3	3
GMI_ES17_c9625_419	3	1	1	3	3	1	1	3	1	3	1	1	3	1	3	1	1	1	1	1	3	1	1	1	3	3	3	1	1	3	1	1	3	1	1	3	1	1	1	1	1	1	3	3	3	3	1	3	1
GMI_ES17_c9652_803	1	1	1	3	1	3	1	1	1	1	3	3	3	3	3	1	3	3	1	3	3	3	3	3	1	1	1	3	3	3	1	1	1	3	1	3	3	3	3	3	1	3	1	1	3	3	3	3	3
GMI_ES17_c969_805	3	3	3	1	3	3	3	3	3	1	3	3	1	1	3	1	3	1	3	3	3	1	1	1	3	1	1	1	3	1	3	3	3	1	3	1	3	3	1	3	1	3	3	3	3	1	3	3	3
GMI_ES17_lrc14708_436	1	1	3	3	3	3	3	3	1	3	3	1	1	3	1	3	1	3	1	1	3	1	1	1	1	3	3	1	3	3	1	3	3	3	3	1	3	3	1	3	3	1	1	3	1	1	3	1	1
GMI_ES17_lrc20311_707	1	1	1	1	3	3	3	3	1	3	3	1	1	3	1	3	1	1	1	3	3	1	1	3	1	3	3	1	3	3	3	3	3	3	3	1	3	3	1	3	3	1	1	3	1	1	3	1	1
GMI_ES17_lrc9623_475	1	3	3	1	3	3	3	3	3	3	1	1	1	3	1	2	1	3	1	1	1	3	3	3	1	1	3	1	1	3	3	1	1	1	3	1	3	1	3	1	3	1	3	1	1	1	1	3	1
avgbs_100	3	1	3	1	3	1	3	3	1	1	0	3	1	0	3	1	0	1	1	3	1	3	1	3	3	3	1	0	3	1	1	3	3	1	1	3	3	3	1	1	1	3	1	3	1	0	3	3	3
avgbs_1000	1	1	1	3	3	1	1	3	3	0	3	1	1	3	1	3	3	0	1	1	3	3	1	3	1	3	1	3	3	1	1	0	3	0	1	1	1	1	1	1	1	3	3	1	1	3	1	1	1
avgbs_100001	1	3	1	3	1	3	3	1	3	3	1	1	3	3	3	1	3	0	1	1	3	1	1	1	1	1	3	0	3	1	1	3	3	3	2	3	3	3	3	3	3	0	1	3	1	3	3	1	3
avgbs_100002	1	3	1	3	1	3	3	1	3	3	1	1	3	3	3	1	3	0	1	1	3	1	1	1	1	1	3	0	3	1	1	3	3	3	2	3	3	3	3	3	3	0	1	3	1	3	3	1	3
avgbs_100005	1	3	3	3	1	1	3	1	3	3	3	0	3	1	3	1	1	1	3	1	1	3	1	1	1	1	3	0	3	1	1	3	1	3	1	1	1	1	3	3	1	3	1	3	3	0	1	3	3
avgbs_100006	1	3	3	3	1	1	3	1	3	3	3	0	3	1	3	1	1	1	3	1	1	3	1	1	1	1	3	0	3	1	1	3	1	3	1	1	1	1	3	3	1	3	1	3	3	0	1	3	3
avgbs_100008	1	3	3	1	3	3	3	3	0	3	0	0	1	3	1	2	1	0	0	1	1	0	3	3	1	1	3	0	1	3	3	0	1	1	3	1	3	1	3	1	3	1	0	1	0	0	1	3	1
avgbs_100014	1	1	3	3	3	3	3	3	1	3	3	1	1	1	3	3	3	3	1	3	3	3	1	3	1	1	1	2	2	3	1	3	1	1	1	1	3	3	3	3	3	3	1	3	3	3	3	3	3
avgbs_100015	1	1	3	3	3	3	3	3	1	3	3	1	1	1	3	3	3	3	1	3	3	3	1	3	1	1	1	2	2	3	1	3	1	1	1	1	3	3	3	3	3	3	1	3	3	3	3	3	3
avgbs_100016	1	1	3	3	3	3	3	3	1	3	3	1	1	1	3	3	3	3	1	3	3	3	1	3	1	1	1	2	2	3	1	3	1	1	1	1	3	3	3	3	3	3	1	3	3	3	3	3	3
avgbs_100031	1	1	1	3	3	3	1	3	1	3	1	3	1	3	3	3	3	3	1	1	1	3	1	3	3	3	3	3	3	1	3	1	3	3	1	2	1	3	3	3	3	1	3	3	3	1	1	1	3
avgbs_100032	1	1	3	3	3	1	1	3	3	3	1	3	3	1	3	2	1	0	3	3	1	1	3	3	3	3	1	3	3	1	3	1	3	3	1	1	3	3	3	1	3	3	1	1	3	1	1	3	1
avgbs_100037	1	1	3	3	0	3	3	1	0	0	3	1	1	3	1	1	0	3	1	3	3	3	3	1	1	3	1	1	1	1	1	0	1	1	3	3	3	3	1	0	3	0	1	1	1	0	1	1	1
avgbs_100038	1	1	3	3	0	3	3	1	0	0	3	1	1	3	1	1	0	3	1	3	3	3	3	1	1	3	1	1	1	1	1	0	1	1	3	3	3	3	1	0	3	0	1	1	1	0	1	1	1
avgbs_100039	0	1	0	0	1	3	3	1	0	0	3	0	3	0	1	1	0	0	0	3	1	3	1	3	3	1	0	0	3	0	1	0	3	3	1	1	1	0	3	1	3	0	0	1	0	0	1	3	1
avgbs_100043	1	3	0	3	1	3	3	1	1	3	0	3	3	3	3	0	3	0	0	0	3	3	1	1	1	1	3	3	3	1	1	0	3	3	1	3	0	3	3	3	3	0	0	3	0	1	2	1	3
avgbs_100044	1	3	1	3	1	3	3	1	3	3	1	1	3	3	3	1	3	3	1	1	3	1	1	1	1	1	3	3	3	1	1	3	3	3	1	3	3	2	3	3	3	3	1	3	1	3	3	1	3
avgbs_100045	0	3	3	1	1	3	1	1	0	0	0	1	1	3	1	1	1	0	0	1	1	1	1	1	3	3	3	1	1	1	3	0	3	3	3	3	0	3	1	3	1	0	1	3	0	3	3	0	1
avgbs_100061	1	1	3	3	1	3	3	1	3	3	3	1	1	3	1	1	3	0	1	3	3	3	3	1	1	3	1	0	1	1	1	1	1	1	3	3	3	1	1	3	3	1	1	1	3	1	1	1	1
avgbs_100069	3	1	1	1	3	3	3	3	1	1	0	0	3	1	3	3	3	0	1	3	1	1	3	0	1	2	3	0	1	3	1	0	3	3	1	1	0	1	1	1	0	0	0	1	1	0	3	3	3
avgbs_10007	1	1	3	1	3	3	3	3	1	1	3	1	1	1	3	1	1	0	1	1	3	3	3	3	1	3	3	0	1	1	2	3	1	3	1	1	1	3	1	1	1	0	1	1	3	3	1	3	1
avgbs_100073	3	1	0	1	3	3	0	3	0	3	0	0	0	3	0	3	3	0	0	1	1	3	1	3	1	1	0	0	3	1	3	1	3	1	3	1	0	0	3	3	1	1	0	0	0	3	1	3	3
avgbs_10009	1	1	3	1	3	3	3	3	1	1	3	1	1	1	3	1	1	0	1	1	3	3	3	3	1	3	3	0	1	1	2	3	1	3	1	1	1	3	1	1	1	0	1	1	3	3	1	3	1
avgbs_100091	0	1	1	1	3	0	1	3	1	3	1	3	1	3	3	0	3	0	1	3	1	3	1	3	0	1	0	0	3	1	3	1	3	0	1	1	3	3	0	0	1	0	0	0	3	0	1	3	0
avgbs_100097	1	0	3	0	3	3	0	3	3	1	1	0	1	3	1	3	1	0	0	1	1	3	3	3	1	1	3	1	0	3	3	1	0	0	3	1	0	1	0	1	3	0	3	1	0	1	1	3	1
avgbs_100098	1	3	3	1	3	3	0	3	3	1	1	0	1	3	1	2	1	0	0	1	1	3	3	3	1	1	3	1	1	3	3	1	1	1	3	1	0	0	3	1	3	1	0	0	0	1	1	3	1
avgbs_100100	1	3	3	2	3	1	1	2	3	3	1	3	1	3	3	2	3	3	3	1	3	3	1	3	1	3	3	3	3	3	1	3	1	3	3	1	1	1	3	3	3	3	3	3	1	1	1	1	3
avgbs_100107	0	1	1	0	3	0	0	3	0	0	0	0	1	1	3	3	1	0	0	3	1	3	3	0	3	1	3	0	1	0	3	3	3	3	1	3	0	1	3	3	1	3	3	0	0	0	3	1	0
avgbs_10012	1	1	3	3	3	1	3	3	0	3	3	1	1	1	3	1	1	3	1	1	3	3	3	3	1	3	2	0	3	1	1	3	3	3	1	3	1	3	3	1	1	0	1	1	3	0	3	1	1
avgbs_100121	3	1	0	0	3	3	3	3	1	1	0	0	0	1	1	3	1	0	1	0	3	3	1	3	1	1	3	0	1	0	1	3	1	3	1	1	3	1	3	3	3	3	0	0	3	3	3	0	3
avgbs_100126	0	1	3	3	1	3	0	1	0	0	1	0	3	3	1	1	3	0	0	1	0	1	3	3	1	3	3	0	1	0	0	3	0	1	0	3	0	3	0	3	3	0	0	3	0	1	1	1	1
avgbs_100127	1	1	1	0	3	3	3	3	0	0	3	0	1	0	1	3	1	0	1	3	3	1	1	3	1	3	3	0	3	0	3	3	3	3	3	1	0	3	1	3	3	1	0	0	1	0	3	1	0
avgbs_100130	3	1	3	1	1	1	3	1	3	0	0	3	1	3	1	1	2	0	3	1	3	3	3	3	3	3	0	0	1	1	1	1	3	1	1	3	1	3	3	1	1	3	0	1	3	3	1	3	1
avgbs_100131	1	0	1	1	3	3	0	3	3	0	0	0	1	0	3	3	3	1	1	3	1	1	3	1	1	1	0	0	1	1	1	0	0	3	1	1	1	0	1	1	3	0	0	1	0	1	3	3	3
avgbs_100132	1	3	0	3	1	3	3	1	0	3	1	0	0	0	0	1	3	0	0	1	0	0	1	1	1	1	0	0	0	1	1	0	3	3	1	0	0	0	0	3	1	0	0	3	0	0	1	1	0
avgbs_100133	1	3	0	3	1	3	3	1	0	3	1	0	0	0	0	1	3	0	0	1	0	0	1	1	1	1	0	0	0	1	1	0	3	3	1	0	0	0	0	3	1	0	0	3	0	0	1	1	0
avgbs_100134	1	3	0	3	1	3	3	1	0	3	1	0	0	0	0	1	3	0	0	1	0	0	1	1	1	1	0	0	0	1	1	0	3	3	1	0	0	0	0	3	1	0	0	3	0	0	1	1	0
avgbs_100138	1	1	3	3	3	1	1	3	3	1	3	3	1	1	1	3	1	0	3	3	1	1	3	3	1	3	1	1	1	1	3	3	3	3	1	1	1	1	3	1	1	1	1	1	1	1	3	1	1
avgbs_100139	3	0	1	1	1	3	3	3	1	0	0	3	3	1	1	1	3	1	0	1	3	0	3	1	3	1	3	3	1	1	3	3	3	1	1	1	0	1	0	1	0	1	0	0	1	0	3	0	1
avgbs_100140	0	1	3	3	1	3	3	0	0	1	3	0	3	1	1	0	1	0	0	0	1	3	1	3	3	1	3	1	3	3	0	1	3	3	1	1	1	1	3	1	3	0	3	0	3	3	1	0	1
avgbs_100143	3	1	1	3	3	3	3	3	0	0	3	1	1	1	1	3	3	1	3	1	3	3	3	0	3	0	0	3	3	3	1	1	3	3	1	3	3	1	1	1	3	3	0	1	1	1	0	1	3
avgbs_100146	3	2	1	1	3	3	3	3	1	1	1	1	3	3	1	1	3	3	1	3	3	1	1	3	1	3	1	3	3	1	3	3	3	3	1	1	1	3	3	1	2	1	3	1	3	1	3	1	1
avgbs_10015	1	1	3	3	3	1	3	3	3	3	3	3	3	1	3	3	1	1	1	1	1	3	1	3	1	3	3	3	3	1	3	3	3	3	1	1	3	3	3	3	1	3	1	3	1	3	3	3	3
avgbs_100163	0	1	0	0	3	1	0	3	0	1	1	0	0	1	3	0	3	0	0	3	1	1	3	1	1	1	0	1	0	3	1	3	0	3	2	1	0	1	1	0	3	0	1	3	0	0	3	3	3
avgbs_100169	0	0	1	3	3	1	3	3	0	0	0	0	0	1	3	1	0	0	0	1	3	1	0	3	3	1	0	0	3	1	3	3	3	1	1	1	0	1	3	0	3	0	1	3	0	0	3	3	3
avgbs_100178	3	0	1	3	3	1	3	3	3	3	3	1	3	1	1	3	1	0	0	1	1	1	1	1	1	3	0	1	1	1	3	3	3	3	1	1	0	1	3	3	3	1	0	3	0	1	3	3	3
avgbs_100181	1	0	1	3	1	3	3	1	1	3	1	0	3	3	3	1	3	0	0	0	3	3	0	0	1	1	3	0	3	1	1	0	0	3	1	3	0	3	3	3	1	0	1	0	0	1	1	1	3
avgbs_100182	0	3	0	0	3	3	3	3	0	1	3	0	1	1	3	0	3	1	3	3	3	0	1	0	3	1	0	1	3	1	3	3	0	0	3	0	0	3	0	0	1	0	3	3	0	1	3	0	3
avgbs_100183	0	3	0	0	3	3	3	3	0	1	3	0	1	1	3	0	3	1	3	3	3	0	1	0	3	1	0	1	3	1	3	3	0	0	3	0	0	3	0	0	1	0	3	3	0	1	3	0	3
avgbs_100198	1	1	1	3	3	1	3	3	0	2	3	1	3	1	1	3	3	3	3	1	3	3	3	3	3	3	1	3	3	3	3	1	3	3	3	3	3	1	1	1	3	3	3	1	1	1	3	1	2
avgbs_1002	0	3	1	0	1	1	0	1	3	0	0	0	0	3	0	3	1	1	1	3	1	1	3	1	0	1	0	0	0	0	1	0	1	3	1	3	3	3	0	0	1	1	0	0	1	3	1	0	0
avgbs_10020	0	0	1	1	3	3	1	3	1	0	1	3	1	3	3	3	0	0	0	3	1	3	1	3	1	0	3	0	3	0	3	0	3	1	1	1	0	0	0	0	1	0	0	3	0	0	1	3	3
avgbs_100216	1	3	0	0	3	0	3	0	0	0	1	1	3	0	0	0	3	3	0	0	3	0	1	0	3	3	1	3	3	0	3	3	0	3	1	1	0	3	0	1	1	0	1	1	3	0	0	1	0
avgbs_100217	0	3	1	1	3	3	0	3	0	3	1	0	3	0	1	1	3	0	0	3	3	1	1	0	3	3	1	0	3	1	3	3	3	0	1	1	0	3	3	1	1	1	0	1	3	1	0	1	3
avgbs_100223	0	1	0	1	3	0	1	3	0	3	0	0	3	1	1	1	3	0	0	1	3	0	0	1	3	1	0	0	0	0	3	3	3	0	1	1	0	1	3	0	3	0	0	0	0	0	3	1	3
avgbs_100242	3	0	1	1	3	2	1	3	1	0	0	3	1	3	3	3	3	1	1	0	1	0	1	0	1	1	3	3	3	0	3	1	3	1	1	1	3	3	3	3	1	0	2	3	0	0	0	3	0
avgbs_100244	1	0	3	0	1	3	0	1	3	1	0	0	3	1	1	1	1	0	3	3	1	3	1	3	3	1	0	0	3	0	1	1	3	0	0	0	0	3	0	1	3	0	3	0	0	0	0	3	1
avgbs_100245	0	0	1	1	3	3	0	3	1	0	0	1	1	0	1	3	1	0	1	0	3	1	1	3	1	3	0	0	3	3	0	3	3	0	3	1	3	3	1	0	3	0	0	3	1	1	3	1	1
avgbs_100256	3	0	0	1	3	0	1	3	0	0	0	3	1	3	0	3	3	0	0	3	1	3	1	3	0	1	0	0	3	1	3	0	3	0	1	1	0	0	0	0	0	0	0	3	0	0	0	3	3
avgbs_100261	1	1	3	3	1	3	3	1	3	1	3	1	3	1	1	1	1	1	3	3	1	3	1	3	3	1	3	1	3	3	1	1	3	3	1	1	1	1	3	1	3	1	3	1	3	3	1	3	1
avgbs_100262	1	3	1	3	3	3	1	3	3	3	3	1	1	3	3	1	3	3	1	3	3	3	1	1	1	1	3	3	1	1	1	3	1	3	1	1	3	3	3	3	3	3	1	3	3	3	1	3	1
avgbs_10027	0	1	1	1	3	3	0	3	0	0	0	1	3	3	1	3	3	0	1	1	3	3	3	1	1	1	3	1	3	3	1	3	0	3	1	3	0	0	3	3	3	0	0	0	3	3	1	3	0
avgbs_100271	3	3	1	1	3	1	0	3	0	0	0	0	3	3	0	3	1	0	3	3	1	0	3	0	3	1	3	0	0	0	0	0	3	0	3	1	0	1	0	0	3	1	0	1	0	3	3	3	1
avgbs_100272	3	3	1	1	3	1	0	3	0	0	0	0	3	3	0	3	1	0	3	3	1	0	3	0	3	1	3	0	0	0	0	0	3	0	3	1	0	1	0	0	3	1	0	1	0	3	3	3	1
avgbs_10028	0	1	1	1	3	3	0	3	0	0	0	1	3	3	1	3	3	0	1	1	3	3	3	1	1	1	3	1	3	3	1	3	0	3	1	3	0	0	3	3	3	0	0	0	3	3	1	3	0
avgbs_10029	1	3	0	1	3	3	3	3	0	0	0	0	1	0	1	1	0	0	0	3	3	3	3	0	3	3	1	1	0	1	1	3	3	0	0	1	3	0	0	3	1	0	0	3	0	1	3	0	0
avgbs_100290	3	0	1	0	3	0	0	3	0	0	1	0	0	3	1	3	0	0	1	3	1	0	1	3	3	1	0	0	0	3	0	3	1	1	3	1	0	3	3	1	0	0	1	1	0	0	0	0	2
avgbs_100295	1	1	1	1	3	0	3	3	0	3	3	1	0	3	0	3	1	0	1	0	3	1	1	0	1	3	0	1	0	0	3	3	3	0	3	1	0	0	1	0	3	1	1	0	0	0	0	0	0
avgbs_100296	0	1	1	3	1	1	1	1	0	3	3	0	1	3	1	3	3	0	0	3	3	3	3	1	3	1	0	3	3	0	1	3	3	0	1	3	3	1	0	1	1	0	1	3	3	0	3	3	1
avgbs_100299	0	3	3	2	3	1	1	3	0	0	1	3	1	3	3	0	0	0	0	1	0	0	1	0	1	3	0	0	3	0	0	3	1	1	0	1	0	1	0	3	1	0	0	3	1	0	1	1	0
avgbs_100300	0	3	3	2	3	1	1	3	0	0	1	3	1	3	3	0	0	0	0	1	0	0	1	0	1	3	0	0	3	0	0	3	1	1	0	1	0	1	0	3	1	0	0	3	1	0	1	1	0
avgbs_100302	1	3	3	1	1	3	1	1	1	3	1	1	1	3	1	1	3	1	1	1	2	1	1	1	3	3	3	1	1	3	3	1	3	3	3	3	1	3	3	3	1	1	3	3	3	3	3	3	1
avgbs_100305	1	3	3	1	3	3	3	3	3	0	1	1	1	1	1	2	1	0	1	1	1	3	3	3	1	1	3	1	1	3	3	1	3	1	3	1	0	1	3	1	3	1	0	1	1	1	1	3	1
avgbs_100314	1	1	3	0	3	1	0	3	0	3	0	0	3	1	3	3	1	0	0	3	1	0	3	3	1	3	0	0	3	0	3	1	3	3	1	1	0	3	3	0	3	0	0	0	0	0	1	3	1
avgbs_100318	0	1	0	3	1	0	3	1	3	0	3	1	0	1	1	1	1	1	0	3	1	0	0	0	3	1	0	0	3	3	1	3	0	3	1	1	1	1	0	1	3	0	3	1	0	0	1	3	1
avgbs_100326	0	0	1	1	3	3	3	3	1	3	3	0	1	3	1	0	0	3	1	3	0	0	3	3	3	3	0	0	1	1	0	3	0	3	0	1	3	0	0	3	1	0	0	3	0	0	0	1	0
avgbs_100327	1	1	1	1	3	3	3	0	1	0	3	0	1	0	1	0	1	0	0	3	3	0	1	3	1	3	3	0	0	3	3	0	0	3	3	1	0	0	0	0	0	0	0	0	0	1	3	1	1
avgbs_100334	3	1	1	3	3	1	3	3	0	3	3	1	3	1	3	1	1	0	1	1	3	3	1	1	1	3	3	0	1	1	3	3	3	1	1	1	1	1	3	3	3	1	1	3	1	1	3	3	3
avgbs_100338	1	3	0	1	1	1	1	1	0	0	0	1	1	3	3	3	1	0	0	3	1	0	3	1	3	1	3	0	3	0	1	0	1	3	1	3	0	3	3	3	1	0	0	3	0	0	1	1	0
avgbs_100339	0	1	0	0	1	3	3	3	0	0	0	0	3	0	0	1	0	0	1	1	3	0	3	1	3	1	0	0	1	1	3	3	0	1	1	1	0	1	0	1	1	0	0	0	0	1	3	0	1
avgbs_100340	3	0	1	1	3	3	0	3	0	0	3	3	1	1	3	3	0	0	3	3	3	1	0	0	0	3	3	1	1	0	0	1	0	0	3	3	3	1	3	1	1	0	0	0	1	0	3	0	0
avgbs_100349	0	3	1	1	1	1	1	1	3	3	3	1	1	0	3	3	0	0	0	0	1	1	3	1	0	1	3	3	3	3	1	3	1	3	1	3	0	3	3	3	1	0	1	0	1	3	1	0	1
avgbs_100354	3	1	3	1	1	3	3	1	3	3	1	3	1	3	1	1	2	0	1	1	3	3	3	3	3	3	3	1	1	1	3	1	3	3	1	3	1	3	3	3	1	3	3	1	3	3	1	1	1
avgbs_100359	1	0	3	3	1	3	3	1	1	3	3	0	3	3	3	3	3	0	1	3	3	0	1	0	1	1	0	0	3	1	0	0	3	3	1	1	0	1	3	1	3	0	3	3	1	0	0	1	1
avgbs_100361	1	3	3	3	1	1	1	1	3	0	0	1	1	1	3	3	0	3	3	1	1	1	3	1	1	3	3	0	1	3	1	2	1	3	1	1	3	1	1	0	1	0	3	3	0	0	1	3	3
avgbs_100362	1	1	1	1	1	3	3	1	3	3	0	0	3	1	1	3	0	1	0	1	3	1	3	1	1	1	0	3	3	3	1	1	1	3	1	3	1	1	3	3	3	0	1	3	3	0	1	1	0
avgbs_100385	3	3	3	1	3	3	3	3	3	1	3	3	1	1	3	1	3	1	3	3	3	3	1	1	3	1	1	1	3	1	3	3	3	1	3	1	3	3	2	3	1	3	3	3	3	1	3	3	3
avgbs_100402	0	0	0	3	1	0	0	1	0	3	3	0	3	1	3	1	1	0	0	1	1	0	1	0	0	1	0	0	3	0	0	0	0	0	1	1	0	1	3	3	1	3	1	3	0	0	0	3	0
avgbs_100411	0	3	3	0	3	1	1	3	0	0	0	3	1	3	3	1	3	0	3	1	3	3	1	3	1	3	3	3	0	0	3	3	1	0	3	1	0	1	3	3	1	3	0	0	1	1	1	1	3
avgbs_100412	0	3	3	0	3	1	1	3	0	0	0	3	1	3	3	1	3	0	3	1	3	3	1	3	1	3	3	3	0	0	3	3	1	0	3	1	0	1	3	3	1	3	0	0	1	1	1	1	3
avgbs_100427	1	3	3	0	3	0	3	3	3	0	0	0	1	0	1	3	0	0	0	0	1	3	3	0	1	1	3	0	1	3	0	0	1	1	3	0	0	1	0	0	3	1	3	0	0	0	1	3	1
avgbs_100428	1	3	3	0	3	0	3	3	3	0	0	0	1	0	1	3	0	0	0	0	1	3	3	0	1	1	3	0	1	3	0	0	1	1	3	0	0	1	0	0	3	1	3	0	0	0	1	3	1
avgbs_10043	1	1	3	3	1	1	3	1	3	3	3	3	3	1	3	1	1	1	1	1	1	3	1	3	1	1	3	3	3	1	3	3	1	3	1	1	3	3	3	3	1	3	1	3	1	3	1	3	3
avgbs_100431	1	1	3	3	3	1	1	3	0	1	0	0	3	1	3	3	3	0	1	3	1	3	1	0	3	3	0	0	1	3	1	3	3	0	3	3	1	3	3	1	3	0	1	1	1	3	1	3	1
avgbs_100437	1	3	0	0	1	0	1	1	0	3	0	0	1	3	0	3	0	0	0	3	1	1	0	1	3	1	0	3	3	3	1	3	1	3	1	3	0	3	3	0	0	0	1	3	0	3	1	1	1
avgbs_100448	1	1	3	3	3	1	3	3	3	3	3	1	1	1	3	1	1	3	1	1	3	3	3	3	1	3	2	1	3	1	1	3	3	3	1	3	1	3	3	1	1	1	1	1	3	3	3	1	1
avgbs_10045	0	1	1	1	1	0	3	3	1	0	0	0	3	1	1	1	3	1	1	1	3	0	0	1	0	1	3	0	1	1	3	3	3	1	1	1	0	0	3	1	3	0	0	3	0	0	0	1	1
avgbs_10046	0	1	1	1	1	0	3	3	1	0	0	0	3	1	1	1	3	1	1	1	3	0	0	1	0	1	3	0	1	1	3	3	3	1	1	1	0	0	3	1	3	0	0	3	0	0	0	1	1
avgbs_100460	1	3	0	0	3	0	1	3	0	3	0	0	1	3	0	1	0	3	0	0	3	0	1	3	0	3	3	0	3	3	3	0	1	1	3	0	0	1	3	0	1	0	0	3	0	0	1	0	0
avgbs_100468	0	3	3	0	0	3	0	3	0	1	0	0	1	1	3	1	3	0	3	3	3	0	1	1	3	1	1	0	3	1	3	3	3	0	3	1	0	3	0	3	0	0	3	0	0	1	3	0	0
avgbs_100472	3	3	3	1	3	3	3	3	0	1	0	0	1	1	3	1	3	1	3	3	3	1	1	1	3	1	0	1	3	1	3	3	3	0	0	1	3	3	0	3	1	0	3	0	0	0	0	0	0
avgbs_100474	0	1	1	0	1	0	3	1	0	3	0	0	3	1	1	3	0	0	0	0	0	0	3	0	3	3	1	0	0	3	3	3	0	1	0	1	0	3	0	1	3	0	3	0	1	0	1	0	3
avgbs_100498	1	1	1	1	3	3	3	3	1	3	3	1	1	3	1	3	1	0	1	3	3	1	1	3	1	3	3	1	3	3	3	3	3	3	3	1	3	3	1	3	3	0	1	3	1	1	3	1	1
avgbs_1005	1	1	0	3	3	1	0	3	0	0	0	0	1	3	1	3	3	0	0	1	3	0	1	3	1	3	1	0	3	0	0	3	3	3	1	1	0	0	0	1	1	3	0	1	1	0	1	0	1
avgbs_100505	3	1	1	1	3	0	3	3	1	0	1	0	3	1	3	3	3	0	0	3	1	1	3	1	1	1	1	0	3	3	0	3	3	3	2	1	1	1	0	1	3	0	0	3	0	3	3	3	3
avgbs_10051	1	1	1	1	3	3	3	3	3	3	0	0	3	3	1	3	3	0	0	1	3	3	3	1	1	1	3	1	2	3	1	0	0	3	1	3	0	1	3	3	3	0	1	0	0	0	1	3	1
avgbs_100518	1	1	1	1	3	3	2	3	1	0	3	1	1	3	1	3	1	0	1	3	3	1	1	3	1	3	3	0	3	3	3	3	3	3	3	1	3	3	1	3	2	1	1	3	0	0	3	1	1
avgbs_10052	1	1	1	1	3	3	3	3	3	3	0	0	3	3	1	3	3	0	0	1	3	3	3	1	1	1	3	1	2	3	1	0	0	3	1	3	0	1	3	3	3	0	1	0	0	0	1	3	1
avgbs_100544	3	1	1	1	3	1	3	3	1	1	1	1	1	1	3	3	0	0	0	3	1	1	3	1	1	1	1	1	3	3	1	3	3	3	2	1	1	1	0	1	3	3	1	3	1	3	3	3	0
avgbs_100550	1	1	0	1	1	1	1	1	0	0	3	0	1	1	3	3	3	0	3	3	3	3	3	1	1	3	3	0	1	1	3	1	3	0	3	1	3	3	3	3	3	0	1	0	0	0	3	3	1
avgbs_100564	1	1	3	3	1	3	3	1	3	1	3	1	3	1	1	1	1	1	3	3	1	3	1	3	3	1	3	1	3	3	1	1	3	3	1	1	1	2	3	1	3	1	3	1	3	3	1	3	1
avgbs_100573	3	1	3	3	3	3	3	3	1	3	3	1	3	3	3	3	3	1	1	3	3	1	1	3	1	1	3	1	3	1	1	1	3	3	1	1	1	1	1	3	3	3	3	3	1	3	1	1	1
avgbs_100575	3	1	1	1	3	3	3	3	1	1	1	1	3	1	3	3	3	0	1	3	1	1	3	1	1	1	3	1	1	3	1	3	3	3	1	1	1	1	1	1	3	3	1	1	1	1	3	3	3
avgbs_100576	1	3	1	1	1	1	1	1	3	0	0	0	0	1	3	3	1	1	0	3	1	0	3	1	3	1	3	3	3	0	1	3	1	3	1	0	0	3	0	0	1	0	0	3	0	0	3	0	0
avgbs_100578	0	0	0	0	3	0	3	3	0	0	3	0	1	1	3	0	0	0	3	3	3	1	1	0	0	1	0	0	3	0	3	0	3	1	3	1	0	0	1	0	1	0	0	3	0	0	0	3	3
avgbs_100581	1	3	1	3	1	3	0	1	3	0	3	3	3	3	1	3	3	1	1	1	1	1	3	1	1	3	1	0	3	1	0	3	3	1	3	1	0	1	3	1	1	0	1	3	1	0	1	0	3
avgbs_100588	0	0	0	1	1	1	3	1	0	0	0	1	3	3	3	1	3	0	0	3	3	0	3	1	3	3	3	0	0	3	3	1	3	3	0	0	3	0	3	1	1	3	0	1	1	0	3	0	1
avgbs_10059	1	0	0	3	3	1	1	3	0	0	0	0	3	0	1	3	3	0	3	1	0	0	3	3	1	3	1	0	0	1	1	1	0	3	1	3	1	1	0	1	1	0	3	0	0	0	3	0	1
avgbs_100591	1	3	3	3	3	1	1	3	1	1	3	3	3	1	1	3	1	0	3	1	2	1	3	3	1	3	1	3	1	1	1	1	3	3	1	3	1	1	3	1	1	1	3	1	1	3	1	1	1
avgbs_100595	1	1	0	0	3	1	0	3	3	0	3	3	3	1	3	3	1	0	0	3	1	3	3	1	1	3	3	0	1	3	1	1	3	0	1	3	1	3	3	1	3	0	1	0	0	1	1	3	1
avgbs_10060	3	1	3	3	1	3	3	1	3	3	3	1	3	0	3	3	3	0	1	3	3	1	1	3	1	1	3	1	1	1	1	3	1	1	1	1	0	1	3	1	3	0	3	3	1	3	1	1	1
avgbs_100602	0	1	0	1	1	0	3	3	1	3	3	0	3	0	1	1	3	1	0	1	3	3	3	1	3	1	0	3	1	0	3	0	0	1	1	1	0	0	3	1	3	0	0	0	0	0	3	0	1
avgbs_100620	1	1	3	3	1	3	3	1	3	1	3	1	3	1	1	1	1	1	3	3	1	3	1	3	3	1	3	1	3	3	1	1	3	3	1	1	1	2	3	1	3	1	3	1	3	3	1	3	1
avgbs_100622	3	1	1	3	1	3	3	1	3	3	3	1	3	1	1	3	3	3	1	0	3	3	3	3	3	3	1	1	3	3	3	3	3	1	1	3	1	3	3	2	3	1	3	3	1	1	1	1	3
avgbs_100638	1	1	1	1	3	3	0	0	1	0	3	1	1	3	0	0	1	1	1	3	3	1	1	3	0	3	0	1	3	3	3	3	3	3	3	1	3	0	0	3	0	1	1	3	0	1	3	1	1
avgbs_100643	0	1	1	3	0	1	3	3	0	0	3	0	3	1	0	0	0	0	1	1	3	1	1	0	0	0	0	0	1	0	0	3	3	3	0	0	1	0	0	3	3	0	1	0	0	0	3	3	0
avgbs_100644	1	0	3	3	1	0	0	0	0	0	0	0	3	1	3	0	1	1	3	0	3	1	1	3	1	3	3	1	0	0	1	0	1	1	0	0	0	3	3	1	3	0	0	3	0	0	0	1	0
avgbs_100650	3	1	1	3	3	1	3	0	0	0	3	0	3	1	1	0	1	0	0	1	3	1	1	0	1	3	3	0	1	1	0	3	3	0	1	1	1	0	3	0	3	1	0	3	1	1	0	3	3
avgbs_100652	0	1	0	3	1	0	0	1	0	0	0	0	0	3	3	0	3	1	0	0	3	1	1	0	1	1	3	0	1	1	1	0	1	1	1	1	3	1	0	1	3	0	0	3	1	3	1	1	1
avgbs_100657	3	0	0	0	1	1	1	1	0	3	3	0	1	3	1	0	0	3	0	3	3	3	3	0	3	1	0	0	0	3	0	0	3	0	1	3	3	1	3	0	1	3	1	3	3	0	3	0	0
avgbs_100658	3	0	0	0	1	1	1	1	0	3	3	0	1	3	1	0	0	3	0	3	3	3	3	0	3	1	0	0	0	3	0	0	3	0	1	3	3	1	3	0	1	3	1	3	3	0	3	0	0
avgbs_100659	3	1	0	0	1	1	0	1	0	0	0	1	1	3	0	0	0	0	1	3	3	3	3	0	3	1	1	0	3	0	1	0	0	3	1	0	0	1	0	1	1	0	1	3	0	1	0	0	1
avgbs_100660	3	1	3	1	3	1	3	3	0	0	3	3	1	1	3	0	1	0	0	3	1	0	1	3	3	3	1	1	3	0	1	3	3	1	1	3	3	3	3	1	1	0	1	3	1	0	1	3	0
avgbs_100674	1	3	1	3	3	3	1	3	3	3	3	1	3	3	3	1	3	0	1	3	3	3	1	1	1	1	3	3	1	1	1	3	1	3	1	1	3	3	3	3	3	3	1	3	3	3	1	3	1
avgbs_100677	0	1	1	0	3	3	3	3	3	0	0	1	3	0	0	3	3	0	1	0	3	0	3	0	1	1	0	1	3	3	1	0	0	3	0	3	0	1	3	3	3	0	1	3	3	1	1	3	0
avgbs_10068	0	0	0	1	3	0	0	3	1	0	0	0	1	3	1	3	1	0	0	0	3	0	1	0	1	3	3	0	3	0	1	3	3	0	0	1	3	3	0	0	3	1	0	3	1	1	0	1	0
avgbs_100685	0	1	0	0	3	3	0	3	0	3	3	1	3	3	1	0	3	1	0	3	3	3	3	1	1	1	3	1	3	3	1	3	1	3	1	3	0	1	0	3	2	3	0	3	0	3	1	3	1
avgbs_100691	1	3	1	1	3	3	3	3	1	3	1	1	1	3	1	1	3	0	1	3	3	3	3	3	3	3	1	1	1	1	1	3	3	3	1	1	1	3	1	3	1	2	1	3	1	1	3	1	3
avgbs_100692	1	1	3	1	3	3	1	3	1	3	3	1	1	3	3	3	1	1	3	3	1	1	1	3	3	3	3	1	1	3	1	1	3	3	1	3	3	1	1	1	3	1	3	1	1	1	3	1	3
avgbs_100693	1	1	1	1	3	0	3	3	1	3	0	0	0	3	1	0	1	0	1	0	0	1	1	3	1	3	3	0	0	0	3	0	0	3	0	1	0	3	1	3	3	1	1	3	1	1	0	1	1
avgbs_100694	1	3	1	1	3	3	3	3	1	3	0	1	0	3	1	1	3	0	0	3	3	3	3	0	3	3	1	0	1	1	1	0	3	3	1	1	0	3	0	1	1	0	0	1	1	0	3	1	0
avgbs_100696	1	3	0	1	1	0	0	1	3	0	3	0	0	3	3	0	1	0	1	0	0	1	3	1	0	1	0	0	3	0	1	3	1	3	0	3	0	3	3	0	0	0	0	3	1	0	1	0	0
avgbs_1007	1	1	0	3	3	1	0	3	0	0	0	0	1	3	1	3	3	0	0	1	3	0	1	3	1	3	1	0	3	0	0	3	3	3	1	1	0	0	0	1	1	3	0	1	1	0	1	0	1
avgbs_100705	1	3	0	0	3	1	0	3	1	0	0	3	3	1	1	3	3	1	3	1	1	1	0	0	1	3	1	3	1	1	0	1	3	0	1	3	1	1	3	0	1	0	0	1	0	3	0	0	0
avgbs_100706	0	3	0	1	3	3	3	3	0	1	3	0	1	1	3	1	3	0	3	3	0	0	1	0	3	1	1	0	0	0	3	3	3	1	3	1	0	0	1	3	1	0	3	0	3	1	3	0	3
avgbs_100707	0	3	0	1	3	3	3	3	0	1	3	0	1	1	3	1	3	0	3	3	0	0	1	0	3	1	1	0	0	0	3	3	3	1	3	1	0	0	1	3	1	0	3	0	3	1	3	0	3
avgbs_100714	1	3	0	1	3	3	3	3	0	0	1	1	1	3	1	2	1	3	0	1	1	3	3	3	1	1	3	1	1	3	3	1	1	1	3	1	0	1	3	1	3	1	3	0	0	1	1	3	1
avgbs_100717	1	3	3	1	3	3	3	3	0	0	0	1	1	3	1	3	1	3	1	1	1	3	3	3	1	1	3	1	1	3	3	1	1	1	3	1	0	1	3	1	3	0	3	0	0	1	1	3	1
avgbs_100718	1	3	3	1	3	3	3	3	0	0	0	1	1	3	1	3	1	3	1	1	1	3	3	3	1	1	3	1	1	3	3	1	1	1	3	1	0	1	3	1	3	0	3	0	0	1	1	3	1
avgbs_100724	0	1	0	0	3	3	1	3	0	0	1	0	0	0	3	0	3	3	0	0	1	3	1	3	3	0	0	0	3	1	3	0	3	0	1	1	0	3	0	3	0	0	0	3	0	0	1	0	0
avgbs_100726	0	3	3	1	3	3	3	3	0	3	1	1	1	3	1	2	1	0	1	1	1	3	3	3	1	1	3	0	1	3	3	1	1	0	3	1	0	1	3	1	3	1	3	0	1	1	1	3	1
avgbs_100727	0	3	3	1	3	3	3	3	0	3	1	1	1	3	1	2	1	0	1	1	1	3	3	3	1	1	3	0	1	3	3	1	1	0	3	1	0	1	3	1	3	1	3	0	1	1	1	3	1
avgbs_100730	1	3	3	1	3	3	3	3	0	3	0	1	1	3	1	2	1	3	0	1	1	0	3	3	1	1	3	0	1	3	3	1	1	1	3	1	3	1	0	1	3	1	0	0	0	0	1	3	1
avgbs_100732	1	3	3	1	1	3	1	1	0	3	0	0	0	3	3	3	3	0	0	1	1	3	3	1	3	1	3	0	0	3	3	1	0	1	3	3	0	3	0	3	3	0	3	1	0	0	3	0	0
avgbs_100733	1	3	3	1	1	3	1	1	0	3	0	0	0	3	3	3	3	0	0	1	1	3	3	1	3	1	3	0	0	3	3	1	0	1	3	3	0	3	0	3	3	0	3	1	0	0	3	0	0
avgbs_100737	0	1	1	1	3	1	3	3	0	0	1	1	1	1	3	3	0	0	1	3	1	1	3	1	1	1	1	0	3	0	1	3	3	0	3	0	1	1	0	1	3	0	1	3	1	3	3	3	3
avgbs_100738	1	3	3	1	3	3	3	3	0	3	0	0	0	3	0	1	1	0	0	0	1	3	3	3	1	0	0	0	1	3	3	1	1	1	3	1	0	1	0	1	3	0	0	0	0	1	0	3	1
avgbs_100744	1	3	1	0	1	1	0	1	0	0	3	0	0	0	3	3	1	0	0	3	1	1	0	0	3	1	0	3	3	0	1	3	1	0	1	3	0	0	0	3	0	0	0	3	0	0	0	1	0
avgbs_100763	0	3	0	3	1	0	0	1	0	0	0	0	1	0	3	3	1	0	0	0	1	1	0	0	1	3	0	0	0	3	0	3	1	3	1	1	3	1	0	1	0	0	0	3	3	1	1	0	3
avgbs_100768	3	1	1	0	1	1	1	1	0	3	0	0	1	3	1	3	3	0	0	3	3	0	3	1	3	3	0	0	3	3	1	0	3	0	1	3	3	1	0	0	1	0	0	3	0	0	3	3	1
avgbs_100771	0	3	3	1	3	3	3	3	0	0	0	1	1	3	1	2	1	0	1	1	1	3	3	0	1	1	3	0	1	3	3	1	1	1	3	1	3	1	3	1	3	1	3	1	1	1	1	3	1
avgbs_100777	1	3	3	3	3	1	1	3	0	3	0	3	1	3	3	0	3	3	3	1	3	3	1	3	1	3	3	3	3	0	3	3	1	1	3	1	0	1	3	3	1	0	3	3	1	1	1	1	0
avgbs_100780	1	3	3	1	3	3	3	3	3	3	1	0	1	0	1	3	1	0	0	1	1	3	3	3	1	1	3	0	1	0	3	0	1	1	3	1	0	1	3	1	3	0	3	1	0	1	1	3	0
avgbs_100786	3	3	1	1	3	1	3	3	0	1	3	1	3	3	1	3	0	0	3	3	1	0	3	3	0	1	3	0	0	1	1	3	3	1	3	1	0	1	0	3	3	0	3	0	3	3	3	3	0
avgbs_100787	1	3	3	3	3	1	1	3	0	3	0	3	1	3	3	0	3	3	3	1	3	3	1	3	1	3	3	3	3	0	3	3	1	1	3	1	0	1	3	3	1	0	3	3	1	1	1	1	0
avgbs_100797	3	1	1	3	3	1	1	3	1	0	1	1	3	1	3	1	1	0	1	3	3	1	1	1	3	3	3	0	2	3	1	1	3	1	2	0	1	1	1	1	1	1	1	3	3	0	1	3	1
avgbs_100799	3	1	1	0	3	0	0	3	1	0	1	0	2	1	0	3	3	1	0	0	1	1	3	0	1	1	0	1	0	3	1	3	3	3	0	1	1	1	1	1	3	0	0	3	1	3	3	3	3
avgbs_100800	3	1	1	0	3	0	0	3	1	0	1	0	2	1	0	3	3	1	0	0	1	1	3	0	1	1	0	1	0	3	1	3	3	3	0	1	1	1	1	1	3	0	0	3	1	3	3	3	3
avgbs_100802	0	3	3	1	3	0	3	3	0	0	0	1	1	3	1	3	1	0	1	1	1	3	3	3	1	1	3	0	1	3	0	1	1	0	3	0	3	1	3	0	3	0	0	1	0	0	1	3	1
avgbs_100803	0	3	3	1	3	0	3	3	0	0	0	1	1	3	1	3	1	0	1	1	1	3	3	3	1	1	3	0	1	3	0	1	1	0	3	0	3	1	3	0	3	0	0	1	0	0	1	3	1
avgbs_100810	1	1	1	1	0	0	3	0	1	0	0	1	1	3	1	3	1	1	0	0	3	0	1	0	1	0	3	0	0	0	0	3	3	3	3	1	0	3	0	3	0	1	1	3	1	0	3	1	1
avgbs_100814	1	1	3	1	3	0	3	3	0	0	0	0	3	1	3	3	3	0	0	0	1	3	3	3	1	3	0	3	1	1	3	0	3	3	1	1	0	3	0	3	0	0	0	0	1	3	3	0	3
avgbs_100825	3	0	1	1	1	1	3	1	0	0	0	0	1	3	1	1	1	0	0	1	3	0	3	3	3	2	0	1	1	0	1	1	3	1	1	3	1	3	3	1	3	0	3	1	0	1	1	3	1
avgbs_100826	1	2	3	3	1	1	1	1	3	3	3	3	3	1	2	1	1	0	3	1	1	3	1	1	2	1	3	3	1	3	1	1	3	3	3	3	1	3	3	1	3	0	2	1	1	3	1	1	1
avgbs_100830	1	1	1	1	3	3	3	3	3	3	3	1	1	3	1	3	2	0	1	0	3	3	3	1	1	1	3	1	3	3	3	3	1	3	1	3	1	1	3	3	3	0	1	1	0	0	1	3	1
avgbs_100833	1	3	3	0	3	0	1	3	0	3	1	0	1	3	3	1	3	3	3	1	3	3	1	3	1	3	3	3	3	0	0	3	1	1	3	1	1	1	0	3	1	3	0	3	1	1	1	1	3
avgbs_100837	1	3	0	1	1	1	0	1	0	3	0	0	1	3	3	0	0	0	0	3	1	1	3	0	3	1	0	0	3	0	0	3	0	3	1	3	0	0	3	0	1	0	0	3	0	0	1	1	1
avgbs_10085	0	3	0	0	3	1	1	3	0	0	0	0	1	0	3	0	0	0	3	0	3	0	1	3	1	3	3	3	3	0	0	3	0	0	0	1	0	1	3	3	0	0	3	0	1	1	1	0	3
avgbs_100865	1	3	3	3	3	0	0	3	0	0	0	0	0	1	1	3	3	0	0	0	1	0	3	3	1	0	0	3	1	1	1	0	3	3	1	3	1	0	3	1	1	0	0	0	1	0	1	0	1
avgbs_100866	1	1	1	1	3	3	3	3	1	3	0	1	1	3	1	3	1	0	1	3	3	1	1	3	1	3	0	0	0	3	1	3	3	0	0	0	3	3	1	3	3	0	0	3	1	1	3	0	1
avgbs_100867	1	1	1	1	3	3	3	3	1	3	0	1	1	3	1	3	1	0	1	3	3	1	1	3	1	3	0	0	0	3	1	3	3	0	0	0	3	3	1	3	3	0	0	3	1	1	3	0	1
avgbs_100869	3	1	0	0	3	0	3	2	0	1	0	0	0	0	0	3	3	0	1	0	1	0	3	0	1	0	0	0	3	3	1	0	3	3	1	1	0	1	1	1	0	3	0	3	0	0	3	3	0
avgbs_100875	1	3	3	3	3	1	1	3	3	3	1	0	1	3	3	1	3	0	3	1	3	3	1	3	1	3	3	3	3	3	3	3	1	1	3	1	1	1	3	3	1	3	3	3	1	1	1	1	3
avgbs_100880	1	1	1	1	3	3	3	3	1	3	3	3	3	3	1	1	1	1	1	2	3	3	1	3	3	3	3	1	3	3	3	3	2	3	3	2	3	3	1	3	1	1	1	1	3	3	1	1	3
avgbs_100889	0	0	1	0	3	0	0	3	0	3	0	3	3	0	1	0	0	1	0	1	3	0	3	1	3	0	3	0	1	0	1	3	3	0	1	0	0	0	3	1	0	0	1	1	0	0	3	1	0
avgbs_100890	0	0	1	1	0	0	1	0	3	0	0	0	3	1	0	1	0	0	1	1	3	3	3	1	0	1	3	3	1	0	3	3	3	3	0	0	0	0	0	1	0	0	0	1	0	0	3	1	3
avgbs_100892	1	0	1	1	3	0	3	3	0	0	0	1	1	3	0	3	1	1	1	3	3	1	1	3	0	3	3	0	3	3	3	3	3	3	3	1	0	3	1	0	3	0	0	3	1	1	0	1	1
avgbs_100901	1	1	1	3	3	1	3	2	0	3	0	1	0	3	1	3	3	0	3	1	2	3	3	3	3	1	1	3	3	3	3	1	3	3	1	3	3	1	1	1	3	3	0	1	1	1	3	1	3
avgbs_100902	3	1	3	1	1	1	3	1	3	3	1	3	1	3	1	1	1	0	3	0	3	3	3	3	3	3	3	1	1	1	1	1	3	1	1	3	1	3	3	1	1	3	3	1	3	3	1	3	1
avgbs_100903	3	1	3	1	1	1	3	1	3	3	1	3	1	3	1	1	1	0	3	0	3	3	3	3	3	3	3	1	1	1	1	1	3	1	1	3	1	3	3	1	1	3	3	1	3	3	1	3	1
avgbs_100907	3	1	3	1	3	1	1	3	1	2	1	1	1	3	3	3	1	1	1	1	1	1	1	3	3	1	2	1	1	3	3	1	3	3	1	3	1	1	1	1	1	1	1	3	1	0	1	1	3
avgbs_100908	3	1	3	1	3	1	1	3	1	2	1	1	1	3	3	3	1	1	1	1	1	1	1	3	3	1	2	1	1	3	3	1	3	3	1	3	1	1	1	1	1	1	1	3	1	0	1	1	3
avgbs_100909	3	3	1	1	3	1	3	3	3	3	3	3	1	3	1	3	3	3	3	3	1	1	3	3	1	1	1	1	1	3	1	3	1	0	3	1	1	3	3	1	3	3	1	1	3	1	3	1	1
avgbs_100913	3	1	3	3	3	1	3	3	1	1	0	1	1	1	3	1	1	1	1	3	1	3	1	3	3	3	1	1	3	1	1	3	3	3	1	3	3	3	3	1	1	1	0	3	0	1	1	3	3
avgbs_100915	1	1	1	3	1	3	3	1	1	3	3	3	1	2	3	1	3	1	1	3	3	3	3	3	1	1	1	3	1	3	1	3	1	3	1	3	3	3	3	3	1	3	1	1	2	3	3	3	3
avgbs_100920	3	1	1	3	1	1	1	1	3	3	3	0	1	3	1	3	3	0	1	3	3	3	3	1	3	1	1	0	3	3	1	3	3	3	1	3	3	1	3	1	1	3	1	3	3	1	3	3	1
avgbs_100922	1	1	1	1	3	3	3	3	0	3	0	1	1	0	1	3	3	1	1	3	3	3	3	1	1	1	3	1	3	3	3	3	1	3	1	3	1	1	3	3	3	3	0	1	3	0	1	3	0
avgbs_100929	0	3	0	3	0	3	3	0	3	3	3	0	3	3	1	3	3	0	0	0	1	1	3	1	0	0	1	1	3	1	0	3	3	1	3	1	3	0	3	0	0	0	0	3	0	1	0	0	0
avgbs_10093	3	1	0	1	3	3	1	3	0	3	1	0	1	3	3	0	3	0	1	1	1	3	1	3	1	1	3	3	3	0	3	1	3	3	1	1	3	3	3	3	1	0	0	3	3	1	1	1	3
avgbs_100938	3	1	1	3	3	3	1	3	1	0	0	1	1	3	3	1	3	1	0	1	1	0	1	3	1	1	1	3	3	1	3	1	3	1	3	1	3	1	3	3	1	1	3	3	1	3	1	1	3
avgbs_10094	3	1	0	1	3	3	1	3	0	3	1	0	1	3	3	0	3	0	1	1	1	3	1	3	1	1	3	3	3	0	3	1	3	3	1	1	3	3	3	3	1	0	0	3	3	1	1	1	3
avgbs_100940	1	1	3	3	1	1	3	1	3	3	3	3	3	1	3	1	1	1	1	1	1	3	1	3	1	1	3	3	3	1	3	3	1	3	1	1	3	1	3	0	1	3	1	3	3	3	0	3	3
avgbs_100943	1	3	1	3	1	3	3	1	1	3	1	1	3	3	3	1	3	3	1	3	3	1	1	1	1	1	3	3	3	1	1	3	3	3	1	3	3	3	3	3	3	3	1	3	1	3	0	1	3
avgbs_100944	1	3	1	3	1	3	3	1	1	3	1	1	3	3	3	1	3	3	1	3	3	1	1	1	1	1	3	3	3	1	1	3	3	3	1	3	3	3	3	3	3	3	1	3	1	3	0	1	3
avgbs_100945	1	3	1	3	1	3	3	1	1	3	1	1	3	3	3	1	3	3	1	3	3	1	1	1	1	1	3	3	3	1	1	3	3	3	1	3	3	3	3	3	3	3	1	3	1	3	0	1	3
avgbs_10095	3	1	0	1	3	3	1	3	0	3	1	0	1	3	3	0	3	0	1	1	1	3	1	3	1	1	3	3	3	0	3	1	3	3	1	1	3	3	3	3	1	0	0	3	3	1	1	1	3
avgbs_100952	1	3	3	3	1	1	1	3	1	1	1	3	3	1	3	3	1	1	3	3	3	1	1	3	1	3	3	1	1	3	1	3	1	1	3	3	1	3	3	2	3	1	1	3	1	1	1	1	1
avgbs_100967	0	3	0	0	1	1	0	1	0	3	3	1	0	1	1	3	3	0	0	1	3	0	3	1	1	0	0	0	0	1	0	0	3	1	1	3	0	1	0	0	0	1	0	0	1	3	1	3	3
avgbs_100968	0	3	0	0	1	1	0	1	0	3	3	1	0	1	1	3	3	0	0	1	3	0	3	1	1	0	0	0	0	1	0	0	3	1	1	3	0	1	0	0	0	1	0	0	1	3	1	3	3
avgbs_100971	3	3	3	1	0	3	3	3	0	1	0	0	1	0	3	1	3	1	0	3	3	1	1	1	0	1	1	0	3	1	3	3	3	1	3	1	3	3	0	3	1	3	3	3	3	0	3	3	3
avgbs_100975	3	1	1	1	1	3	3	3	1	3	3	3	3	1	1	1	3	0	1	1	3	3	3	1	3	1	3	3	1	1	3	3	3	1	1	1	1	1	3	1	0	1	1	3	1	1	3	1	1
avgbs_100983	3	1	3	1	1	3	3	1	0	3	0	0	1	3	0	0	3	0	0	1	3	0	3	3	3	0	0	0	1	0	3	1	3	0	1	3	0	3	3	1	1	0	0	1	0	0	1	0	1
avgbs_100988	1	1	3	0	3	3	3	3	1	0	0	0	1	1	3	0	3	0	1	3	3	0	1	0	1	1	0	0	1	3	1	3	1	0	1	1	0	3	3	3	3	3	1	3	3	3	3	0	3
avgbs_101001	0	0	0	1	3	1	3	3	0	1	1	1	2	1	3	0	3	1	0	0	1	1	3	1	0	1	1	1	3	0	0	3	3	3	3	1	0	1	0	1	3	0	0	3	0	0	0	0	3
avgbs_101004	3	1	1	3	3	3	3	3	3	3	3	1	3	3	1	3	3	3	1	1	1	3	3	3	3	1	1	3	3	3	1	3	3	0	1	1	1	3	3	1	3	1	3	1	1	1	1	1	3
avgbs_101010	1	1	1	0	1	0	3	1	3	0	0	1	1	1	3	0	1	0	1	3	1	1	1	1	1	3	0	0	1	1	1	3	3	3	1	3	3	3	1	3	1	0	3	3	0	0	1	3	3
avgbs_101011	1	1	1	0	1	0	3	1	3	0	0	1	1	1	3	0	1	0	1	3	1	1	1	1	1	3	0	0	1	1	1	3	3	3	1	3	3	3	1	3	1	0	3	3	0	0	1	3	3
avgbs_101013	1	1	0	1	3	0	3	3	0	3	3	1	0	3	1	3	1	0	0	3	0	0	1	3	1	3	3	0	3	3	0	3	3	3	3	1	0	3	1	3	3	1	1	0	1	0	3	1	1
avgbs_101014	1	3	1	3	1	3	3	1	1	3	3	3	3	3	3	2	3	1	1	1	3	3	1	2	1	1	1	3	3	3	1	1	1	3	1	2	3	3	3	3	1	1	0	3	3	1	1	3	3
avgbs_101015	0	3	3	1	3	3	3	3	3	0	1	0	0	3	0	0	1	0	0	1	1	3	3	3	1	0	0	0	0	0	3	0	0	1	3	0	0	0	3	1	3	1	0	0	0	0	0	3	1
avgbs_101019	1	3	3	3	1	1	3	3	0	1	1	3	3	1	3	3	1	0	3	3	3	1	1	3	1	3	3	1	1	3	1	3	1	1	3	3	1	3	3	1	3	1	1	3	1	1	1	1	1
avgbs_101020	1	3	3	3	1	1	3	3	0	1	1	3	3	1	3	3	1	0	3	3	3	1	1	3	1	3	3	1	1	3	1	3	1	1	3	3	1	3	3	1	3	1	1	3	1	1	1	1	1
avgbs_101021	0	1	1	1	3	1	3	3	0	0	0	0	0	0	0	3	0	0	0	3	1	0	3	1	1	0	0	0	3	3	1	3	3	3	2	1	0	1	1	0	3	3	0	3	0	0	3	0	3
avgbs_101022	0	1	1	1	3	1	3	3	0	0	0	0	0	0	0	3	0	0	0	3	1	0	3	1	1	0	0	0	3	3	1	3	3	3	2	1	0	1	1	0	3	3	0	3	0	0	3	0	3
avgbs_101024	0	1	1	1	3	3	3	3	3	0	0	0	3	3	1	3	3	0	0	3	3	3	3	1	1	1	3	0	3	0	1	3	1	3	1	3	1	1	3	0	3	0	1	0	0	3	1	3	1
avgbs_101030	3	1	1	1	1	1	3	1	1	0	3	1	1	1	3	1	1	0	3	3	1	1	3	1	3	3	3	1	1	3	3	3	3	1	1	1	1	0	1	3	3	0	1	3	1	3	3	3	1
avgbs_101031	3	1	1	1	1	1	3	1	1	0	3	1	1	1	3	1	1	0	3	3	1	1	3	1	3	3	3	1	1	3	3	3	3	1	1	1	1	0	1	3	3	0	1	3	1	3	3	3	1
avgbs_101032	3	1	1	0	3	1	3	2	0	0	1	0	3	0	3	3	3	1	0	3	0	1	3	0	1	1	1	0	3	3	1	3	3	3	2	1	0	1	0	0	3	0	0	3	0	3	3	3	0
avgbs_101033	1	3	3	3	1	1	3	3	3	1	1	3	3	1	3	3	1	1	3	3	3	1	1	3	1	3	3	1	1	3	1	3	1	1	3	3	1	3	3	1	3	1	1	3	1	1	1	1	1
avgbs_101037	3	1	1	3	1	1	1	1	0	3	3	1	1	3	1	3	3	3	1	3	3	3	3	1	3	1	1	3	3	3	1	3	3	3	1	3	3	1	3	1	1	3	1	3	3	1	3	3	1
avgbs_101038	3	1	1	3	1	3	3	0	3	3	3	3	3	1	3	3	3	1	1	3	1	3	3	3	3	3	1	0	3	3	3	3	3	0	1	0	1	3	1	0	1	0	0	3	0	1	1	1	0
avgbs_101039	3	1	1	3	1	3	3	0	3	3	3	3	3	1	3	3	3	1	1	3	1	3	3	3	3	3	1	0	3	3	3	3	3	0	1	0	1	3	1	0	1	0	0	3	0	1	1	1	0
avgbs_101049	0	3	1	0	3	3	0	3	0	0	0	1	1	0	1	1	0	0	0	0	3	0	3	3	0	3	1	0	1	1	1	0	3	3	3	1	0	3	1	3	1	0	0	1	0	0	3	1	0
avgbs_101051	3	1	1	1	1	3	3	3	1	3	3	3	3	1	1	1	3	0	1	1	3	3	2	1	3	1	3	3	1	1	3	3	3	1	1	1	1	1	3	1	1	1	1	3	1	1	3	1	1
avgbs_101052	3	1	1	1	1	3	3	3	1	3	3	3	3	1	1	1	3	0	1	1	3	3	2	1	3	1	3	3	1	1	3	3	3	1	1	1	1	1	3	1	1	1	1	3	1	1	3	1	1
avgbs_101057	1	1	1	3	1	3	3	1	3	1	3	1	1	1	3	3	1	3	1	3	1	1	1	1	1	3	3	3	1	1	1	3	3	3	1	3	3	3	1	3	1	3	3	3	3	1	0	3	3
avgbs_101058	0	3	1	1	1	0	1	1	0	0	3	0	1	3	0	3	1	1	0	3	1	1	3	1	3	1	0	0	0	3	1	3	1	3	0	3	0	3	0	0	1	0	0	0	1	0	0	0	1
avgbs_101059	0	3	1	1	1	0	1	1	0	0	0	0	1	3	3	0	1	1	0	0	1	1	0	1	0	1	3	0	3	3	1	3	1	0	0	3	3	3	0	3	1	0	0	0	1	0	0	0	1
avgbs_101061	1	3	3	1	3	3	3	3	3	0	1	1	1	3	1	3	1	0	0	1	1	3	3	0	1	1	0	1	1	0	3	1	1	1	3	1	3	1	0	1	0	1	3	1	1	0	1	3	1
avgbs_101069	1	3	1	3	1	3	3	1	1	0	1	0	3	3	3	1	3	0	1	1	3	1	1	1	1	1	3	0	3	1	1	3	3	0	1	3	3	3	3	3	3	3	1	3	1	0	3	1	3
avgbs_101073	1	3	0	0	1	0	0	1	0	0	0	0	1	3	3	3	1	1	0	3	0	1	0	1	0	1	0	0	0	3	0	3	1	3	0	0	3	3	0	3	1	0	0	0	1	3	1	1	0
avgbs_101093	1	1	1	0	3	1	3	3	0	0	3	1	3	1	1	0	3	3	0	0	0	3	3	3	0	3	0	0	3	0	3	0	3	0	3	0	0	1	0	1	3	0	0	0	1	1	0	1	0
avgbs_101094	1	1	1	1	3	3	3	3	1	3	0	1	1	3	1	3	1	0	0	3	3	1	1	3	1	3	3	0	3	3	1	3	3	3	3	1	3	3	1	0	3	0	1	3	0	1	3	1	1
avgbs_101101	3	3	3	1	3	3	0	3	3	0	3	3	1	1	3	1	3	0	3	3	3	1	1	1	3	1	1	1	3	1	3	3	3	1	3	1	3	3	1	3	1	0	3	3	3	1	3	3	0
avgbs_101120	0	0	0	3	3	1	1	0	0	0	3	0	2	3	0	0	0	0	0	0	3	3	1	3	1	0	0	3	0	3	0	3	2	1	3	1	0	1	3	0	1	0	0	3	1	1	3	1	3
avgbs_101127	1	3	1	3	1	3	3	1	1	3	3	3	3	3	3	1	3	0	1	1	3	3	1	1	1	1	1	3	3	3	1	0	1	3	1	1	0	3	3	0	1	1	1	3	3	1	0	3	0
avgbs_101128	1	3	1	3	1	3	3	1	1	3	3	3	3	3	3	1	3	0	1	1	3	3	1	1	1	1	1	3	3	3	1	0	1	3	1	1	0	3	3	0	1	1	1	3	3	1	0	3	0
avgbs_101132	3	3	3	0	3	3	3	3	3	0	0	0	1	1	3	1	3	0	0	3	3	1	1	1	3	1	1	1	3	0	3	3	2	1	3	1	3	3	1	3	1	0	0	3	3	1	3	3	0
avgbs_101133	3	3	3	0	3	3	3	3	3	0	0	0	1	1	3	1	3	0	0	3	3	1	1	1	3	1	1	1	3	0	3	3	2	1	3	1	3	3	1	3	1	0	0	3	3	1	3	3	0
avgbs_101153	3	1	3	1	3	3	3	3	1	1	3	1	3	1	3	3	1	1	1	1	3	3	3	3	1	3	3	1	1	1	2	3	1	3	1	1	1	3	1	1	1	1	1	1	3	3	1	3	1
avgbs_101165	3	1	1	3	3	3	1	3	0	3	0	0	1	1	1	0	1	0	0	1	3	3	3	3	3	3	1	0	3	0	1	3	3	3	3	3	0	0	1	1	1	3	3	0	3	0	3	3	1
avgbs_101178	0	3	3	1	3	3	3	3	0	3	1	0	0	3	1	2	0	0	0	1	1	0	3	3	1	1	0	0	1	3	3	1	1	1	3	1	0	0	3	1	3	0	3	1	1	1	1	3	1
avgbs_101179	0	0	1	1	1	1	1	1	3	0	0	0	0	3	3	3	1	0	0	3	1	0	3	1	3	1	0	0	3	0	1	3	1	3	1	3	3	0	3	0	1	0	0	3	0	0	1	1	1
avgbs_101181	1	3	0	1	3	3	3	3	3	0	1	1	1	3	1	1	1	0	0	1	1	3	3	3	1	1	0	0	1	3	3	0	0	1	3	1	3	0	3	1	3	0	0	1	0	1	1	3	1
avgbs_101187	3	1	1	0	3	3	1	3	0	3	0	0	1	3	0	0	3	0	0	0	1	3	0	0	1	1	1	0	3	0	0	1	3	1	3	0	0	0	3	3	0	1	0	0	1	3	0	1	3
avgbs_101190	0	3	1	1	3	3	0	3	0	0	0	0	3	0	1	1	0	0	0	0	3	3	3	3	3	3	0	0	1	0	0	0	3	3	1	1	0	3	1	1	0	0	1	0	1	0	3	0	3
avgbs_101191	1	1	1	3	3	0	3	3	0	0	0	0	3	0	1	3	0	0	0	1	3	3	3	0	3	3	1	0	3	0	0	0	3	0	0	0	0	1	0	1	3	0	3	1	1	0	3	0	0
avgbs_101203	3	0	1	0	3	1	0	0	1	0	1	1	3	1	3	1	1	0	0	1	3	1	1	1	3	3	3	1	1	3	1	1	3	0	1	0	1	1	1	1	0	0	3	3	3	3	0	3	0
avgbs_101213	3	1	1	3	3	1	3	3	3	3	3	1	3	1	1	3	1	1	1	1	1	1	1	1	1	3	1	1	1	1	3	3	3	3	1	1	1	1	3	3	3	1	3	3	3	1	3	3	3
avgbs_101217	1	3	3	3	3	0	1	3	3	3	1	3	1	3	3	1	3	0	0	1	3	3	1	0	1	3	3	0	3	3	3	3	1	0	3	1	1	1	3	3	1	0	3	3	0	0	1	0	3
avgbs_101225	1	3	0	1	3	3	0	3	0	3	0	1	1	3	1	1	0	3	0	1	1	0	3	3	1	1	3	0	1	3	3	0	1	1	3	1	0	1	0	1	0	0	0	1	0	1	1	3	1
avgbs_101228	1	3	0	0	3	0	1	3	0	0	3	0	0	1	3	3	0	3	0	1	0	3	1	0	3	3	0	3	3	1	3	0	3	0	0	1	1	3	1	3	3	0	0	1	0	0	1	1	3
avgbs_101229	1	3	1	1	1	1	0	1	0	0	0	1	1	3	0	3	1	1	0	3	1	1	3	0	3	0	0	3	0	3	1	0	1	0	1	3	3	0	3	0	1	0	0	3	0	0	1	1	1
avgbs_101230	0	0	1	3	1	1	1	1	0	3	0	0	1	3	1	3	3	0	1	0	3	3	3	1	3	1	1	0	3	3	1	3	3	3	1	3	3	0	3	1	1	0	0	3	3	1	0	3	0
avgbs_101236	1	3	3	0	3	3	0	3	3	3	0	0	1	0	0	0	0	0	1	1	1	3	3	3	1	0	0	0	0	0	3	0	1	0	3	1	0	1	3	0	3	0	0	0	0	0	1	3	1
avgbs_101240	3	3	3	1	3	3	3	3	0	0	0	0	2	1	3	1	3	1	0	3	3	1	1	1	3	0	0	0	3	0	0	3	3	1	3	1	3	3	0	3	1	0	3	0	0	1	3	3	3
avgbs_101241	3	3	3	1	3	3	3	3	0	0	0	0	2	1	3	1	3	1	0	3	3	1	1	1	3	0	0	0	3	0	0	3	3	1	3	1	3	3	0	3	1	0	3	0	0	1	3	3	3
avgbs_101243	1	3	1	3	1	3	3	1	1	3	3	3	3	3	3	1	3	0	1	1	3	3	1	1	1	1	3	0	3	1	1	1	1	3	1	3	0	3	3	3	1	1	1	0	3	1	1	1	3
avgbs_101244	1	0	0	1	0	1	1	1	0	0	0	1	1	3	3	3	0	0	0	3	1	0	3	1	0	1	0	3	3	3	0	0	1	0	1	3	0	3	0	0	1	0	0	3	0	0	1	0	0
avgbs_101249	3	3	1	3	1	3	3	1	1	3	1	1	3	3	3	3	3	3	1	3	3	1	1	1	1	1	3	3	1	1	1	3	3	3	1	3	3	3	3	3	3	3	1	3	3	3	3	1	3
avgbs_101257	1	0	3	3	3	1	1	3	0	0	1	3	1	3	3	1	3	3	3	1	3	3	1	3	1	3	3	0	3	3	3	3	1	1	3	1	1	1	3	0	1	0	0	3	1	0	1	1	3
avgbs_101264	3	3	0	1	3	3	0	3	0	0	0	0	1	1	3	1	0	0	0	0	3	0	1	1	3	1	0	0	3	1	3	0	0	0	3	1	0	0	1	0	1	3	0	0	0	1	0	3	0
avgbs_101273	1	1	3	3	2	3	3	1	3	3	3	1	1	3	1	1	3	0	1	3	3	3	3	0	1	3	1	1	1	1	1	1	1	3	3	3	3	1	1	3	3	1	1	2	3	1	1	1	1
avgbs_101275	0	3	0	1	3	0	1	3	1	3	1	0	1	0	3	0	0	0	0	0	1	3	1	0	1	1	3	3	3	0	3	0	3	3	1	1	3	3	3	3	1	0	0	3	0	1	1	1	3
avgbs_101283	3	3	0	0	3	0	3	3	3	0	3	3	0	1	3	1	3	1	0	3	3	0	1	0	3	1	1	1	3	0	3	3	0	1	3	1	0	0	1	0	1	3	3	0	0	1	0	0	3
avgbs_101292	1	0	3	3	1	3	3	1	0	1	0	0	3	1	1	0	1	0	3	3	1	3	1	0	3	1	3	1	3	0	1	1	3	0	1	0	1	2	3	1	3	1	0	1	0	3	1	3	0
avgbs_101299	1	1	3	3	1	3	3	1	3	0	3	1	3	1	1	1	1	1	3	3	1	3	1	3	3	1	3	1	3	3	1	1	3	3	1	1	1	1	3	1	3	1	3	1	3	3	1	3	1
avgbs_10130	3	2	3	1	3	1	1	3	0	3	0	1	1	3	3	3	1	0	1	3	1	1	1	3	3	1	1	0	1	3	1	1	3	2	1	3	3	1	1	1	1	0	1	1	0	0	3	1	3
avgbs_101302	1	3	1	1	1	1	1	1	3	3	3	1	1	3	3	3	1	1	1	3	1	1	3	1	3	2	3	0	3	3	1	3	1	3	1	3	3	3	3	3	1	1	0	3	1	3	1	1	0
avgbs_101308	1	1	3	3	3	3	3	3	1	3	3	1	2	1	3	3	3	3	1	3	3	3	1	3	1	1	1	3	1	3	1	3	1	1	1	1	3	3	3	3	3	3	1	3	3	3	2	3	3
avgbs_10131	3	2	3	1	3	1	1	3	0	3	0	1	1	3	3	3	1	0	1	3	1	1	1	3	3	1	1	0	1	3	1	1	3	2	1	3	3	1	1	1	1	0	1	1	0	0	3	1	3
avgbs_101324	1	1	0	0	1	3	0	1	3	0	0	0	3	3	1	1	1	0	0	3	3	3	3	1	1	3	1	0	0	0	1	0	1	1	0	0	3	1	3	0	0	0	1	1	0	0	1	1	1
avgbs_101325	1	1	0	0	3	3	3	3	1	3	0	0	1	3	1	3	1	1	1	3	3	1	1	3	1	3	3	0	3	3	0	3	3	3	3	1	3	3	1	3	3	0	1	3	1	0	0	0	0
avgbs_101327	3	3	3	3	1	1	1	1	3	1	1	0	3	1	1	3	1	1	1	1	2	3	1	3	1	3	1	3	3	1	3	3	1	3	3	1	3	1	3	1	1	1	0	3	1	1	3	1	1
avgbs_101328	3	3	3	3	1	1	1	1	3	1	1	0	3	1	1	3	1	1	1	1	1	3	1	3	1	3	1	3	3	1	3	3	1	3	3	1	3	1	2	1	1	1	0	3	1	1	2	1	1
avgbs_10134	0	1	0	3	3	1	0	0	0	0	0	0	0	3	1	3	3	0	3	1	3	0	3	3	3	1	0	3	0	3	3	1	3	3	1	3	0	1	1	0	0	0	3	1	0	1	0	1	3
avgbs_101344	1	1	3	2	1	3	3	1	1	3	1	3	3	3	1	3	1	1	3	3	3	1	3	0	3	3	3	1	3	3	1	3	3	3	3	3	1	3	3	1	2	1	1	1	3	3	1	3	1
avgbs_101349	3	1	1	0	1	3	0	3	0	3	3	0	3	1	1	1	3	1	1	0	3	3	3	1	3	1	3	3	1	2	3	3	3	1	1	0	0	1	3	0	1	0	1	0	0	1	0	1	0
avgbs_10135	0	0	3	1	3	0	0	3	3	3	0	0	1	0	1	3	0	0	1	1	1	0	0	3	1	1	3	0	1	3	3	1	1	0	3	1	0	1	0	1	3	0	3	1	0	0	1	3	1
avgbs_101361	1	1	1	0	3	1	3	3	3	0	0	0	3	0	0	3	3	0	0	0	3	3	3	0	3	3	1	0	3	3	3	0	3	3	3	3	0	1	0	1	0	0	0	1	1	1	3	1	0
avgbs_101368	3	3	3	1	3	1	1	3	3	1	1	3	1	3	1	3	3	1	3	1	3	1	1	3	3	3	3	3	1	3	1	3	1	3	3	3	1	1	1	3	3	1	1	3	3	3	3	1	3
avgbs_101378	1	1	1	1	3	3	3	3	1	0	3	1	1	3	1	3	1	1	1	3	3	1	1	3	1	3	3	1	3	2	3	3	3	3	3	1	3	3	1	3	3	1	1	3	1	1	3	1	1
avgbs_101386	1	3	3	3	1	1	1	1	0	1	3	1	1	1	3	3	1	0	3	1	1	1	3	1	1	0	3	3	1	3	0	3	2	3	1	1	3	1	1	1	1	0	1	3	2	0	1	3	3
avgbs_101403	1	3	1	3	3	1	2	3	3	3	3	3	1	1	1	1	3	3	3	3	3	3	1	3	1	1	1	3	3	3	3	3	1	1	3	1	1	3	1	3	3	1	3	1	3	1	3	3	3
avgbs_101408	3	1	1	3	1	1	1	1	3	3	3	1	1	3	1	3	3	3	1	3	3	3	3	1	2	1	1	3	3	3	1	3	3	3	1	3	3	1	3	1	1	0	1	3	2	1	3	3	1
avgbs_101412	0	0	0	3	3	1	0	0	0	0	0	0	1	1	1	3	3	0	1	1	3	3	3	3	0	3	0	0	3	3	1	3	3	0	1	0	3	1	0	1	0	0	3	0	0	0	3	0	0
avgbs_101414	0	1	0	1	3	3	1	3	0	0	0	0	0	3	3	0	0	0	0	0	1	0	0	0	1	1	0	0	3	1	3	1	3	1	1	1	0	0	0	3	0	0	0	3	0	0	1	3	3
avgbs_101427	0	3	0	0	0	3	3	3	3	0	0	3	0	1	3	1	3	1	0	0	3	0	1	1	0	1	0	1	3	1	3	3	3	1	3	1	0	3	0	3	0	0	0	3	0	1	0	0	3
avgbs_101428	0	1	0	1	1	0	3	3	0	3	3	0	3	1	1	1	3	0	0	1	3	0	3	0	3	1	0	0	1	0	3	3	0	0	0	1	0	1	0	0	1	0	0	0	1	0	0	0	1
avgbs_101431	0	3	3	1	3	3	3	3	3	0	0	0	1	3	0	2	1	3	0	0	1	3	3	3	0	1	0	0	1	3	3	0	2	1	3	1	0	1	3	0	3	0	3	1	0	1	0	0	1
avgbs_101432	1	3	3	1	3	3	3	3	0	3	1	0	1	3	1	2	1	0	1	0	1	3	3	3	1	1	0	0	1	3	0	0	1	1	3	1	3	1	0	1	3	1	3	1	1	1	1	3	1
avgbs_101435	2	3	3	1	3	3	3	3	3	1	3	3	1	1	3	1	3	0	3	2	2	1	1	1	3	1	1	0	3	0	3	3	3	1	3	0	3	3	0	3	1	3	3	3	3	1	3	3	3
avgbs_101442	0	1	1	3	3	3	0	3	3	3	0	0	1	1	1	3	0	0	1	1	3	3	1	3	1	3	1	0	0	1	1	0	3	3	1	3	0	0	1	1	1	3	3	1	1	0	1	1	1
avgbs_101446	3	1	1	1	3	3	1	1	3	0	1	0	3	1	1	1	3	0	1	1	3	3	3	1	3	1	3	3	1	1	0	3	3	1	1	1	1	1	3	1	3	1	1	3	1	1	3	1	1
avgbs_101447	3	1	1	1	3	3	1	1	3	0	1	0	3	1	1	1	3	0	1	1	3	3	3	1	3	1	3	3	1	1	0	3	3	1	1	1	1	1	3	1	3	1	1	3	1	1	3	1	1
avgbs_101450	1	3	3	1	3	3	3	3	3	0	1	0	1	3	1	3	1	0	1	0	1	3	3	3	1	1	3	1	1	3	3	1	1	0	3	1	3	1	3	0	3	0	3	1	1	1	0	3	1
avgbs_101453	1	1	1	1	1	3	0	1	1	1	3	1	1	1	3	3	3	3	3	3	3	3	3	1	1	3	3	3	1	1	1	1	3	3	3	1	3	3	3	3	3	1	1	1	3	3	3	3	1
avgbs_101454	1	1	1	1	1	3	0	1	1	1	3	1	1	1	3	3	3	3	3	3	3	3	3	1	1	3	3	3	1	1	1	1	3	3	3	1	3	3	3	3	3	1	1	1	3	3	3	3	1
avgbs_101458	1	1	1	3	3	3	0	3	1	0	0	3	1	1	3	3	3	0	0	1	1	0	1	3	3	3	3	3	3	1	3	1	3	1	3	1	0	0	0	3	3	0	0	0	0	0	1	1	3
avgbs_101468	0	3	1	1	3	3	0	3	0	0	1	0	1	3	1	3	1	0	1	3	1	0	3	3	1	1	3	1	1	0	1	0	1	0	3	1	0	0	3	1	3	0	3	1	1	0	1	3	1
avgbs_101471	0	1	0	1	3	1	0	3	0	3	1	0	0	1	0	0	0	0	0	0	1	1	1	1	1	3	1	0	1	0	1	3	3	3	1	1	0	1	0	1	3	3	0	3	1	0	3	3	3
avgbs_101473	0	3	0	3	3	0	0	3	0	0	0	3	1	3	3	1	3	0	3	1	3	0	1	0	1	3	0	0	3	3	3	3	1	1	3	0	0	1	0	0	1	0	3	0	0	0	0	1	3
avgbs_101476	0	0	0	0	3	1	0	3	0	1	0	0	0	1	3	3	3	1	1	0	1	1	3	1	1	1	1	0	0	0	1	3	0	0	1	1	0	1	1	2	3	0	1	3	1	3	0	3	3
avgbs_10148	0	1	3	0	1	3	3	1	0	0	3	0	0	1	1	1	0	0	0	3	1	3	1	3	3	1	3	0	0	3	0	0	3	3	1	1	1	3	0	1	3	0	0	1	3	3	0	3	1
avgbs_101483	3	3	0	3	1	0	3	1	0	1	1	1	3	3	0	1	3	1	0	3	1	3	1	3	3	3	3	0	3	0	3	3	3	1	3	1	1	1	0	3	3	3	0	1	3	0	3	1	1
avgbs_101493	1	1	3	3	1	3	3	1	3	1	1	1	3	3	1	1	0	3	1	3	3	3	3	1	1	3	1	1	1	1	1	1	1	1	3	3	3	1	1	3	3	1	1	1	1	1	1	1	1
avgbs_101494	1	1	3	3	1	3	3	1	3	1	1	1	3	3	1	1	0	3	1	3	3	3	3	1	1	3	1	1	1	1	1	1	1	1	3	3	3	1	1	3	3	1	1	1	1	1	1	1	1
avgbs_101497	1	3	1	1	3	3	3	3	1	3	1	1	1	3	1	1	3	3	1	3	3	3	3	3	3	3	1	1	1	1	1	3	3	3	1	1	3	3	1	3	1	2	1	3	1	1	3	1	3
avgbs_101498	1	3	1	1	3	3	3	3	1	3	1	1	1	3	1	1	3	3	1	3	3	3	3	3	3	3	1	1	1	1	1	3	3	3	1	1	3	3	1	3	1	2	1	3	1	1	3	1	3
avgbs_101502	0	0	3	3	1	0	0	3	0	1	1	0	3	1	3	3	1	0	0	0	3	1	0	0	1	0	3	0	1	3	1	3	1	1	3	1	0	3	3	0	3	0	0	3	1	0	1	1	1
avgbs_101503	1	3	3	0	1	3	0	1	3	0	0	0	3	3	1	3	1	0	0	1	3	3	3	1	3	1	0	1	1	0	1	1	0	1	3	3	0	0	3	3	3	0	1	0	0	0	1	3	1
avgbs_101505	0	3	0	1	0	0	1	1	0	0	0	0	1	3	3	0	0	1	0	3	1	1	0	1	3	1	3	0	3	3	1	3	0	3	1	3	0	3	0	0	0	1	1	3	1	0	1	1	1
avgbs_101507	1	0	0	0	3	3	0	3	0	0	0	1	3	3	1	1	0	3	0	0	3	3	0	0	1	3	1	0	1	1	1	3	3	3	3	0	0	0	0	3	1	0	3	1	3	1	0	0	3
avgbs_101511	3	1	1	0	0	1	3	3	0	1	3	0	1	1	0	1	0	1	0	0	3	1	1	0	3	1	3	0	0	1	3	3	3	1	0	3	1	1	0	3	3	0	1	3	0	1	0	0	3
avgbs_101537	0	1	1	3	0	1	1	3	1	0	1	0	3	1	0	1	1	1	1	0	0	1	0	1	3	3	0	1	1	3	1	1	3	1	1	3	0	1	0	0	0	0	0	3	0	3	0	0	0
avgbs_101573	3	1	1	3	3	1	3	3	0	0	0	1	1	3	1	3	3	0	3	1	3	3	3	0	3	1	3	3	3	3	1	1	3	3	1	3	3	1	1	1	3	3	3	1	1	1	3	1	3
avgbs_101576	1	0	1	0	1	1	1	1	3	3	0	0	0	3	0	0	1	0	0	0	1	1	3	0	3	1	0	0	0	0	1	3	1	3	1	3	3	3	3	3	1	1	1	3	0	0	1	0	1
avgbs_10158	3	1	1	1	3	0	3	0	0	1	1	1	2	0	3	0	0	1	1	3	1	1	3	0	1	0	1	1	3	3	0	0	3	0	2	1	0	1	1	0	3	0	0	0	1	3	3	3	0
avgbs_101580	0	0	1	0	0	3	0	3	0	0	1	3	1	3	0	0	0	0	0	1	0	0	1	3	1	0	3	3	3	1	3	1	3	0	1	0	3	3	3	0	1	0	3	3	0	0	0	1	3
avgbs_101582	1	1	0	0	0	3	0	3	0	3	0	0	1	3	1	3	3	1	1	3	3	3	3	0	1	1	0	1	0	3	3	3	0	0	1	3	0	1	3	3	3	0	1	1	0	0	1	0	1
avgbs_101585	3	1	1	1	3	3	1	0	0	0	0	0	3	1	1	1	3	1	0	1	3	3	0	0	3	1	0	3	1	1	3	0	3	0	1	1	1	1	0	1	3	0	0	1	0	1	0	1	3
avgbs_101590	3	3	3	1	3	3	0	3	0	1	3	3	1	1	3	0	3	0	0	3	3	1	1	1	3	1	1	0	3	1	3	3	3	0	3	1	3	0	1	3	1	0	3	3	3	0	3	3	3
avgbs_101594	1	1	3	3	1	1	3	1	0	0	0	3	1	2	0	1	3	0	0	3	3	3	3	0	1	3	0	3	1	3	1	1	3	1	3	3	0	0	3	3	3	3	0	0	1	1	1	1	1
avgbs_1016	1	1	3	3	3	3	3	3	1	3	0	0	1	0	1	0	1	0	1	1	3	1	1	3	1	3	0	0	3	3	1	0	3	3	3	1	3	0	1	0	3	1	1	3	0	1	3	1	1
avgbs_10161	1	3	3	3	1	1	3	1	3	3	3	1	0	1	3	1	3	0	0	1	1	3	1	1	1	1	3	3	1	3	1	0	3	0	3	3	0	3	3	1	3	0	0	0	0	0	1	1	3
avgbs_101610	1	3	1	3	1	0	0	1	1	0	1	1	3	3	3	1	3	0	1	3	0	1	1	1	1	1	0	3	1	1	1	0	0	3	1	3	0	3	3	3	0	0	1	3	1	0	0	1	0
avgbs_101611	1	3	1	3	1	0	0	1	1	0	1	1	3	3	3	1	3	0	1	3	0	1	1	1	1	1	0	3	1	1	1	0	0	3	1	3	0	3	3	3	0	0	1	3	1	0	0	1	0
avgbs_101613	3	0	3	0	3	3	0	3	3	0	3	0	1	1	3	1	3	0	3	3	3	0	1	1	3	1	1	0	3	1	0	0	3	1	0	0	3	2	0	3	1	3	0	0	3	0	3	3	3
avgbs_101616	1	0	3	0	3	1	0	3	3	0	1	0	1	3	3	1	3	0	0	0	3	0	1	3	1	3	3	0	3	0	3	0	1	0	3	0	0	1	3	3	1	0	3	0	0	0	1	0	0
avgbs_101620	3	3	0	1	3	0	3	3	3	0	3	0	1	1	3	1	3	0	3	3	3	0	1	1	3	1	1	0	3	1	3	3	3	1	3	1	0	0	0	3	1	0	0	3	3	0	0	3	3
avgbs_101622	3	1	1	1	3	3	1	3	0	3	3	0	1	1	0	3	3	0	0	0	0	0	3	3	1	0	3	0	1	0	0	1	3	3	0	3	3	0	0	1	1	0	1	3	1	0	0	0	3
avgbs_101634	1	1	0	0	1	3	0	1	0	0	0	0	3	3	3	1	3	0	1	3	3	3	3	3	1	1	1	0	3	0	1	1	1	0	1	3	0	0	3	3	0	3	0	1	3	3	3	3	3
avgbs_101635	1	1	0	0	1	3	0	1	0	0	0	0	3	3	3	1	3	0	1	3	3	3	3	3	1	1	1	0	3	0	1	1	1	0	1	3	0	0	3	3	0	3	0	1	3	3	3	3	3
avgbs_101640	3	3	0	3	1	1	0	1	0	0	0	1	0	0	1	1	3	0	3	0	1	0	0	3	3	3	3	0	0	0	0	3	3	1	3	1	1	1	0	3	3	0	0	1	0	1	0	0	0
avgbs_101641	3	3	0	3	1	1	0	1	0	0	0	1	0	0	1	1	3	0	3	0	1	0	0	3	3	3	3	0	0	0	0	3	3	1	3	1	1	1	0	3	3	0	0	1	0	1	0	0	0
avgbs_101645	3	0	0	1	3	1	0	3	3	1	0	0	3	0	1	0	3	3	0	3	0	0	0	3	3	1	0	0	3	0	0	3	3	1	3	1	3	1	0	3	0	1	0	1	0	3	3	0	1
avgbs_101655	1	1	0	3	1	0	3	1	0	1	0	0	0	1	0	1	1	1	0	0	1	3	0	0	3	0	0	1	0	3	1	1	3	3	1	1	0	0	0	1	3	0	3	0	0	0	1	3	0
avgbs_101656	1	1	3	3	3	3	3	3	3	3	3	1	3	1	1	1	1	3	3	3	1	3	1	1	3	1	3	1	3	3	1	1	3	3	1	1	1	2	3	1	3	1	3	1	3	1	1	3	1
avgbs_101666	3	0	1	0	3	1	3	3	0	0	0	0	1	1	0	3	3	0	1	0	1	1	3	1	1	1	0	0	0	3	1	3	3	0	1	1	1	1	1	1	3	0	1	3	1	3	0	3	0
avgbs_101667	1	3	1	3	3	3	0	3	3	3	3	3	3	3	1	3	1	0	0	1	1	3	3	1	1	3	1	3	3	0	3	3	3	1	3	1	3	3	3	1	3	0	1	1	0	1	1	0	3
avgbs_10167	1	3	0	1	3	3	3	3	1	0	1	1	1	3	1	1	3	0	0	3	3	3	3	3	3	3	1	0	1	1	1	3	3	3	3	1	0	3	1	3	1	0	1	0	0	0	3	1	3
avgbs_101672	1	1	1	1	3	3	3	3	3	3	3	1	3	3	1	3	3	0	1	1	3	3	3	1	1	1	3	1	3	3	1	3	1	3	1	3	1	1	3	3	3	3	1	3	3	3	2	3	1
avgbs_101677	1	1	0	1	3	3	1	3	0	3	0	1	1	3	0	3	1	1	0	0	1	1	1	3	3	3	3	1	1	3	1	1	3	3	1	3	0	1	1	1	0	0	3	1	1	1	3	1	0
avgbs_101678	3	3	3	1	1	3	3	1	0	0	3	1	1	3	3	1	3	1	0	3	3	1	3	0	3	1	3	1	0	1	3	3	1	1	3	1	0	3	0	3	1	0	0	3	1	0	3	3	3
avgbs_10168	1	1	0	1	3	3	0	3	0	0	0	0	1	3	1	3	1	0	0	3	3	1	1	0	1	3	0	0	3	0	3	0	3	3	3	1	3	3	1	3	3	0	1	0	0	0	0	1	1
avgbs_101681	1	1	0	1	3	3	1	3	0	3	0	1	1	3	0	3	1	1	0	0	1	1	1	3	3	3	3	1	1	3	1	1	3	3	1	3	0	1	1	1	0	0	3	1	1	0	3	1	0
avgbs_101695	3	3	3	1	3	3	3	3	3	1	3	3	1	1	3	1	0	1	3	3	3	3	1	1	3	1	1	1	3	0	3	0	3	1	3	0	0	0	1	3	1	3	3	3	0	1	2	3	0
avgbs_1017	1	1	3	3	3	3	3	3	1	3	0	0	1	0	1	0	1	0	1	1	3	1	1	3	1	3	0	0	3	3	1	0	3	3	3	1	3	0	1	0	3	1	1	3	0	1	3	1	1
avgbs_10170	3	1	1	1	3	3	1	3	2	3	1	3	1	3	3	3	1	1	1	1	1	3	1	3	1	2	3	3	3	1	3	1	3	3	1	1	3	3	3	3	1	1	3	3	3	1	1	1	3
avgbs_101700	0	3	3	3	1	3	1	0	0	0	3	3	3	1	3	3	0	1	3	1	3	1	1	0	3	3	0	0	1	0	3	3	0	0	0	1	3	3	0	3	1	0	0	1	3	0	0	1	1
avgbs_101705	1	3	3	3	3	1	1	3	1	1	0	3	3	1	1	3	1	0	0	1	1	0	3	3	1	1	0	0	0	1	1	1	3	3	1	3	1	1	3	1	1	1	0	1	1	3	1	0	0
avgbs_101709	0	1	3	3	1	3	0	1	3	1	3	1	3	1	1	1	1	0	3	3	0	3	1	3	3	1	3	0	3	3	1	1	3	3	1	1	1	2	3	1	3	1	3	1	3	3	1	0	1
avgbs_101727	1	3	2	1	3	3	0	3	0	3	0	0	0	3	1	0	1	0	1	1	0	0	0	3	1	1	0	1	1	0	3	0	0	0	3	1	0	0	1	1	3	0	3	0	0	0	1	3	1
avgbs_101736	0	3	3	1	0	0	0	3	3	0	0	0	1	1	0	0	3	0	0	0	3	3	1	1	3	1	1	0	3	1	3	3	3	1	3	0	0	3	1	0	1	0	0	3	3	0	0	3	0
avgbs_101742	1	3	1	1	1	1	0	1	3	3	3	1	1	3	3	3	1	1	1	0	1	1	3	1	3	1	3	3	3	3	0	3	1	3	1	3	3	3	3	3	1	1	1	3	1	0	1	1	1
avgbs_101755	1	1	3	1	3	3	3	3	1	0	3	0	0	3	1	3	1	1	0	3	3	1	1	3	1	3	0	0	3	3	1	3	3	3	3	1	3	3	0	3	3	0	1	3	0	0	3	1	1
avgbs_101757	3	1	3	1	1	3	3	1	3	3	1	3	1	3	1	1	2	0	3	1	3	3	3	0	3	3	3	1	1	1	1	1	3	1	1	3	1	3	3	1	1	3	3	1	3	3	1	3	1
avgbs_101761	3	3	1	1	3	3	3	3	3	3	1	1	1	3	1	3	1	3	1	3	1	3	1	3	3	1	3	1	1	3	1	1	1	1	3	1	3	3	3	1	3	1	1	1	1	1	1	3	2
avgbs_101775	1	1	3	3	1	1	3	1	3	3	3	3	2	1	3	1	1	0	1	1	1	3	1	0	1	1	3	0	3	1	3	3	1	3	1	1	3	1	3	3	1	3	1	3	3	3	1	3	3
avgbs_101776	1	1	3	3	1	1	3	1	3	3	3	3	2	1	3	1	1	0	1	1	1	3	1	0	1	1	3	0	3	1	3	3	1	3	1	1	3	1	3	3	1	3	1	3	3	3	1	3	3
avgbs_101778	0	0	1	3	3	3	1	0	0	0	3	3	1	1	1	1	3	0	3	0	3	3	1	0	0	3	1	0	3	0	1	3	3	0	1	3	1	1	0	1	1	0	0	1	3	3	1	1	0
avgbs_101784	0	1	3	3	1	3	3	1	3	3	1	3	1	3	2	1	2	1	3	1	3	3	3	3	3	3	3	1	1	1	1	1	3	1	1	3	1	3	3	1	2	3	3	0	3	0	1	3	1
avgbs_101787	2	3	3	1	1	3	3	1	3	1	3	1	1	3	3	1	3	1	3	3	3	2	3	3	3	1	3	1	3	1	3	3	3	1	3	1	1	3	3	3	1	3	3	3	3	1	3	3	3
avgbs_10179	1	1	3	1	1	1	3	1	3	3	1	3	3	1	1	3	1	0	0	3	1	1	2	1	1	3	1	1	3	1	3	3	1	0	3	3	1	3	1	3	3	0	3	0	3	1	1	1	1
avgbs_101791	1	1	1	1	3	0	3	3	1	3	3	1	1	3	1	3	1	0	1	1	3	1	1	3	1	3	3	0	3	3	3	3	3	3	3	3	0	3	1	0	1	1	1	1	3	0	1	1	1
avgbs_101797	3	1	1	3	3	1	3	3	3	3	3	1	3	1	3	1	1	0	1	1	3	3	1	1	1	3	3	3	1	1	3	3	3	3	1	1	1	1	3	3	3	1	1	3	1	1	3	3	3
avgbs_101798	1	0	3	3	3	1	1	3	3	3	0	0	1	3	3	1	3	0	3	1	3	3	1	3	1	3	3	0	3	3	3	3	1	1	3	1	1	3	0	3	1	3	3	3	1	1	1	1	0
avgbs_101799	1	0	3	3	3	1	1	3	3	3	0	0	1	3	3	1	3	0	3	1	3	3	1	3	1	3	3	0	3	3	3	3	1	1	3	1	1	3	0	3	1	3	3	3	1	1	1	1	0
avgbs_1018	3	1	1	3	3	1	3	3	3	1	3	1	1	1	3	1	1	0	1	1	3	3	1	3	1	3	3	3	1	1	3	3	3	1	1	3	1	1	3	3	3	1	1	3	1	1	3	3	3
avgbs_101809	1	1	1	1	3	3	1	3	3	1	0	3	1	1	3	3	3	1	1	3	1	1	3	1	1	1	3	1	1	1	1	3	3	3	1	3	1	1	1	1	3	0	1	1	1	1	0	3	3
avgbs_10181	3	1	1	1	1	3	3	2	1	3	3	3	3	1	1	1	3	1	1	1	3	3	3	1	3	1	3	3	1	1	3	3	3	1	1	1	1	1	3	1	1	0	1	3	1	1	3	1	1
avgbs_101818	0	0	1	3	0	0	0	0	0	1	3	1	1	3	3	3	1	0	0	3	1	1	1	0	0	0	3	0	1	1	1	0	0	0	1	3	0	3	1	1	1	0	0	3	3	0	3	3	3
avgbs_101819	3	1	0	3	3	1	1	3	3	0	1	3	0	1	1	3	0	3	1	3	3	3	3	3	3	3	1	0	3	1	3	3	3	3	3	1	0	1	1	3	1	0	0	1	3	0	3	1	1
avgbs_10182	3	1	1	1	3	1	3	3	1	1	0	0	0	2	3	3	3	0	1	3	1	0	3	1	1	0	1	1	3	0	1	0	3	3	3	1	0	1	1	1	3	0	1	3	0	0	3	3	0
avgbs_101835	0	3	3	1	3	0	3	3	3	0	3	3	1	1	0	1	3	0	3	3	3	1	1	1	0	1	1	0	0	1	3	3	3	1	3	1	3	3	1	0	1	0	3	3	3	1	3	3	0
avgbs_101841	3	1	0	1	3	3	0	3	0	3	0	0	1	3	3	0	3	0	1	3	1	3	1	0	1	1	3	3	3	0	3	0	3	0	0	1	3	3	0	3	0	0	3	3	1	0	1	3	0
avgbs_101849	0	1	0	0	1	3	1	0	1	0	0	0	3	3	0	1	3	0	0	3	3	0	3	0	1	1	0	0	3	3	0	0	1	3	1	0	0	3	3	3	1	0	0	0	3	0	3	3	3
avgbs_101852	1	0	3	3	1	0	3	1	0	0	0	0	3	1	1	1	0	0	3	3	0	3	1	0	3	0	3	0	0	0	1	1	3	3	1	0	0	1	0	0	3	0	3	0	0	0	0	3	0
avgbs_101867	1	3	3	3	3	1	0	3	3	0	1	3	1	3	3	1	0	0	3	0	3	3	1	3	1	3	3	3	3	3	0	3	1	1	3	1	1	3	3	3	1	0	3	0	1	0	1	1	3
avgbs_101870	3	3	3	1	3	3	3	3	3	1	3	3	1	1	3	1	3	1	3	3	3	1	1	1	3	1	2	0	3	1	3	3	3	1	3	1	3	3	1	3	1	3	3	3	3	1	3	3	3
avgbs_10188	1	1	3	3	3	1	0	3	3	3	3	1	2	1	3	1	1	0	0	1	3	3	3	3	1	3	1	1	3	1	1	3	3	3	1	3	1	3	3	1	1	1	1	1	3	3	3	1	1
avgbs_10189	1	2	1	3	3	3	1	3	1	3	3	3	1	1	3	1	3	0	3	1	1	3	1	3	3	1	3	3	3	3	3	1	3	1	3	1	1	3	1	3	3	1	3	1	3	1	1	1	3
avgbs_101891	0	0	3	1	3	0	0	3	3	0	1	0	1	3	1	1	0	0	1	1	1	0	3	3	1	0	0	0	0	3	3	1	1	1	3	1	3	3	0	1	3	0	3	1	1	0	1	3	1
avgbs_101898	3	1	0	0	3	0	0	3	0	0	0	1	3	1	3	1	0	0	0	0	3	1	0	0	0	3	0	3	1	0	3	3	3	3	0	0	1	1	0	3	0	1	1	3	0	1	0	3	0
avgbs_101899	1	1	0	3	1	0	0	1	1	1	3	0	1	1	3	1	3	1	1	3	3	3	3	0	0	1	1	0	3	3	1	0	1	3	1	3	3	3	3	3	1	0	1	1	3	0	3	3	3
avgbs_10190	0	1	3	0	1	0	0	1	0	0	0	0	3	1	1	1	1	0	0	0	1	3	1	0	3	1	0	0	3	3	1	0	0	3	1	1	1	0	3	1	3	0	0	1	3	0	0	3	0
avgbs_101900	1	0	3	1	3	1	0	0	0	0	1	0	0	3	3	1	3	0	0	1	3	3	0	0	1	3	0	0	0	3	3	0	1	1	3	1	1	0	3	0	1	0	3	3	1	0	1	1	0
avgbs_101903	1	3	3	1	3	3	3	3	0	0	1	0	1	0	1	1	1	3	1	0	1	3	3	3	1	1	3	0	1	0	3	1	1	0	3	1	0	1	3	0	3	0	3	1	1	0	1	0	1
avgbs_101908	3	0	0	1	3	1	3	3	1	0	1	0	2	1	3	3	3	1	0	3	1	1	3	0	1	1	0	1	3	3	1	3	3	3	2	1	1	1	0	1	3	0	0	3	0	0	3	3	3
avgbs_10191	0	1	3	0	1	0	0	1	0	0	0	0	3	1	1	1	1	0	0	0	1	3	1	0	3	1	0	0	3	3	1	0	0	3	1	1	1	0	3	1	3	0	0	1	3	0	0	3	0
avgbs_101916	0	3	3	1	3	0	3	3	0	0	1	1	1	3	0	0	0	0	1	1	1	3	3	3	1	1	0	0	1	3	3	0	1	1	0	0	0	1	3	0	3	0	0	1	1	1	1	3	1
avgbs_101917	1	3	3	3	3	1	1	3	1	0	0	3	3	1	1	3	3	1	0	1	1	1	3	3	1	3	0	3	1	1	1	0	3	3	1	3	0	1	3	1	1	0	3	0	0	3	1	1	1
avgbs_101918	0	0	3	0	3	1	1	3	3	3	1	0	1	3	3	1	3	0	3	1	3	0	1	0	1	3	0	3	3	0	3	3	1	1	3	1	0	0	0	0	1	3	3	0	1	0	1	1	3
avgbs_101921	1	3	3	1	3	0	0	3	0	0	0	1	0	3	1	0	1	0	0	1	1	0	3	3	1	1	0	0	0	3	3	1	1	0	3	1	0	3	0	0	3	0	0	0	0	0	1	3	0
avgbs_101922	1	3	3	1	3	0	0	3	0	0	0	1	0	3	1	0	1	0	0	1	1	0	3	3	1	1	0	0	0	3	3	1	1	0	3	1	0	3	0	0	3	0	0	0	0	0	1	3	0
avgbs_101923	1	3	3	1	3	0	0	3	0	0	0	1	0	3	1	0	1	0	0	1	1	0	3	3	1	1	0	0	0	3	3	1	1	0	3	1	0	3	0	0	3	0	0	0	0	0	1	3	0
avgbs_101934	0	3	3	1	3	0	0	0	0	1	3	0	0	1	3	1	0	0	0	0	3	1	1	0	0	1	0	0	3	1	3	3	3	1	0	1	3	3	0	0	0	3	3	3	0	1	3	0	0
avgbs_101943	3	3	1	1	3	3	3	3	1	3	0	1	3	3	1	1	3	0	1	3	3	3	3	3	3	3	1	0	1	1	1	3	3	0	1	1	0	3	1	1	2	1	1	1	1	3	3	1	3
avgbs_10197	1	3	3	3	3	1	1	3	1	1	3	0	3	1	1	3	3	0	3	1	1	0	3	3	1	3	1	0	1	1	1	1	3	3	1	3	0	1	3	1	1	1	3	1	1	3	1	1	1
avgbs_101970	1	1	1	1	3	3	3	3	1	3	3	1	1	3	1	3	1	1	1	3	3	1	1	3	1	3	3	1	3	3	3	3	3	3	3	1	3	3	1	3	3	1	1	3	1	1	3	1	1
avgbs_101973	0	1	0	3	3	1	0	3	0	0	0	0	0	1	3	1	1	0	1	1	3	3	1	0	1	3	0	3	1	1	3	3	3	1	1	1	0	1	3	3	3	1	1	3	1	0	3	0	3
avgbs_101984	1	1	0	3	1	0	3	1	0	0	3	0	3	1	1	1	1	0	0	3	1	3	1	3	3	1	0	0	3	0	1	0	3	3	1	1	0	1	3	1	3	0	3	1	0	0	1	3	1
avgbs_101990	1	3	1	0	1	1	1	1	3	0	0	0	1	0	0	0	1	0	0	3	1	0	3	0	3	1	3	0	0	0	0	3	0	0	1	3	0	0	3	3	1	0	1	3	1	3	1	1	1
avgbs_101993	0	1	1	0	3	2	1	3	3	0	3	1	1	1	1	3	3	0	1	1	3	3	3	3	3	3	1	1	3	3	1	3	3	3	0	3	0	1	1	1	1	0	3	3	0	1	0	3	1
avgbs_101997	3	1	1	3	3	1	3	3	3	1	3	3	3	1	3	3	3	0	1	3	1	3	3	3	3	3	1	1	3	3	3	3	1	1	1	1	1	3	1	1	1	3	3	3	1	1	1	1	2
avgbs_101998	0	0	0	1	1	0	3	3	0	0	3	0	3	0	1	1	3	0	1	1	0	3	3	0	3	1	3	0	0	1	3	0	3	0	1	1	0	1	0	0	1	1	0	3	1	1	3	1	1
avgbs_102006	0	3	0	3	3	1	1	3	3	0	0	0	0	1	3	3	0	0	1	3	1	3	2	1	3	3	3	3	1	3	1	0	3	3	3	3	1	0	0	1	3	0	1	1	0	3	1	3	0
avgbs_102007	1	1	1	0	0	1	0	0	0	0	0	0	1	1	1	3	1	3	0	3	0	3	1	3	3	1	1	0	3	1	3	3	1	3	1	0	0	0	0	0	1	0	0	1	0	0	0	0	0
avgbs_102010	0	0	1	1	3	3	3	3	1	3	0	1	1	0	1	3	1	0	1	3	3	1	1	0	1	3	3	1	0	3	3	3	0	3	3	1	3	3	1	0	3	0	1	3	1	1	3	1	1
avgbs_102028	1	1	3	1	3	3	0	3	1	3	3	1	1	3	3	3	1	0	1	3	1	0	1	3	3	3	3	1	1	3	1	1	3	3	1	3	3	1	1	1	3	0	3	1	1	1	3	3	3
avgbs_102040	2	3	2	3	1	3	3	2	1	3	1	1	3	3	3	1	3	3	1	3	3	1	1	1	1	1	3	3	1	1	1	3	3	3	1	2	3	3	3	3	3	3	1	3	3	3	3	1	3
avgbs_102073	0	1	1	3	1	0	0	1	3	0	0	1	0	1	1	0	3	3	1	1	3	3	3	3	3	3	0	1	0	3	3	0	3	1	1	1	1	3	1	1	0	1	3	3	1	0	1	1	3
avgbs_102080	1	3	0	0	3	3	3	3	1	3	1	1	3	3	1	1	3	0	0	3	0	3	3	3	0	3	1	1	0	1	1	3	0	0	3	1	0	3	0	0	1	0	3	0	3	0	3	1	3
avgbs_102081	1	3	0	0	3	3	3	3	1	3	1	1	3	3	1	1	3	0	0	3	0	3	3	3	0	3	1	1	0	1	1	3	0	0	3	1	0	3	0	0	1	0	3	0	3	0	3	1	3
avgbs_102086	1	3	1	1	3	3	3	3	3	0	0	0	0	3	1	1	3	0	1	3	3	3	3	3	1	3	0	0	1	1	1	3	3	3	3	1	0	3	0	0	1	0	0	1	0	0	3	0	3
avgbs_102088	1	3	1	3	1	0	3	0	0	0	0	0	1	1	3	3	1	3	3	1	3	1	3	3	1	1	0	0	1	0	0	1	1	1	3	3	0	3	1	0	3	0	3	1	1	0	3	3	3
avgbs_102089	1	3	1	3	1	0	3	0	0	0	0	0	1	1	3	3	1	3	3	1	3	1	3	3	1	1	0	0	1	0	0	1	1	1	3	3	0	3	1	0	3	0	3	1	1	0	3	3	3
avgbs_102090	0	3	0	0	3	0	0	3	0	3	0	3	1	3	0	0	0	0	1	1	1	3	1	3	3	0	0	0	3	1	3	1	3	0	1	1	1	3	3	0	0	0	0	3	0	0	1	1	0
avgbs_102094	0	1	0	0	3	0	3	3	0	1	0	0	3	1	3	3	3	0	0	3	0	0	3	1	0	1	0	1	3	0	0	3	0	0	3	0	1	1	1	0	3	0	1	3	1	3	0	0	3
avgbs_102097	1	1	3	3	1	0	3	1	3	1	3	0	3	1	1	1	0	0	3	3	1	3	1	3	3	1	3	0	3	3	1	1	3	3	1	1	1	2	0	1	3	0	0	1	3	3	1	3	1
avgbs_102104	1	3	1	0	1	1	1	1	0	0	3	0	1	3	0	0	1	0	0	0	1	0	3	1	3	1	3	0	3	0	1	3	1	3	1	3	0	3	0	0	1	0	0	3	0	3	1	1	1
avgbs_102106	1	3	0	3	3	1	0	3	0	1	0	0	3	1	1	3	0	0	1	0	1	1	3	3	1	3	1	0	3	0	3	0	3	0	1	1	0	1	3	0	1	0	0	1	1	0	3	1	1
avgbs_102107	1	1	1	0	3	3	3	3	1	3	0	0	0	3	1	3	1	0	0	0	3	0	1	0	0	3	0	1	0	3	0	3	0	3	3	1	0	3	0	3	3	0	0	0	1	0	3	1	1
avgbs_10211	0	1	0	3	3	1	0	3	0	0	0	0	1	0	1	3	3	0	0	1	3	0	1	3	1	3	1	0	0	0	1	0	3	3	1	1	0	0	0	1	0	0	3	0	0	0	1	1	0
avgbs_102120	0	1	1	1	3	3	3	3	0	0	0	0	1	0	1	3	1	1	1	3	3	1	1	3	1	3	3	0	3	0	3	3	3	3	3	0	0	0	0	3	3	1	1	0	0	0	3	1	1
avgbs_102124	3	1	1	1	3	3	1	3	1	3	0	3	1	3	3	3	3	0	0	3	1	3	1	3	1	1	0	0	0	1	3	1	3	0	1	1	0	3	0	3	1	1	3	3	0	1	1	0	0
avgbs_102125	3	1	1	1	3	3	1	3	1	3	0	3	1	3	3	3	3	0	0	3	1	3	1	3	1	1	0	0	0	1	3	1	3	0	1	1	0	3	0	3	1	1	3	3	0	1	1	0	0
avgbs_102128	3	1	1	1	3	3	1	3	1	3	0	3	1	3	3	3	3	1	0	3	1	3	1	3	1	1	3	0	3	1	3	1	3	1	1	1	3	3	0	3	0	0	3	3	0	0	1	3	3
avgbs_102130	0	1	1	0	3	3	1	3	0	3	0	0	1	3	3	3	3	0	1	3	1	3	1	3	1	1	0	0	3	1	3	1	3	1	1	1	0	3	3	3	1	0	0	3	3	1	1	3	3
avgbs_102131	1	1	0	0	1	3	0	1	3	0	0	0	3	1	1	1	0	1	0	3	1	0	1	0	0	1	0	0	3	0	0	0	3	0	1	1	0	3	3	0	3	0	0	0	3	0	0	3	1
avgbs_102132	3	0	0	1	3	3	0	3	1	0	0	3	1	3	3	3	0	0	0	0	0	0	1	0	1	1	3	0	3	1	3	0	0	0	0	1	3	3	0	0	1	0	0	3	0	0	0	3	3
avgbs_102150	3	3	3	3	1	3	1	1	3	3	3	3	3	1	3	3	1	1	0	1	3	1	1	1	3	3	3	3	1	1	3	3	1	1	1	2	3	3	0	1	2	0	1	1	3	0	3	1	1
avgbs_102157	2	3	1	1	3	3	3	3	1	0	0	1	3	3	1	1	3	3	1	3	3	3	3	0	3	3	0	0	1	1	1	3	3	3	1	1	0	3	1	2	2	1	1	1	1	3	0	1	3
avgbs_102158	0	1	1	1	1	1	0	1	1	0	0	0	1	1	3	1	1	0	0	3	1	1	3	1	3	3	0	1	1	0	0	3	3	1	1	1	1	3	1	0	3	0	1	3	0	3	0	3	1
avgbs_102165	3	1	1	0	3	1	0	3	0	1	0	1	3	1	3	3	3	0	1	3	1	1	3	1	0	1	0	0	3	3	1	3	3	3	3	0	1	1	0	1	3	0	0	3	0	0	3	3	3
avgbs_102180	3	1	1	1	3	1	3	3	0	0	0	0	2	1	3	0	3	1	0	3	1	1	3	1	1	1	1	1	3	0	1	3	3	0	2	0	1	1	1	0	3	0	0	0	1	3	0	0	3
avgbs_102192	0	0	0	1	1	1	1	1	0	1	0	0	0	0	3	3	3	0	0	3	3	0	3	1	1	0	3	0	0	0	1	0	3	0	3	1	0	3	3	0	3	3	0	0	3	0	0	3	1
avgbs_102193	0	0	0	1	1	1	1	1	0	1	0	0	0	0	3	3	3	0	0	3	3	0	3	1	1	0	3	0	0	0	1	0	3	0	3	1	0	3	3	0	3	3	0	0	3	0	0	3	1
avgbs_10222	0	1	1	1	3	3	1	2	3	0	1	3	3	1	1	1	3	0	0	1	3	3	3	1	3	1	3	1	1	0	2	3	3	2	1	1	1	1	3	1	3	0	1	0	1	0	3	1	1
avgbs_102228	3	1	3	1	3	1	1	3	0	3	3	3	1	1	3	3	3	1	3	3	3	3	3	3	1	3	3	3	1	1	3	3	3	3	3	3	3	3	3	1	1	1	1	1	3	0	1	3	3
avgbs_10223	0	1	1	1	3	3	1	2	3	0	1	3	3	1	1	1	3	0	0	1	3	3	3	1	3	1	3	1	1	0	2	3	3	2	1	1	1	1	3	1	3	0	1	0	1	0	3	1	1
avgbs_10224	3	1	1	1	1	3	3	3	1	3	0	3	3	1	1	1	3	0	1	1	3	3	3	1	3	1	0	3	1	1	3	3	3	1	1	0	1	1	0	0	1	0	1	3	1	1	0	1	0
avgbs_102257	2	3	1	3	1	3	3	1	3	3	3	3	3	3	3	3	1	1	3	3	1	1	3	1	3	3	1	3	1	0	3	3	1	1	1	3	3	3	1	1	1	3	1	1	1	3	3	1	1
avgbs_102258	2	3	1	3	1	3	3	1	3	3	3	3	3	3	3	3	1	1	3	3	1	1	3	1	3	3	1	3	1	0	3	3	1	1	1	3	3	3	1	1	1	3	1	1	1	3	3	1	1
avgbs_102261	1	3	3	3	1	1	0	3	3	0	0	0	0	1	3	3	0	1	0	3	3	0	1	3	0	3	0	0	1	0	0	3	0	1	3	0	0	3	3	1	3	0	0	0	0	1	0	1	1
avgbs_102270	0	3	0	1	3	0	3	3	0	1	0	0	1	1	3	1	3	0	0	3	3	0	1	1	3	1	1	0	3	0	3	3	0	1	3	1	3	3	0	3	1	3	0	3	0	1	3	3	3
avgbs_102271	0	3	3	1	1	0	1	1	0	3	1	0	1	3	1	1	1	1	1	1	1	1	1	1	3	3	3	1	1	1	3	1	3	3	3	3	1	3	0	3	1	0	0	0	3	3	3	3	1
avgbs_102272	0	3	3	1	1	0	1	1	0	3	1	0	1	3	1	1	1	1	1	1	1	1	1	1	3	3	3	1	1	1	3	1	3	3	3	3	1	3	0	3	1	0	0	0	3	3	3	3	1
avgbs_102273	1	3	0	1	3	0	3	3	0	3	0	1	1	3	1	3	1	3	0	1	1	0	3	3	1	1	3	0	0	3	3	1	1	0	3	1	3	1	3	1	3	1	3	0	0	0	1	3	1
avgbs_102275	1	3	1	1	3	3	3	3	0	0	1	0	1	3	1	3	0	3	1	3	1	0	3	0	3	1	3	0	1	3	0	1	1	1	0	1	0	3	0	1	3	0	1	1	0	0	1	3	0
avgbs_102287	0	3	0	0	1	0	1	1	0	0	0	0	1	3	3	3	0	0	1	3	1	0	3	0	3	0	3	0	3	3	1	0	1	3	1	3	0	3	3	3	1	0	1	0	0	3	0	0	1
avgbs_102288	1	0	0	3	3	0	0	3	3	0	0	0	1	3	3	0	3	0	0	1	0	0	0	3	1	3	0	3	0	3	3	3	0	1	3	1	0	1	3	3	1	0	0	3	0	0	1	0	0
avgbs_102289	0	3	0	1	3	3	3	3	0	1	3	0	1	1	3	1	3	0	3	3	3	1	1	1	3	1	0	0	3	1	3	3	3	1	3	1	0	3	1	3	1	3	0	0	3	0	3	3	3
avgbs_102290	0	1	1	1	3	0	0	3	0	3	1	0	1	0	3	0	3	0	0	3	1	3	1	0	1	1	0	0	3	0	3	1	3	1	1	0	3	3	3	3	1	1	0	3	3	0	0	3	0
avgbs_102303	1	0	1	3	1	3	1	1	1	1	3	3	3	3	3	0	3	1	0	1	1	1	1	1	3	1	1	3	3	3	1	1	1	0	3	3	1	3	3	3	1	1	3	3	3	1	1	3	3
avgbs_102304	1	0	1	3	1	3	1	1	1	1	3	3	3	3	3	0	3	1	0	1	1	1	1	1	3	1	1	3	3	3	1	1	1	0	3	3	1	3	3	3	1	1	3	3	3	1	1	3	3
avgbs_10231	3	1	0	3	3	1	3	3	3	3	0	0	0	1	3	0	0	0	0	1	3	0	1	1	1	0	0	0	1	0	3	3	0	3	1	1	0	1	0	3	3	0	1	3	1	0	3	0	3
avgbs_102315	1	1	1	1	1	1	1	1	1	1	3	1	1	1	3	3	1	0	3	3	3	3	3	1	1	3	3	3	1	1	3	1	3	1	3	1	3	3	3	3	3	3	1	1	3	3	3	1	1
avgbs_102316	1	1	1	1	1	1	1	1	1	1	3	1	1	1	3	3	1	0	3	3	3	3	3	1	1	3	3	3	1	1	3	1	3	1	3	1	3	3	3	3	3	3	1	1	3	3	3	1	1
avgbs_102323	3	3	1	1	3	3	3	3	1	3	1	1	0	3	1	1	3	0	0	3	3	3	3	3	3	3	1	1	1	1	1	3	3	3	1	1	1	0	1	1	1	3	1	3	0	1	3	1	3
avgbs_102327	0	3	3	3	3	1	1	3	1	0	3	3	3	1	1	3	3	1	3	1	1	1	3	3	1	3	1	0	1	1	1	1	0	3	1	3	1	1	0	1	1	0	3	1	1	3	1	1	1
avgbs_102333	0	1	0	1	0	3	3	3	1	0	3	0	3	0	1	1	0	1	1	1	3	3	3	0	3	0	0	0	1	0	3	3	0	1	1	1	1	1	0	1	0	0	0	0	1	0	3	0	1
avgbs_102340	3	1	0	1	3	3	1	3	1	0	1	0	0	3	0	3	0	0	0	3	1	3	1	0	1	1	0	0	3	1	3	0	3	0	1	1	0	0	0	3	1	0	0	3	0	0	1	3	0
avgbs_102350	1	3	0	3	3	1	1	3	0	3	1	0	1	3	3	1	3	3	0	1	3	3	1	3	1	3	3	0	0	3	3	3	1	1	3	1	0	1	0	0	1	0	0	3	1	0	1	1	3
avgbs_102355	1	0	3	3	3	1	0	3	3	3	1	3	3	1	3	3	1	3	3	3	1	1	3	3	1	3	1	3	3	1	3	1	3	3	1	1	3	3	3	1	3	3	1	1	3	1	1	3	1
avgbs_102356	1	0	3	3	3	1	0	3	3	3	1	3	3	1	3	3	1	3	3	3	1	1	3	3	1	3	1	3	3	1	3	1	3	3	1	1	3	3	3	1	3	3	1	1	3	1	1	3	1
avgbs_102358	3	3	3	1	3	3	0	3	3	1	3	0	1	1	3	1	3	0	0	0	3	1	1	1	3	1	1	1	3	1	3	3	3	1	3	1	3	3	1	0	1	0	0	3	3	1	0	3	0
avgbs_102359	0	3	1	3	1	3	3	1	1	3	0	0	3	3	3	1	3	1	1	1	3	3	1	1	1	1	1	0	3	3	1	1	1	3	1	3	3	3	0	3	1	0	1	3	3	1	1	3	0
avgbs_10236	1	3	3	1	3	3	3	3	1	3	0	0	1	3	3	3	1	0	1	1	1	1	1	3	3	3	0	1	1	3	1	1	3	3	1	3	3	1	1	1	3	3	3	1	1	1	0	3	3
avgbs_102360	0	3	1	3	1	3	3	1	1	3	0	0	3	3	3	1	3	1	1	1	3	3	1	1	1	1	1	0	3	3	1	1	1	3	1	3	3	3	0	3	1	0	1	3	3	1	1	3	0
avgbs_102363	1	1	1	3	3	3	1	3	1	3	1	3	1	3	3	3	3	0	1	1	1	3	1	3	3	3	3	3	3	1	3	1	3	3	1	1	1	3	3	3	3	0	3	3	2	1	1	1	3
avgbs_102368	0	3	0	3	1	3	3	1	0	0	0	0	3	1	3	3	3	1	3	0	0	1	0	0	1	1	0	0	1	1	1	0	1	1	3	0	0	3	3	1	0	0	0	1	0	1	1	1	0
avgbs_102369	1	3	3	1	3	3	3	3	3	3	1	1	1	3	1	2	1	3	1	1	1	3	3	3	1	1	3	1	1	3	3	1	1	1	3	1	3	1	0	1	3	1	3	1	1	1	1	3	0
avgbs_102376	3	1	1	3	3	2	1	3	3	3	0	1	1	1	1	3	3	3	1	1	3	3	3	3	3	3	1	1	3	3	1	3	3	3	1	3	3	1	1	1	1	3	0	3	3	1	3	3	1
avgbs_102377	3	1	1	3	3	2	1	3	3	3	0	1	1	1	1	3	3	3	1	1	3	3	3	3	3	3	1	1	3	3	1	3	3	3	1	3	3	1	1	1	1	3	0	3	3	1	3	3	1
avgbs_102378	1	1	1	3	3	3	0	0	0	0	1	0	1	3	3	3	3	3	1	0	1	0	0	0	3	3	3	3	3	0	0	1	3	3	1	0	1	3	3	0	3	0	3	3	3	1	1	0	0
avgbs_102382	3	3	1	3	1	3	3	0	0	3	1	0	1	3	1	1	3	1	3	3	3	1	3	0	0	1	3	1	3	1	3	2	3	0	3	1	0	3	0	3	1	0	3	3	0	1	3	3	1
avgbs_102383	3	3	1	3	1	3	3	0	0	3	1	0	1	3	1	1	3	1	3	3	3	1	3	0	0	1	3	1	3	1	3	2	3	0	3	1	0	3	0	3	1	0	3	3	0	1	3	3	1
avgbs_102387	1	3	0	1	3	3	0	3	0	3	0	0	3	3	1	1	0	0	0	0	3	0	3	0	0	3	1	1	1	1	0	0	0	3	0	1	3	3	1	3	1	0	3	1	3	0	0	0	0
avgbs_10240	0	1	1	1	0	0	1	0	0	3	0	3	1	3	3	3	3	1	1	3	1	3	1	0	1	1	3	3	0	0	3	0	3	1	1	0	0	3	3	3	0	0	0	0	0	0	1	3	3
avgbs_102402	0	3	0	3	1	3	3	1	0	0	0	3	0	0	3	3	1	0	0	0	3	0	3	1	3	0	0	3	1	0	3	3	1	1	1	0	0	3	0	1	1	0	0	0	0	0	3	0	1
avgbs_102403	0	3	0	3	1	3	3	1	0	0	0	3	0	0	3	3	1	0	0	0	3	0	3	1	3	0	0	3	1	0	3	3	1	1	1	0	0	3	0	1	1	0	0	0	0	0	3	0	1
avgbs_102404	0	3	0	3	1	3	3	1	0	0	0	3	0	0	3	3	1	0	0	0	3	0	3	1	3	0	0	3	1	0	3	3	1	1	1	0	0	3	0	1	1	0	0	0	0	0	3	0	1
avgbs_10241	0	1	1	1	0	0	1	0	0	3	0	3	1	3	3	3	3	1	1	3	1	3	1	0	1	1	3	3	0	0	3	0	3	1	1	0	0	3	3	3	0	0	0	0	0	0	1	3	3
avgbs_102416	3	0	0	3	1	3	1	1	0	0	0	0	3	1	3	3	1	0	3	1	3	0	1	1	3	3	3	0	1	0	3	3	0	0	1	2	3	3	0	3	1	0	0	0	0	3	3	1	0
avgbs_10242	3	3	3	1	3	3	3	3	3	1	3	3	1	1	3	1	3	0	3	3	3	1	1	1	3	1	1	1	3	1	3	3	3	1	2	1	3	3	1	3	1	3	3	3	3	1	3	2	3
avgbs_102422	3	1	3	1	1	3	3	1	3	3	1	3	1	3	1	1	2	1	3	1	3	3	3	3	3	3	3	1	1	1	1	1	3	1	1	3	1	3	3	1	1	3	3	1	3	3	1	3	1
avgbs_102424	1	3	1	3	3	3	3	3	3	0	0	3	3	3	1	0	1	0	1	1	1	3	3	1	1	0	1	0	3	1	0	0	3	1	3	1	0	0	3	1	3	1	0	1	1	1	1	1	3
avgbs_102425	1	3	1	1	1	1	1	1	0	3	0	0	1	3	0	3	1	0	0	3	1	1	3	0	3	1	0	0	3	3	1	3	0	3	1	3	0	3	3	3	1	0	0	3	0	0	1	1	1
avgbs_102431	3	3	3	3	1	3	3	1	0	1	0	3	3	1	3	3	3	0	3	3	3	1	1	3	1	1	3	1	1	1	1	3	2	1	3	1	0	3	3	1	3	1	0	1	1	0	1	1	1
avgbs_102432	3	3	3	3	1	3	3	1	0	1	0	3	3	1	3	3	3	0	3	3	3	1	1	3	1	1	3	1	1	1	1	3	2	1	3	1	0	3	3	1	3	1	0	1	1	0	1	1	1
avgbs_102436	0	3	1	0	3	3	3	3	0	3	0	1	0	0	0	1	3	0	0	3	3	0	3	3	3	3	0	0	1	1	0	3	0	3	1	1	0	0	1	3	1	0	0	3	0	0	3	1	3
avgbs_102437	0	3	1	0	3	3	3	3	0	3	0	1	0	0	0	1	3	0	0	3	3	0	3	3	3	3	0	0	1	1	0	3	0	3	1	1	0	0	1	3	1	0	0	3	0	0	3	1	3
avgbs_102441	0	3	1	0	3	3	0	3	0	0	0	0	3	3	1	1	0	0	0	3	3	3	3	3	0	3	1	0	1	1	1	3	0	3	1	1	0	3	1	1	2	0	1	0	0	0	3	1	3
avgbs_102442	1	3	3	0	3	0	1	3	3	1	0	0	3	1	3	3	3	0	0	3	1	3	1	1	3	3	3	0	1	0	1	0	3	3	3	3	0	3	3	1	3	0	1	1	1	0	1	3	1
avgbs_102443	1	3	3	0	3	0	1	3	3	1	0	0	3	1	3	3	3	0	0	3	1	3	1	1	3	3	3	0	1	0	1	0	3	3	3	3	0	3	3	1	3	0	1	1	1	0	1	3	1
avgbs_102449	1	1	2	3	1	3	1	1	1	3	3	3	3	3	1	1	3	0	1	1	1	1	3	1	3	1	1	3	3	3	3	1	3	1	3	3	1	3	3	1	1	0	3	3	3	1	1	3	3
avgbs_102453	3	3	3	1	3	0	3	3	1	1	1	3	1	1	1	3	1	0	3	0	3	1	1	3	1	1	3	1	1	3	1	3	1	3	1	1	1	1	1	3	3	1	1	3	3	3	3	3	3
avgbs_102460	3	3	3	0	3	0	0	3	0	1	3	3	1	1	2	1	0	0	0	0	3	1	0	0	3	0	1	1	0	1	0	0	3	0	3	0	0	0	1	0	1	0	0	0	3	0	0	3	3
avgbs_102462	0	3	0	0	3	3	0	0	0	0	3	3	1	1	3	1	3	0	0	0	0	1	0	0	3	1	1	1	3	1	0	3	0	1	3	1	3	3	0	3	0	0	0	0	3	1	3	3	0
avgbs_102463	1	3	1	3	1	3	3	1	3	3	3	3	3	3	1	3	3	1	1	1	1	1	3	1	1	3	1	3	3	1	3	3	3	1	3	1	3	1	3	1	3	1	1	3	1	1	1	1	3
avgbs_102464	1	1	0	3	1	3	3	1	0	3	1	1	1	3	1	3	3	3	1	1	1	0	1	3	1	3	3	0	1	0	1	3	3	1	3	1	0	3	1	3	3	0	1	0	1	0	3	1	1
avgbs_102465	1	1	3	3	1	3	3	1	3	1	3	0	3	0	1	1	1	0	3	3	1	3	1	3	3	1	3	0	3	3	1	0	3	3	1	1	1	2	3	1	3	0	3	1	3	0	1	3	1
avgbs_102466	3	1	1	1	3	3	1	3	3	3	0	3	3	1	1	1	3	0	1	1	3	3	3	1	3	1	3	3	1	1	2	3	3	3	1	1	1	1	3	1	3	1	1	1	1	1	3	1	3
avgbs_102467	1	3	0	0	0	1	0	3	0	0	1	0	1	1	3	1	3	0	3	1	3	1	0	0	1	3	0	0	0	3	3	3	1	0	3	1	0	0	3	3	0	0	0	3	0	0	1	1	0
avgbs_102488	1	1	3	1	1	3	3	1	1	3	1	3	3	3	1	3	1	1	3	0	3	1	3	3	3	3	3	1	3	3	1	3	3	3	3	3	1	3	3	1	1	1	1	1	3	3	1	3	1
avgbs_102511	1	0	1	1	3	3	0	3	1	0	1	1	1	3	1	1	3	3	1	3	3	3	3	0	3	3	1	1	1	1	1	0	3	0	1	1	1	3	1	3	1	0	1	3	1	1	3	1	0
avgbs_102517	3	3	3	3	1	1	3	1	0	0	3	3	3	1	3	1	1	0	0	1	1	3	1	1	1	1	3	3	3	1	1	3	1	3	1	1	1	1	3	2	1	3	1	3	3	3	1	3	3
avgbs_102524	3	1	3	3	1	1	3	1	3	3	3	3	1	1	3	1	1	3	3	1	1	3	1	1	3	1	3	3	1	3	1	1	3	3	3	3	0	3	3	1	3	1	3	1	1	1	1	1	3
avgbs_102528	1	1	3	3	3	3	3	3	1	3	3	1	1	3	1	3	1	0	1	1	3	1	1	1	1	3	3	1	3	3	1	3	3	1	3	1	3	3	1	3	3	1	1	3	1	1	3	1	1
avgbs_102543	1	2	1	3	1	1	3	1	1	0	3	1	3	1	3	3	1	3	3	3	3	3	3	1	1	3	3	3	1	1	3	1	3	1	3	1	3	3	3	3	3	3	1	1	3	3	3	1	1
avgbs_102545	1	2	1	3	1	1	3	1	1	0	3	1	3	1	3	3	1	3	3	3	3	3	3	1	1	3	3	3	1	1	3	1	3	1	3	1	3	3	3	3	3	3	1	1	3	3	3	1	1
avgbs_102557	0	3	3	1	3	3	0	3	3	0	3	3	1	1	0	1	3	0	0	3	3	1	1	1	0	1	0	0	3	0	3	3	3	1	3	1	3	3	1	3	1	0	3	3	0	0	3	3	0
avgbs_10256	1	1	1	1	2	3	3	3	1	3	3	1	1	3	1	3	1	0	1	3	3	1	1	3	1	3	3	1	3	3	1	3	3	3	3	1	3	3	1	3	3	1	1	3	1	1	3	1	1
avgbs_102562	1	1	3	3	3	1	3	3	3	3	3	1	1	1	3	1	1	3	0	1	3	3	3	3	1	3	3	1	3	1	1	3	3	3	1	3	1	3	3	1	1	1	1	1	3	3	3	1	0
avgbs_102568	1	0	1	3	3	1	0	3	3	3	3	1	1	3	1	3	3	3	1	1	3	3	1	3	1	3	1	3	3	1	1	3	3	3	1	0	1	1	1	1	1	3	3	1	1	3	0	1	1
avgbs_102569	1	0	1	3	3	1	0	3	3	3	3	1	1	3	1	3	3	3	1	1	3	3	1	3	1	3	1	3	3	1	1	3	3	3	1	0	1	1	1	1	1	3	3	1	1	3	0	1	1
avgbs_10257	1	1	1	1	2	3	3	3	1	3	3	1	1	3	1	3	1	0	1	3	3	1	1	3	1	3	3	1	3	3	1	3	3	3	3	1	3	3	1	3	3	1	1	3	1	1	3	1	1
avgbs_102570	1	0	1	3	3	1	0	3	3	3	3	1	1	3	1	3	3	3	1	1	3	3	1	3	1	3	1	3	3	1	1	3	3	3	1	0	1	1	1	1	1	3	3	1	1	3	0	1	1
avgbs_102572	3	1	1	3	1	3	3	1	3	3	3	2	3	1	1	3	3	0	1	1	3	3	3	3	3	3	1	1	3	3	3	3	3	1	1	1	1	3	1	1	3	0	3	3	1	1	1	1	3
avgbs_102586	1	3	1	0	1	3	3	1	3	3	3	3	3	3	1	3	3	1	1	0	1	1	3	1	1	3	1	1	3	1	3	3	3	1	3	1	3	1	3	0	1	1	1	3	1	1	1	1	3
avgbs_102612	1	1	1	3	3	1	3	0	3	0	3	1	3	1	1	3	3	3	3	1	3	3	3	0	3	3	1	0	3	3	3	1	3	3	3	3	3	1	1	1	3	3	3	1	1	1	3	1	3
avgbs_102621	0	0	0	1	3	0	0	3	1	1	0	0	1	1	1	3	1	0	0	1	3	0	1	0	1	1	3	0	0	0	1	3	1	3	1	1	3	1	1	0	3	1	1	3	0	3	3	0	3
avgbs_102626	3	1	1	1	3	1	3	3	1	0	1	0	3	1	3	3	3	0	0	3	1	1	3	1	1	1	0	1	3	3	1	3	3	0	2	1	0	1	1	1	3	3	1	0	0	3	3	3	3
avgbs_102632	1	1	1	1	2	1	1	1	1	1	3	1	1	0	2	3	1	0	3	3	3	3	3	1	1	3	3	3	1	1	3	1	3	1	3	1	3	3	3	3	3	3	1	1	3	3	3	1	1
avgbs_102640	1	0	1	1	3	3	0	3	0	0	0	1	0	3	1	3	1	0	0	3	3	0	1	0	1	3	3	0	3	0	0	0	3	3	3	1	3	0	1	3	0	0	0	3	0	0	3	0	1
avgbs_10265	3	3	3	3	1	3	3	1	3	3	3	3	3	1	3	3	3	0	3	2	3	1	1	3	1	1	3	1	1	1	1	0	1	1	3	1	0	3	3	1	3	1	3	0	1	1	1	1	1
avgbs_102650	1	3	3	3	3	1	1	3	1	1	3	3	3	1	1	3	3	1	3	1	1	1	3	3	1	3	1	3	1	1	1	1	3	3	1	3	1	1	3	1	1	1	3	1	1	3	1	1	1
avgbs_102651	1	1	1	1	3	3	3	3	3	0	3	3	1	1	3	3	1	0	3	3	1	3	3	1	3	1	3	0	1	0	3	0	3	3	1	1	1	1	3	3	1	3	3	1	3	3	3	0	3
avgbs_102652	1	1	1	1	3	3	3	3	3	0	3	3	1	1	3	3	1	0	3	3	1	3	3	1	3	1	3	0	1	0	3	0	3	3	1	1	1	1	3	3	1	3	3	1	3	3	3	0	3
avgbs_102656	3	1	1	1	3	3	0	3	0	3	0	0	1	3	3	3	3	0	0	3	1	3	1	3	1	1	3	3	3	1	3	1	3	1	1	1	0	3	3	0	1	0	0	3	3	1	1	0	3
avgbs_102657	0	3	1	1	1	1	0	1	0	3	0	1	1	3	0	3	1	1	0	3	1	0	0	1	3	1	0	0	3	0	1	3	1	3	1	3	0	3	0	3	0	0	0	3	0	0	1	1	1
avgbs_102658	3	1	0	1	3	0	1	3	1	3	0	0	1	3	3	3	3	0	0	0	1	3	1	3	1	1	0	3	3	1	3	0	0	1	1	1	0	3	3	3	1	0	0	0	0	0	1	3	3
avgbs_102664	1	1	3	3	1	1	1	1	3	0	3	3	3	0	3	1	1	0	3	1	1	3	1	1	3	1	3	3	1	3	1	1	3	3	3	3	0	3	3	1	3	0	1	1	1	3	1	1	1
avgbs_102665	1	1	3	3	1	1	1	1	3	0	3	3	3	0	3	1	1	0	3	1	1	3	1	1	3	1	3	3	1	3	1	1	3	3	3	3	0	3	3	1	3	0	1	1	1	3	1	1	1
avgbs_102668	0	1	3	1	1	1	0	1	1	3	0	3	3	0	0	3	1	3	0	0	1	1	0	1	3	3	3	1	3	3	3	3	1	1	3	1	0	3	1	3	3	0	1	0	1	3	0	3	1
avgbs_102674	1	1	1	3	3	1	3	3	3	3	3	1	3	3	1	3	3	0	3	1	3	3	3	3	3	1	1	0	3	3	3	1	3	3	1	3	3	1	1	1	3	0	3	0	1	1	3	1	3
avgbs_102679	0	3	3	3	0	1	0	3	0	0	0	0	0	3	3	1	3	3	0	1	0	0	1	3	1	3	0	3	0	0	3	3	0	1	3	1	0	1	0	3	1	0	0	3	0	0	1	1	0
avgbs_102682	3	3	0	1	3	3	0	3	0	0	0	0	1	0	0	1	3	0	1	3	3	3	3	3	3	3	1	0	1	0	1	0	3	3	1	1	1	0	0	3	1	0	0	3	0	1	0	1	0
avgbs_102686	1	3	3	3	3	2	0	3	3	1	0	0	0	1	1	0	1	0	1	1	1	0	3	0	1	3	1	0	3	1	3	0	3	3	1	1	0	1	3	1	1	1	1	1	0	1	3	1	1
avgbs_102695	0	0	0	0	1	1	1	1	0	0	0	0	0	1	3	3	0	3	3	1	1	0	3	0	0	3	3	3	1	3	0	3	1	3	1	1	0	1	1	1	1	0	3	3	3	0	3	3	3
avgbs_102702	0	1	1	1	3	3	0	2	0	3	0	3	3	0	1	0	3	0	1	1	3	0	3	1	0	0	0	1	0	0	2	3	0	3	1	1	1	0	0	1	3	0	0	0	1	0	3	0	0
avgbs_102704	1	1	3	3	3	3	3	3	1	3	3	1	1	1	3	3	3	3	1	3	3	3	1	3	1	1	1	3	1	3	1	3	1	1	1	1	3	3	2	3	3	3	1	3	3	3	3	3	3
avgbs_102707	1	1	3	1	3	1	3	3	0	3	3	3	3	1	3	3	3	1	3	1	1	3	2	3	1	3	3	3	1	1	3	3	3	3	3	1	3	3	3	3	1	3	1	1	1	3	3	3	3
avgbs_102714	3	1	1	3	1	3	0	1	0	3	3	0	0	1	1	3	3	0	1	1	0	3	3	3	0	3	1	0	3	0	0	3	3	1	1	1	1	0	1	1	0	1	3	3	1	0	1	1	3
avgbs_102715	3	1	1	3	1	3	0	1	0	3	3	0	0	1	1	3	3	0	1	1	0	3	3	3	0	3	1	0	3	0	0	3	3	1	1	1	1	0	1	1	0	1	3	3	1	0	1	1	3
avgbs_102721	1	1	1	3	3	0	0	3	1	0	0	3	0	0	3	0	0	0	0	1	1	3	1	3	0	3	0	0	0	0	3	1	3	3	1	0	1	0	3	0	3	0	0	0	0	1	1	0	0
avgbs_102726	3	1	1	3	3	1	1	3	3	3	3	1	0	3	1	3	3	0	1	1	3	3	3	1	3	3	1	1	3	3	1	3	0	3	1	3	3	1	3	1	1	0	3	3	0	1	3	3	1
avgbs_102728	1	3	3	0	3	1	1	3	3	0	3	0	0	1	3	3	1	0	0	3	1	3	3	0	3	3	3	3	1	0	1	0	3	0	3	3	1	0	0	1	3	1	1	1	1	3	1	3	1
avgbs_10273	0	3	1	2	3	0	0	3	0	1	0	1	3	0	3	0	3	1	0	3	1	0	3	1	1	1	1	0	0	0	1	0	3	3	2	1	0	1	1	1	3	0	3	0	0	0	3	3	3
avgbs_102738	1	3	0	1	1	1	1	1	3	3	3	1	1	3	3	3	1	0	1	3	1	1	3	0	3	1	3	3	3	3	1	0	1	3	1	3	3	3	3	3	1	1	1	3	1	0	0	1	1
avgbs_102742	1	1	1	1	1	1	3	1	3	1	1	3	1	3	3	1	1	1	3	3	1	1	1	1	3	1	1	1	3	3	3	1	1	3	1	1	3	3	3	3	1	0	3	2	1	1	3	1	3
avgbs_102764	1	1	3	3	1	3	3	1	3	1	3	1	3	1	1	1	1	1	3	3	1	3	1	3	3	1	3	1	3	3	1	1	3	3	1	1	1	1	3	1	3	0	3	1	3	3	1	3	1
avgbs_102767	1	1	3	1	3	1	3	3	1	1	3	1	1	1	3	1	1	3	1	0	3	3	3	3	1	3	3	1	1	1	2	3	1	3	1	1	1	3	1	1	1	1	1	1	3	3	1	1	1
avgbs_102781	3	1	1	1	3	1	0	3	0	0	0	0	1	1	0	0	3	1	0	0	1	1	3	1	1	1	0	0	0	3	0	3	3	0	1	2	1	0	1	0	3	3	1	3	1	3	3	3	3
avgbs_102808	1	0	1	3	1	3	3	1	3	0	3	1	1	1	3	3	1	3	1	3	1	1	1	1	1	3	3	3	1	1	0	3	3	0	1	3	3	3	0	3	1	3	3	3	3	1	1	3	0
avgbs_102811	3	3	3	1	3	3	3	3	3	0	3	3	1	1	3	1	3	1	3	3	3	1	1	1	3	1	1	1	3	1	3	3	3	1	3	1	3	3	1	3	1	3	3	3	0	1	3	2	3
avgbs_102812	1	3	3	3	1	1	3	3	3	1	1	3	3	1	3	3	1	1	3	3	3	1	1	3	1	3	3	1	1	3	1	3	1	1	3	3	1	3	3	0	3	1	1	3	1	1	1	1	1
avgbs_102813	0	0	0	1	3	3	3	3	0	3	1	1	1	3	0	1	3	0	0	3	3	0	3	0	3	0	1	0	1	0	1	3	3	3	3	1	3	3	1	3	0	0	0	3	0	1	3	0	3
avgbs_102816	1	1	3	1	1	1	3	1	3	0	1	3	3	1	1	3	1	1	3	0	1	1	3	1	1	3	1	1	3	1	3	3	1	3	3	3	1	3	3	3	3	3	3	3	3	1	1	1	1
avgbs_10282	1	1	1	3	3	1	1	3	1	1	0	0	0	1	1	0	1	3	0	0	3	1	1	0	3	3	3	0	1	3	0	0	1	3	1	1	0	1	0	3	3	0	0	0	3	0	3	3	0
avgbs_10283	1	1	1	3	3	1	1	3	1	1	0	0	0	1	1	0	1	3	0	0	3	1	1	0	3	3	3	0	1	3	0	0	1	3	1	1	0	1	0	3	3	0	0	0	3	0	3	3	0
avgbs_102830	3	0	0	0	1	0	0	1	0	3	0	0	1	0	1	1	3	0	1	0	2	3	0	0	0	0	3	0	1	0	0	0	3	3	1	3	0	0	3	3	1	0	3	0	3	0	1	1	1
avgbs_102833	3	1	1	1	3	3	0	3	0	3	0	0	1	3	3	0	0	1	0	0	1	0	1	0	1	1	0	0	0	1	3	1	3	1	1	1	3	3	0	3	1	0	0	3	1	1	1	0	3
avgbs_102834	3	1	1	1	3	3	0	3	0	3	0	0	1	3	3	0	0	1	0	0	1	0	1	0	1	1	0	0	0	1	3	1	3	1	1	1	3	3	0	3	1	0	0	3	1	1	1	0	3
avgbs_102835	3	1	1	1	3	3	0	3	0	3	0	0	1	3	3	0	0	1	0	0	1	0	1	0	1	1	0	0	0	1	3	1	3	1	1	1	3	3	0	3	1	0	0	3	1	1	1	0	3
avgbs_102836	3	1	0	1	3	3	0	3	1	3	1	0	1	3	3	0	0	1	1	0	1	0	0	0	1	1	0	0	0	1	3	1	3	1	1	1	3	3	0	3	1	0	0	3	1	0	1	0	3
avgbs_102840	3	3	3	1	0	3	0	3	3	1	0	0	1	1	3	0	3	1	0	0	3	0	1	1	3	1	0	1	0	0	3	0	3	1	3	1	0	3	0	3	1	0	0	3	3	0	3	3	3
avgbs_102859	1	0	0	1	0	3	0	3	0	0	0	0	1	0	1	3	1	3	1	1	1	3	3	3	0	1	0	1	1	3	3	1	1	1	3	1	0	1	0	1	3	0	0	0	0	0	1	3	1
avgbs_10286	3	3	3	1	3	3	3	3	3	1	3	3	1	1	3	1	3	1	3	3	3	1	1	1	3	1	1	1	3	1	3	3	3	1	3	1	3	3	1	3	1	3	3	3	3	1	3	3	3
avgbs_102860	1	0	3	3	1	3	3	1	3	0	3	0	3	1	1	1	1	0	0	3	1	3	1	0	3	1	0	1	3	0	1	0	3	3	1	1	0	2	0	0	3	0	3	1	0	0	1	3	1
avgbs_102861	1	0	3	3	1	3	3	1	3	0	3	0	3	1	1	1	1	0	0	3	1	3	1	0	3	1	0	1	3	0	1	0	3	3	1	1	0	2	0	0	3	0	3	1	0	0	1	3	1
avgbs_102862	1	0	3	3	1	3	3	1	3	0	3	0	3	1	1	1	1	0	0	3	1	3	1	0	3	1	0	1	3	0	1	0	3	3	1	1	0	2	0	0	3	0	3	1	0	0	1	3	1
avgbs_102867	3	0	0	1	1	0	0	1	3	0	1	0	1	3	1	1	0	0	0	0	3	0	3	3	3	3	3	0	1	0	1	1	0	0	1	3	1	0	3	1	1	0	3	1	0	3	1	3	0
avgbs_10287	3	3	3	1	3	3	3	3	3	1	3	3	1	1	3	1	3	1	3	3	3	1	1	1	3	1	1	1	3	1	3	3	3	1	3	1	3	3	1	3	1	3	3	3	3	1	3	3	3
avgbs_102872	0	1	1	1	3	3	1	3	1	0	0	0	1	3	3	3	1	1	0	1	1	3	1	3	1	1	3	0	0	1	3	1	3	3	1	1	0	0	0	3	1	0	3	3	0	0	1	1	3
avgbs_102873	1	1	3	3	0	0	3	1	0	1	0	0	3	0	1	1	0	0	3	3	1	0	1	3	3	1	0	0	3	0	1	1	3	3	1	1	0	0	0	1	0	1	3	0	0	3	1	3	1
avgbs_102887	3	1	1	1	1	3	3	3	0	3	0	0	3	1	1	1	3	0	1	0	3	3	3	0	3	1	3	3	1	1	3	3	0	1	1	1	0	1	3	1	1	1	0	3	1	1	3	1	1
avgbs_10289	1	3	1	0	3	0	3	3	1	3	0	1	1	3	1	0	0	0	1	3	3	0	3	0	3	3	1	1	1	1	1	0	0	3	1	1	1	0	1	3	1	0	1	3	0	1	3	1	3
avgbs_102892	0	1	0	0	3	3	0	3	0	3	0	0	1	0	0	0	0	0	0	1	3	1	1	1	1	3	3	0	0	0	1	3	3	1	3	1	0	3	0	0	3	0	0	3	0	0	3	1	1
avgbs_102895	1	1	1	1	1	1	1	1	1	1	3	1	1	1	3	3	1	3	3	3	3	3	3	1	1	3	3	3	1	1	3	1	3	1	3	1	3	3	3	3	3	3	1	1	3	3	3	1	1
avgbs_102896	1	1	1	1	1	1	1	1	1	1	3	1	1	1	3	3	1	3	3	3	3	3	3	1	1	3	3	3	2	1	3	1	3	1	3	1	3	3	3	3	3	3	1	1	3	3	3	1	1
avgbs_102899	1	1	0	1	3	1	1	3	3	0	0	1	3	1	3	3	1	0	0	3	1	1	2	1	1	2	1	0	1	3	1	0	3	0	1	1	0	1	1	3	3	0	0	0	1	0	1	3	3
avgbs_1029	1	3	1	1	1	1	1	1	0	0	3	1	1	3	3	3	1	0	1	3	1	0	3	0	3	1	3	0	3	3	1	3	1	0	1	3	3	3	3	0	1	0	1	3	0	3	1	1	0
avgbs_10290	0	0	0	3	3	1	1	3	0	3	1	0	3	1	3	1	1	0	1	3	3	1	1	1	3	3	0	0	0	3	1	1	2	1	1	1	1	1	0	1	1	0	1	3	3	3	3	3	1
avgbs_102900	0	1	0	3	3	3	3	3	0	0	0	0	0	3	1	3	1	0	0	1	3	1	1	0	1	3	3	0	3	0	1	0	3	3	3	1	0	0	0	3	3	1	1	0	0	1	3	1	1
avgbs_102901	1	3	0	2	3	1	1	3	0	0	0	0	1	3	3	1	3	0	3	1	3	0	1	3	1	3	3	0	3	3	1	3	1	3	3	1	0	1	0	3	0	0	0	0	0	0	1	1	0
avgbs_102907	0	3	3	0	3	1	1	3	0	0	1	0	1	3	3	0	0	0	3	1	3	0	1	3	1	3	0	0	0	3	3	3	1	0	0	0	0	0	3	0	1	0	0	3	0	0	1	1	0
avgbs_102909	1	0	3	1	0	0	0	3	3	0	0	0	1	3	0	1	1	0	0	0	1	0	3	3	0	1	3	1	0	3	0	0	1	1	3	1	3	1	3	1	0	1	3	1	0	1	1	0	1
avgbs_102910	1	0	3	1	0	0	0	3	3	0	0	0	1	3	0	1	1	0	0	0	1	0	3	3	0	1	3	1	0	3	0	0	1	1	3	1	3	1	3	1	0	1	3	1	0	1	1	0	1
avgbs_102912	0	3	3	1	3	3	3	3	0	0	3	3	1	1	3	1	3	0	0	3	3	0	1	1	3	1	0	0	3	1	3	3	3	1	3	0	0	0	0	0	1	3	3	0	0	1	0	0	3
avgbs_102923	1	3	3	0	0	1	1	3	3	3	0	0	1	3	3	1	3	3	3	0	3	3	1	3	1	3	0	0	3	0	1	3	1	3	3	1	0	1	0	3	3	3	0	3	1	1	0	1	3
avgbs_102930	1	3	0	0	1	1	1	1	0	3	3	0	1	3	0	3	1	1	0	3	1	1	1	1	0	1	3	0	3	3	1	3	1	0	1	3	0	3	3	3	1	0	0	2	0	0	1	1	0
avgbs_102963	3	1	1	1	3	1	3	0	0	0	1	0	1	1	3	3	3	0	1	0	1	1	3	0	1	1	0	0	3	3	1	3	0	3	1	1	1	1	0	0	3	0	1	3	0	0	0	3	0
avgbs_102964	1	1	1	1	3	0	3	3	1	3	0	1	1	3	1	3	1	0	0	3	3	1	0	3	1	3	3	0	3	0	3	3	3	0	3	1	3	3	0	3	3	0	1	3	1	1	3	1	0
avgbs_102965	1	1	1	1	3	0	3	3	1	3	0	1	1	3	1	3	1	0	0	3	3	1	0	3	1	3	3	0	3	0	3	3	3	0	3	1	3	3	0	3	3	0	1	3	1	1	3	1	0
avgbs_102970	1	0	0	0	3	3	1	3	1	0	0	0	1	3	3	3	0	3	0	1	1	3	1	3	0	3	3	3	3	1	0	1	3	3	1	1	0	3	0	0	0	1	0	3	0	0	1	0	3
avgbs_102972	1	0	0	0	3	3	1	3	1	0	0	0	1	3	3	3	0	3	0	1	1	3	1	3	0	3	3	3	3	1	0	1	3	3	1	1	0	3	0	0	0	1	0	3	0	0	1	0	3
avgbs_102977	3	1	1	3	3	3	3	3	3	3	3	1	3	3	1	3	3	3	1	1	1	3	3	3	3	1	1	3	3	3	1	3	3	3	1	1	1	3	3	1	3	1	3	1	1	1	0	1	3
avgbs_102978	2	3	1	1	3	3	3	3	0	3	3	3	3	3	1	1	1	1	1	1	3	3	1	3	3	3	0	0	3	2	3	3	3	3	3	3	3	3	1	3	1	1	1	1	0	0	1	1	3
avgbs_102983	1	1	3	1	3	3	0	3	0	3	3	1	0	3	0	3	1	0	3	3	1	1	1	3	3	3	3	0	1	3	1	1	3	3	1	0	0	1	1	1	3	0	3	1	1	1	3	1	0
avgbs_102996	3	1	1	3	1	1	1	1	3	3	3	0	1	3	1	3	3	0	1	3	3	3	3	1	3	1	1	3	3	3	1	3	3	3	1	3	3	1	3	1	1	0	1	3	3	1	3	3	1
avgbs_103006	1	3	3	1	3	3	3	3	3	3	0	1	2	3	1	2	1	3	1	0	1	3	3	3	1	1	3	0	1	3	3	1	1	1	3	1	3	1	3	1	3	0	3	1	1	1	1	3	1
avgbs_103016	0	1	1	0	3	3	0	3	3	0	0	3	3	1	0	1	3	0	0	0	3	0	3	0	3	1	3	0	0	1	3	3	3	3	1	1	1	0	3	1	0	0	0	0	0	0	3	1	3
avgbs_103023	3	1	0	0	1	0	0	3	1	0	3	0	0	1	0	1	3	0	0	1	3	0	3	1	3	1	0	3	1	0	0	3	0	1	1	1	0	1	0	1	0	0	0	0	1	1	3	1	0
avgbs_103026	0	1	1	0	3	3	0	3	3	0	0	0	3	3	1	3	0	0	0	1	3	0	3	0	0	0	0	0	0	0	1	1	1	3	1	3	0	0	3	0	3	0	1	3	0	0	0	3	1
avgbs_103037	0	0	3	0	0	3	3	3	3	0	3	1	1	3	3	3	1	0	1	0	0	1	1	3	0	0	3	0	0	3	1	1	3	0	0	3	3	1	1	1	1	3	3	1	3	0	0	3	0
avgbs_103042	1	1	3	1	3	3	1	3	1	3	3	1	1	3	3	3	1	3	2	1	1	1	1	3	3	3	3	1	1	3	1	1	3	3	1	3	3	1	1	1	3	3	3	1	1	1	3	3	3
avgbs_10305	1	3	3	1	3	3	0	3	0	1	0	0	1	1	0	3	1	0	0	1	1	3	3	0	1	1	3	0	0	3	3	1	0	0	3	1	0	1	3	0	3	0	0	1	0	0	1	3	1
avgbs_10306	1	3	3	1	3	3	0	3	0	3	0	0	1	1	0	3	1	0	0	1	1	3	3	0	1	1	3	0	0	3	3	1	0	0	3	1	0	1	3	0	3	0	0	1	0	0	1	3	1
avgbs_10307	0	1	0	1	1	0	0	0	0	0	3	0	1	1	0	1	1	3	3	0	3	1	3	1	3	3	3	0	0	0	3	0	0	0	1	1	0	0	0	3	3	0	0	3	0	3	3	0	0
avgbs_103070	0	1	3	3	3	1	1	3	3	3	0	3	3	1	3	3	1	0	3	3	1	1	2	3	3	3	0	3	3	1	2	1	3	3	1	1	3	3	3	0	3	3	0	1	3	0	1	3	1
avgbs_103079	1	3	3	3	3	1	1	3	3	3	3	3	3	1	3	3	1	0	1	0	1	3	3	1	3	3	3	0	1	3	1	3	3	3	3	3	1	3	3	1	3	1	1	1	1	3	1	3	1
avgbs_10308	0	1	0	1	1	0	0	0	0	0	3	0	1	1	0	1	1	3	3	0	3	1	3	1	3	3	3	0	0	0	3	0	0	0	1	1	0	0	0	3	3	0	0	3	0	3	3	0	0
avgbs_103082	0	3	3	3	3	1	1	0	0	0	0	3	3	1	1	3	3	0	3	1	1	1	3	0	1	3	1	3	1	1	1	0	3	0	1	0	1	1	0	1	1	0	3	1	1	3	0	0	1
avgbs_103092	0	1	0	1	3	3	0	3	0	3	3	1	1	3	1	3	0	1	0	0	0	0	1	3	0	3	0	0	3	3	0	0	3	3	0	1	0	3	0	3	3	0	1	0	0	1	3	1	1
avgbs_103095	1	1	3	3	3	3	3	3	0	3	3	1	1	3	1	3	1	3	1	1	3	1	1	1	1	3	3	1	3	3	1	3	3	1	3	1	3	3	1	3	3	1	1	3	0	1	3	1	1
avgbs_103098	1	1	1	1	3	3	3	3	1	3	3	1	1	3	1	3	1	1	1	3	3	1	1	3	1	3	3	1	3	3	3	3	3	3	3	1	3	3	1	3	3	1	1	3	1	1	3	1	1
avgbs_103101	3	1	1	3	3	1	3	3	3	3	3	0	1	1	3	1	1	0	1	1	3	3	1	1	1	3	3	3	1	1	3	3	3	1	1	3	1	1	3	3	3	1	1	3	0	0	3	3	3
avgbs_103112	0	1	3	3	3	0	0	3	0	0	3	1	0	1	0	0	1	3	0	1	3	3	3	3	1	3	3	1	3	0	1	3	3	0	0	3	0	3	0	1	1	0	1	0	0	3	3	1	1
avgbs_103118	3	0	0	1	0	3	0	3	0	0	0	0	3	1	1	0	3	0	1	0	3	3	3	0	0	1	0	3	1	1	3	3	3	0	0	1	0	0	3	1	1	0	0	3	1	0	3	0	1
avgbs_103123	3	1	3	1	1	1	3	1	3	3	0	3	1	3	1	1	2	1	3	0	3	3	3	0	3	3	3	0	1	1	1	1	3	1	0	3	1	3	3	0	0	3	3	0	3	3	0	3	1
avgbs_103124	3	1	3	1	1	1	3	1	3	3	0	3	1	3	1	1	2	1	3	0	3	3	3	0	3	3	3	0	1	1	1	1	3	1	0	3	1	3	3	0	0	3	3	0	3	3	0	3	1
avgbs_103128	0	0	1	0	3	1	0	3	3	1	3	0	1	0	1	3	1	0	0	3	1	3	1	0	3	0	0	1	3	1	3	3	3	0	1	0	3	1	1	3	1	0	3	0	0	0	3	0	1
avgbs_103129	1	3	0	0	3	1	1	3	0	3	1	0	0	1	1	3	0	0	3	0	1	0	0	0	1	3	1	0	3	1	0	0	3	0	0	3	0	1	3	1	1	0	0	0	1	0	3	0	0
avgbs_103130	1	3	0	0	3	1	1	3	0	3	1	0	0	1	1	3	0	0	3	0	1	0	0	0	1	3	1	0	3	1	0	0	3	0	0	3	0	1	3	1	1	0	0	0	1	0	3	0	0
avgbs_103138	1	1	1	1	1	1	0	1	1	1	0	0	1	1	3	3	3	3	3	3	3	0	3	1	1	3	3	0	1	1	3	1	3	0	3	1	3	3	0	3	3	3	1	1	3	0	3	3	0
avgbs_103139	1	1	1	1	1	1	0	1	1	1	0	0	1	1	3	3	3	3	3	3	3	0	3	1	1	3	3	0	1	1	3	1	3	0	3	1	3	3	0	3	3	3	1	1	3	0	3	3	0
avgbs_103140	0	1	1	3	3	0	0	3	0	3	3	0	1	3	1	3	3	0	0	0	0	3	1	0	1	3	0	3	3	1	1	0	3	3	1	0	0	1	0	0	1	0	3	1	1	3	1	1	0
avgbs_103141	1	0	1	3	3	1	1	3	3	3	3	0	1	3	0	3	3	3	1	0	3	3	1	3	1	3	1	3	3	0	0	3	3	3	2	1	1	1	1	1	1	0	3	0	1	3	1	1	0
avgbs_103149	3	0	0	1	0	3	3	3	0	1	3	0	1	1	3	1	3	0	0	0	3	1	1	1	3	1	1	1	3	0	3	3	3	1	0	1	3	3	1	0	1	0	0	3	0	0	3	3	0
avgbs_103150	3	1	1	0	3	0	0	3	0	0	3	1	1	0	3	1	1	0	1	0	3	3	1	0	1	3	0	0	0	1	0	0	0	0	0	0	0	1	0	3	3	1	0	3	1	0	0	0	0
avgbs_103151	0	1	1	3	3	1	3	3	0	1	0	1	1	1	0	0	1	0	1	1	3	0	1	3	1	3	0	0	1	1	0	3	0	1	0	3	0	1	0	3	3	1	1	3	1	0	3	3	0
avgbs_103152	1	1	1	3	3	1	3	0	0	3	3	1	3	1	0	3	3	0	0	1	3	0	3	0	3	3	1	3	3	3	3	1	3	0	3	0	3	1	1	0	0	0	3	1	0	0	3	1	3
avgbs_103154	1	1	1	3	3	1	3	0	0	3	3	1	3	1	0	3	3	0	0	1	3	0	3	0	3	3	1	3	3	3	3	1	3	0	3	0	3	1	1	0	0	0	3	1	0	0	3	1	3
avgbs_103164	3	1	0	0	1	3	3	3	0	0	0	0	3	0	0	0	3	0	0	1	3	0	0	0	3	1	3	3	0	1	0	0	3	0	1	1	0	0	3	1	1	1	0	3	0	0	3	1	1
avgbs_103178	1	3	1	1	3	1	3	3	3	0	3	3	1	2	1	3	3	0	3	3	3	1	3	3	1	1	1	3	3	3	1	3	1	1	3	1	0	3	3	1	2	1	1	1	3	1	3	3	3
avgbs_10318	3	1	3	1	3	1	1	3	1	3	0	0	1	3	3	3	1	0	1	1	1	1	1	3	3	1	1	0	1	0	3	1	3	3	1	3	0	1	1	1	1	0	1	3	1	0	1	1	3
avgbs_103188	0	1	0	1	3	3	0	3	0	3	3	0	1	3	1	3	1	0	0	3	3	0	1	0	1	3	3	0	3	0	1	0	3	3	3	1	3	3	0	3	3	0	0	3	1	0	3	1	1
avgbs_103200	0	3	3	0	3	3	0	3	3	0	0	1	0	3	1	0	0	0	0	1	1	3	3	3	1	1	0	1	1	3	3	0	0	0	0	1	0	1	3	0	3	0	0	1	0	0	1	3	0
avgbs_103201	0	1	3	1	1	0	3	1	3	3	0	0	1	0	1	1	1	0	0	1	3	3	3	3	3	3	3	1	1	1	3	1	0	3	1	3	1	0	3	1	1	0	3	1	0	0	1	3	1
avgbs_103202	1	3	3	1	3	3	0	3	0	3	1	1	1	3	1	1	1	0	1	1	1	0	3	3	1	1	3	1	0	0	3	1	1	1	3	1	0	1	3	1	3	1	3	1	1	1	1	3	1
avgbs_103205	1	3	3	3	3	1	1	3	0	3	0	3	1	3	3	1	3	0	0	1	3	3	1	3	1	3	3	3	3	3	3	3	1	1	3	1	1	1	0	3	1	0	3	3	1	0	0	0	3
avgbs_103207	0	3	3	1	3	0	3	0	0	1	0	0	1	1	3	1	3	0	0	3	3	1	1	1	3	1	1	0	3	1	3	3	3	1	0	1	0	3	1	3	1	0	3	3	0	0	0	3	0
avgbs_103212	0	0	1	0	3	0	3	3	0	0	3	1	0	1	1	3	0	0	1	1	3	0	3	0	3	0	0	0	3	0	3	1	3	3	3	3	0	0	0	0	3	0	0	1	1	0	3	1	3
avgbs_103215	1	1	1	1	3	0	3	0	0	3	0	1	1	0	0	0	1	0	1	3	3	1	1	3	1	3	3	0	0	3	0	0	2	0	0	1	0	3	0	3	3	0	1	0	0	0	3	0	1
avgbs_103216	1	1	3	3	3	1	3	3	3	3	1	3	3	1	3	3	1	0	3	3	1	1	3	3	1	3	1	3	3	1	3	1	3	3	1	1	3	3	3	0	3	3	1	1	3	1	1	3	1
avgbs_103217	1	1	3	3	3	1	3	3	3	3	1	3	3	1	3	3	1	0	3	3	1	1	3	3	1	3	1	3	3	1	3	1	3	3	1	1	3	3	3	0	3	3	1	1	3	1	1	3	1
avgbs_103232	0	3	3	0	0	3	0	3	0	0	0	0	0	3	0	0	0	0	1	0	1	3	3	0	1	1	3	1	1	3	3	1	1	0	3	1	0	0	3	0	3	0	0	1	1	1	1	0	0
avgbs_103233	0	3	3	0	0	3	0	3	0	0	0	0	0	3	0	0	0	0	1	0	1	3	3	0	1	1	3	1	1	3	3	1	1	0	3	1	0	0	3	0	3	0	0	1	1	1	1	0	0
avgbs_103235	1	1	3	3	3	1	3	3	3	3	3	1	1	1	3	1	1	3	1	1	3	3	3	3	1	3	2	1	3	1	1	3	3	3	1	3	1	3	3	1	1	1	1	1	3	3	3	1	1
avgbs_103249	1	1	1	1	3	3	0	0	1	3	3	0	1	3	1	0	1	0	0	0	3	0	1	0	1	0	0	1	0	0	0	3	3	3	3	1	0	3	0	3	3	1	0	3	0	0	1	1	0
avgbs_103258	1	1	1	1	1	1	1	1	0	1	3	1	1	1	3	0	0	3	3	0	0	3	3	1	1	0	0	0	1	1	1	1	3	0	0	1	0	3	0	3	3	1	1	1	3	3	3	3	0
avgbs_103259	3	1	1	3	1	0	0	1	3	0	3	1	3	1	1	3	0	0	1	1	3	3	0	0	3	3	1	1	3	3	3	3	3	1	1	1	1	3	1	1	3	1	3	3	1	1	1	1	3
avgbs_103260	3	1	1	3	1	0	0	1	3	0	3	1	3	1	1	3	0	0	1	1	3	3	0	0	3	3	1	1	3	3	3	3	3	1	1	1	1	3	1	1	3	1	3	3	1	1	1	1	3
avgbs_103261	1	1	1	0	1	1	1	0	0	1	3	1	1	1	3	0	0	3	3	0	0	3	3	0	0	0	0	0	1	1	1	1	3	0	0	1	0	3	0	3	3	1	1	1	3	3	3	3	0
avgbs_103265	3	1	1	1	1	1	3	1	3	3	0	3	1	3	1	1	2	1	3	1	3	3	3	3	3	1	3	0	1	1	1	1	3	1	1	3	0	3	3	0	1	3	3	1	3	3	1	3	1
avgbs_103278	1	1	0	0	3	1	3	3	0	3	3	0	3	0	1	3	3	0	0	0	3	0	3	0	3	3	0	0	3	0	0	1	3	3	1	0	0	1	1	1	3	3	0	0	0	0	3	1	0
avgbs_103284	3	1	1	3	3	1	1	3	1	0	1	0	3	1	3	1	1	0	0	3	3	0	1	1	3	3	1	0	1	3	1	1	3	1	1	1	1	1	0	1	1	1	1	0	0	3	3	3	1
avgbs_103286	1	3	1	1	3	3	3	3	3	3	1	1	3	3	1	1	3	3	1	3	3	3	3	3	1	3	1	1	1	1	1	3	3	3	3	1	3	3	1	3	1	0	0	1	3	1	3	1	3
avgbs_103296	1	1	3	3	1	1	3	1	1	1	3	3	1	3	1	1	3	3	1	3	3	3	3	1	1	3	3	3	1	3	1	1	3	1	3	1	3	3	3	3	3	3	1	1	1	1	1	1	1
avgbs_103298	1	0	3	3	3	3	3	3	0	0	0	1	0	3	1	3	1	0	1	1	0	0	1	0	0	0	0	1	0	0	1	3	3	0	0	0	0	0	1	3	3	0	1	0	1	1	0	1	0
avgbs_103320	1	1	1	1	3	3	3	3	1	0	0	1	1	0	1	3	1	1	1	1	3	1	1	3	1	3	3	0	0	0	3	3	3	3	0	0	0	3	0	3	1	1	0	1	0	3	1	1	1
avgbs_103321	1	1	1	1	3	3	3	3	1	0	0	1	1	0	1	3	1	1	1	1	3	1	1	3	1	3	3	0	0	0	3	3	3	3	0	0	0	3	0	3	1	1	0	1	0	3	1	1	1
avgbs_103323	1	1	1	1	3	3	3	3	1	3	3	1	1	3	1	3	1	1	1	3	3	1	1	3	1	3	3	1	3	3	1	3	3	3	3	1	3	3	1	3	3	1	1	3	1	1	3	2	1
avgbs_103326	0	0	1	0	0	0	0	3	0	0	3	3	1	1	3	3	1	0	0	0	1	0	3	0	3	0	0	0	1	1	3	3	3	0	1	3	0	1	3	3	1	0	3	0	3	3	3	0	3
avgbs_103327	0	0	1	0	0	0	0	3	0	0	3	3	1	1	3	3	1	0	0	0	1	0	3	0	3	0	0	0	1	1	3	3	3	0	1	3	0	1	3	3	1	0	3	0	3	3	3	0	3
avgbs_103330	0	1	3	0	1	3	3	1	3	1	3	1	3	1	1	1	1	1	3	3	1	0	1	3	3	1	3	1	3	3	1	1	3	0	1	1	1	2	3	1	3	0	3	0	3	3	1	2	1
avgbs_103335	1	3	3	1	3	3	3	3	3	1	1	0	1	3	1	3	1	0	1	1	1	3	3	3	1	1	3	0	1	3	3	1	0	0	3	1	3	1	3	0	3	1	3	1	1	1	0	3	1
avgbs_103368	0	0	1	1	1	0	3	3	0	0	0	3	3	0	1	1	0	0	0	0	3	0	3	0	3	1	0	0	1	0	3	3	3	0	1	1	1	1	0	1	1	0	1	3	1	0	0	1	1
avgbs_103373	1	1	3	1	0	3	3	1	1	0	0	3	3	3	1	0	0	0	3	0	3	1	3	0	0	3	0	1	3	3	1	0	3	0	3	0	1	0	3	1	1	0	0	1	0	0	1	0	1
avgbs_103382	1	1	1	1	3	3	3	0	1	0	3	1	1	3	1	0	1	1	1	1	1	1	1	3	1	3	0	0	0	3	0	0	3	0	0	3	3	3	1	0	1	1	0	1	3	0	1	1	1
avgbs_103395	1	1	1	1	3	3	3	3	1	0	3	1	1	3	2	3	1	1	1	3	3	1	1	3	1	3	3	1	3	3	3	3	3	3	3	1	0	3	1	3	3	0	0	3	1	1	0	1	1
avgbs_1034	1	0	3	3	1	3	3	1	0	0	3	0	3	0	0	0	1	0	3	0	1	3	1	3	3	1	3	0	3	3	1	0	3	3	1	0	0	1	0	0	3	0	0	1	3	0	0	3	0
avgbs_10340	3	3	3	1	3	3	3	3	3	1	3	3	1	1	3	1	3	1	3	3	3	1	1	1	3	1	1	1	3	1	3	3	3	1	3	1	3	3	2	3	1	3	3	3	3	1	3	3	3
avgbs_103401	1	0	1	3	3	0	0	3	0	0	0	0	3	3	1	3	3	1	0	1	1	1	0	1	1	0	1	0	3	1	3	3	3	1	0	1	0	3	3	1	0	1	0	1	1	1	1	1	3
avgbs_103402	0	1	3	0	1	3	0	1	0	0	3	1	3	0	1	0	1	0	3	0	1	0	0	0	0	1	3	0	3	3	0	0	3	3	1	0	0	1	0	0	3	0	3	1	3	0	1	3	1
avgbs_103413	0	3	1	0	3	0	0	3	1	3	1	1	0	3	1	1	3	0	0	3	3	3	3	3	3	3	1	0	1	1	1	3	0	3	0	1	0	3	1	3	1	0	0	3	1	0	3	0	3
avgbs_103420	1	3	1	3	1	3	3	1	3	3	1	1	3	3	3	1	3	0	1	1	3	1	1	1	1	1	3	3	3	1	1	3	3	3	1	3	3	3	3	3	3	0	1	3	1	2	3	1	3
avgbs_103426	3	3	3	0	3	0	3	3	0	0	0	0	1	0	0	0	0	0	3	0	0	3	0	1	3	1	1	0	0	1	0	0	0	0	3	1	0	3	1	3	2	0	3	3	3	0	0	3	0
avgbs_103429	1	3	3	1	3	3	3	3	3	1	3	1	1	3	1	2	1	0	1	1	1	3	3	3	1	1	3	1	1	3	3	1	1	1	3	1	3	1	3	1	3	1	3	1	1	1	1	3	1
avgbs_10343	0	1	1	3	3	3	3	3	0	0	0	1	3	3	1	3	3	0	1	1	1	3	3	3	3	1	1	0	3	3	1	0	0	3	1	1	1	0	3	1	3	0	3	1	1	1	1	1	3
avgbs_103430	1	3	3	1	3	3	3	3	3	1	3	1	1	3	1	2	1	0	1	1	1	3	3	3	1	1	3	1	1	3	3	1	1	1	3	1	3	1	3	1	3	1	3	1	1	1	1	3	1
avgbs_103432	0	1	1	1	1	1	3	1	3	0	3	1	1	1	1	3	3	0	3	0	2	3	3	1	3	3	3	3	1	1	3	1	3	0	1	3	1	1	1	3	1	0	0	1	1	0	1	3	3
avgbs_103451	1	1	1	1	3	3	0	3	3	3	0	0	3	3	1	0	3	0	0	1	3	0	3	1	1	1	3	0	0	0	1	3	1	3	1	3	0	1	3	0	3	0	1	3	0	0	1	3	1
avgbs_103455	0	1	0	1	3	3	0	3	0	3	0	0	0	3	0	3	1	0	1	3	3	1	1	0	1	0	3	1	3	3	3	0	0	0	3	1	0	0	1	3	3	0	0	0	0	1	3	1	0
avgbs_103457	1	1	0	0	3	1	3	3	0	3	0	1	3	1	1	3	3	0	0	0	3	3	0	3	3	0	0	0	0	0	0	1	0	0	0	0	0	1	1	1	3	0	3	0	0	1	3	1	3
avgbs_103458	1	1	0	1	3	3	3	3	0	0	0	1	3	3	1	3	0	0	1	1	3	0	0	0	1	1	0	0	3	0	1	1	0	3	1	3	1	1	0	3	3	0	0	0	0	0	1	0	1
avgbs_103459	1	0	1	0	3	3	3	3	0	3	1	0	0	3	0	1	3	0	1	3	3	0	0	0	3	3	0	0	1	0	1	3	3	3	1	0	0	0	0	0	1	0	0	0	1	0	3	1	0
avgbs_103463	1	1	0	3	1	3	0	1	0	0	0	0	3	1	0	1	1	1	0	3	1	3	0	3	3	1	0	1	0	0	1	0	3	3	0	1	0	1	0	1	3	0	0	1	0	0	1	0	0
avgbs_103468	1	1	3	3	0	3	3	1	3	1	3	0	3	0	1	1	1	0	0	0	1	0	1	3	3	1	0	0	3	3	1	0	3	3	1	0	0	1	0	0	3	0	0	1	0	0	1	3	1
avgbs_103469	3	1	1	0	3	0	3	3	0	3	3	0	3	0	1	3	3	0	1	0	1	3	3	0	0	1	1	3	0	0	1	0	3	3	1	1	1	3	3	1	3	0	3	1	1	1	1	1	3
avgbs_103473	0	0	0	3	3	1	3	3	0	3	0	0	0	1	3	1	0	0	0	0	3	3	1	1	1	3	0	0	0	1	0	3	3	0	0	1	1	1	0	3	3	0	0	0	0	0	3	3	3
avgbs_103477	0	1	0	3	1	0	3	0	0	0	0	0	0	1	1	1	0	0	3	3	0	0	1	3	3	1	0	0	0	0	0	1	3	3	1	1	0	0	3	1	3	0	0	1	3	3	1	3	1
avgbs_103479	3	1	1	3	3	1	3	3	0	3	3	0	1	1	3	0	1	0	0	1	3	3	1	0	1	3	0	0	1	0	3	3	3	1	1	3	1	1	3	3	3	0	1	3	1	0	3	3	3
avgbs_103481	1	3	0	3	3	0	1	0	3	0	0	3	1	3	0	1	3	0	0	0	3	3	1	0	1	3	3	0	3	0	1	3	0	3	3	1	1	1	0	0	3	0	3	0	0	0	1	0	3
avgbs_103489	3	1	1	3	1	1	1	1	3	0	3	0	1	3	1	3	3	3	1	3	3	3	3	0	3	1	1	0	3	3	1	3	3	3	1	3	3	1	3	1	1	2	1	3	3	1	3	3	1
avgbs_103490	0	3	3	3	1	1	1	1	0	0	0	0	3	1	0	3	1	0	0	1	0	1	1	3	1	3	0	0	3	1	3	3	1	3	0	0	0	1	3	1	1	0	0	3	0	0	0	0	1
avgbs_103492	1	0	3	0	3	0	3	3	0	3	0	1	1	3	1	3	1	1	0	2	3	1	1	3	1	3	0	0	0	0	1	3	3	3	3	1	0	3	0	0	3	0	1	3	1	0	3	1	1
avgbs_103495	1	3	0	1	3	0	3	3	0	0	0	0	1	3	1	1	3	0	1	0	3	0	3	3	3	3	1	1	1	1	1	3	3	3	1	1	0	3	1	3	1	0	1	3	1	0	3	1	3
avgbs_103496	1	3	0	1	3	0	3	3	0	0	0	0	1	3	1	1	3	0	1	0	3	0	3	3	3	3	1	1	1	1	1	3	3	3	1	1	0	3	1	3	1	0	1	3	1	0	3	1	3
avgbs_10351	3	3	1	3	1	3	3	2	3	3	0	3	3	1	3	3	1	0	3	3	1	1	3	1	3	3	1	3	1	1	3	3	1	1	1	2	0	3	1	1	1	0	1	1	3	3	3	1	1
avgbs_103510	3	3	1	0	1	0	3	1	3	0	0	1	0	3	1	1	3	0	0	1	1	3	1	3	3	3	3	0	0	0	3	3	0	1	3	1	0	0	3	0	3	0	0	0	3	0	3	1	0
avgbs_10352	1	3	3	1	1	3	1	1	1	3	1	1	1	3	1	1	1	1	1	1	1	1	1	1	3	3	3	1	1	1	3	1	3	3	3	3	1	3	1	3	1	0	1	3	3	3	3	3	1
avgbs_103531	0	1	0	0	3	3	1	3	1	3	0	0	1	3	3	3	3	0	1	0	0	3	1	3	1	0	0	0	3	1	0	1	3	0	1	0	0	3	3	0	1	0	3	3	0	1	0	1	0
avgbs_103532	0	1	1	3	0	0	3	3	0	0	0	3	3	1	3	3	3	0	1	3	3	0	3	0	3	3	1	0	3	3	0	0	0	1	1	1	1	0	1	1	1	0	3	3	1	0	0	1	0
avgbs_103533	3	1	1	1	3	3	1	3	1	0	1	3	1	3	3	3	3	1	0	3	1	3	1	3	1	1	3	0	3	1	3	1	3	1	1	1	0	3	3	3	1	1	3	3	3	1	1	3	0
avgbs_103540	1	3	0	0	3	0	3	3	0	0	1	0	1	0	1	1	3	0	0	0	3	0	3	0	3	3	0	0	1	1	0	3	3	3	1	1	0	3	1	0	1	0	0	3	1	0	3	0	0
avgbs_103546	0	1	1	0	0	3	3	3	1	3	3	3	3	0	1	0	3	1	0	0	0	3	3	1	0	1	3	0	1	0	0	3	0	0	1	1	0	0	0	1	1	1	1	3	1	0	0	1	0
avgbs_103548	3	1	1	1	3	3	0	0	1	3	1	0	1	3	3	0	3	1	0	0	1	3	1	3	0	1	0	0	0	1	3	0	0	0	1	0	0	3	0	0	1	0	0	3	1	0	0	3	3
avgbs_103554	0	1	0	0	1	0	0	3	0	0	3	0	3	1	1	0	0	1	0	1	0	3	3	1	3	0	3	0	1	1	3	3	3	1	1	0	1	1	3	0	1	0	0	3	0	0	3	0	1
avgbs_103565	0	3	3	3	3	1	1	3	1	0	1	0	3	0	0	3	3	1	3	1	0	1	3	3	0	3	1	3	2	1	1	1	3	3	1	3	0	0	3	0	0	0	3	1	0	3	0	0	1
avgbs_103566	0	3	3	3	3	1	1	3	1	0	1	0	3	0	0	3	3	1	3	1	0	1	3	3	0	3	1	3	2	1	1	1	3	3	1	3	0	0	3	0	0	0	3	1	0	3	0	0	1
avgbs_10358	3	1	1	0	1	3	3	3	1	3	3	3	3	1	1	0	3	1	0	1	3	3	3	0	3	1	3	3	1	1	3	3	3	0	1	1	0	1	3	1	1	0	0	0	1	0	3	1	0
avgbs_1036	3	1	1	1	3	1	1	3	1	3	1	1	3	1	3	1	1	0	1	3	3	1	1	1	3	3	1	1	1	3	1	1	3	1	1	1	1	1	1	1	1	3	1	3	3	3	3	3	1
avgbs_103602	3	1	0	1	3	3	0	3	0	3	0	0	0	1	1	1	3	0	1	1	3	0	0	0	3	1	3	0	0	0	2	3	3	3	1	0	0	0	0	1	3	0	0	1	0	0	0	0	3
avgbs_103603	3	1	0	1	3	3	0	3	0	3	0	0	0	1	1	1	3	0	1	1	3	0	0	0	3	1	3	0	0	0	2	3	3	3	1	0	0	0	0	1	3	0	0	1	0	0	0	0	3
avgbs_103604	3	1	0	1	3	3	0	3	0	3	0	0	0	1	1	1	3	0	1	1	3	0	0	0	3	1	3	0	0	0	2	3	3	3	1	0	0	0	0	1	3	0	0	1	0	0	0	0	3
avgbs_103621	3	1	1	3	1	3	1	1	3	3	3	1	3	3	3	3	1	0	3	1	3	1	1	1	1	3	3	3	1	1	3	3	1	1	1	3	1	3	3	3	1	3	1	3	3	3	3	3	1
avgbs_103624	1	1	1	1	3	3	3	0	0	0	1	0	1	3	0	3	0	0	1	0	1	0	3	3	1	1	3	1	1	3	1	1	1	1	3	1	3	3	3	1	3	1	3	1	1	1	1	3	0
avgbs_103625	3	3	0	0	3	0	0	3	0	0	0	0	1	1	3	0	3	0	3	0	3	1	1	1	3	1	1	1	0	1	0	3	0	1	0	1	0	0	1	3	0	0	3	0	3	0	3	3	3
avgbs_103630	0	3	3	0	3	3	3	3	0	1	0	0	1	1	0	0	3	0	0	0	3	1	0	0	3	1	0	0	3	1	0	3	3	1	3	1	3	0	0	3	1	0	0	3	0	1	0	3	3
avgbs_103635	3	3	3	1	3	3	3	3	0	1	3	3	1	1	3	1	0	1	3	3	3	0	1	1	3	1	0	1	3	1	3	3	3	0	3	1	3	3	1	3	1	3	3	3	3	0	0	3	3
avgbs_103636	3	3	3	1	3	3	3	3	0	1	3	3	1	1	3	1	0	1	3	3	3	0	1	1	3	1	0	1	3	1	3	3	3	0	3	1	3	3	1	3	1	3	3	3	3	0	0	3	3
avgbs_103637	3	3	3	1	3	3	3	3	0	1	3	3	1	1	3	1	0	1	3	3	3	0	1	1	3	1	0	1	3	1	3	3	3	0	3	1	3	3	1	3	1	3	3	3	3	0	0	3	3
avgbs_103643	0	3	0	1	3	3	0	3	0	0	0	0	0	1	3	0	3	1	3	3	3	1	0	1	3	1	0	0	0	1	3	3	0	1	3	0	3	0	1	0	1	0	3	0	0	1	3	3	3
avgbs_103651	0	1	1	3	3	1	3	3	0	3	0	1	3	1	1	3	3	0	0	1	3	3	3	3	3	3	1	0	3	0	0	1	3	0	3	3	3	1	1	0	3	0	0	1	1	1	0	0	3
avgbs_103663	1	1	3	3	3	3	0	3	3	1	3	1	3	1	1	1	0	0	3	3	1	3	1	1	3	1	3	1	3	3	1	1	3	3	1	1	1	2	3	1	3	1	3	1	3	0	1	3	1
avgbs_103665	1	1	3	3	1	3	3	1	0	0	0	0	3	1	1	1	0	1	0	3	1	3	1	0	0	1	1	0	0	3	1	1	3	3	1	1	0	2	3	1	0	0	3	1	0	0	0	3	0
avgbs_103669	3	1	1	1	1	3	3	0	0	0	3	3	3	1	1	0	3	0	1	1	3	0	0	1	0	1	0	0	1	1	0	3	3	1	1	1	1	1	3	0	1	0	0	3	1	1	3	1	1
avgbs_103679	3	1	1	1	3	0	1	0	1	0	0	0	1	3	3	3	0	1	0	0	1	0	1	3	1	1	0	0	3	0	0	0	3	1	1	0	3	3	0	0	1	0	0	3	1	1	0	3	0
avgbs_10368	1	1	3	1	1	3	3	1	1	3	1	3	3	3	1	3	1	1	3	3	3	1	3	3	3	3	3	1	3	3	1	3	3	3	3	3	2	3	3	1	1	1	1	1	3	3	1	3	1
avgbs_103680	3	1	1	1	3	0	1	0	1	0	0	0	1	3	3	3	0	1	0	0	1	0	1	3	1	1	0	0	3	0	0	0	3	1	1	0	3	3	0	0	1	0	0	3	1	1	0	3	0
avgbs_10369	3	1	1	3	1	3	3	1	0	3	3	1	3	1	1	3	3	3	1	1	3	3	3	3	3	3	1	1	3	3	3	3	3	1	1	1	1	3	3	1	3	0	3	3	1	1	1	1	0
avgbs_103690	3	1	0	1	3	0	0	3	3	3	1	0	0	0	0	1	0	0	1	1	3	3	0	0	3	1	0	0	1	1	3	3	0	0	1	1	0	1	0	0	3	0	0	1	0	0	3	1	3
avgbs_103692	3	0	0	3	3	3	0	3	0	3	0	0	3	0	1	0	3	3	0	1	1	3	3	0	3	1	0	0	0	0	1	0	3	3	1	1	0	3	0	1	3	0	0	0	1	1	0	1	3
avgbs_103699	1	1	3	3	3	3	3	3	0	3	3	1	1	3	1	1	3	3	0	0	3	3	3	0	0	1	1	0	1	1	0	3	1	1	3	0	0	1	0	3	3	1	0	1	3	1	0	1	1
avgbs_1037	3	1	1	1	3	1	1	3	1	3	1	1	3	1	3	1	1	0	1	3	3	1	1	1	3	3	1	1	1	3	1	1	3	1	1	1	1	1	1	1	1	3	1	3	3	3	3	3	1
avgbs_103707	3	3	1	1	3	1	3	3	3	3	3	3	1	3	1	3	3	0	3	3	1	1	3	3	1	1	2	1	1	3	1	1	1	1	3	1	1	3	3	1	3	3	1	1	3	1	3	1	1
avgbs_10371	3	3	3	3	1	1	1	1	3	1	3	1	3	1	1	3	1	0	1	1	1	1	3	3	1	3	1	3	3	1	3	3	3	3	1	1	3	1	3	1	1	1	1	3	1	1	3	1	1
avgbs_103711	3	1	0	1	3	3	1	3	1	0	0	3	1	3	3	3	3	1	1	3	1	3	1	3	1	1	0	3	3	1	3	1	3	1	1	1	0	3	3	3	1	0	0	3	3	0	1	3	3
avgbs_103712	3	1	0	1	3	3	1	3	1	0	0	3	1	3	3	3	3	1	1	3	1	3	1	3	1	1	0	3	3	1	3	1	3	1	1	1	0	3	3	3	1	0	0	3	3	0	1	3	3
avgbs_103714	1	1	1	0	3	3	0	3	0	0	3	0	1	3	1	3	0	0	1	0	0	0	1	3	1	3	3	0	3	0	3	0	3	0	3	0	0	3	0	0	3	0	0	0	1	0	3	1	0
avgbs_103715	1	1	1	0	3	3	0	3	0	0	3	0	1	3	1	3	0	0	1	0	0	0	1	3	1	3	3	0	3	0	3	0	3	0	3	0	0	3	0	0	3	0	0	0	1	0	3	1	0
avgbs_103741	0	1	0	0	1	3	3	1	0	0	0	0	3	1	1	0	0	0	0	0	1	3	0	0	3	1	3	0	3	3	1	0	3	3	0	1	0	3	3	1	3	0	0	1	0	0	0	3	1
avgbs_103749	1	1	1	1	3	1	3	3	3	0	3	3	1	0	3	3	1	0	3	3	1	3	0	0	3	1	3	1	1	1	3	3	3	3	1	3	0	1	3	3	1	0	3	1	3	0	3	1	3
avgbs_103756	1	1	1	1	3	3	2	3	1	3	3	1	1	3	1	3	1	1	1	3	3	1	1	3	1	3	3	1	2	3	3	3	3	3	3	0	3	3	1	0	3	0	1	3	1	1	3	1	0
avgbs_10376	1	3	1	1	3	3	1	3	3	0	3	0	3	1	1	1	3	0	3	1	3	1	0	3	1	3	1	0	3	1	3	3	3	3	3	3	1	1	1	1	1	0	0	1	3	3	1	1	1
avgbs_103769	1	1	1	0	3	3	0	3	0	0	0	1	0	3	0	3	1	0	1	0	3	1	1	3	1	3	0	0	3	3	3	3	3	0	3	1	0	3	1	3	0	0	0	3	0	0	3	0	0
avgbs_103785	1	3	1	1	3	3	3	0	0	0	0	0	1	0	1	1	0	0	1	0	3	0	3	3	3	3	0	1	1	1	1	3	3	0	0	1	3	3	0	0	0	0	1	3	1	1	0	1	0
avgbs_103793	2	3	1	1	3	3	3	3	1	3	3	3	3	3	1	1	1	0	1	1	3	3	1	3	3	3	3	1	3	3	3	3	3	0	3	3	3	3	1	3	1	1	1	1	3	0	1	1	3
avgbs_103818	1	1	0	0	1	0	0	0	0	0	3	0	3	1	0	1	1	0	3	3	1	0	1	3	0	1	0	1	3	3	0	0	0	0	0	1	1	0	0	1	3	0	0	1	3	0	0	0	1
avgbs_10382	3	1	1	1	1	1	0	0	0	0	0	3	1	1	3	1	1	0	3	3	1	1	3	1	3	0	3	0	3	0	3	3	1	1	1	1	0	0	1	3	3	3	1	3	1	0	3	3	0
avgbs_103829	1	3	3	3	1	1	3	1	3	3	3	3	3	1	3	1	1	0	3	1	1	0	1	0	0	1	3	3	3	1	3	3	1	3	1	1	1	1	3	0	1	0	1	3	3	3	0	3	3
avgbs_10383	0	0	0	1	3	3	3	3	3	0	3	1	3	3	1	3	3	1	0	1	3	0	3	1	1	1	0	0	3	0	1	3	0	3	1	3	0	0	3	3	3	0	1	3	0	0	1	3	0
avgbs_103852	1	1	0	1	3	0	0	3	0	0	0	0	0	1	3	3	3	0	0	1	1	3	3	3	1	3	3	0	0	1	0	3	3	3	0	0	3	0	0	3	0	0	1	3	0	0	3	0	0
avgbs_103867	2	3	1	0	3	3	3	3	3	3	3	0	3	3	1	3	1	1	1	1	3	0	3	1	1	3	1	0	3	2	3	3	3	3	3	1	0	3	3	3	3	1	1	1	3	1	1	1	3
avgbs_103874	0	0	0	3	1	3	3	1	0	1	3	1	3	1	0	1	1	0	0	3	1	0	1	0	3	1	3	1	3	0	1	0	3	3	1	1	1	3	3	1	3	0	3	1	3	3	1	3	1
avgbs_103878	3	1	3	3	1	3	3	1	3	3	3	3	3	3	3	3	3	0	1	0	3	1	1	3	1	1	3	1	1	1	1	3	1	1	1	1	3	1	3	1	3	0	0	3	1	3	1	1	1
avgbs_103882	1	1	3	1	3	1	3	3	3	3	3	3	3	1	3	3	3	1	3	1	1	3	3	3	1	3	3	3	1	1	3	3	3	3	3	1	3	3	3	3	1	1	1	2	1	3	1	3	3
avgbs_103884	1	1	1	0	3	0	1	3	1	3	1	0	1	2	3	3	0	0	1	1	1	3	1	0	3	3	0	0	0	1	0	1	0	3	1	1	1	3	3	0	3	1	0	0	0	1	1	1	3
avgbs_103893	1	1	0	0	3	0	0	3	0	0	3	0	3	1	1	3	3	0	3	1	3	3	3	0	3	0	1	0	3	3	3	1	3	3	0	0	0	1	1	1	3	0	3	1	0	1	3	0	3
avgbs_103897	3	1	1	1	3	3	1	0	0	0	0	3	1	0	3	3	3	0	0	3	1	3	0	3	1	1	0	0	3	0	3	1	0	0	1	1	0	3	3	3	1	0	0	0	1	0	1	0	3
avgbs_103902	1	0	0	1	3	0	3	3	1	0	1	0	0	3	1	1	0	0	0	3	3	0	3	0	1	0	0	0	1	0	1	3	3	3	3	0	0	0	0	0	0	0	0	1	0	1	3	1	0
avgbs_103907	0	1	1	3	3	2	0	3	0	3	3	1	0	1	1	3	3	0	0	0	3	0	3	0	3	3	1	0	0	0	3	1	3	3	3	3	0	1	0	1	3	0	0	1	0	1	1	0	0
avgbs_103908	1	0	3	3	1	3	3	1	3	1	0	0	3	1	1	1	0	0	3	3	1	3	1	3	3	1	0	0	3	3	0	0	3	3	1	0	0	2	0	1	3	0	0	0	0	3	1	3	1
avgbs_103916	0	3	0	1	3	3	0	3	0	0	1	0	0	3	1	1	3	3	0	3	3	3	3	0	0	3	1	1	0	1	1	3	3	3	1	0	0	3	0	1	1	0	1	0	0	0	3	1	3
avgbs_103923	1	1	3	1	2	3	1	3	1	1	1	1	3	1	3	3	1	1	1	1	3	3	3	3	1	3	3	1	1	1	2	3	1	3	1	1	1	3	1	1	1	1	1	1	3	3	1	3	1
avgbs_103924	3	1	3	1	1	3	3	1	1	3	3	1	3	1	3	1	3	0	1	3	3	1	3	1	3	3	1	1	3	3	3	1	3	3	1	1	1	1	1	1	1	3	1	3	3	3	3	1	1
avgbs_103949	1	3	3	1	3	3	3	3	3	3	0	1	1	3	1	2	1	0	0	1	1	3	3	0	1	1	3	0	1	3	3	0	1	1	3	1	3	1	3	1	3	0	0	1	0	0	1	3	1
avgbs_103963	1	0	3	0	3	1	1	0	3	3	1	0	1	3	3	1	3	3	3	0	3	3	1	3	1	3	3	3	3	3	3	3	1	1	3	0	1	1	3	0	1	0	0	3	0	1	1	1	3
avgbs_103964	1	0	3	0	3	1	1	0	3	3	1	0	1	3	3	1	3	3	3	0	3	3	1	3	1	3	3	3	3	3	3	3	1	1	3	0	1	1	3	0	1	0	0	3	0	1	1	1	3
avgbs_103966	1	1	1	1	3	3	3	3	1	3	2	1	1	3	1	3	1	1	1	3	3	1	1	0	1	3	3	1	3	3	1	3	3	3	3	1	3	3	1	3	3	1	1	3	1	1	3	0	1
avgbs_103967	3	1	1	0	3	0	0	3	0	3	0	0	3	1	1	1	3	0	0	1	3	0	3	1	0	1	0	3	0	1	0	3	3	1	1	1	0	1	0	1	3	0	0	3	1	1	3	1	0
avgbs_103972	1	2	1	1	3	3	3	3	3	1	3	3	1	1	3	3	1	1	3	3	1	3	3	1	3	1	3	0	1	1	3	3	3	3	1	1	1	1	3	3	1	3	3	1	3	3	3	1	3
avgbs_103975	0	0	1	1	3	3	3	3	1	1	1	0	2	1	3	3	3	0	1	0	1	1	3	1	1	1	1	1	3	3	1	3	3	3	1	1	1	1	1	1	3	0	1	3	1	0	3	3	3
avgbs_104002	3	3	3	1	3	3	3	3	3	1	3	3	1	1	3	1	3	1	3	3	3	3	1	1	3	1	1	1	3	1	3	3	3	1	3	1	3	3	1	3	1	3	3	3	3	1	2	3	3
avgbs_104003	3	3	3	1	3	0	0	3	0	1	0	3	1	1	3	1	3	1	3	0	3	3	1	1	0	1	1	1	3	1	3	0	0	1	3	1	0	0	1	3	1	3	0	0	0	1	2	3	3
avgbs_104004	0	0	0	1	3	0	3	3	3	1	0	0	1	1	3	1	3	1	0	3	3	3	1	1	3	1	1	1	3	1	3	0	3	1	3	1	0	0	1	3	1	0	0	0	0	1	2	3	3
avgbs_104005	3	3	0	1	0	0	3	3	3	1	3	0	1	1	0	1	3	1	0	0	3	0	1	1	0	1	1	1	3	1	3	0	0	1	3	1	0	3	1	0	1	0	3	3	0	1	1	3	3
avgbs_104016	1	1	3	3	1	3	3	1	3	1	3	1	3	1	1	1	1	1	3	3	1	3	1	3	3	1	3	1	3	3	1	1	3	3	1	1	1	1	3	1	3	0	3	1	3	3	1	2	1
avgbs_104025	3	1	1	1	3	1	3	3	0	0	0	0	2	1	3	3	0	1	0	3	0	0	3	1	1	1	1	1	3	3	1	3	0	3	3	1	1	1	0	1	3	0	0	3	0	0	3	0	0
avgbs_104026	1	1	1	3	3	1	3	3	3	3	3	1	3	1	1	3	3	0	3	1	3	3	2	3	3	3	1	3	3	3	3	1	3	3	3	3	3	1	1	1	3	3	3	1	1	1	3	1	3
avgbs_104028	1	1	1	1	3	3	3	3	3	1	3	3	1	1	3	3	1	1	0	3	1	3	3	1	3	1	3	1	1	1	3	3	3	3	1	3	1	1	3	3	1	3	3	1	3	3	3	1	3
avgbs_104037	1	1	1	3	3	0	1	3	1	0	0	0	1	3	3	0	0	0	0	1	1	3	0	3	1	3	3	3	3	1	0	1	3	3	1	0	1	3	3	3	1	0	3	3	3	1	1	1	0
avgbs_104038	1	1	1	3	3	0	1	3	1	0	0	0	1	3	3	0	0	0	0	1	1	3	0	3	1	3	3	3	3	1	0	1	3	3	1	0	1	3	3	3	1	0	3	3	3	1	1	1	0
avgbs_104039	0	1	1	3	1	3	1	1	0	1	3	3	3	3	3	1	0	0	1	1	1	1	0	1	3	0	1	0	0	0	1	1	1	3	3	0	1	3	3	3	1	1	3	3	0	0	1	3	0
avgbs_104040	0	3	0	1	3	0	3	3	0	3	0	0	1	3	0	3	1	0	0	0	1	3	3	0	1	1	0	0	1	3	0	1	0	1	0	1	0	1	0	1	3	0	0	1	0	0	0	0	1
avgbs_104047	3	1	3	1	3	1	3	3	1	1	3	3	1	1	3	1	1	1	1	3	1	3	1	3	3	3	1	1	3	1	1	3	3	1	1	3	3	3	1	1	1	3	1	3	1	1	3	3	3
avgbs_104068	0	0	3	1	3	3	3	3	3	0	0	0	1	0	3	1	0	0	3	3	3	1	1	1	3	1	1	0	0	0	3	0	3	1	0	1	0	0	0	3	1	0	0	3	3	0	3	3	3
avgbs_104074	3	3	1	3	1	1	3	1	1	1	1	1	3	3	1	1	3	0	3	0	1	3	1	0	3	3	3	0	3	1	3	0	3	0	3	1	1	1	3	3	3	0	1	1	3	1	3	1	1
avgbs_104079	1	1	1	3	1	3	0	0	0	0	3	0	3	0	0	0	0	0	1	3	3	3	3	0	1	1	0	0	3	0	1	1	1	3	1	0	0	3	0	3	1	0	1	1	0	0	3	0	0
avgbs_104081	1	3	3	1	1	3	1	1	1	3	1	1	1	3	1	1	1	1	1	1	1	1	1	1	3	3	3	0	1	1	3	1	3	3	3	3	1	3	3	3	1	1	3	3	3	3	3	3	1
avgbs_104083	3	1	1	3	1	0	3	1	3	0	0	3	3	1	3	3	3	1	1	0	1	3	0	0	3	0	1	1	0	3	0	0	0	1	1	1	1	3	1	1	3	1	0	0	1	1	1	1	3
avgbs_104084	3	1	1	3	1	0	3	1	3	0	0	3	3	1	3	3	3	1	1	0	1	3	0	0	3	0	1	1	0	3	0	0	0	1	1	1	1	3	1	1	3	1	0	0	1	1	1	1	3
avgbs_10409	1	1	0	1	0	1	0	1	1	0	3	0	1	1	3	3	1	0	3	3	3	3	3	1	1	3	0	3	1	0	3	1	3	1	3	1	3	3	0	3	3	0	0	1	3	0	3	1	1
avgbs_104094	1	3	0	1	1	3	0	1	0	0	0	0	1	0	1	1	1	0	0	1	1	0	0	0	3	3	0	0	1	0	3	0	3	0	3	3	1	3	0	3	1	0	1	3	0	0	3	3	1
avgbs_104099	3	1	1	1	3	1	3	3	1	1	1	1	2	1	3	3	3	1	1	3	1	1	3	1	1	1	1	1	3	3	1	3	3	3	2	1	1	1	1	1	3	3	1	3	1	3	3	3	3
avgbs_104100	3	1	1	1	3	1	3	3	1	1	1	1	2	1	3	3	3	1	1	3	1	1	3	1	1	1	1	1	3	3	1	3	3	3	2	1	1	1	1	1	3	3	1	3	1	3	3	3	3
avgbs_104110	1	3	0	0	3	1	1	3	0	3	1	3	1	3	3	1	3	0	0	1	3	3	1	3	1	3	0	0	0	3	3	3	1	1	3	1	1	1	3	3	1	0	0	0	1	1	1	1	0
avgbs_104118	1	1	3	0	3	3	3	3	3	3	0	0	3	1	1	1	1	0	0	3	1	3	1	0	3	1	0	0	3	0	1	0	3	3	1	0	1	2	3	1	3	0	3	1	3	0	1	3	0
avgbs_104119	1	0	1	1	3	3	0	3	0	3	1	0	1	2	3	3	3	0	1	1	1	3	1	3	1	3	3	3	3	1	3	1	0	3	1	0	1	0	3	3	1	0	0	3	0	0	0	1	0
avgbs_104120	1	0	1	1	3	3	0	3	0	3	1	0	1	2	3	3	3	0	1	1	1	3	1	3	1	3	3	3	3	1	3	1	0	3	1	0	1	0	3	3	1	0	0	3	0	0	0	1	0
avgbs_104124	0	1	0	1	1	1	3	1	0	0	3	3	0	1	3	1	1	3	0	3	1	0	0	0	3	3	0	0	0	3	3	0	1	0	1	1	1	3	1	3	3	3	0	3	0	3	3	3	0
avgbs_104125	3	1	1	1	1	1	3	1	3	0	3	3	1	1	3	1	1	3	3	3	1	1	3	1	3	3	3	0	3	3	3	3	1	2	1	1	1	3	1	3	3	3	1	3	1	3	3	3	1
avgbs_104130	1	0	1	1	3	0	3	3	0	0	1	0	1	3	1	1	3	0	0	3	3	0	0	0	0	3	0	0	0	1	0	3	3	3	1	1	0	0	1	3	1	0	1	0	1	0	0	0	3
avgbs_104131	3	3	0	1	3	0	3	3	0	1	0	0	1	1	3	0	0	1	3	0	3	0	1	1	3	1	1	1	0	0	0	3	2	0	3	1	0	3	0	3	1	0	0	3	0	0	0	3	3
avgbs_104138	0	0	3	3	3	0	1	0	0	0	0	0	0	0	3	0	3	0	3	1	3	3	0	0	1	3	0	0	3	3	3	3	1	1	3	1	1	0	3	0	1	0	0	0	0	1	1	0	3
avgbs_104142	1	1	3	2	3	1	3	3	0	0	0	0	3	0	3	3	1	0	0	3	1	0	3	1	1	3	0	0	3	0	3	1	3	3	1	1	3	3	3	1	3	3	1	0	3	0	1	3	0
avgbs_104143	1	1	3	2	3	1	3	3	0	0	0	0	3	0	3	3	1	0	0	3	1	0	3	1	1	3	0	0	3	0	3	1	3	3	1	1	3	3	3	1	3	3	1	0	3	0	1	3	0
avgbs_104147	3	1	3	1	3	1	3	3	1	3	1	0	1	3	3	3	1	1	0	1	1	3	1	0	3	1	1	0	1	3	3	0	3	3	1	3	1	1	0	1	3	1	1	3	0	0	1	1	3
avgbs_104152	3	1	1	3	3	1	3	3	1	1	3	0	1	1	3	1	1	0	1	1	3	1	1	3	3	1	3	3	3	1	3	3	3	1	1	3	1	1	3	3	3	0	1	3	0	0	3	3	3
avgbs_104153	3	1	1	3	3	1	3	3	1	1	3	0	1	1	3	1	1	0	1	1	3	1	1	3	3	1	3	3	3	1	3	3	3	1	1	3	1	1	3	3	3	0	1	3	0	0	3	3	3
avgbs_104155	3	1	1	1	1	1	3	1	0	3	3	0	1	1	3	1	1	0	0	3	3	1	3	0	3	3	3	0	0	3	3	3	3	1	1	1	1	3	3	3	3	0	0	0	0	3	3	3	3
avgbs_10416	1	1	1	1	2	3	3	2	3	3	3	1	1	3	1	3	3	1	1	3	3	3	3	1	1	1	3	1	3	3	3	3	1	3	1	3	1	1	3	3	3	3	1	1	3	3	1	3	1
avgbs_10418	3	1	1	0	3	3	1	3	3	0	0	3	1	1	3	3	3	0	3	3	3	1	3	0	1	3	3	0	1	0	3	0	0	3	3	3	1	1	3	1	3	0	1	0	1	0	1	3	3
avgbs_104185	0	1	3	0	3	3	0	3	0	3	3	0	1	3	3	3	0	0	3	3	1	1	1	3	3	3	3	1	0	3	1	0	3	3	0	3	3	0	1	1	3	0	3	0	1	1	3	1	3
avgbs_10419	3	1	1	1	3	1	3	3	3	3	1	3	3	3	3	1	1	0	3	3	3	1	1	1	1	1	1	1	3	1	3	1	1	3	1	1	3	1	3	3	3	0	1	1	1	1	1	1	3
avgbs_104196	3	1	1	3	3	1	3	3	3	1	3	3	3	1	3	3	3	3	1	3	3	3	3	1	3	3	1	1	3	3	3	3	1	1	1	1	1	3	1	1	1	3	3	3	1	1	1	1	2
avgbs_104198	1	0	0	1	3	0	0	3	0	0	0	3	1	1	3	3	1	0	0	3	1	0	3	1	3	0	3	1	0	0	3	3	0	0	1	3	0	1	0	3	1	0	3	1	3	0	3	1	0
avgbs_10420	1	1	1	3	1	3	3	1	3	1	3	1	1	1	3	3	1	0	1	3	1	1	1	1	1	3	3	3	1	1	1	3	3	3	1	3	3	3	1	3	1	3	3	3	3	1	1	3	3
avgbs_104204	1	1	0	1	1	1	1	1	1	0	0	0	1	1	3	2	3	3	3	3	3	0	3	1	1	3	3	0	1	0	3	0	3	0	3	1	0	3	3	3	3	0	0	0	0	0	3	3	0
avgbs_10421	1	1	1	1	3	0	3	3	1	3	0	3	1	3	1	1	1	0	0	1	3	0	1	0	1	3	3	0	3	3	3	3	3	3	3	3	0	0	1	3	1	0	1	0	0	3	1	1	3
avgbs_104218	1	1	3	3	1	3	3	1	3	1	0	0	3	1	1	1	1	1	3	3	1	3	1	3	3	1	3	0	3	3	1	1	3	3	1	1	0	3	3	1	3	1	3	1	0	3	1	3	1
avgbs_104227	0	1	0	1	3	3	0	0	1	3	3	0	0	0	1	3	0	0	1	0	2	0	1	0	1	3	0	1	3	3	3	0	3	3	3	1	0	3	0	0	3	0	0	3	1	0	3	0	0
avgbs_104228	1	1	1	3	1	3	0	1	1	1	3	0	3	3	3	1	0	0	0	3	3	0	3	0	1	1	1	0	3	3	1	2	1	3	2	3	0	3	3	3	1	0	0	1	0	3	3	3	3
avgbs_104229	1	1	1	3	1	3	0	1	1	1	3	0	3	3	3	1	0	0	0	0	3	0	3	0	1	1	1	0	3	3	1	1	1	3	1	3	0	3	3	3	1	0	0	1	0	3	3	3	3
avgbs_104230	1	1	1	3	1	3	0	1	1	1	3	0	3	3	3	1	0	0	0	0	3	0	3	0	1	1	1	0	3	3	1	1	1	3	1	3	0	3	3	3	1	0	0	1	0	3	3	3	3
avgbs_104242	1	1	3	3	3	3	3	3	0	0	0	0	1	1	3	3	3	3	1	3	3	3	1	3	1	1	0	3	1	0	1	3	1	1	1	1	0	3	3	3	3	3	1	3	3	3	3	3	3
avgbs_104254	0	3	0	0	1	1	0	1	0	0	0	0	3	3	1	0	3	0	0	1	1	3	1	3	3	3	0	1	3	1	3	3	3	1	3	1	0	1	0	0	3	0	0	1	3	0	3	0	1
avgbs_104276	1	1	3	2	2	1	3	2	0	3	3	3	3	1	3	3	1	3	3	3	1	1	3	1	1	3	1	3	3	1	3	1	3	3	1	1	3	3	3	1	3	3	1	1	3	1	1	3	1
avgbs_104279	3	3	1	0	1	3	3	1	0	3	3	0	3	3	0	3	3	0	1	1	1	1	3	0	1	3	1	1	3	1	3	3	3	1	3	1	3	1	3	0	1	0	1	1	1	0	1	1	3
avgbs_104280	0	1	3	1	3	1	0	3	0	3	0	0	0	0	3	3	1	0	0	3	1	0	0	3	0	1	0	1	0	3	1	1	3	3	1	3	3	0	0	0	0	0	0	0	0	0	3	0	3
avgbs_104296	0	1	1	1	3	0	0	3	0	0	0	0	1	0	1	3	1	0	1	3	0	0	1	3	1	3	3	0	3	0	0	0	3	3	3	1	3	3	0	3	3	0	0	3	0	0	3	0	1
avgbs_10430	0	1	0	3	1	3	0	1	0	0	0	1	3	0	1	1	1	0	3	0	1	0	1	3	3	1	3	0	3	3	1	0	3	3	1	1	0	1	0	0	3	0	0	0	0	0	0	0	0
avgbs_104301	3	1	1	3	1	3	1	1	3	3	3	1	3	3	3	3	1	1	3	1	3	1	1	1	1	3	3	1	1	1	1	1	1	3	1	3	1	3	1	3	1	3	3	3	3	3	3	3	1
avgbs_104310	1	0	3	1	3	0	0	3	0	1	0	1	1	1	1	1	1	0	0	1	1	3	3	0	1	1	3	1	1	3	0	1	1	1	3	1	3	0	3	1	0	0	3	1	0	0	1	3	1
avgbs_104325	3	3	3	3	1	3	3	1	3	0	3	0	3	3	3	3	3	0	0	3	3	0	1	0	1	1	3	0	1	1	1	3	1	1	1	1	0	1	3	1	3	0	0	3	0	3	1	1	1
avgbs_104327	1	3	3	1	3	3	3	3	3	3	1	1	1	3	1	2	1	3	1	1	1	3	3	3	1	1	3	1	1	3	3	1	1	1	3	1	3	1	3	1	3	1	3	1	1	1	1	3	1
avgbs_104346	3	0	3	1	3	3	3	3	0	1	3	3	1	1	3	1	3	0	0	3	3	0	1	1	3	1	1	0	3	1	3	3	3	1	3	1	0	3	1	3	1	0	0	3	3	1	3	3	3
avgbs_104347	3	0	3	1	3	3	3	3	0	1	3	3	1	1	3	1	3	0	0	3	3	0	1	1	3	1	1	0	3	1	3	3	3	1	3	1	0	3	1	3	1	0	0	3	3	1	3	3	3
avgbs_104350	3	3	3	3	1	3	1	1	3	3	3	3	3	1	3	3	1	0	3	1	3	1	1	1	1	3	3	3	1	1	3	3	1	1	1	2	3	3	3	3	1	3	1	1	3	3	3	1	1
avgbs_104355	0	3	1	3	1	3	3	1	0	0	3	3	3	3	1	3	3	0	1	0	1	1	3	0	1	3	1	0	3	1	3	3	3	1	3	1	0	1	0	1	1	0	1	3	0	1	1	0	3
avgbs_104361	3	1	1	1	3	3	1	3	3	3	1	0	3	1	1	3	3	0	1	0	3	3	3	1	3	1	3	3	1	1	2	3	3	3	1	1	1	1	3	1	3	0	1	1	1	3	3	1	0
avgbs_10437	2	3	1	3	1	3	3	1	1	3	1	3	3	3	3	1	3	0	1	1	3	3	1	1	1	1	3	0	3	1	1	3	3	3	1	3	3	3	3	3	1	1	1	3	3	1	1	1	3
avgbs_104376	0	1	0	1	1	1	1	1	0	1	0	0	1	1	2	0	3	3	3	3	3	0	3	1	1	3	0	0	1	2	3	0	3	0	0	0	0	3	3	0	3	0	0	1	0	3	0	0	0
avgbs_104397	1	1	1	1	3	3	3	3	3	3	3	1	3	3	1	3	3	0	0	1	3	3	3	1	1	1	3	1	3	0	0	3	1	3	1	3	1	1	3	3	3	0	1	3	3	3	1	3	0
avgbs_104399	0	0	1	3	1	3	0	0	1	3	0	1	3	3	3	1	0	3	1	1	0	0	1	0	1	0	3	0	3	1	1	3	3	0	1	0	0	0	3	3	3	0	0	3	0	0	3	0	3
avgbs_104401	0	3	0	0	0	3	0	1	0	3	0	0	1	3	1	0	1	1	0	1	1	1	1	1	3	3	0	0	1	0	3	0	3	3	3	3	0	3	1	0	1	0	0	3	0	3	3	3	0
avgbs_104405	3	3	3	3	1	1	1	1	3	1	0	1	3	1	1	3	1	0	0	1	1	3	1	3	1	3	1	0	3	1	3	3	1	3	3	1	3	1	3	1	1	0	0	3	1	0	3	1	1
avgbs_10441	3	3	3	3	1	1	1	1	3	3	1	1	3	1	1	1	1	1	1	1	1	3	3	1	1	3	1	3	3	1	3	3	1	1	3	1	3	1	3	1	1	3	1	3	1	1	3	1	1
avgbs_104420	1	1	3	1	3	1	3	3	3	3	3	0	0	1	3	2	3	0	3	1	1	0	3	3	1	3	3	0	1	1	3	3	3	3	3	1	3	3	0	3	0	3	0	1	0	3	3	0	3
avgbs_104428	1	1	3	0	1	1	3	1	0	3	3	0	3	1	3	1	1	1	1	1	1	3	1	3	1	1	3	0	3	1	3	3	1	2	1	1	0	1	3	3	1	0	1	0	3	0	1	3	3
avgbs_104436	1	3	1	3	1	3	3	1	3	3	0	0	3	3	3	1	3	0	1	1	3	1	1	0	1	1	3	0	3	1	1	0	3	3	1	3	0	3	3	3	3	0	1	3	1	3	3	1	3
avgbs_104437	1	3	1	3	1	3	3	1	3	3	0	0	3	3	3	1	3	0	1	1	3	1	1	0	1	1	3	0	3	1	1	0	3	3	1	3	0	3	3	3	3	0	1	3	1	3	3	1	3
avgbs_104438	1	3	1	3	1	3	3	1	3	3	0	0	3	3	3	1	3	0	1	1	3	1	1	0	1	1	3	0	3	1	1	0	3	3	1	3	0	3	3	3	3	0	1	3	1	3	3	1	3
avgbs_104440	3	3	3	0	3	3	3	3	3	1	3	3	0	1	3	1	3	0	0	3	3	1	1	1	3	1	1	0	3	0	3	3	3	1	3	1	0	3	1	3	1	3	3	2	0	0	3	3	3
avgbs_104441	1	0	3	3	3	1	1	3	3	3	0	3	1	3	3	0	3	0	3	1	3	3	1	0	1	3	3	3	3	3	3	3	1	1	3	1	0	3	0	3	1	3	3	3	1	1	1	1	0
avgbs_104442	1	0	3	3	3	1	1	3	3	3	0	3	1	3	3	0	3	0	3	1	3	3	1	0	1	3	3	3	3	3	3	3	1	1	3	1	0	3	0	3	1	3	3	3	1	1	1	1	0
avgbs_104443	1	0	3	3	3	1	1	3	3	3	0	3	1	3	3	0	3	0	3	1	3	3	1	0	1	3	3	3	3	3	3	3	1	1	3	1	0	3	0	3	1	3	3	3	1	1	1	1	0
avgbs_10445	3	3	0	1	3	3	3	3	3	0	3	3	1	1	3	1	3	0	3	3	3	1	1	1	3	1	1	1	3	1	3	3	3	1	3	1	3	3	1	3	1	3	3	0	3	1	3	3	3
avgbs_104457	1	1	0	1	3	3	3	3	1	3	3	1	1	3	1	3	1	0	0	3	3	0	1	3	1	3	3	1	3	3	0	3	3	3	3	1	0	3	0	3	3	0	1	0	1	0	3	1	1
avgbs_104459	1	3	1	1	3	3	1	3	1	3	1	1	3	1	1	1	3	0	3	3	1	3	3	3	3	3	1	0	1	3	1	1	1	3	1	1	3	3	3	3	1	0	3	3	0	1	3	1	1
avgbs_10446	3	3	0	1	3	3	3	3	3	0	3	3	1	1	3	1	3	0	3	3	3	1	1	1	3	1	1	1	3	1	3	3	3	1	3	1	3	3	1	3	1	3	3	0	3	1	3	3	3
avgbs_104462	3	0	3	1	3	3	3	3	0	0	0	0	0	1	3	1	3	0	0	3	3	1	1	1	3	0	1	0	0	0	3	3	0	1	3	1	0	0	0	0	1	0	0	3	0	0	3	3	3
avgbs_104474	0	0	1	3	3	3	3	3	3	0	0	0	0	3	1	3	1	0	0	0	1	3	3	0	0	3	1	0	3	0	0	3	3	1	3	1	3	3	3	1	3	1	1	1	1	1	1	1	3
avgbs_104486	3	1	1	1	3	3	1	3	1	3	1	0	1	3	3	3	3	0	0	3	1	3	1	3	1	1	3	3	3	1	3	1	3	1	1	1	3	3	3	3	1	1	3	3	1	1	1	3	3
avgbs_10449	1	3	3	1	3	3	3	3	3	1	1	0	1	3	1	3	1	3	0	0	1	3	3	3	1	1	2	1	0	3	1	1	1	1	3	1	3	1	3	1	3	0	3	1	1	1	1	3	1
avgbs_104491	3	1	1	1	3	3	0	3	3	0	1	3	3	1	1	0	3	0	0	1	3	3	3	1	3	1	3	0	1	1	3	0	3	3	1	1	0	1	3	1	3	0	0	1	1	1	3	1	3
avgbs_104492	3	1	1	1	3	3	0	3	3	0	1	3	3	1	1	0	3	0	0	1	3	3	3	1	3	1	3	0	1	1	3	0	3	3	1	1	0	1	3	1	3	0	0	1	1	1	3	1	3
avgbs_104498	1	1	3	3	3	3	3	3	0	3	3	0	0	3	1	3	1	0	0	1	3	1	1	3	1	3	0	0	3	3	1	3	3	3	3	1	0	3	0	3	3	1	0	3	0	0	3	1	1
avgbs_104501	0	3	0	0	3	1	0	3	0	3	1	0	0	3	0	1	0	0	3	1	3	3	1	3	1	3	3	0	3	3	3	3	1	1	3	1	1	1	3	3	1	0	3	3	0	1	1	1	3
avgbs_104502	3	1	0	3	3	2	1	3	0	0	1	0	0	1	1	0	1	0	0	1	3	3	3	3	3	3	1	1	3	3	1	3	3	3	3	0	0	1	1	0	1	3	3	0	0	0	3	3	1
avgbs_104505	3	0	1	0	1	0	0	3	0	3	3	3	0	1	1	1	3	0	1	0	3	3	3	1	3	1	0	0	1	0	3	3	3	0	1	1	0	1	3	1	1	1	1	3	0	0	0	1	1
avgbs_104508	0	1	0	1	3	3	0	3	0	3	0	0	1	3	1	3	1	0	1	0	3	1	0	0	1	3	3	0	3	3	3	3	3	0	3	1	3	3	1	3	3	0	1	3	1	0	0	1	1
avgbs_104509	1	1	1	1	3	1	0	3	3	3	0	0	3	0	1	0	3	3	3	3	3	3	3	3	1	3	3	0	1	1	1	3	3	3	3	1	0	3	0	3	1	0	1	1	3	0	1	1	0
avgbs_104510	1	1	1	3	3	3	1	3	1	3	1	0	1	3	3	3	3	0	1	1	1	3	1	3	1	3	3	0	3	1	0	1	3	3	1	1	1	3	3	3	1	0	0	3	3	1	1	1	0
avgbs_104514	1	1	3	3	1	3	3	1	3	1	0	0	0	1	1	1	1	0	3	3	1	0	1	3	3	1	0	1	3	3	1	1	3	3	1	1	0	0	3	1	3	1	0	1	0	0	1	0	1
avgbs_104517	0	1	3	1	3	3	3	3	1	3	3	1	1	3	1	3	1	0	1	2	3	1	1	3	1	3	3	1	3	3	1	3	3	3	3	1	0	3	1	3	3	1	1	0	0	1	3	1	1
avgbs_104527	3	1	1	1	3	3	2	3	1	3	1	3	1	3	3	3	3	1	1	3	1	3	1	3	1	1	3	3	3	1	3	1	3	3	1	1	3	3	3	3	1	0	3	3	3	0	1	1	3
avgbs_104528	3	2	1	1	3	3	2	3	1	3	1	3	1	3	3	3	3	1	1	3	1	3	1	3	1	1	3	3	3	1	3	1	3	3	1	1	3	3	3	3	1	0	3	3	3	0	1	1	3
avgbs_104536	3	1	3	3	2	1	1	3	3	3	1	3	3	1	1	3	1	3	0	3	1	3	1	3	3	1	1	0	3	3	3	0	3	3	1	1	0	3	3	1	3	0	0	1	0	3	1	3	1
avgbs_104540	3	3	3	3	1	1	1	1	0	0	0	0	0	1	1	3	1	0	1	1	1	0	1	0	0	3	0	0	3	1	3	0	1	3	3	1	0	1	3	1	1	0	1	0	1	0	0	1	0
avgbs_104542	1	3	3	3	3	1	1	3	0	1	0	1	3	1	1	3	1	0	1	1	1	1	3	3	1	3	1	3	3	1	3	3	3	3	1	1	3	1	3	1	1	1	1	3	1	0	3	1	1
avgbs_104545	1	3	1	1	3	3	3	3	1	3	0	0	1	3	1	1	3	3	2	3	3	3	3	3	3	3	1	1	1	0	1	3	0	3	3	1	0	3	1	3	1	1	0	3	3	0	3	1	3
avgbs_104546	3	3	1	3	1	3	3	1	1	3	0	1	3	3	3	1	3	3	1	3	3	1	1	1	1	1	3	0	1	1	1	3	3	3	1	3	3	3	3	3	3	0	0	3	0	3	3	1	3
avgbs_104550	1	1	3	1	1	1	3	1	1	1	0	0	1	1	3	1	3	0	1	3	3	0	3	1	3	3	1	0	1	3	1	1	3	1	3	3	0	3	3	3	3	0	2	1	1	1	1	3	1
avgbs_104551	0	1	0	0	1	1	1	1	0	0	0	0	0	3	1	3	3	0	0	3	3	3	3	0	3	1	1	0	3	0	1	3	0	0	1	3	3	0	3	0	1	0	0	0	0	0	3	3	0
avgbs_104552	0	0	0	0	1	0	3	1	0	1	0	0	3	1	1	1	1	0	0	3	1	0	1	0	3	1	3	0	3	3	1	1	0	3	1	1	0	0	0	1	3	1	0	0	0	0	1	3	1
avgbs_104568	0	1	0	3	1	1	1	1	0	3	0	0	1	0	1	3	0	0	1	3	3	3	3	0	3	1	0	0	0	3	1	3	0	3	1	3	0	1	0	1	1	0	0	0	0	1	3	0	0
avgbs_104574	3	1	3	1	1	3	3	1	3	0	1	3	1	3	1	1	2	0	3	1	3	3	3	3	3	3	3	0	1	1	3	1	3	3	1	3	1	3	3	1	1	3	3	1	0	3	1	3	1
avgbs_104575	3	1	3	1	1	3	3	1	3	0	1	3	1	3	1	1	2	0	3	1	3	3	3	3	3	3	3	0	1	1	3	1	3	3	1	3	1	3	3	1	1	3	3	1	0	3	1	3	1
avgbs_104576	3	3	0	3	1	3	3	1	3	3	0	3	3	1	3	3	1	1	0	3	1	1	3	1	3	3	1	3	1	1	3	3	1	1	1	3	0	3	1	1	1	3	1	1	3	0	3	1	1
avgbs_104579	1	1	3	3	1	3	3	1	2	1	3	1	1	3	1	1	3	3	1	2	3	3	3	1	1	3	1	1	1	0	1	1	1	0	2	3	3	1	1	3	3	0	1	1	1	1	1	1	1
avgbs_104586	3	1	0	1	1	0	3	3	1	0	3	0	0	1	0	0	0	0	1	1	3	3	3	0	3	1	3	0	1	0	0	0	3	1	1	1	1	0	0	0	1	0	1	3	0	1	3	1	0
avgbs_104588	3	1	3	1	3	1	3	3	0	1	3	3	1	2	3	1	1	0	1	3	1	3	1	3	3	3	0	1	3	0	1	3	3	1	1	3	0	0	1	1	1	3	1	3	1	0	3	3	3
avgbs_1046	0	0	0	1	1	0	0	1	0	0	0	0	0	3	0	0	1	0	0	1	1	3	3	0	1	1	0	0	1	0	1	0	1	0	3	1	3	0	3	1	3	0	0	1	1	0	1	3	0
avgbs_104612	1	1	0	1	3	3	3	3	0	0	0	0	1	3	1	3	0	0	1	3	3	1	1	0	1	3	0	0	0	0	3	0	3	0	3	1	0	0	0	0	3	0	1	0	0	0	3	1	0
avgbs_104628	3	1	3	1	3	3	3	3	1	1	3	1	1	1	1	3	1	1	1	3	3	3	1	3	1	1	1	0	1	3	1	3	1	1	1	1	3	1	3	3	3	3	1	3	3	3	3	3	3
avgbs_104636	3	3	1	1	3	1	3	3	0	0	0	0	1	3	0	3	3	0	0	3	1	1	3	3	1	1	0	0	1	0	1	3	1	1	3	1	0	3	3	1	3	0	0	1	3	0	3	1	1
avgbs_104638	1	1	1	1	3	3	3	3	0	3	0	0	1	1	1	3	1	0	1	1	3	1	1	3	1	3	3	1	3	0	3	0	3	3	3	3	0	0	1	0	3	0	0	1	0	3	1	1	1
avgbs_104646	1	3	1	0	3	0	3	3	0	3	0	0	0	3	1	1	0	0	0	3	3	3	3	3	3	3	0	0	0	1	1	3	0	0	1	2	3	0	1	0	1	0	1	0	0	0	0	1	3
avgbs_104648	3	3	1	3	1	3	0	1	3	3	3	3	3	3	3	3	1	0	3	3	1	0	3	1	3	0	1	3	1	1	3	0	1	1	1	3	3	3	1	1	1	0	0	0	0	3	3	1	1
avgbs_104649	3	3	1	3	1	3	0	1	3	3	3	3	3	3	3	3	1	0	3	3	1	0	3	1	3	0	1	3	1	1	3	0	1	1	1	3	3	3	1	1	1	0	0	0	0	3	3	1	1
avgbs_10465	3	1	1	1	3	3	1	3	3	3	3	3	1	1	3	3	3	1	3	3	3	1	3	3	1	3	3	1	1	1	3	1	3	3	3	3	3	1	3	1	1	3	1	2	1	3	3	3	3
avgbs_104656	3	3	3	1	3	3	3	3	2	1	3	3	1	1	3	1	3	1	3	3	3	1	1	1	3	1	1	1	3	1	3	3	3	1	3	1	3	3	1	2	1	3	3	3	3	1	3	2	3
avgbs_104657	3	3	3	1	3	3	3	3	2	1	3	3	1	1	3	1	3	1	3	3	3	1	1	1	3	1	1	1	3	1	3	3	3	1	3	1	3	3	1	2	1	3	3	3	3	1	3	2	3
avgbs_104659	3	1	1	1	1	3	3	3	1	3	3	3	3	1	1	1	3	0	1	1	3	3	3	1	3	1	3	0	1	1	3	3	0	1	1	1	1	1	3	1	1	1	0	3	1	1	3	1	1
avgbs_104660	3	1	1	1	1	3	3	3	1	3	3	3	3	1	1	1	3	0	1	1	3	3	3	1	3	1	3	0	1	1	3	3	0	1	1	1	1	1	3	1	1	1	0	3	1	1	3	1	1
avgbs_104664	1	1	1	3	1	3	3	2	3	3	3	1	3	1	3	1	3	0	3	3	1	1	3	1	1	1	3	1	1	1	1	3	1	3	1	3	3	1	2	3	3	3	1	3	3	3	1	3	1
avgbs_104666	3	1	3	1	1	1	3	1	3	0	1	0	1	3	1	1	3	0	0	1	3	3	3	3	3	3	3	0	1	1	1	1	3	1	1	3	0	0	3	1	1	3	3	1	0	0	1	3	1
avgbs_104667	0	1	1	3	3	3	1	3	1	3	0	3	1	3	3	3	3	1	1	1	1	3	1	3	1	3	3	3	3	0	3	1	3	3	1	1	0	3	3	3	1	1	3	3	0	1	1	1	3
avgbs_104676	1	1	3	3	1	1	1	1	3	3	3	0	3	3	1	3	3	0	1	3	3	3	3	1	1	1	1	1	1	1	1	3	1	1	3	3	2	1	1	3	3	0	1	3	3	1	1	1	1
avgbs_104677	1	1	3	3	1	1	1	1	3	3	3	0	3	3	1	3	3	0	1	3	3	3	3	1	1	1	1	1	1	1	1	3	1	1	3	3	2	1	1	3	3	0	1	3	3	1	1	1	1
avgbs_104678	1	1	3	3	1	1	1	1	3	3	3	0	3	3	1	3	3	0	1	3	3	3	3	1	1	1	1	1	1	1	1	3	1	1	3	3	2	1	1	3	3	0	1	3	3	1	1	1	1
avgbs_104679	2	3	1	3	1	3	1	2	1	3	3	1	3	3	3	3	3	3	1	3	3	1	1	1	1	1	3	3	1	1	1	3	3	3	1	3	1	3	3	3	3	3	1	3	3	3	3	1	3
avgbs_104680	0	0	3	3	3	1	3	3	3	3	3	0	0	1	3	1	1	0	0	1	3	3	3	3	1	3	2	0	3	1	1	3	3	3	1	3	1	3	3	0	1	1	1	1	3	3	3	1	1
avgbs_104681	0	0	3	3	3	1	3	3	3	3	3	0	0	1	3	1	1	0	0	1	3	3	3	3	1	3	2	0	3	1	1	3	3	3	1	3	1	3	3	0	1	1	1	1	3	3	3	1	1
avgbs_104684	1	1	1	1	3	1	3	3	3	1	3	3	1	1	3	3	1	0	0	3	1	1	3	1	3	1	3	1	1	0	3	3	3	3	1	3	1	1	3	3	1	1	3	1	3	3	3	1	3
avgbs_104687	0	3	0	1	3	0	0	3	0	3	0	0	1	3	1	1	3	3	1	3	3	3	3	3	1	3	0	1	1	1	1	3	3	3	3	1	3	3	1	3	0	3	0	0	0	0	3	0	3
avgbs_104695	1	3	1	3	2	3	3	1	1	3	3	3	3	3	3	1	3	3	1	1	3	3	1	1	1	1	3	0	3	1	1	1	3	3	1	3	3	3	3	3	1	1	1	3	3	1	1	1	3
avgbs_104697	1	3	3	3	1	1	3	3	3	1	1	3	3	1	3	3	1	1	3	3	3	1	1	3	1	3	3	1	1	3	1	3	1	1	3	3	1	3	3	1	3	1	1	3	1	1	1	1	1
avgbs_104698	1	3	3	3	1	1	3	3	3	1	1	3	3	1	3	3	1	1	3	3	3	1	1	3	1	3	3	1	1	3	1	3	1	1	3	3	1	3	3	1	3	1	1	3	1	1	1	1	1
avgbs_104700	3	1	3	1	3	0	3	3	1	0	3	0	1	1	3	1	1	0	0	3	1	3	1	3	3	3	1	0	3	1	1	3	3	1	1	3	0	3	1	1	1	3	1	3	0	0	3	3	3
avgbs_104701	3	1	3	1	3	0	3	3	1	0	3	0	1	1	3	1	1	0	0	3	1	3	1	3	3	3	1	0	3	1	1	3	3	1	1	3	0	3	1	1	1	3	1	3	0	0	3	3	3
avgbs_104702	1	1	3	1	1	1	1	1	3	3	1	0	3	1	2	3	1	3	3	3	1	1	2	1	1	3	1	1	3	1	3	3	1	3	3	3	1	3	3	1	3	3	0	3	3	1	1	1	1
avgbs_104711	0	0	1	1	3	3	3	3	3	0	3	0	1	0	3	3	1	0	0	3	1	0	3	1	3	1	3	0	1	0	3	0	3	3	1	1	0	0	0	3	1	3	3	0	3	3	3	1	3
avgbs_104715	1	1	1	1	3	3	3	3	1	0	3	0	1	3	1	0	1	0	0	1	3	1	1	3	1	3	3	0	3	3	3	0	0	3	3	3	0	0	1	3	1	0	0	1	0	0	1	1	1
avgbs_104722	1	3	1	3	1	3	3	1	1	3	3	3	3	3	3	1	3	0	0	1	3	3	1	1	1	1	3	0	3	1	1	1	3	3	1	3	3	3	3	3	1	1	1	3	0	1	1	1	3
avgbs_104723	1	3	1	3	1	3	3	1	1	3	3	3	3	3	3	1	3	0	0	1	3	3	1	1	1	1	3	0	3	1	1	1	3	3	1	3	3	3	3	3	1	1	1	3	0	1	1	1	3
avgbs_104724	3	3	1	3	1	3	3	1	3	3	3	3	3	3	1	3	3	1	1	1	1	0	3	1	1	3	1	0	3	1	3	3	3	1	3	1	0	0	3	1	1	1	1	0	0	1	1	1	3
avgbs_104725	2	3	1	3	1	3	3	1	1	3	1	1	3	3	3	1	3	3	1	3	3	1	1	1	1	1	3	3	1	1	1	3	3	3	1	3	3	3	3	3	3	3	1	3	3	3	3	1	3
avgbs_104738	1	3	1	3	1	3	0	1	3	3	0	0	3	3	1	3	3	0	0	1	1	0	3	1	1	3	1	1	3	1	3	0	3	1	3	1	3	1	3	1	1	1	0	3	1	1	1	1	3
avgbs_104739	1	3	3	1	3	1	1	3	3	3	0	0	1	3	3	1	3	0	0	1	3	3	1	3	1	3	3	3	3	3	3	3	1	1	3	1	1	1	3	3	1	0	0	3	1	0	1	1	3
avgbs_104749	3	1	1	3	3	2	1	3	3	3	3	1	1	1	1	3	3	0	1	1	3	3	3	3	3	3	1	1	3	3	1	3	3	3	1	3	3	1	1	1	1	0	3	3	3	1	3	3	1
avgbs_104750	3	1	1	3	3	2	1	3	3	3	3	1	1	1	1	3	3	0	1	1	3	3	3	3	3	3	1	1	3	3	1	3	3	3	1	3	3	1	1	1	1	0	3	3	3	1	3	3	1
avgbs_104752	1	1	3	2	3	3	3	3	3	3	3	1	3	1	1	1	1	0	3	3	1	3	1	1	3	1	3	1	3	3	1	1	3	3	1	1	1	2	3	1	3	1	3	1	3	1	1	3	1
avgbs_104756	1	1	3	3	3	1	3	3	3	3	1	3	3	1	3	3	1	0	3	3	1	1	3	3	1	3	1	3	3	1	3	1	3	3	1	1	0	3	3	1	3	0	1	1	3	1	1	3	1
avgbs_104757	1	3	3	3	1	1	1	3	0	0	1	0	3	1	3	3	1	0	3	3	1	1	1	3	1	3	2	1	0	0	1	0	1	1	3	1	0	3	3	1	3	0	1	0	1	0	1	1	1
avgbs_104758	3	1	0	1	1	3	0	1	0	0	0	0	1	0	1	1	0	0	3	1	3	3	3	3	3	0	0	0	1	1	1	1	0	1	0	3	0	3	0	0	1	0	0	0	3	3	1	3	1
avgbs_104759	3	1	0	1	1	0	3	1	0	3	1	0	1	3	1	1	2	1	0	1	3	3	3	3	3	3	3	0	1	1	1	1	3	1	1	3	1	0	3	1	1	3	0	1	0	0	1	3	1
avgbs_10478	1	3	3	3	3	1	1	3	3	3	1	3	1	3	3	1	3	0	3	1	3	3	1	3	1	3	3	3	3	3	3	3	1	1	3	1	0	1	3	3	1	3	3	3	1	0	1	1	3
avgbs_104786	1	1	1	3	3	1	3	3	3	1	3	1	3	1	1	3	3	3	3	1	3	3	3	3	3	3	3	0	3	3	3	1	3	3	3	3	0	1	1	1	3	1	3	1	1	3	1	3	3
avgbs_104787	1	1	1	3	3	1	3	3	3	1	3	1	3	1	1	3	3	3	3	1	3	3	3	3	3	3	3	0	3	3	3	1	3	3	3	3	0	1	1	1	3	1	3	1	1	3	1	3	3
avgbs_104788	0	3	3	1	3	3	3	3	3	3	1	0	1	3	1	3	1	0	0	1	1	3	3	3	1	1	0	1	1	3	3	0	1	1	3	1	0	0	3	0	3	0	3	0	1	0	1	3	0
avgbs_104801	3	1	1	3	3	1	3	3	3	1	3	1	1	1	3	1	1	1	1	1	3	1	1	3	3	1	3	3	3	1	3	3	3	1	1	3	1	1	3	3	3	3	1	3	1	3	3	3	3
avgbs_10481	1	1	1	1	1	1	1	1	1	1	3	1	1	1	3	3	3	0	3	3	3	3	3	1	1	3	3	3	1	1	3	1	3	1	3	1	3	3	3	3	3	0	1	1	3	3	3	3	1
avgbs_104818	1	0	1	3	1	3	3	1	0	1	0	1	1	1	3	0	1	0	0	0	1	1	1	1	1	3	3	3	1	1	1	3	3	3	1	3	0	3	1	3	1	0	0	0	0	1	1	3	3
avgbs_104820	1	3	3	1	3	0	3	3	0	3	0	1	1	3	1	3	1	0	1	1	1	3	3	3	1	1	3	0	1	3	3	0	0	1	3	1	0	1	3	1	3	0	0	0	0	0	1	3	0
avgbs_104826	1	3	1	1	1	1	1	1	0	3	3	0	1	0	3	3	1	0	1	3	1	0	3	1	3	1	3	0	3	0	1	3	0	3	1	3	0	3	3	3	1	0	1	0	1	0	1	1	1
avgbs_10483	1	1	1	1	1	1	1	1	1	1	3	1	1	1	3	2	3	0	3	3	3	3	3	1	1	3	3	3	1	1	3	1	3	1	3	1	3	3	3	3	3	0	1	1	3	3	3	3	1
avgbs_104833	1	3	0	1	3	0	0	3	0	3	0	0	1	0	1	3	1	0	0	3	1	0	3	3	0	1	0	0	0	3	1	1	0	1	3	1	0	3	3	1	3	0	0	0	0	1	1	3	0
avgbs_104834	1	3	0	1	3	0	0	3	0	3	0	0	1	0	1	3	1	0	0	3	1	0	3	3	0	1	0	0	0	3	1	1	0	1	3	1	0	3	3	1	3	0	0	0	0	1	1	3	0
avgbs_104835	3	1	0	1	3	1	3	3	0	1	1	0	2	0	2	3	3	0	1	3	1	1	3	1	1	1	1	0	3	0	1	3	3	3	2	1	1	1	1	1	3	0	1	3	0	0	3	3	3
avgbs_104846	3	3	0	1	3	3	3	3	0	1	0	0	1	1	3	1	3	0	3	3	3	1	1	1	3	1	0	0	3	1	3	0	0	1	3	1	0	0	1	3	1	3	3	3	0	1	3	3	3
avgbs_104848	1	0	3	0	3	0	3	3	3	3	1	0	0	0	0	0	1	0	0	1	1	3	3	3	1	1	3	0	1	0	3	1	0	1	3	1	0	1	3	1	3	0	3	0	0	0	1	3	1
avgbs_104849	1	3	3	1	3	3	3	3	0	0	0	0	1	3	1	3	1	0	1	1	1	0	3	3	1	1	3	1	1	0	3	1	1	1	3	1	0	0	0	1	3	0	3	1	0	0	1	3	1
avgbs_104850	3	3	3	1	3	3	3	3	0	0	3	3	1	1	3	1	3	0	0	3	3	1	1	1	3	1	0	1	3	1	3	0	3	1	3	1	0	0	1	3	1	0	0	3	3	1	3	3	3
avgbs_104854	1	3	1	1	1	1	1	1	0	3	0	0	0	3	3	3	1	0	0	3	1	0	3	1	3	1	3	0	3	0	1	0	1	3	1	3	0	3	0	3	1	0	0	3	0	0	1	1	1
avgbs_104856	1	3	3	0	3	3	0	3	0	3	0	1	1	0	1	1	1	0	0	1	1	0	0	0	1	1	3	0	0	0	3	1	0	1	3	1	0	1	3	1	3	0	0	0	1	0	1	3	1
avgbs_104861	1	3	3	3	3	1	1	3	0	3	1	0	0	3	3	1	3	3	3	1	3	3	1	3	1	3	3	0	3	3	3	0	1	1	3	1	0	1	3	3	1	3	0	3	1	0	1	1	3
avgbs_104871	3	1	3	1	3	1	1	3	1	3	1	0	1	3	3	3	1	0	1	3	1	1	1	3	3	1	1	0	1	0	1	1	3	3	1	3	3	0	1	1	3	1	1	1	1	1	3	1	3
avgbs_104879	1	3	0	1	3	0	0	3	0	0	0	0	1	0	1	0	0	0	1	1	1	3	3	3	1	1	3	0	1	3	3	0	1	1	3	1	3	1	0	1	3	0	0	0	1	0	1	3	1
avgbs_104880	1	3	0	1	3	0	0	3	0	0	0	0	1	0	1	0	0	0	1	1	1	3	3	3	1	1	3	0	1	3	3	0	1	1	3	1	3	1	0	1	3	0	0	0	1	0	1	3	1
avgbs_104888	3	3	1	1	3	1	3	3	3	1	3	0	3	3	1	1	3	0	3	3	1	1	1	3	2	1	1	0	3	1	3	3	3	1	3	1	3	1	3	3	1	0	3	1	3	3	3	3	2
avgbs_104889	0	1	1	2	3	1	3	3	0	1	0	1	3	1	3	3	3	0	0	3	1	1	3	1	1	1	1	0	3	0	1	3	3	3	2	1	0	0	1	1	3	0	0	0	0	3	3	3	3
avgbs_104892	1	1	3	3	1	3	3	1	3	1	3	1	3	1	2	1	1	1	3	3	1	3	1	3	3	1	3	0	3	3	1	1	3	3	1	1	1	0	3	1	3	0	3	0	3	3	1	3	1
avgbs_104897	3	1	1	1	3	1	3	3	1	0	0	0	1	1	3	3	3	0	0	0	1	1	3	1	1	1	1	0	3	0	1	3	3	3	2	1	0	1	1	1	3	0	1	3	0	0	3	3	3
avgbs_1049	0	3	1	3	3	0	0	3	0	3	3	0	1	1	3	1	0	0	3	0	1	0	1	3	3	1	1	0	0	0	0	0	3	1	3	1	1	0	0	0	3	0	0	1	3	1	1	3	0
avgbs_104900	3	3	0	3	1	3	1	1	3	3	3	3	3	1	3	0	1	0	3	1	3	1	1	1	3	3	3	3	1	0	3	0	1	1	1	2	0	0	3	3	1	3	0	1	0	3	3	1	1
avgbs_104901	1	1	1	3	1	3	3	1	0	1	0	3	1	1	3	1	3	1	0	3	3	3	3	3	1	1	1	3	3	0	1	0	1	3	1	3	3	3	3	3	1	0	1	0	0	0	3	3	3
avgbs_104903	0	3	0	3	3	1	1	3	0	3	0	0	1	3	3	1	0	3	0	1	3	3	1	3	1	3	3	0	3	3	3	0	1	1	3	1	0	0	3	3	1	3	3	0	0	0	1	0	3
avgbs_104905	1	1	1	3	1	3	2	1	0	1	3	0	3	3	3	1	3	0	1	3	3	3	3	3	1	1	0	0	3	1	1	1	1	3	1	3	0	3	0	3	1	0	0	1	0	0	3	3	3
avgbs_104908	1	3	3	1	3	3	3	3	0	3	1	0	0	3	1	3	1	3	1	1	1	3	3	3	1	1	3	1	1	3	3	1	1	1	3	1	3	0	3	1	3	0	3	1	0	1	1	3	1
avgbs_104909	2	3	3	3	3	1	1	3	0	0	1	3	1	3	3	1	3	0	0	1	3	3	1	3	2	3	0	0	3	0	1	3	1	3	3	1	0	0	3	3	3	0	0	0	0	0	1	2	3
avgbs_104915	1	3	3	1	3	3	3	3	0	3	0	0	1	3	1	2	1	0	0	1	1	0	3	3	1	1	3	1	1	3	3	1	1	1	3	1	0	1	3	1	3	0	0	1	0	0	1	3	1
avgbs_104916	1	3	3	1	3	3	0	3	3	3	0	1	1	0	1	1	1	0	0	1	1	3	3	3	1	1	3	0	1	0	3	1	1	1	3	1	3	1	0	1	3	0	3	1	1	1	1	3	1
avgbs_10492	0	0	3	1	3	3	3	3	3	0	0	0	1	1	3	1	3	1	0	3	3	1	1	1	3	1	1	0	3	0	3	0	0	0	3	1	3	3	0	3	1	0	0	0	3	0	3	3	3
avgbs_104920	0	3	3	3	3	1	1	3	3	3	1	3	1	0	3	1	3	3	3	1	3	3	1	3	1	3	3	0	3	0	3	3	1	1	3	1	1	0	3	3	1	3	0	3	0	1	1	1	3
avgbs_10493	3	1	1	1	3	3	1	2	3	3	3	3	1	1	3	3	3	1	3	3	3	1	3	3	1	2	3	1	1	1	3	1	3	3	3	3	3	1	3	1	1	3	1	2	1	3	3	3	3
avgbs_104934	0	3	0	2	3	1	0	3	0	0	1	0	1	3	0	1	3	0	0	1	0	3	1	3	1	3	0	3	0	0	3	0	1	0	3	1	0	1	0	0	1	0	3	0	0	0	1	1	3
avgbs_104940	0	3	3	2	3	1	0	3	0	3	1	3	1	3	3	1	3	0	3	1	3	3	1	3	1	3	3	0	3	3	3	3	1	0	3	1	0	1	3	3	1	3	0	3	0	0	1	1	3
avgbs_104941	0	3	3	2	3	1	0	3	0	3	1	3	1	3	3	1	3	0	3	1	3	3	1	3	1	3	3	0	3	3	3	3	1	0	3	1	0	1	3	3	1	3	0	3	0	0	1	1	3
avgbs_104945	2	3	1	1	3	3	3	3	1	3	1	1	3	3	1	1	3	3	1	3	3	3	3	3	3	3	1	1	1	1	1	3	3	3	1	1	1	3	1	1	2	1	1	1	1	3	3	1	3
avgbs_104949	1	1	1	1	1	0	1	1	0	1	3	1	0	0	3	3	0	0	0	0	0	0	0	0	1	3	0	0	1	1	0	1	3	1	3	1	0	3	0	3	3	0	0	0	0	0	3	0	1
avgbs_104950	3	1	1	1	3	2	3	3	1	1	1	1	2	1	3	3	3	1	1	3	1	1	3	1	1	1	1	1	3	3	1	3	3	3	2	1	1	1	1	1	3	3	1	3	0	3	0	3	0
avgbs_104952	3	1	3	1	1	1	3	1	3	3	1	3	1	3	1	1	2	1	3	1	3	0	3	3	3	3	3	1	1	1	1	1	3	1	1	3	0	3	3	1	1	3	3	1	0	3	1	3	1
avgbs_104953	3	1	3	1	1	1	3	1	3	3	1	3	1	3	1	1	2	1	3	1	3	0	3	3	3	3	3	1	1	1	1	1	3	1	1	3	0	3	3	1	1	3	3	1	0	3	1	3	1
avgbs_104959	3	1	1	3	3	1	3	3	1	1	3	1	1	1	3	1	1	0	0	1	3	1	1	3	3	1	3	3	3	1	3	0	3	1	1	1	1	1	3	3	3	3	1	3	1	0	0	3	3
avgbs_10496	1	1	1	3	3	3	1	3	1	3	1	3	1	3	3	3	2	3	1	1	1	3	1	3	3	3	3	3	3	1	3	1	3	3	2	1	1	3	3	3	3	1	3	3	3	1	1	1	3
avgbs_104961	1	3	0	2	3	1	1	3	0	3	0	0	1	3	3	1	3	0	0	1	3	3	1	3	1	3	3	0	3	0	3	3	1	0	3	1	0	1	0	3	1	0	3	3	1	1	1	1	3
avgbs_104966	3	0	3	1	3	1	2	3	1	3	3	1	3	1	3	1	3	0	0	3	3	1	3	1	3	3	1	0	1	3	1	1	3	3	1	1	0	0	0	1	1	3	0	3	3	3	3	3	1
avgbs_104969	3	3	3	1	3	3	3	3	3	0	0	0	1	0	3	1	0	0	3	3	3	0	1	1	3	1	1	1	3	1	3	3	3	1	3	1	0	3	1	3	1	0	0	3	0	1	3	3	3
avgbs_104970	1	3	0	0	1	3	1	1	0	0	1	0	1	0	1	1	1	1	1	1	1	0	1	1	3	3	3	1	1	0	3	0	3	0	3	3	0	3	1	3	1	0	1	0	0	0	3	3	1
avgbs_104976	1	0	0	0	3	1	1	3	0	0	1	3	0	0	3	1	3	0	0	1	3	0	1	3	1	0	0	0	0	0	0	0	0	0	3	1	0	1	3	3	3	0	0	3	0	0	1	1	3
avgbs_10498	3	1	1	1	3	3	1	2	1	3	1	3	1	3	3	3	3	0	1	3	1	3	1	2	1	1	3	3	3	1	2	1	2	1	1	1	3	3	3	3	1	1	3	3	1	1	1	3	3
avgbs_104986	1	3	3	1	1	3	0	1	0	3	1	1	1	3	1	1	1	0	1	1	1	1	1	1	3	3	3	1	1	3	0	1	3	3	3	3	1	3	3	3	1	1	3	3	3	3	3	3	1
avgbs_104996	1	1	1	3	3	3	3	3	3	3	3	3	1	3	1	3	3	0	3	3	3	3	1	1	1	1	3	1	3	1	1	3	1	3	1	3	1	1	3	3	3	3	1	2	3	3	1	3	1
avgbs_105002	3	3	3	1	3	3	3	3	0	1	0	0	1	0	3	1	3	0	3	3	3	1	1	1	3	1	1	0	3	1	3	3	3	1	3	1	0	0	1	3	1	0	0	3	0	1	3	3	3
avgbs_105003	3	3	3	1	3	3	0	3	0	1	0	3	0	0	3	1	3	0	0	3	3	1	1	1	3	1	0	1	3	1	3	3	3	1	3	1	0	3	1	3	1	0	3	3	3	0	3	3	3
avgbs_105006	1	3	0	1	1	1	1	1	3	3	3	1	1	3	3	3	1	0	1	3	1	1	3	1	3	1	0	0	3	3	1	0	0	3	1	3	0	3	3	3	1	0	1	3	0	0	1	1	1
avgbs_105012	1	3	3	1	3	3	3	2	3	3	0	1	1	3	1	2	1	3	0	1	1	3	3	3	1	1	3	1	1	2	3	0	1	1	3	1	0	1	3	1	3	1	3	1	1	1	1	3	1
avgbs_105014	0	0	0	1	3	3	3	3	0	1	0	0	1	1	3	1	0	0	0	3	3	0	1	1	3	1	0	1	0	1	3	3	3	1	3	1	0	0	1	3	1	0	0	3	0	1	3	3	0
avgbs_105019	2	3	3	1	3	0	3	3	3	3	0	1	1	3	1	2	1	0	1	1	1	3	3	3	1	1	3	0	1	3	3	1	1	1	3	1	3	0	3	1	3	0	3	1	1	1	1	3	1
avgbs_105025	1	3	3	3	1	1	1	1	0	1	0	0	1	1	3	3	1	3	3	3	1	1	3	1	1	3	3	0	1	3	2	3	1	3	1	1	0	1	1	1	1	0	1	3	3	1	3	3	3
avgbs_105031	3	3	3	0	3	3	3	3	0	0	3	3	1	1	3	1	3	1	0	3	3	3	1	1	3	1	1	1	3	0	3	3	3	1	3	1	3	0	1	3	1	0	0	0	3	1	3	3	3
avgbs_105036	3	3	3	1	3	3	3	3	3	1	3	3	1	1	3	1	3	0	0	3	3	1	1	1	3	1	1	0	3	0	3	0	3	1	3	1	0	3	1	0	1	3	3	3	3	1	3	3	3
avgbs_105039	0	3	0	1	1	1	1	1	3	0	3	0	0	0	3	0	1	0	0	3	1	0	3	1	3	1	3	0	3	0	1	0	0	3	1	3	0	0	3	3	1	0	1	0	0	0	1	1	1
avgbs_105041	0	1	1	1	3	1	0	3	1	1	0	1	1	1	3	3	3	0	0	3	1	1	3	1	1	1	1	0	0	0	1	0	0	3	2	1	0	1	0	1	3	0	1	0	0	0	3	0	3
avgbs_105047	0	3	3	1	3	0	3	3	0	3	0	0	0	0	1	1	1	3	0	1	1	3	3	3	1	1	0	0	0	0	3	0	0	1	3	1	0	0	3	1	0	0	0	0	0	1	1	3	1
avgbs_105056	1	0	3	1	3	3	3	3	0	3	1	0	1	0	1	1	1	3	0	1	1	0	3	0	1	1	0	0	1	3	3	1	1	1	3	1	0	3	3	1	0	0	3	0	0	0	1	3	1
avgbs_105062	1	3	3	1	1	3	1	1	0	3	1	1	1	0	1	0	1	1	1	1	1	1	1	0	3	3	0	0	1	0	3	0	3	3	3	3	0	3	0	3	1	0	0	0	0	0	3	3	1
avgbs_105063	1	3	3	3	3	1	0	3	0	3	0	0	1	3	3	0	3	0	0	1	3	0	1	3	1	3	3	0	2	3	3	3	1	1	3	1	1	1	0	3	1	0	3	3	0	0	1	0	3
avgbs_105065	1	3	3	3	3	0	0	3	3	3	1	0	1	3	3	0	3	3	3	1	3	3	1	3	1	3	3	3	3	3	3	3	1	1	3	1	0	1	0	3	1	0	0	0	1	0	1	1	3
avgbs_10507	3	3	3	1	3	1	3	3	3	3	3	3	1	3	1	3	3	0	0	3	1	1	3	3	1	1	1	0	1	3	1	0	1	1	3	1	1	3	3	1	3	3	1	1	3	0	3	1	1
avgbs_105070	0	1	1	1	1	3	3	3	0	3	3	0	3	1	1	1	3	1	0	1	3	3	3	0	3	1	3	0	0	1	3	3	3	1	1	1	0	1	3	1	1	0	0	3	0	1	3	1	1
avgbs_105073	2	3	1	1	3	3	3	3	0	3	1	1	1	3	1	1	3	0	0	3	3	3	3	3	3	3	1	1	1	1	1	3	3	3	1	1	0	0	1	3	1	0	0	3	1	0	3	1	3
avgbs_10508	3	3	3	1	3	1	3	3	3	3	3	3	1	3	1	3	3	0	0	3	1	1	3	3	1	1	1	0	1	3	1	0	1	1	3	1	1	3	3	1	3	3	1	1	3	0	3	1	1
avgbs_105084	3	0	1	1	0	1	0	3	3	0	1	3	0	3	3	1	0	0	0	3	3	0	0	0	1	1	1	0	3	1	0	1	1	3	0	0	0	1	3	3	3	0	0	0	0	0	0	1	3
avgbs_105087	0	3	0	1	0	3	3	3	0	0	3	0	1	1	3	1	0	0	0	3	3	1	1	1	2	1	0	1	0	1	3	3	0	1	3	1	0	3	1	3	1	0	0	3	3	0	0	3	3
avgbs_105102	1	3	1	3	1	3	3	1	0	0	0	1	3	3	3	1	3	0	0	1	3	1	1	1	1	1	3	0	3	0	1	0	3	3	1	3	3	3	3	3	3	3	0	3	1	1	3	1	3
avgbs_105103	3	1	1	3	1	1	0	1	3	3	0	0	1	3	1	0	3	0	1	3	3	3	3	1	3	1	1	3	3	3	1	3	3	3	1	3	3	1	3	1	1	0	1	3	3	1	3	3	1
avgbs_105110	1	1	3	3	3	3	3	3	1	3	3	1	1	3	1	3	1	0	1	1	3	1	1	1	1	3	3	1	3	3	1	3	3	3	3	1	3	3	1	3	3	0	1	3	1	1	3	1	1
avgbs_105123	0	3	0	1	3	0	0	3	1	3	0	0	1	3	1	1	0	0	1	3	3	3	3	3	3	0	1	0	0	1	0	3	0	3	1	1	3	3	0	3	0	1	0	3	1	0	0	1	3
avgbs_105127	0	1	0	0	1	3	0	1	3	0	3	1	3	1	1	1	1	1	0	3	1	0	1	3	3	1	3	0	3	3	1	1	3	3	1	0	0	2	3	1	3	0	3	1	3	0	1	3	1
avgbs_105128	1	1	3	0	1	3	3	1	3	1	0	0	3	1	0	0	0	1	0	3	1	3	1	3	3	1	0	0	0	3	1	0	3	0	0	1	0	3	0	1	3	0	0	0	0	0	1	3	0
avgbs_105134	1	1	1	1	3	3	3	3	3	3	0	0	1	3	1	3	3	0	0	3	3	3	3	0	1	1	3	0	3	3	3	3	1	3	0	3	0	1	0	0	3	3	1	1	3	3	1	3	0
avgbs_105135	1	1	1	1	3	3	3	3	3	3	0	0	1	3	1	3	3	0	0	3	3	3	3	0	1	1	3	0	3	3	3	3	1	3	0	3	0	1	0	0	3	3	1	1	3	3	1	3	0
avgbs_105136	0	1	1	1	3	3	0	3	0	3	0	0	1	3	3	3	3	0	0	3	1	0	0	0	1	1	3	0	3	1	3	0	3	0	1	1	3	3	3	3	1	1	3	3	1	1	1	3	3
avgbs_105137	0	1	1	1	3	3	0	3	0	3	0	0	1	3	3	3	3	0	0	3	1	0	0	0	1	1	3	0	3	1	3	0	3	0	1	1	3	3	3	3	1	1	3	3	1	1	1	3	3
avgbs_10514	0	0	1	1	3	3	3	3	0	0	0	1	1	0	1	3	1	0	0	0	3	0	1	3	1	3	0	0	0	0	3	3	3	3	3	1	0	3	1	3	0	0	0	0	1	0	3	1	1
avgbs_105141	1	3	3	1	1	3	1	1	1	3	3	3	1	3	3	3	3	3	3	1	1	3	3	1	3	1	3	1	1	3	3	1	3	1	3	3	1	3	3	3	3	1	3	1	3	3	3	3	1
avgbs_105148	3	1	1	1	3	3	1	3	1	3	0	3	1	3	3	3	3	0	1	3	1	3	1	3	1	1	3	0	3	1	3	1	3	1	1	1	0	0	3	3	1	0	3	0	0	1	1	3	3
avgbs_105149	1	3	1	1	3	3	3	3	1	3	1	0	3	3	1	1	3	3	1	3	3	0	3	3	1	3	1	0	1	1	1	3	3	3	3	1	0	0	1	3	1	3	3	3	3	1	3	0	3
avgbs_10515	3	3	3	1	3	3	3	3	3	1	3	3	1	1	3	1	3	1	3	3	3	1	1	1	3	1	1	1	3	1	3	3	3	1	3	1	3	3	1	3	1	3	3	3	3	1	3	3	2
avgbs_105150	1	3	1	1	3	3	3	3	1	3	1	0	3	3	1	1	3	3	1	3	3	0	3	3	1	3	1	0	1	1	1	3	3	3	3	1	0	0	1	3	1	3	3	3	3	1	3	0	3
avgbs_105151	1	1	3	3	3	1	1	3	3	1	3	3	3	1	3	3	3	1	3	3	1	3	1	1	3	3	3	3	1	3	1	3	3	3	3	3	1	3	3	1	3	1	1	1	1	2	1	3	1
avgbs_105152	1	1	3	3	3	1	1	3	3	1	3	3	3	1	3	3	3	1	3	3	1	3	1	1	3	3	3	3	1	3	1	3	3	3	3	3	1	3	3	1	3	1	1	1	1	2	1	3	1
avgbs_105155	1	3	3	3	3	0	0	3	3	3	0	0	1	3	3	1	3	0	0	1	3	3	1	0	1	3	0	3	3	3	3	3	1	1	3	1	0	3	3	3	1	3	0	0	0	1	1	1	3
avgbs_105159	1	3	1	1	1	1	1	1	0	0	3	0	1	3	3	3	1	0	1	3	1	1	3	1	3	1	3	3	3	3	1	3	1	3	1	3	0	3	3	3	1	1	1	3	1	3	1	1	1
avgbs_105161	3	3	0	1	3	3	3	3	3	0	3	0	1	0	3	1	0	1	3	3	3	0	1	1	3	1	1	1	3	1	3	0	0	1	3	1	0	3	1	3	1	3	0	0	3	0	3	3	3
avgbs_105163	0	0	1	1	3	1	3	3	0	1	1	0	0	1	0	0	3	0	1	0	1	0	3	1	1	1	1	0	0	0	1	0	3	3	0	1	0	1	1	0	0	0	0	0	0	3	3	0	0
avgbs_105164	0	0	1	1	3	1	3	3	0	1	1	0	0	1	0	0	3	0	1	0	1	0	3	1	1	1	1	0	0	0	1	0	3	3	0	1	0	1	1	0	0	0	0	0	0	3	3	0	0
avgbs_105169	3	2	1	3	1	1	1	1	3	3	3	1	1	3	1	3	3	3	1	3	3	3	2	1	3	3	1	1	3	3	1	3	3	3	1	3	3	1	1	1	1	3	1	3	3	1	3	3	1
avgbs_105171	1	0	0	0	1	3	0	1	3	1	3	0	0	2	0	0	1	0	3	3	1	0	1	0	3	1	0	0	3	0	1	1	3	3	1	1	0	1	0	0	3	0	3	1	3	0	1	3	0
avgbs_105172	1	0	0	0	1	3	0	1	3	1	3	0	0	2	0	0	1	0	3	3	1	0	1	0	3	1	0	0	3	0	1	1	3	3	1	1	0	1	0	0	3	0	3	1	3	0	1	3	0
avgbs_105177	3	3	3	1	3	3	3	3	3	1	3	3	1	1	3	1	3	0	3	3	3	1	1	1	3	1	1	1	3	1	3	3	3	1	3	1	3	3	1	3	1	3	3	3	0	1	3	3	3
avgbs_105185	1	1	3	3	1	3	3	1	3	1	3	1	3	1	1	1	1	1	3	3	1	3	1	3	3	1	3	1	3	3	1	1	3	2	1	1	1	1	3	1	3	1	3	1	0	0	1	3	1
avgbs_105194	0	1	0	3	1	3	3	1	0	1	3	0	0	1	1	1	0	0	3	3	1	0	1	0	3	1	3	0	3	3	0	0	3	3	1	1	0	1	3	1	3	0	0	1	0	0	1	3	0
avgbs_105207	0	1	1	1	0	3	3	3	0	0	3	0	0	0	1	0	0	0	1	0	3	3	3	0	1	1	0	0	3	0	1	3	0	3	1	0	1	1	3	0	3	0	1	3	0	3	1	3	0
avgbs_105214	3	3	3	1	3	3	3	3	3	1	3	3	1	1	3	1	3	0	3	3	3	3	1	1	3	1	1	1	3	1	3	3	3	1	3	1	0	3	1	3	1	3	3	3	3	1	3	3	3
avgbs_105215	3	3	3	1	3	3	3	3	3	1	3	3	1	1	3	1	3	0	3	3	3	3	1	1	3	1	1	1	3	1	3	3	3	1	3	1	0	3	1	3	1	3	3	3	3	1	3	3	3
avgbs_105216	3	3	3	1	3	3	3	3	3	1	3	3	1	1	3	1	3	0	3	3	3	3	1	1	3	1	1	1	3	1	3	3	3	1	3	1	0	3	1	3	1	3	3	3	3	1	3	3	3
avgbs_105224	1	1	3	3	1	3	3	1	3	1	3	1	3	1	1	1	1	1	0	3	1	3	1	3	3	1	3	1	2	3	1	1	3	3	1	1	1	1	3	1	3	1	3	1	3	3	1	3	1
avgbs_105227	1	1	0	1	2	3	3	3	3	3	3	1	3	3	1	3	3	0	1	1	3	3	3	1	1	1	3	0	3	3	1	0	1	3	1	3	0	0	3	3	3	3	1	3	3	3	1	3	1
avgbs_105228	1	3	3	1	3	3	3	3	3	3	1	1	1	3	1	2	1	3	1	1	1	3	3	3	1	1	3	1	1	3	3	1	1	1	3	1	3	1	3	1	3	1	3	1	1	1	1	3	1
avgbs_10523	3	3	0	1	3	1	0	3	1	1	0	1	3	3	1	3	1	0	0	3	2	1	3	3	3	1	0	1	3	0	1	3	3	3	3	1	0	1	1	1	3	0	0	1	0	0	3	3	1
avgbs_105234	1	1	1	1	3	1	0	3	3	1	3	0	1	1	1	3	1	3	3	3	1	3	1	3	3	1	1	0	3	1	3	3	1	0	1	1	1	1	0	3	1	0	0	1	0	1	3	1	1
avgbs_10525	0	3	1	3	3	3	3	3	0	0	0	0	1	3	1	3	1	0	0	3	1	3	1	3	3	1	0	1	1	3	1	3	1	1	3	1	0	0	3	1	3	0	1	1	0	0	1	3	1
avgbs_10526	0	3	1	3	3	3	3	3	0	0	0	0	1	3	1	3	1	0	0	3	1	3	1	3	3	1	0	1	1	3	1	3	1	1	3	1	0	0	3	1	3	0	1	1	0	0	1	3	1
avgbs_105260	3	3	3	1	3	3	0	3	3	1	3	3	1	1	3	1	0	0	3	3	3	1	1	0	3	1	0	0	3	1	3	3	3	1	3	1	3	3	1	0	1	0	0	3	3	1	3	3	3
avgbs_105266	3	3	3	3	1	1	1	1	3	0	1	1	3	1	1	3	1	0	1	1	1	1	1	3	1	3	1	3	3	1	3	3	1	3	3	1	3	1	3	1	1	0	1	3	1	1	3	1	1
avgbs_105267	0	1	1	1	3	3	1	3	0	3	0	0	0	3	3	3	3	0	0	3	1	3	1	3	1	1	3	0	0	1	3	1	3	1	1	1	0	3	0	0	1	1	0	0	1	0	1	3	3
avgbs_105269	3	1	1	3	1	3	1	1	3	0	0	0	3	3	3	3	1	0	3	1	3	0	1	1	1	3	3	3	1	0	3	3	1	1	1	1	0	3	0	3	1	0	1	3	3	0	3	3	1
avgbs_105272	0	1	3	1	2	1	3	3	1	1	0	3	1	1	3	1	1	0	1	3	1	0	1	3	3	3	1	0	3	1	1	3	3	1	1	3	3	0	0	1	1	3	1	0	0	1	3	3	3
avgbs_105284	3	3	3	1	3	3	3	3	0	1	3	3	1	1	3	1	3	1	3	3	3	1	1	1	3	1	1	1	3	1	3	3	3	0	3	1	3	3	1	3	1	3	3	3	0	0	3	3	0
avgbs_105285	3	3	3	1	3	3	3	3	0	1	3	3	1	1	3	1	3	1	3	3	3	1	1	1	3	1	1	1	3	1	3	3	3	0	3	1	3	3	1	3	1	3	3	3	0	0	3	3	0
avgbs_105294	1	3	1	3	1	0	0	1	1	0	1	0	3	3	3	1	3	0	1	1	3	3	1	1	1	1	3	0	3	1	1	3	0	3	1	3	0	3	0	0	1	1	1	3	0	1	1	1	0
avgbs_105298	1	3	3	1	3	1	1	3	3	3	1	3	1	3	3	1	3	3	3	1	3	3	1	3	1	3	3	3	3	3	3	3	1	1	3	1	1	1	3	3	1	3	3	3	1	1	1	1	3
avgbs_105299	1	3	3	1	3	1	1	3	3	3	1	3	1	3	3	1	3	3	3	1	3	3	1	3	1	3	3	3	3	3	3	3	1	1	3	1	1	1	3	3	1	3	3	3	1	1	2	1	3
avgbs_105311	3	2	3	3	3	1	1	3	3	0	1	3	3	1	1	3	1	0	3	3	1	3	1	3	3	1	1	3	3	3	3	1	3	3	1	1	1	3	3	1	3	3	1	1	3	1	1	3	1
avgbs_105313	3	2	3	3	3	1	1	3	3	0	1	3	3	1	1	3	1	0	3	3	1	3	1	3	3	1	1	3	3	3	3	1	3	3	1	1	1	3	3	1	3	3	1	1	3	1	1	3	1
avgbs_105330	1	1	0	3	1	3	1	1	1	1	0	0	3	0	3	1	3	0	0	3	3	3	3	3	1	1	1	0	3	0	1	1	1	3	1	3	0	0	3	3	1	0	1	0	0	0	3	3	0
avgbs_105341	1	1	3	0	3	3	3	3	0	0	0	1	1	3	1	3	1	0	0	1	3	0	1	3	1	3	0	1	3	3	1	3	3	3	3	1	0	3	1	0	3	0	1	3	1	1	3	1	1
avgbs_105342	1	1	3	0	3	3	3	3	0	0	0	1	1	3	1	3	1	0	0	1	3	0	1	3	1	3	0	1	3	3	1	3	3	3	3	1	0	3	1	0	3	0	1	3	1	1	3	1	1
avgbs_105356	1	1	3	3	1	3	3	1	3	1	3	1	3	0	1	1	1	0	3	3	1	3	1	3	3	1	3	1	3	3	1	0	3	3	1	1	0	1	3	1	3	0	3	1	0	3	1	3	1
avgbs_105357	1	1	3	3	1	3	3	1	0	1	0	1	3	0	1	1	1	0	3	3	1	3	1	3	3	1	3	0	3	0	1	1	0	3	1	1	0	2	3	1	3	0	0	1	0	3	1	3	1
avgbs_105363	1	3	1	1	3	3	3	3	1	3	1	1	3	3	1	1	3	3	0	3	3	3	3	3	1	3	1	0	1	1	1	0	3	3	3	1	3	3	1	3	1	0	3	0	3	1	3	1	3
avgbs_105365	1	1	1	1	3	3	3	3	1	3	3	0	1	3	1	3	1	0	0	3	3	1	1	3	1	3	3	1	3	3	3	3	3	3	3	1	0	3	1	3	3	1	1	3	1	1	1	1	1
avgbs_105366	1	1	1	1	3	3	3	3	0	3	0	0	1	3	1	3	1	1	1	3	3	1	1	3	1	3	3	1	3	3	3	3	3	3	3	1	0	3	1	3	3	0	1	3	0	1	3	1	1
avgbs_105368	1	3	1	1	3	3	3	3	0	3	0	1	1	3	1	1	3	3	0	3	3	3	3	3	3	3	1	0	1	1	1	3	3	3	1	1	0	3	1	3	1	0	1	3	1	1	3	1	3
avgbs_105369	1	3	1	1	3	3	3	3	1	0	0	1	1	3	1	1	3	0	0	2	3	3	3	3	3	3	1	0	1	1	1	0	3	3	1	1	0	3	1	3	1	0	0	3	0	1	3	1	0
avgbs_105370	1	3	3	3	0	1	1	3	0	1	0	0	3	1	3	3	3	0	3	3	1	0	1	1	3	3	3	0	1	3	1	0	3	3	3	3	0	3	3	0	3	0	0	1	0	0	1	3	1
avgbs_105371	1	3	3	3	0	1	1	3	0	1	0	0	3	1	3	3	3	0	3	3	1	0	1	1	3	3	3	0	1	3	1	0	3	3	3	3	0	3	3	0	3	0	0	1	0	0	1	3	1
avgbs_105372	1	3	3	3	0	1	1	3	0	1	0	0	3	1	3	3	3	0	3	3	1	0	1	1	3	3	3	0	1	3	1	0	3	3	3	3	0	3	3	0	3	0	0	1	0	0	1	3	1
avgbs_105374	1	3	1	1	3	3	3	3	1	3	0	0	1	3	1	1	3	3	0	3	3	3	3	3	3	3	2	0	1	1	1	3	3	3	1	1	1	3	1	2	1	1	0	3	1	1	3	1	3
avgbs_105375	1	1	3	3	1	3	3	1	3	1	3	0	3	1	1	1	1	0	0	3	1	3	1	3	3	1	0	0	3	3	1	1	3	3	1	1	0	1	3	1	3	1	3	1	3	0	1	3	1
avgbs_105376	1	1	1	3	3	3	1	3	1	3	0	3	1	3	3	3	3	1	1	1	1	3	1	3	1	3	3	0	3	0	3	1	3	3	1	1	0	3	3	3	1	0	0	3	0	1	1	1	3
avgbs_105382	1	3	1	1	3	0	3	3	1	0	0	1	1	3	1	1	3	3	0	3	3	3	3	3	3	3	1	0	1	1	1	3	3	3	3	1	0	3	1	3	1	1	1	3	3	0	3	1	3
avgbs_105383	1	1	1	1	3	3	3	3	1	3	3	0	0	3	1	3	1	0	1	3	3	0	1	3	1	3	3	0	3	3	3	3	3	3	3	1	3	3	1	3	3	0	1	3	1	1	3	1	1
avgbs_105384	1	1	1	1	3	3	3	3	1	3	3	0	0	3	1	3	1	0	1	3	3	0	1	3	1	3	3	0	3	3	3	3	3	3	3	1	3	3	1	3	3	0	1	3	1	1	3	1	1
avgbs_105391	1	3	1	3	1	3	3	1	0	3	1	0	3	3	3	1	3	3	0	1	3	1	1	1	1	1	3	3	3	1	1	3	3	3	1	3	3	3	3	3	3	3	1	3	1	3	3	1	0
avgbs_105392	3	1	0	1	3	3	1	3	1	0	1	0	1	3	3	3	3	0	1	3	1	3	1	3	1	1	0	0	3	1	3	1	3	1	1	1	3	0	0	0	1	0	3	3	0	0	1	3	3
avgbs_105409	1	1	3	3	1	1	1	1	3	3	3	1	3	3	1	1	3	0	1	3	3	3	3	1	1	1	1	0	1	1	1	0	1	1	3	3	1	1	1	3	3	1	0	3	3	1	1	1	1
avgbs_105410	1	1	3	3	1	1	1	1	3	3	3	1	3	3	1	1	3	0	1	3	3	3	3	1	1	1	1	0	1	1	1	0	1	1	3	3	1	1	1	3	3	1	0	3	3	1	1	1	1
avgbs_10542	1	1	1	3	3	1	1	3	3	3	3	1	1	2	1	3	3	3	1	1	3	3	1	3	1	3	1	3	3	1	1	3	3	3	1	1	1	1	1	1	1	3	3	1	1	3	1	1	1
avgbs_105420	1	1	1	1	1	1	1	1	1	0	3	1	1	1	3	3	3	0	3	3	3	3	3	1	1	3	3	3	1	0	3	1	3	1	3	1	3	3	3	3	3	3	1	1	3	3	3	1	1
avgbs_105427	1	3	3	3	3	1	1	3	3	0	1	3	1	3	2	1	3	3	3	1	3	3	1	3	1	3	3	0	3	3	3	3	1	1	3	1	1	2	3	3	1	3	3	3	1	1	1	1	3
avgbs_105428	1	1	1	3	3	1	1	3	3	3	3	1	1	3	2	3	3	3	1	1	3	3	1	3	1	3	1	3	3	1	1	3	3	3	1	1	1	1	1	1	1	3	3	1	1	3	1	1	1
avgbs_105431	1	3	0	0	3	1	0	3	0	0	0	3	1	0	3	1	3	0	0	1	3	3	1	0	1	3	0	0	3	0	3	0	0	1	3	1	1	1	3	3	1	3	0	0	1	1	1	0	3
avgbs_105432	3	1	0	3	3	1	0	3	1	3	1	1	3	1	3	1	1	0	1	1	3	1	1	1	3	3	3	1	1	3	1	1	3	1	1	3	1	1	1	1	1	0	0	3	3	3	1	3	1
avgbs_105436	3	3	3	0	3	3	0	2	0	0	3	0	1	0	3	1	3	0	0	3	3	1	1	1	3	1	0	0	3	1	3	0	3	1	3	1	0	0	1	3	0	0	3	3	3	1	3	3	3
avgbs_105438	1	1	0	1	3	3	1	3	0	1	3	3	1	1	3	3	1	3	0	3	1	3	3	3	3	1	1	0	3	0	3	0	1	3	1	1	0	1	0	1	1	0	0	0	0	1	3	1	1
avgbs_105439	1	3	3	3	3	1	1	3	0	3	1	3	1	3	3	1	3	3	3	1	3	3	1	3	1	3	3	3	3	3	1	3	0	3	3	1	1	1	3	3	3	0	3	3	1	1	1	1	3
avgbs_10544	0	1	0	1	1	3	3	3	0	0	3	0	0	1	1	1	3	0	1	1	3	0	3	1	3	1	3	3	0	0	3	3	0	1	1	1	0	0	0	1	1	0	1	0	0	0	3	1	0
avgbs_105443	1	3	1	1	3	3	3	3	1	3	0	0	1	3	1	1	3	3	0	3	3	0	3	3	3	3	1	0	1	1	1	3	3	2	1	1	3	3	1	3	1	3	1	3	0	1	3	1	3
avgbs_105445	1	2	1	1	1	1	1	1	3	3	1	1	1	1	1	1	1	1	3	3	1	1	1	3	3	3	1	3	3	3	1	1	3	3	3	1	3	1	1	3	1	1	1	3	1	3	1	1	2
avgbs_105451	0	1	1	1	1	3	3	3	1	0	0	0	3	0	1	1	3	0	1	1	3	3	3	1	3	1	3	0	1	0	3	3	3	1	1	1	0	1	3	1	1	0	1	3	0	0	3	1	1
avgbs_105457	3	1	0	3	1	1	1	1	0	3	0	0	0	3	1	3	3	0	1	3	3	3	3	1	3	0	1	0	3	3	1	0	3	3	1	3	3	1	3	1	1	3	0	3	3	0	3	3	1
avgbs_10546	1	2	3	3	1	1	3	1	3	3	3	3	3	1	3	1	1	1	1	1	1	3	1	3	1	1	3	3	3	1	3	3	1	3	1	1	3	1	3	3	1	3	1	3	3	3	1	3	3
avgbs_105461	3	2	3	3	1	3	3	3	3	1	1	3	3	1	3	3	1	1	3	3	3	1	1	1	1	1	3	1	1	3	1	3	2	1	3	1	1	3	3	1	3	1	1	3	1	1	1	1	1
avgbs_105462	3	2	3	3	1	3	3	3	3	1	1	3	3	1	3	3	1	1	3	3	3	1	1	1	1	1	3	1	1	3	1	3	2	1	3	1	1	3	3	1	3	1	1	3	1	1	1	1	1
avgbs_105474	1	1	1	1	3	3	3	3	1	0	3	3	1	3	1	1	1	0	1	1	3	3	1	3	1	3	3	1	3	3	3	3	3	3	3	3	3	3	1	3	1	1	1	1	3	3	1	1	3
avgbs_105475	1	1	1	1	3	3	3	3	1	0	3	3	1	3	1	1	1	0	1	1	3	3	1	3	1	3	3	1	3	3	3	3	3	3	3	3	3	3	1	3	1	1	1	1	3	3	1	1	3
avgbs_105490	1	3	1	3	3	0	0	3	0	0	0	3	3	3	1	3	1	0	1	1	3	3	3	0	1	3	1	0	3	1	3	3	3	1	3	1	0	3	3	1	3	0	1	1	1	1	1	1	3
avgbs_105491	1	3	1	3	3	0	0	3	0	0	0	3	3	3	1	3	1	0	1	1	3	3	3	0	1	3	1	0	3	1	3	3	3	1	3	1	0	3	3	1	3	0	1	1	1	1	1	1	3
avgbs_105495	1	3	1	1	3	3	3	3	1	0	0	0	1	3	1	1	3	0	0	3	3	3	3	3	3	3	1	0	1	0	1	3	3	3	1	1	0	3	1	3	1	0	0	0	1	1	3	1	3
avgbs_105503	3	3	3	1	3	3	3	2	0	1	3	0	1	1	3	1	3	0	3	3	3	1	1	1	3	1	1	1	3	1	3	3	3	1	3	1	3	3	1	3	1	3	3	3	3	1	3	3	3
avgbs_105504	3	3	3	1	3	3	3	2	0	1	3	0	1	1	3	1	3	0	3	3	3	1	1	1	3	1	1	1	3	1	3	3	3	1	3	1	3	3	1	3	1	3	3	3	3	1	3	3	3
avgbs_105505	1	0	3	1	3	0	3	3	0	3	0	1	1	0	1	2	1	0	0	1	1	0	0	0	1	0	3	0	1	0	3	1	1	1	3	1	0	0	0	1	3	0	3	1	0	0	1	3	0
avgbs_10551	1	1	3	3	1	3	3	1	3	1	3	1	1	3	1	1	3	3	1	3	3	3	3	1	1	3	1	1	1	1	1	1	1	1	3	3	3	1	1	3	3	1	1	1	1	1	1	1	1
avgbs_105513	2	1	1	1	3	3	3	3	2	1	3	3	1	1	3	3	1	0	3	3	1	3	3	1	3	1	3	1	1	1	3	3	3	3	1	1	1	1	3	3	1	3	3	1	3	3	2	1	3
avgbs_105515	1	3	3	2	3	1	2	3	3	3	1	0	1	3	3	1	3	3	3	1	3	3	1	0	1	3	3	0	3	3	3	3	1	1	3	1	1	1	3	3	1	3	3	0	1	1	1	1	3
avgbs_105519	3	3	3	1	3	3	3	3	0	1	3	0	1	1	3	2	3	1	3	3	3	1	1	1	3	1	1	0	3	1	3	3	3	1	3	1	3	3	1	3	1	0	3	3	0	1	3	3	3
avgbs_10552	1	1	3	3	1	3	3	1	3	1	3	1	1	3	1	1	3	3	1	3	3	3	3	1	1	3	1	1	1	1	1	1	1	1	3	3	3	1	1	3	3	1	1	1	1	1	1	1	1
avgbs_105521	3	0	0	1	0	3	0	3	0	3	0	0	1	3	3	0	3	0	0	3	1	0	1	0	1	1	3	0	3	1	3	1	3	0	1	1	0	0	3	0	0	0	0	0	1	0	1	3	0
avgbs_105527	1	1	1	1	3	0	3	3	1	0	3	0	1	3	1	0	1	1	0	3	3	1	1	0	0	0	0	1	3	3	3	3	3	3	0	1	0	3	1	3	0	1	0	0	1	0	0	1	1
avgbs_105528	1	1	1	1	3	0	3	3	1	0	3	0	1	3	1	0	1	1	0	3	3	1	1	0	0	0	0	1	3	3	3	3	3	3	0	1	0	3	1	3	0	1	0	0	1	0	0	1	1
avgbs_105529	1	1	1	1	3	0	3	3	1	0	3	0	1	3	1	0	1	1	0	3	3	1	1	0	0	0	0	1	3	3	3	3	3	3	0	1	0	3	1	3	0	1	0	0	1	0	0	1	1
avgbs_105535	1	3	1	3	1	3	3	1	0	3	0	1	3	3	3	1	3	0	1	1	3	1	1	1	1	1	0	3	3	1	1	3	3	3	1	3	3	3	3	3	3	3	1	3	0	0	3	1	3
avgbs_105536	1	3	1	3	1	3	3	1	0	3	0	1	3	3	3	1	3	0	1	1	3	1	1	1	1	1	0	3	3	1	1	3	3	3	1	3	3	3	3	3	3	3	1	3	0	0	3	1	3
avgbs_105540	0	3	3	3	3	1	1	3	3	3	0	0	0	3	3	1	3	3	3	1	3	3	1	3	1	3	3	0	3	3	3	3	1	0	3	1	1	1	0	3	1	3	3	3	1	1	1	1	3
avgbs_105545	3	2	3	1	3	1	3	3	0	3	3	3	1	3	1	3	3	3	3	3	2	1	3	3	1	1	1	1	1	3	1	1	1	1	3	1	1	3	3	1	3	3	1	1	3	1	3	1	1
avgbs_105547	3	0	1	1	3	3	1	3	0	3	1	0	1	3	3	3	0	1	0	1	1	3	1	3	1	0	3	0	3	1	3	0	3	0	1	1	3	3	3	0	1	0	0	3	0	0	1	1	3
avgbs_105548	1	1	3	0	3	0	0	3	0	0	0	0	1	0	1	3	1	0	0	0	3	0	1	3	1	3	0	0	1	0	1	0	3	0	3	1	0	0	1	3	3	0	0	0	0	0	3	0	0
avgbs_105549	1	1	3	0	3	0	0	3	0	0	0	0	1	0	1	3	1	0	0	0	3	0	1	3	1	3	0	0	1	0	1	0	3	0	3	1	0	0	1	3	3	0	0	0	0	0	3	0	0
avgbs_105552	3	3	1	1	3	3	1	3	0	3	1	3	1	0	2	3	3	0	1	1	1	3	1	3	1	1	3	0	3	1	3	1	0	3	1	1	3	3	3	3	1	0	3	3	0	0	1	1	3
avgbs_105557	0	0	0	1	3	0	3	3	0	0	0	3	1	1	3	1	0	0	0	3	3	1	1	1	3	1	1	0	3	0	3	3	0	1	3	1	3	3	0	0	1	0	3	0	0	0	3	3	0
avgbs_105568	1	1	3	3	3	1	3	3	3	3	0	3	3	1	3	3	1	0	3	3	1	1	3	3	1	3	1	3	3	1	3	1	3	3	1	1	3	3	3	1	3	3	1	1	3	1	1	3	1
avgbs_105569	3	3	1	1	3	3	3	3	0	3	0	3	3	3	1	1	1	0	1	1	3	3	1	3	3	3	3	1	0	2	3	3	3	3	3	3	0	0	1	3	1	1	0	1	0	1	1	1	3
avgbs_105574	1	1	3	3	1	3	3	1	3	1	3	1	3	1	1	1	1	1	3	3	1	3	1	3	3	1	3	1	3	3	1	1	3	3	1	1	1	1	3	1	3	1	3	1	3	3	1	3	1
avgbs_105576	0	3	0	0	3	0	3	3	3	3	0	0	0	3	1	0	1	0	0	1	1	0	3	3	1	1	3	0	1	0	3	0	1	0	3	1	3	1	0	1	0	1	0	0	0	1	1	0	0
avgbs_105577	1	1	3	1	3	1	3	3	0	0	3	0	1	1	3	1	1	3	1	1	3	3	3	3	1	3	3	0	1	1	2	3	1	3	1	1	1	3	1	1	1	1	1	1	3	3	1	1	1
avgbs_10558	1	3	3	1	1	3	1	1	0	0	0	0	1	0	1	0	1	0	0	1	1	1	1	1	0	3	3	0	1	0	0	0	3	3	3	3	0	0	3	0	1	0	3	3	0	0	3	3	1
avgbs_105580	3	1	1	1	1	3	3	3	1	0	3	3	3	1	1	1	3	0	1	1	3	3	3	1	3	1	3	3	1	1	3	3	3	1	1	1	1	1	3	1	1	1	1	3	1	1	3	1	1
avgbs_105581	1	1	3	3	1	3	3	1	3	1	3	1	3	1	1	1	1	1	3	3	1	3	1	3	3	1	3	1	3	3	1	1	3	3	1	1	1	1	3	1	3	1	3	1	3	3	1	3	1
avgbs_105582	1	1	3	3	1	3	3	1	3	1	3	1	3	1	1	1	1	1	3	3	1	3	1	3	3	1	3	1	3	3	1	1	3	3	1	1	1	1	3	1	3	1	3	1	3	3	1	3	1
avgbs_105586	1	3	1	1	1	1	0	1	0	0	0	0	1	3	3	0	1	0	0	3	1	1	3	1	3	1	3	3	3	3	1	3	1	3	1	3	0	3	0	0	1	1	1	3	1	3	1	1	1
avgbs_105590	3	1	0	3	3	0	0	3	0	3	0	0	3	1	1	3	1	0	0	0	1	1	1	3	3	1	1	0	3	0	3	0	3	3	1	1	1	3	3	1	3	0	0	1	0	3	1	0	1
avgbs_105593	1	1	1	1	3	3	0	3	0	3	0	0	1	3	1	3	1	0	0	3	0	0	0	0	1	3	0	1	3	3	1	3	0	0	3	1	3	0	1	0	3	0	0	0	0	0	3	1	0
avgbs_105597	1	3	3	3	1	1	3	1	3	1	3	1	1	1	3	3	1	3	3	1	1	1	3	1	1	3	3	3	1	3	1	3	1	3	1	1	3	1	1	1	1	0	0	3	3	1	3	3	3
avgbs_10560	3	2	1	3	3	1	3	2	3	3	3	1	3	1	2	1	1	1	1	1	3	1	1	1	1	3	3	3	1	1	3	3	3	3	1	1	1	1	3	3	3	1	1	3	1	1	3	3	3
avgbs_105600	0	1	0	1	3	3	0	3	0	3	3	0	1	3	1	3	3	0	0	3	3	3	0	1	0	0	3	0	3	3	3	3	1	3	1	3	0	1	0	3	3	3	1	1	0	3	1	3	1
avgbs_105607	2	3	1	1	3	3	3	2	1	3	1	1	1	3	1	1	3	0	1	3	3	2	3	3	3	3	1	1	1	1	1	3	3	3	1	1	1	3	1	3	1	2	1	3	1	1	3	1	3
avgbs_10562	3	1	3	1	2	2	3	1	3	3	1	3	1	3	1	1	2	1	1	1	3	3	3	3	3	3	3	1	1	1	3	1	3	3	2	3	3	3	3	3	1	0	3	1	3	3	1	1	1
avgbs_10563	3	1	1	1	3	3	1	3	1	3	0	0	0	3	3	3	0	0	1	3	1	3	1	0	1	1	3	3	3	0	3	0	3	0	1	1	0	3	3	3	2	0	3	3	0	0	1	3	3
avgbs_105632	3	1	3	1	3	1	3	3	1	3	1	1	1	3	3	3	1	1	0	1	1	3	1	1	3	1	1	1	1	0	3	1	3	3	1	3	1	1	1	1	3	1	1	3	1	1	1	1	3
avgbs_10564	3	1	1	1	3	3	1	3	1	3	0	0	0	3	3	3	0	0	1	3	1	3	1	0	1	1	3	3	3	0	3	0	3	0	1	1	0	3	3	3	2	0	3	3	0	0	1	3	3
avgbs_105642	0	3	1	1	3	1	0	3	3	0	3	0	1	1	1	0	3	0	0	3	3	1	3	3	1	1	1	0	0	0	1	0	0	1	3	1	0	3	3	1	3	0	1	1	0	0	3	3	0
avgbs_105653	1	1	3	3	1	1	3	1	3	3	3	3	3	1	3	1	1	1	1	0	1	3	1	3	1	1	3	0	3	1	3	3	1	3	1	1	3	1	3	3	1	3	1	3	3	3	1	3	3
avgbs_105654	1	1	3	3	1	1	3	1	3	3	3	3	3	1	3	1	1	1	1	0	1	3	1	3	1	1	3	0	3	1	3	3	1	3	1	1	3	1	3	3	1	3	1	3	3	3	1	3	3
avgbs_105659	1	2	3	2	3	1	3	3	3	3	3	3	3	1	3	2	1	3	3	3	1	1	3	1	1	3	1	3	3	1	3	1	3	3	1	1	3	3	3	1	3	3	1	1	3	1	1	3	1
avgbs_105663	3	1	1	1	3	3	1	3	1	3	1	3	1	3	3	3	3	0	1	3	1	3	1	3	1	1	3	3	3	1	3	1	3	1	1	1	3	3	3	3	1	1	3	3	3	1	1	3	0
avgbs_105674	1	0	3	1	1	1	3	1	0	0	0	0	3	0	3	1	3	0	3	0	3	1	3	0	3	1	3	0	0	3	3	0	3	3	1	2	0	1	0	0	1	0	3	0	0	0	0	0	1
avgbs_105679	0	3	0	1	3	3	0	3	3	0	0	0	0	0	1	3	1	3	0	0	1	0	3	3	1	1	3	0	1	3	1	0	0	1	3	1	3	3	0	1	3	0	3	1	0	1	1	0	3
avgbs_105680	3	1	1	1	1	3	3	3	1	0	0	3	3	1	1	1	3	0	1	1	3	3	3	1	3	1	3	0	1	1	3	3	3	1	1	1	0	1	3	1	1	0	1	3	1	1	3	1	1
avgbs_105681	0	3	0	1	3	0	3	3	0	0	0	0	0	0	3	1	3	0	3	3	3	1	0	0	3	1	1	0	0	1	0	0	3	1	0	1	0	3	1	3	1	0	3	0	0	1	3	0	0
avgbs_105684	1	1	3	3	3	3	3	3	1	0	0	1	1	3	1	3	1	0	1	1	3	1	1	1	1	3	3	1	3	3	1	3	3	1	3	1	3	3	1	3	3	1	1	3	1	1	3	1	1
avgbs_105686	3	1	1	3	3	2	1	3	3	3	3	1	1	1	1	3	3	3	1	1	3	3	3	3	3	3	1	1	3	3	1	3	3	3	1	3	3	1	1	1	1	3	3	3	3	1	3	3	1
avgbs_10569	2	3	1	3	1	3	0	1	3	3	3	3	3	3	3	3	1	0	0	3	1	0	3	1	3	3	1	3	1	1	3	3	1	1	1	3	3	3	1	1	1	3	0	0	1	3	3	1	1
avgbs_105690	3	1	1	3	3	2	1	3	3	3	3	1	1	1	1	3	3	3	1	1	3	3	3	3	3	3	1	1	3	3	1	3	3	3	1	3	3	1	1	1	1	3	3	3	3	1	3	3	1
avgbs_105693	3	1	1	3	1	1	1	1	0	3	3	0	1	3	1	3	3	3	1	3	3	3	3	1	3	1	1	3	3	0	1	2	3	3	1	3	3	1	3	1	1	3	1	3	3	1	3	3	1
avgbs_105706	1	1	3	3	3	3	3	3	1	0	0	1	1	3	1	3	1	0	1	1	3	1	1	1	1	3	3	1	3	3	1	3	3	1	3	1	3	3	1	3	3	1	1	3	1	1	3	1	1
avgbs_105707	1	1	3	3	3	3	3	3	1	0	0	1	1	3	1	3	1	0	1	1	3	1	1	1	1	3	3	1	3	3	1	3	3	1	3	1	3	3	1	3	3	1	1	3	1	1	3	1	1
avgbs_10571	1	0	1	1	3	3	3	3	3	1	3	3	1	1	3	3	1	0	3	3	0	3	3	1	3	1	3	0	1	1	3	3	3	3	1	3	1	1	3	3	1	0	0	1	3	0	3	1	3
avgbs_105711	0	0	0	1	1	1	1	1	3	3	0	1	1	1	1	1	1	0	3	3	1	1	1	3	1	3	1	0	3	0	1	0	1	3	3	1	0	1	0	3	1	0	1	3	0	3	1	1	0
avgbs_105712	0	0	0	1	1	1	1	1	3	3	0	1	1	1	1	1	1	0	3	3	1	1	1	3	1	3	1	0	3	0	1	0	1	3	3	1	0	1	0	3	1	0	1	3	0	3	1	1	0
avgbs_105719	3	1	1	1	3	1	3	3	1	1	1	1	2	1	3	3	3	0	1	3	1	1	3	1	1	1	0	0	3	3	1	3	3	3	2	1	1	1	1	1	3	0	1	3	0	3	3	3	3
avgbs_10572	3	1	1	1	3	3	1	3	1	3	1	3	1	3	3	3	3	1	0	1	1	3	1	3	2	1	3	3	3	1	3	1	3	3	2	1	3	3	3	3	1	1	3	3	3	1	1	1	3
avgbs_105722	0	0	0	0	3	3	0	3	1	0	0	0	1	3	1	1	3	0	0	3	3	3	3	3	0	3	1	0	1	1	0	3	3	3	1	1	1	3	0	3	1	0	0	3	0	0	3	0	0
avgbs_105725	1	1	1	1	3	3	3	3	3	1	3	0	1	1	3	3	1	0	0	3	1	3	3	1	3	1	0	1	1	1	3	3	3	3	1	3	1	1	3	3	1	0	3	1	3	3	3	1	3
avgbs_105740	3	1	0	0	3	0	3	3	3	0	0	1	3	3	0	0	0	0	0	1	1	0	3	3	3	1	0	0	0	0	1	3	0	3	1	1	0	0	3	0	3	0	0	1	0	1	1	1	3
avgbs_105753	0	1	3	0	1	0	3	1	3	0	0	1	3	1	1	1	1	0	3	3	1	3	0	3	3	1	3	1	3	3	1	1	3	3	1	1	0	1	3	1	3	1	3	1	3	3	1	3	1
avgbs_105759	1	3	3	3	1	3	0	1	0	3	0	1	3	3	2	1	3	3	1	1	3	3	3	0	1	3	3	1	1	3	1	1	3	1	3	3	3	3	1	3	3	0	0	3	1	1	1	1	1
avgbs_10576	1	1	0	3	3	1	1	3	0	0	0	0	3	1	3	1	1	0	0	0	1	3	1	0	2	3	3	3	1	3	0	1	3	3	3	3	0	3	3	1	3	0	0	0	1	0	1	3	1
avgbs_105760	3	1	3	1	3	1	1	3	3	3	3	3	1	1	3	3	3	1	3	0	3	3	3	3	1	3	3	3	1	1	3	3	3	3	3	3	3	3	3	1	1	1	1	2	1	3	1	2	3
avgbs_105770	1	1	3	3	0	0	0	3	0	3	0	0	1	3	1	3	1	0	1	1	3	1	1	1	1	3	3	1	3	3	1	0	0	3	3	1	3	3	0	3	3	0	0	0	0	0	3	1	1
avgbs_105773	3	3	1	3	3	3	3	3	3	1	3	1	1	1	1	3	3	1	3	1	3	3	3	1	3	1	3	3	3	3	1	1	3	3	1	3	1	1	3	3	3	3	3	1	3	1	1	1	3
avgbs_105774	3	1	0	1	0	0	3	3	1	1	0	0	3	1	3	3	3	0	1	3	1	0	3	1	1	1	0	0	3	0	0	3	3	3	0	1	1	1	0	1	3	3	1	3	1	0	3	3	3
avgbs_105775	3	1	0	1	0	0	3	3	1	1	0	0	3	1	3	3	3	0	1	3	1	0	3	1	1	1	0	0	3	0	0	3	3	3	0	1	1	1	0	1	3	3	1	3	1	0	3	3	3
avgbs_105778	3	1	1	3	3	1	3	3	1	1	0	1	1	1	3	1	1	1	1	1	3	1	1	3	3	1	2	3	3	1	3	3	3	1	1	3	1	1	0	3	3	0	1	0	1	0	3	3	3
avgbs_105782	1	1	0	3	3	1	3	3	3	3	0	1	1	1	3	0	1	3	1	0	3	3	3	3	1	3	0	0	3	1	1	3	0	3	1	3	1	0	0	1	1	0	1	1	3	3	3	1	1
avgbs_105783	1	1	0	3	3	1	3	3	3	3	0	1	1	1	3	0	1	3	1	0	3	3	3	3	1	3	0	0	3	1	1	3	0	3	1	3	1	0	0	1	1	0	1	1	3	3	3	1	1
avgbs_105784	3	1	0	3	3	0	0	3	1	3	3	1	3	3	3	0	1	0	0	3	3	1	1	1	0	0	3	0	0	3	1	0	3	1	1	0	0	3	1	0	1	0	0	3	0	0	1	3	1
avgbs_105785	1	0	1	0	1	3	0	3	1	0	3	0	1	1	3	1	0	0	1	0	0	3	3	0	1	1	1	3	1	0	1	0	1	3	1	1	0	0	0	0	3	0	0	0	0	0	3	3	0
avgbs_105786	1	0	1	0	1	3	0	3	1	0	3	0	1	1	3	1	0	0	1	0	0	3	3	0	1	1	1	3	1	0	1	0	1	3	1	1	0	0	0	0	3	0	0	0	0	0	3	3	0
avgbs_105788	3	1	1	1	3	1	3	0	0	0	0	0	3	0	3	0	3	0	0	3	1	0	0	1	1	1	0	0	3	0	1	0	3	3	3	0	0	1	1	0	3	3	0	0	0	0	3	0	3
avgbs_105802	1	1	0	3	1	3	3	1	0	0	3	1	3	1	1	1	1	0	0	3	1	3	0	3	0	1	0	1	3	3	0	1	3	0	0	1	0	1	0	1	3	0	3	1	3	0	0	0	1
avgbs_105811	1	3	1	3	1	3	3	1	0	3	3	3	3	3	2	1	3	3	1	1	3	2	1	1	1	1	3	3	3	1	1	1	3	3	1	3	3	3	3	3	1	1	1	3	3	1	1	1	3
avgbs_105817	0	3	1	0	1	0	1	1	1	0	0	0	1	3	3	1	1	0	0	1	3	0	3	3	1	3	0	1	1	3	3	0	1	3	3	1	0	1	0	3	3	0	0	0	0	0	3	3	1
avgbs_105818	1	3	3	1	1	3	1	1	0	0	1	1	0	3	1	1	1	0	1	1	0	0	0	0	3	3	0	1	1	1	3	1	3	3	3	3	1	3	1	0	1	1	0	3	3	0	3	3	0
avgbs_105825	3	1	1	3	1	3	1	1	3	3	3	1	3	3	3	3	1	0	3	1	3	1	1	1	1	3	3	0	1	1	1	1	1	3	1	3	1	3	1	3	1	0	3	3	3	3	3	3	0
avgbs_105826	1	0	3	0	0	1	0	3	3	0	1	0	1	3	0	1	0	0	0	1	0	0	1	3	0	2	0	0	3	0	1	0	1	1	3	1	0	1	0	0	0	0	3	3	1	0	1	1	0
avgbs_105830	3	1	0	0	0	3	0	1	0	3	0	3	1	0	1	0	0	1	3	1	3	3	3	3	3	3	0	1	0	0	0	1	3	3	1	3	1	0	3	1	1	3	0	1	3	3	0	3	0
avgbs_105834	1	3	3	3	3	1	1	3	3	3	1	3	1	3	3	1	3	3	3	1	3	3	1	3	1	3	3	3	3	3	1	3	1	3	3	1	1	1	3	3	3	3	0	3	1	1	1	1	3
avgbs_105835	1	0	3	3	3	1	0	3	3	3	0	0	1	0	3	1	3	3	0	1	3	3	1	0	1	3	0	0	3	3	1	0	1	3	3	1	1	0	0	3	3	0	3	3	0	0	1	1	0
avgbs_105836	1	3	3	3	3	1	1	3	3	3	1	3	1	3	3	1	3	3	3	1	3	3	1	3	1	3	3	3	3	3	1	3	1	3	3	1	1	1	3	3	3	3	0	3	1	1	1	1	3
avgbs_105848	1	1	1	3	3	3	1	3	1	3	1	3	1	3	3	3	3	0	1	1	0	3	1	3	3	3	3	3	3	0	3	0	3	3	1	1	1	3	3	3	3	1	0	3	3	1	1	0	0
avgbs_105849	0	3	0	1	3	3	2	3	0	3	1	0	1	3	1	0	1	0	1	0	1	0	3	3	1	1	3	0	1	3	3	0	1	0	0	0	1	0	3	0	3	0	2	1	0	0	0	0	0
avgbs_105852	1	3	1	3	3	1	3	3	3	1	3	0	3	1	1	3	3	3	3	1	3	3	3	3	1	3	3	3	3	1	3	1	3	1	3	3	3	1	1	1	3	1	3	1	1	3	1	3	3
avgbs_105853	2	1	1	3	3	3	1	3	3	3	3	3	1	1	1	1	3	0	3	1	3	3	1	3	1	3	1	3	3	1	1	3	3	3	1	3	1	1	1	1	1	3	3	1	3	3	1	1	1
avgbs_105860	1	3	1	3	1	3	3	1	1	3	1	0	3	3	3	1	3	0	0	1	3	0	1	1	1	1	3	0	0	0	1	3	3	3	1	3	0	3	0	3	3	0	1	3	0	0	3	1	3
avgbs_105861	1	3	1	3	1	3	3	1	1	3	1	0	3	3	3	1	3	0	0	1	3	0	1	1	1	1	3	0	0	0	1	3	3	3	1	3	0	3	0	3	3	0	1	3	0	0	3	1	3
avgbs_105868	3	1	1	1	1	3	3	3	1	3	3	3	3	1	1	1	3	1	1	1	3	3	3	1	3	1	3	3	1	1	3	3	3	1	1	1	1	1	3	1	1	1	1	3	1	1	3	1	1
avgbs_105874	1	3	3	3	3	1	0	3	0	1	0	1	3	1	1	0	3	1	3	1	1	1	3	3	1	3	1	0	3	1	1	1	0	3	1	3	0	0	0	1	1	0	0	1	1	0	1	1	1
avgbs_105876	1	1	3	3	1	3	3	1	3	0	3	1	3	0	1	1	1	0	0	3	1	3	1	3	3	1	3	1	0	3	1	1	3	3	1	1	1	3	0	1	3	0	3	0	0	3	1	3	1
avgbs_105877	3	0	0	1	3	1	3	3	0	0	0	0	1	1	3	0	3	0	0	3	1	0	3	1	1	1	1	0	3	0	1	0	3	3	2	1	0	1	0	0	3	0	0	3	0	3	3	3	3
avgbs_105878	3	1	1	3	3	1	3	3	3	3	3	1	3	1	3	1	2	1	1	1	3	3	1	0	1	3	3	3	1	1	3	3	3	1	1	1	0	1	3	3	3	0	1	3	1	1	3	3	3
avgbs_105880	0	1	1	0	3	1	3	3	0	1	0	0	0	1	3	1	1	1	0	1	3	0	1	3	3	1	3	3	0	0	3	3	3	1	0	1	0	1	3	3	3	3	0	3	0	0	3	0	0
avgbs_105881	0	1	1	0	3	1	3	3	0	1	0	0	0	1	3	1	1	1	0	1	3	0	1	3	3	1	3	3	0	0	3	3	3	1	0	1	0	1	3	3	3	3	0	3	0	0	3	0	0
avgbs_105882	0	1	1	0	3	1	3	3	0	1	0	0	0	1	3	1	1	1	0	1	3	0	1	3	3	1	3	3	0	0	3	3	3	1	0	1	0	1	3	3	3	3	0	3	0	0	3	0	0
avgbs_105883	0	1	3	1	3	0	0	3	0	1	0	3	1	1	3	1	1	1	1	0	1	3	1	0	3	3	1	0	1	1	1	3	3	1	1	3	0	3	3	1	1	0	1	3	0	0	1	3	3
avgbs_105884	0	1	3	1	3	0	0	3	0	1	0	3	1	1	3	1	1	1	1	0	1	3	1	0	3	3	1	0	1	1	1	3	3	1	1	3	0	3	3	1	1	0	1	3	0	0	1	3	3
avgbs_105885	0	1	3	1	3	0	0	3	0	1	0	3	1	1	3	1	1	1	1	0	1	3	1	0	3	3	1	0	1	1	1	3	3	1	1	3	0	3	3	1	1	0	1	3	0	0	1	3	3
avgbs_105886	0	1	3	1	3	0	0	3	0	1	0	3	1	1	3	1	1	1	1	0	1	3	1	0	3	3	1	0	1	1	1	3	3	1	1	3	0	3	3	1	1	0	1	3	0	0	1	3	3
avgbs_105887	0	0	3	3	1	0	3	1	0	0	3	0	3	0	1	1	1	0	0	3	1	0	0	0	0	1	3	1	3	0	1	0	3	3	1	1	1	2	3	1	3	1	0	0	0	0	1	0	1
avgbs_105888	0	0	3	3	1	0	3	1	0	0	3	0	3	0	1	1	1	0	0	3	1	0	0	0	0	1	3	1	3	0	1	0	3	3	1	1	1	2	3	1	3	1	0	0	0	0	1	0	1
avgbs_105898	3	1	1	3	3	1	2	3	3	3	3	1	3	1	2	1	1	1	1	1	3	2	1	1	1	3	3	3	1	1	3	3	3	3	1	1	1	1	3	3	3	1	3	3	1	1	3	2	3
avgbs_105899	3	1	1	3	3	1	3	3	3	3	3	1	3	1	2	1	1	1	1	1	3	2	1	2	1	3	3	3	1	1	3	3	3	3	1	1	1	1	3	3	3	1	3	3	1	1	3	2	3
avgbs_105912	0	3	3	1	3	3	3	3	0	0	0	0	1	1	3	1	3	0	3	3	3	0	1	1	3	1	0	0	3	0	3	3	0	1	3	1	0	0	0	3	1	0	3	3	3	1	3	3	3
avgbs_105913	0	3	3	1	3	3	3	3	0	0	0	0	1	1	3	1	3	0	3	3	3	0	1	1	3	1	0	0	3	0	3	3	0	1	3	1	0	0	0	3	1	0	3	3	3	1	3	3	3
avgbs_105916	3	1	1	0	3	1	1	3	1	3	1	1	0	1	3	1	1	0	1	3	3	1	1	1	3	3	3	0	1	3	1	1	3	1	1	3	1	1	0	1	1	1	1	3	3	3	1	3	1
avgbs_105918	3	0	1	1	1	1	3	1	1	3	3	3	3	1	3	3	1	0	3	3	1	1	3	1	3	3	3	1	3	3	3	0	1	1	1	1	0	3	0	3	3	3	1	3	0	3	3	3	1
avgbs_105921	1	1	1	1	3	0	3	3	1	0	3	1	1	3	1	3	1	0	1	3	3	1	1	0	1	3	3	0	3	3	1	3	3	3	3	1	3	3	1	3	3	1	0	3	1	1	3	1	1
avgbs_105922	1	1	3	3	2	3	3	1	0	3	3	1	3	3	3	3	3	1	0	3	3	1	1	3	1	1	3	0	3	1	1	1	3	3	1	1	0	1	3	3	3	3	3	3	1	3	1	1	1
avgbs_105923	1	1	3	3	2	3	3	1	0	3	3	1	3	3	3	3	3	1	0	3	3	1	1	3	1	1	3	0	3	1	1	1	3	3	1	1	0	1	3	3	3	3	3	3	1	3	1	1	1
avgbs_105924	1	1	1	1	3	3	3	3	1	0	0	1	1	3	1	3	1	0	1	1	3	1	1	3	1	3	0	1	0	3	3	3	0	3	3	0	0	3	0	0	1	1	0	1	3	3	1	1	1
avgbs_105928	0	1	1	1	3	0	0	3	0	3	3	1	1	3	1	3	0	0	0	3	3	1	1	3	1	3	0	0	3	0	3	0	3	3	3	1	0	3	1	0	3	1	0	0	1	0	3	0	0
avgbs_105929	0	1	1	1	3	0	0	3	0	3	3	1	1	3	1	3	0	0	0	3	3	1	1	3	1	3	0	0	3	0	3	0	3	3	3	1	0	3	1	0	3	1	0	0	1	0	3	0	0
avgbs_105931	3	1	0	1	3	1	3	3	1	1	0	0	0	0	3	0	3	0	0	3	1	0	3	1	1	1	0	0	3	3	1	0	3	0	3	1	0	0	1	1	0	3	1	0	1	3	3	3	3
avgbs_105932	1	1	3	3	1	3	3	1	3	1	3	1	3	1	1	1	1	1	3	3	1	3	1	3	3	1	3	1	3	3	1	1	3	3	1	1	0	1	3	1	3	0	3	0	0	0	1	3	1
avgbs_105933	3	1	1	1	1	3	3	3	1	3	3	3	3	1	1	1	3	0	1	1	3	3	3	0	3	1	3	3	1	1	2	0	3	1	1	1	0	1	3	1	1	0	1	3	1	0	3	1	1
avgbs_105939	1	1	3	3	1	3	3	1	3	1	3	0	3	0	1	0	1	0	0	3	1	3	1	0	3	1	3	0	3	3	1	1	3	3	1	1	1	2	3	1	3	0	0	1	3	0	1	3	1
avgbs_105949	1	1	3	3	1	3	3	1	0	1	0	1	0	1	0	0	0	0	0	3	1	0	0	0	3	1	0	0	3	0	1	1	0	0	0	1	0	0	3	0	3	1	0	1	0	3	0	0	1
avgbs_105954	1	2	1	3	3	1	3	3	3	3	3	1	3	3	1	3	3	1	3	2	3	3	3	3	3	1	1	3	3	3	3	1	3	3	1	3	3	1	1	1	3	3	3	1	1	1	3	1	3
avgbs_105957	3	1	1	1	3	1	3	3	0	1	1	1	2	1	3	3	3	0	1	3	1	1	3	1	1	1	1	1	3	3	1	3	3	3	2	1	1	1	1	1	3	3	1	3	0	3	3	3	3
avgbs_105959	3	3	1	1	2	1	3	1	3	3	3	1	1	1	1	3	3	0	3	1	3	3	3	1	1	3	3	3	1	1	3	1	3	1	3	3	1	1	2	3	1	0	1	1	1	3	1	3	3
avgbs_105969	1	1	1	3	3	1	3	3	0	3	0	0	3	1	1	3	3	3	3	1	3	3	3	3	3	3	1	0	3	3	3	1	3	3	3	3	3	1	1	1	3	0	3	1	1	1	3	1	3
avgbs_10597	1	1	3	3	1	3	2	1	0	1	0	0	3	1	1	1	1	0	3	3	1	3	1	3	3	1	0	1	3	3	1	1	3	0	1	1	1	1	3	1	3	0	3	1	3	3	1	3	0
avgbs_105976	1	1	3	3	1	1	3	1	3	3	3	3	3	1	2	1	1	0	1	1	1	3	1	3	1	1	3	3	3	1	3	3	1	3	1	1	3	3	3	3	1	3	1	3	0	3	1	3	3
avgbs_105989	0	1	3	3	3	1	0	3	3	0	0	0	1	1	3	1	1	0	0	1	3	3	3	0	1	3	1	0	3	0	1	0	3	3	1	3	0	3	3	1	1	0	0	1	3	0	3	0	1
avgbs_105990	3	1	1	3	3	1	3	3	3	1	3	3	3	1	3	3	3	0	1	3	1	3	3	3	3	3	1	1	3	3	3	3	1	1	1	1	1	3	1	1	1	3	3	3	1	1	1	1	2
avgbs_105994	3	3	1	1	3	1	3	3	0	3	0	0	1	3	1	3	3	0	0	3	1	1	3	0	1	1	1	1	1	3	1	0	1	1	3	1	1	3	0	1	3	3	1	0	0	0	3	1	1
avgbs_10600	1	3	0	0	0	3	3	3	0	0	1	0	1	0	0	0	0	0	1	3	3	3	3	0	3	3	0	1	1	0	1	0	3	3	0	0	0	0	1	0	1	0	1	3	0	0	3	0	3
avgbs_106000	1	3	3	1	3	3	3	3	3	3	0	0	1	3	1	2	1	0	0	1	1	3	2	3	1	1	3	1	1	3	3	1	1	1	3	1	0	1	3	1	3	1	3	1	1	1	1	3	1
avgbs_106001	1	3	3	1	3	3	3	3	3	3	0	0	1	3	1	2	1	0	0	1	1	3	2	3	1	1	3	1	1	3	3	1	1	1	3	1	0	1	3	1	3	1	3	1	1	1	1	3	1
avgbs_106002	1	3	3	3	3	1	1	3	0	1	0	0	3	1	1	3	3	0	0	1	1	1	3	3	1	3	1	0	2	1	1	1	3	3	1	3	0	1	3	1	1	0	3	1	1	0	3	1	1
avgbs_106007	1	3	3	1	3	3	3	3	3	3	1	1	1	3	1	2	1	3	1	1	1	3	3	3	1	1	0	1	1	3	3	1	1	1	3	1	0	1	3	1	3	1	3	1	0	1	1	3	1
avgbs_106011	0	3	1	1	0	3	0	3	1	3	0	1	1	2	1	1	3	0	0	3	3	3	3	3	3	3	1	0	1	1	1	3	3	3	1	1	1	0	1	3	1	0	1	3	1	0	3	1	3
avgbs_106013	3	3	3	3	1	3	3	1	3	3	3	3	3	1	3	3	3	1	3	3	3	1	1	3	1	1	3	1	1	1	1	3	1	1	3	2	3	3	3	1	3	1	3	1	1	1	1	1	1
avgbs_10602	3	3	1	1	1	3	3	1	3	1	3	1	1	1	1	3	3	1	3	1	3	3	3	1	1	1	3	3	3	3	1	1	3	3	1	2	1	1	3	3	3	3	3	1	3	1	1	1	3
avgbs_106021	3	1	1	1	3	1	2	3	0	3	0	0	3	1	3	0	1	0	1	3	3	1	1	1	3	3	1	0	1	3	1	0	3	1	1	1	0	1	1	1	1	0	1	3	3	3	3	3	1
avgbs_106022	1	1	3	3	1	3	3	1	3	1	3	1	3	1	1	1	1	1	3	3	1	3	1	3	3	1	3	1	3	3	1	1	3	3	1	1	1	2	3	1	3	1	3	1	3	3	1	3	1
avgbs_106023	1	1	3	3	1	3	3	1	3	1	3	1	3	1	1	1	1	1	3	3	1	3	1	3	3	1	3	1	3	3	1	1	3	3	1	1	1	2	3	1	3	1	3	1	3	3	1	3	1
avgbs_10603	1	3	3	3	3	1	1	3	3	1	3	3	3	1	3	3	1	0	2	3	1	3	3	1	3	3	3	3	1	3	1	3	3	3	3	3	1	3	3	1	3	1	1	1	1	3	1	3	1
avgbs_106031	3	1	1	1	1	3	0	3	1	3	0	0	3	1	1	1	3	1	0	1	3	3	3	1	3	1	3	3	1	1	3	3	3	1	1	1	0	1	3	1	1	0	1	3	1	1	3	1	0
avgbs_106033	1	3	1	3	1	3	0	1	3	3	3	3	3	3	1	3	3	1	1	1	1	1	3	1	1	3	1	3	3	1	3	3	3	1	3	1	3	1	3	1	3	0	1	3	1	1	1	1	3
avgbs_106034	1	3	1	3	1	3	0	1	3	3	3	3	3	3	1	3	3	1	1	1	1	1	3	1	1	3	1	3	3	1	3	3	3	1	3	1	3	1	3	1	3	0	1	3	1	1	1	1	3
avgbs_106035	1	3	1	3	1	3	0	1	3	3	3	3	3	3	1	3	3	1	1	1	1	1	3	1	1	3	1	3	3	1	3	3	3	1	3	1	3	1	3	1	3	0	1	3	1	1	1	1	3
avgbs_106041	0	3	1	0	1	0	0	1	0	1	0	0	1	1	1	3	1	1	3	1	3	3	3	1	1	1	3	3	3	3	1	0	3	3	1	3	0	1	3	3	3	0	3	0	0	3	1	1	3
avgbs_106051	0	3	3	0	0	0	1	3	0	3	0	3	1	3	3	1	0	3	3	1	0	3	1	0	1	0	0	3	3	0	0	0	0	0	3	1	1	1	3	0	3	3	0	3	0	0	1	0	0
avgbs_106055	3	1	1	0	3	1	3	3	0	0	0	1	0	1	3	3	3	0	0	3	1	1	3	1	1	1	1	0	3	3	1	0	3	3	2	1	0	1	0	1	3	0	0	3	0	3	3	3	3
avgbs_106057	3	3	3	0	1	3	3	1	3	3	3	3	3	1	3	3	3	0	3	3	3	1	1	3	1	1	3	0	1	1	1	0	1	1	3	1	3	3	3	1	3	1	3	0	0	0	1	1	1
avgbs_106059	3	1	0	3	1	3	1	1	3	3	3	1	3	3	3	3	1	1	3	0	3	0	1	0	1	3	3	3	0	0	1	0	1	0	1	3	0	3	3	3	1	3	1	3	3	3	3	3	1
avgbs_10606	3	0	1	3	3	2	1	3	3	3	0	0	1	0	1	3	1	0	0	1	3	3	0	3	3	3	1	1	3	0	1	3	3	3	3	3	3	1	0	1	1	3	0	3	0	1	3	3	1
avgbs_106060	3	1	0	3	1	3	1	1	3	3	3	1	3	3	3	3	1	1	3	0	3	0	1	0	1	3	3	3	0	0	1	0	1	0	1	3	0	3	3	3	1	3	1	3	3	3	3	3	1
avgbs_106066	1	3	3	0	3	0	1	3	0	3	1	3	1	0	3	1	3	0	0	1	3	3	1	3	1	3	3	0	0	0	3	3	1	1	3	1	1	1	0	3	1	0	3	0	0	1	1	1	3
avgbs_106067	1	3	3	1	3	3	3	3	3	3	1	1	1	3	1	2	1	0	1	1	1	3	3	3	1	1	3	0	1	3	3	1	1	1	3	1	3	0	3	1	2	0	3	0	1	1	1	3	1
avgbs_106068	1	3	3	1	3	3	3	3	3	3	1	1	1	3	1	2	1	0	1	1	1	3	3	3	1	1	3	0	1	3	3	1	1	1	3	1	3	0	3	1	2	0	3	0	1	1	1	3	1
avgbs_106077	3	3	0	1	3	0	0	0	0	0	0	3	1	1	3	1	3	1	0	3	3	1	1	1	3	1	0	0	3	1	0	3	3	1	0	1	3	0	1	3	1	0	3	0	3	1	3	3	0
avgbs_106082	1	3	1	3	1	3	3	1	0	0	1	0	3	0	3	1	3	0	0	1	3	3	1	1	1	1	3	3	3	1	1	0	3	3	1	3	3	0	0	3	3	1	1	3	3	0	1	1	3
avgbs_106083	3	1	0	1	3	1	1	3	0	3	0	0	0	1	3	1	0	1	1	3	3	1	1	1	3	3	1	1	1	3	1	0	0	1	1	1	0	0	1	1	0	0	0	3	0	0	3	3	1
avgbs_106088	0	1	1	3	3	2	0	3	0	3	3	0	1	0	1	3	0	0	1	1	3	3	3	0	3	3	1	0	3	0	1	0	3	3	1	3	0	1	1	1	1	0	3	3	3	1	3	3	0
avgbs_106093	1	1	1	1	3	3	3	3	0	3	0	0	1	3	1	3	1	0	1	3	3	1	1	3	1	3	3	1	3	3	3	3	3	3	3	1	3	3	1	3	3	0	1	0	1	1	2	1	1
avgbs_106094	1	1	3	0	1	3	3	1	0	1	0	0	3	1	1	1	0	0	0	3	1	0	1	3	0	0	3	0	3	3	1	0	3	3	0	1	0	1	0	0	3	1	0	1	0	0	1	0	0
avgbs_106097	3	1	1	3	3	2	1	3	0	3	0	0	1	0	1	3	3	0	0	1	0	0	3	3	3	0	0	1	3	0	0	3	0	3	1	3	3	1	1	1	1	0	3	3	0	0	3	3	1
avgbs_106098	3	1	1	3	3	2	1	3	0	3	0	0	1	0	1	3	3	0	0	1	0	0	3	3	3	0	0	1	3	0	0	3	0	3	1	3	3	1	1	1	1	0	3	3	0	0	3	3	1
avgbs_106104	3	0	1	0	3	3	1	2	3	3	1	3	3	1	1	1	3	0	1	1	3	3	3	1	3	1	3	0	1	0	3	3	3	1	1	1	0	1	3	0	3	0	0	3	0	0	3	1	1
avgbs_106107	3	3	0	0	3	1	3	3	3	0	3	0	1	3	1	3	3	0	0	0	1	1	3	3	1	1	1	0	1	0	1	3	1	0	3	1	1	3	3	1	3	3	1	1	3	0	3	1	1
avgbs_106112	1	0	3	0	3	3	3	0	1	0	3	0	1	1	3	1	0	0	0	0	3	3	3	3	1	3	3	0	2	0	3	3	0	0	1	1	1	0	0	0	1	0	1	0	0	0	1	0	0
avgbs_106113	2	3	3	3	3	1	1	2	1	3	1	1	3	3	1	1	3	1	3	3	1	1	1	1	3	1	2	1	3	1	3	3	3	1	3	3	1	1	1	3	3	1	1	3	3	1	3	1	3
avgbs_106117	1	3	0	1	3	3	0	3	1	3	1	0	1	3	1	1	3	0	1	3	3	3	3	3	3	3	1	0	1	1	1	3	3	3	1	1	0	0	1	0	1	0	1	3	0	1	3	1	3
avgbs_106120	3	3	3	3	3	1	1	3	3	0	0	0	3	1	1	3	1	0	1	1	1	0	3	3	0	3	1	3	0	1	3	3	3	0	1	1	0	1	3	0	1	0	1	3	0	1	3	1	1
avgbs_106122	0	0	0	3	3	3	3	3	1	3	0	0	1	3	1	3	1	3	0	1	0	1	1	1	1	3	0	0	0	3	1	3	3	1	3	1	0	3	1	3	0	0	1	3	0	0	3	1	1
avgbs_106130	1	1	1	0	3	1	3	3	0	0	0	0	0	1	1	3	0	0	0	1	3	0	3	3	3	3	0	3	3	0	0	0	0	0	3	0	0	1	1	1	3	0	0	1	1	0	3	1	3
avgbs_106132	0	1	1	0	3	3	3	3	0	0	3	0	0	3	1	3	3	0	0	3	3	0	3	0	1	1	3	0	3	3	1	0	1	3	1	3	1	1	3	3	3	3	1	3	3	3	1	3	1
avgbs_106136	3	1	0	1	3	3	1	3	3	3	1	0	3	0	1	1	3	0	1	1	3	3	3	1	3	1	0	0	1	1	0	1	0	3	1	3	0	1	0	1	3	0	1	0	0	0	0	1	3
avgbs_106138	1	3	0	0	3	3	3	3	1	0	1	0	0	0	0	1	0	0	1	3	3	3	3	3	1	3	0	1	1	1	1	0	0	0	3	1	3	3	1	0	0	0	0	3	3	1	3	1	0
avgbs_106141	1	1	0	1	3	0	3	3	0	3	0	1	1	3	1	3	0	0	0	2	3	0	0	3	1	3	3	1	3	3	1	0	3	3	3	1	0	0	0	3	3	0	1	0	0	0	3	1	1
avgbs_106151	3	1	0	3	3	1	3	3	0	3	3	0	3	1	3	1	1	0	0	1	3	0	1	1	1	3	3	0	0	0	0	0	3	1	1	1	0	0	0	3	3	0	0	3	0	1	3	3	0
avgbs_106154	1	0	0	1	3	3	0	3	3	3	0	0	3	0	1	3	0	0	0	0	3	3	3	1	0	1	0	0	3	3	3	3	1	0	1	3	0	1	0	3	3	3	1	1	0	0	1	0	1
avgbs_106158	1	1	1	1	0	0	3	3	0	0	0	1	0	3	1	3	1	0	0	3	3	1	1	0	0	3	3	1	0	0	0	3	3	0	3	1	0	3	1	3	3	1	0	3	1	0	3	1	0
avgbs_106163	1	1	1	0	0	3	3	3	1	0	0	0	0	3	1	0	0	0	0	3	3	1	0	0	1	3	0	0	0	3	3	3	3	0	3	1	0	0	0	3	0	0	0	3	1	0	0	1	1
avgbs_106164	1	1	1	0	0	3	3	3	1	0	0	0	0	3	1	0	0	0	0	3	3	1	0	0	1	3	0	0	0	3	3	3	3	0	3	1	0	0	0	3	0	0	0	3	1	0	0	1	1
avgbs_106168	1	3	1	0	3	0	3	3	0	0	1	1	0	0	0	1	3	0	0	0	3	3	3	3	3	3	0	0	0	0	1	3	3	3	1	1	0	3	0	0	1	0	0	3	1	0	3	1	3
avgbs_10617	1	3	1	3	1	3	3	1	0	3	0	0	3	3	3	1	3	3	1	1	3	1	1	1	1	1	3	3	3	1	1	3	3	3	1	3	0	3	3	3	3	3	1	3	1	0	3	1	3
avgbs_106172	0	1	0	3	0	0	0	3	3	0	0	0	3	0	3	1	1	0	1	0	3	1	1	0	1	3	3	0	1	1	0	0	3	0	0	0	0	0	0	3	3	0	0	3	1	1	3	3	3
avgbs_106188	1	3	1	1	3	0	3	3	0	0	0	1	3	3	1	1	3	3	1	3	0	3	3	3	0	3	0	0	1	0	1	3	3	3	0	1	3	3	1	3	0	0	3	0	3	0	0	0	0
avgbs_106189	0	1	1	1	1	0	3	3	1	0	0	0	3	0	1	1	3	0	1	0	3	3	0	1	3	1	0	3	1	1	3	0	3	1	1	0	0	0	3	0	1	0	1	0	0	0	3	1	0
avgbs_106191	0	1	3	3	1	3	3	1	3	0	0	1	3	0	0	1	1	0	0	0	1	3	1	0	3	1	1	0	3	0	0	1	3	3	1	0	0	1	0	1	3	0	0	1	3	3	1	3	1
avgbs_106209	1	1	3	3	1	3	3	1	0	1	0	1	3	1	1	1	1	0	3	3	1	3	1	3	3	1	3	1	3	3	1	1	3	3	1	1	1	2	0	1	3	0	3	1	0	3	1	3	1
avgbs_106210	0	1	3	3	1	3	3	1	0	1	0	1	0	1	1	0	1	1	3	3	1	0	1	0	0	1	0	1	3	0	0	1	0	3	1	1	0	1	3	1	3	0	0	1	0	0	1	3	1
avgbs_106218	1	1	3	3	3	1	3	3	3	3	3	1	1	1	3	1	1	3	1	1	2	3	3	3	1	3	2	1	3	1	1	3	3	3	1	3	1	3	3	1	1	0	1	0	3	3	3	1	1
avgbs_106224	0	1	0	0	3	3	0	3	0	3	0	0	3	3	0	3	3	0	1	0	1	0	3	3	3	1	1	0	0	3	1	3	3	0	1	1	0	3	3	1	3	0	0	1	0	1	1	1	3
avgbs_106225	0	0	1	1	1	1	1	1	0	0	3	0	1	3	3	3	0	0	0	3	1	1	0	1	3	1	3	0	0	0	1	3	1	0	1	3	0	3	3	3	1	0	0	3	0	0	1	1	1
avgbs_106240	0	1	0	3	1	1	1	1	3	3	0	0	1	0	1	3	3	0	0	3	3	3	3	1	3	1	1	0	3	0	1	3	0	3	1	3	0	1	0	1	1	0	1	3	0	0	3	3	1
avgbs_10626	1	1	3	3	1	3	3	1	3	1	3	0	3	1	1	1	1	0	0	3	1	3	1	2	3	1	1	0	3	3	1	0	3	3	1	1	0	0	3	1	3	0	3	1	3	0	1	3	1
avgbs_106265	1	1	0	1	1	0	1	1	1	1	3	0	1	1	3	3	3	3	3	3	3	3	3	1	1	3	3	3	1	1	3	1	3	1	3	1	3	3	3	3	3	3	1	1	3	0	3	3	1
avgbs_10627	3	1	1	3	1	3	3	1	3	3	3	3	3	1	3	3	3	0	1	3	1	3	3	3	3	3	1	0	3	3	3	3	3	1	1	1	1	3	1	1	1	1	3	3	1	1	1	1	2
avgbs_106272	1	3	3	3	1	1	3	1	1	3	0	1	3	1	1	1	3	3	0	1	3	3	3	3	1	1	3	1	1	3	1	1	3	1	3	3	0	3	1	3	3	0	1	3	1	1	1	1	1
avgbs_106279	3	1	1	3	2	3	3	1	3	3	3	1	3	2	1	3	3	3	1	1	3	3	3	3	3	3	1	1	3	3	3	3	3	3	1	1	1	3	3	1	3	1	3	3	1	1	1	1	3
avgbs_106280	3	1	1	1	3	3	0	3	0	3	0	3	1	3	3	0	3	0	0	3	1	3	1	3	1	1	3	0	3	1	3	1	3	1	1	1	3	3	3	3	1	1	0	0	0	0	1	3	3
avgbs_106285	0	0	3	1	3	3	3	3	0	3	1	0	0	3	1	2	1	0	0	1	1	3	3	0	1	1	3	0	1	3	3	1	1	1	3	0	0	1	3	1	3	1	3	0	0	0	1	3	1
avgbs_1063	1	0	3	1	3	3	3	3	3	0	0	0	1	0	1	3	0	3	1	0	1	3	0	3	1	0	3	1	0	0	3	1	1	0	3	0	0	1	3	0	3	0	3	1	1	1	0	3	1
avgbs_10630	1	1	1	2	3	1	3	3	3	3	3	1	1	3	1	3	3	3	1	3	3	1	1	1	1	3	1	1	3	1	1	3	3	3	1	1	1	1	1	3	1	0	0	1	1	3	1	1	1
avgbs_106301	1	3	1	3	1	3	3	2	1	3	1	1	3	2	3	1	3	3	1	3	3	1	1	1	1	1	3	3	3	1	1	3	3	3	1	3	3	3	3	3	3	3	1	3	1	3	3	1	3
avgbs_10631	3	1	1	1	3	1	3	3	1	1	0	1	1	1	3	0	3	0	1	3	1	1	0	1	1	1	1	1	3	3	1	0	3	3	2	1	1	1	0	1	3	0	1	3	0	3	3	3	3
avgbs_106312	3	1	1	1	3	1	3	3	1	1	1	1	2	1	3	3	2	1	1	3	1	1	3	1	1	1	1	1	3	3	1	3	3	3	2	1	0	1	1	1	3	3	1	3	1	3	3	3	3
avgbs_106314	1	3	1	3	1	3	3	2	1	3	1	0	3	3	3	1	3	0	1	1	3	3	1	1	1	1	3	3	3	1	1	0	3	3	1	3	3	3	3	3	1	1	1	3	3	1	1	1	3
avgbs_106330	1	1	1	3	3	3	1	3	3	0	3	1	1	1	1	3	0	3	1	0	3	3	1	0	1	3	1	3	3	1	1	3	3	0	1	3	1	1	1	1	1	0	3	1	1	3	1	1	1
avgbs_106347	2	1	3	2	3	1	3	3	3	3	1	3	3	1	3	3	1	3	3	3	1	1	3	1	1	3	1	3	3	1	3	1	3	3	1	1	3	3	3	1	3	3	1	1	3	1	1	3	1
avgbs_106353	1	1	1	1	3	1	3	3	3	1	3	3	1	1	3	3	1	1	3	3	1	3	3	1	2	1	3	1	1	1	3	3	3	3	1	3	1	1	3	3	1	3	3	1	3	3	3	1	3
avgbs_106358	1	3	1	1	1	1	1	1	0	3	0	1	1	3	3	3	1	0	0	3	1	1	3	1	3	1	0	3	3	3	1	3	1	3	1	3	3	3	3	3	0	1	1	0	1	3	1	1	1
avgbs_106363	3	1	1	3	3	1	0	3	1	3	1	1	3	1	3	1	1	0	0	1	3	1	1	1	3	3	3	0	1	3	1	1	0	1	1	3	1	1	1	1	1	1	1	3	3	3	1	3	0
avgbs_106371	3	3	3	1	3	3	3	3	3	1	0	3	1	1	3	1	3	0	0	3	3	1	1	0	3	1	1	1	3	1	3	0	3	1	3	1	0	0	1	3	1	0	3	0	0	1	3	3	3
avgbs_106375	0	3	3	3	3	1	0	3	0	3	1	0	1	3	3	1	3	0	3	1	3	0	1	3	1	3	3	0	3	0	3	0	0	1	3	1	0	0	3	3	1	0	3	0	0	0	1	1	3
avgbs_106379	3	3	3	1	3	3	3	0	3	1	3	0	0	1	3	0	3	0	0	3	3	1	1	0	0	1	1	0	0	0	3	0	3	1	3	1	0	3	0	3	1	0	3	3	0	0	3	3	0
avgbs_106380	3	3	3	1	3	3	3	0	3	1	3	0	0	1	3	0	3	0	0	3	3	1	1	0	0	1	1	0	0	0	3	0	3	1	3	1	0	3	0	3	1	0	3	3	0	0	3	3	0
avgbs_106381	3	3	3	1	3	3	3	0	3	1	3	0	0	1	3	0	3	0	0	3	3	1	1	0	0	1	1	0	0	0	3	0	3	1	3	1	0	3	0	3	1	0	3	3	0	0	3	3	0
avgbs_106386	1	3	3	1	3	3	3	3	3	3	0	0	1	3	1	0	1	0	0	1	1	0	3	3	1	1	3	1	1	3	3	1	1	0	3	1	0	1	3	1	3	0	3	1	0	0	1	3	1
avgbs_10639	1	3	3	1	3	3	3	3	3	1	0	1	1	3	1	2	1	3	1	1	1	3	3	3	1	1	3	0	1	3	1	1	1	1	3	1	3	1	3	0	3	0	3	1	1	1	1	3	1
avgbs_106390	3	3	3	3	1	3	1	1	3	3	0	0	3	1	3	3	1	0	0	1	3	1	1	1	3	3	3	0	1	1	3	3	1	1	1	2	0	0	3	1	1	0	0	1	0	0	3	1	1
avgbs_106391	0	3	0	3	3	1	1	3	3	3	0	0	1	3	3	1	3	0	0	1	3	3	1	3	1	3	3	0	3	0	3	3	1	1	3	1	0	3	3	3	1	0	0	0	0	0	1	1	3
avgbs_106392	0	3	0	3	3	1	1	3	3	3	0	0	1	3	3	1	3	0	0	1	3	3	1	3	1	3	3	0	3	0	3	3	1	1	3	1	0	3	3	3	1	0	0	0	0	0	1	1	3
avgbs_106393	3	3	3	1	3	3	3	3	0	1	0	0	0	1	3	1	3	0	0	3	3	1	1	1	0	1	1	0	2	1	3	3	3	1	3	1	0	3	1	3	1	0	3	3	3	0	3	3	3
avgbs_106394	3	3	3	1	3	3	3	3	0	1	0	0	0	1	3	1	3	0	0	3	3	1	1	1	0	1	1	0	2	1	3	3	3	1	3	1	0	3	1	3	1	0	3	3	3	0	3	3	3
avgbs_106397	1	0	3	0	3	0	1	3	0	0	0	0	0	1	1	3	3	0	3	1	1	1	3	0	1	3	1	3	3	0	1	1	3	3	1	3	1	0	0	1	3	1	0	0	1	3	0	3	0
avgbs_10640	1	3	3	1	3	3	3	3	3	1	0	1	1	3	1	2	1	3	1	1	1	3	3	3	1	1	3	0	1	3	1	1	1	1	3	1	3	1	3	0	3	0	3	1	1	1	1	3	1
avgbs_106407	0	1	3	3	3	1	0	3	3	3	0	0	0	0	3	1	1	0	0	1	3	3	3	3	1	3	3	1	3	0	1	0	3	3	1	3	1	0	3	1	1	0	0	1	0	3	3	1	1
avgbs_10641	1	3	3	1	3	3	3	3	3	1	0	1	1	3	1	2	1	3	1	1	1	3	3	3	1	1	3	0	1	3	1	1	1	1	3	1	3	1	3	0	3	0	3	1	1	1	1	3	1
avgbs_106419	1	1	1	1	1	1	1	1	1	1	3	1	1	1	3	3	3	0	3	3	0	3	3	1	1	3	3	3	1	0	3	1	3	1	3	1	3	3	3	3	3	0	1	1	3	0	3	3	1
avgbs_106420	1	1	1	1	1	1	1	1	1	1	3	1	1	1	3	3	3	0	3	3	0	3	3	1	1	3	3	3	1	0	3	1	3	1	3	1	3	3	3	3	3	0	1	1	3	0	3	3	1
avgbs_106424	0	1	0	1	1	3	3	3	1	0	3	3	3	1	1	1	3	0	1	1	3	0	3	0	3	1	3	0	1	0	3	3	3	1	1	1	1	1	3	1	1	0	1	3	1	0	3	1	1
avgbs_106425	0	3	3	1	3	0	3	3	0	0	0	0	1	1	0	0	3	0	3	3	3	0	1	1	3	1	1	0	0	0	0	3	3	1	3	1	0	3	1	3	1	0	0	0	3	0	3	3	0
avgbs_106427	3	1	1	1	3	0	3	3	0	1	0	0	0	1	3	3	3	0	0	3	1	0	3	0	1	1	0	0	3	0	1	0	3	3	2	1	0	0	1	1	3	0	0	0	1	3	3	3	3
avgbs_106428	1	1	1	3	1	1	1	1	3	1	3	1	1	3	2	3	1	3	3	3	1	1	1	1	1	3	3	3	1	1	1	3	3	3	2	3	3	3	1	2	1	3	3	3	3	1	3	3	3
avgbs_106437	1	1	1	1	1	1	1	1	1	1	3	1	1	1	3	3	1	3	3	3	3	3	3	1	1	3	3	3	1	1	3	1	3	0	3	1	3	3	3	3	3	3	0	1	3	3	3	1	1
avgbs_106439	1	1	3	3	3	1	3	3	3	3	1	3	3	1	3	3	1	3	3	3	1	1	3	3	1	3	1	3	3	1	3	1	3	3	1	1	3	3	3	1	3	3	1	1	3	1	1	3	1
avgbs_106442	3	3	3	1	3	3	3	3	0	1	0	3	1	1	3	1	3	0	0	3	3	1	1	1	3	1	0	1	3	1	3	0	3	1	3	1	0	3	1	3	1	3	3	3	3	0	3	3	3
avgbs_106456	3	3	1	1	1	1	3	1	3	0	0	1	3	3	1	1	0	0	3	3	1	0	1	3	3	1	1	0	0	1	3	0	3	1	3	1	0	1	3	3	3	0	0	0	0	0	3	3	1
avgbs_106463	3	3	1	1	1	1	3	1	3	0	0	1	3	3	1	1	0	0	3	3	1	0	1	3	3	1	1	0	0	1	3	0	3	1	3	1	0	1	3	3	3	0	0	0	0	0	3	3	1
avgbs_106472	0	3	3	3	3	1	1	3	1	0	3	3	3	1	1	3	3	1	3	1	1	1	3	3	1	3	1	0	1	1	1	1	0	3	1	3	1	1	0	1	1	0	3	1	1	3	1	1	1
avgbs_106474	1	1	1	1	3	0	3	3	3	0	3	0	3	3	1	3	3	0	0	1	3	3	3	1	1	1	3	0	3	3	1	3	1	3	1	3	0	0	3	3	3	0	0	3	0	0	0	3	1
avgbs_106475	1	1	1	1	3	0	3	3	3	0	3	0	3	3	1	3	3	0	0	1	3	3	3	1	1	1	3	0	3	3	1	3	1	3	1	3	0	0	3	3	3	0	0	3	0	0	0	3	1
avgbs_106477	3	3	3	1	3	3	3	3	3	1	0	3	1	1	3	1	3	1	3	3	3	1	1	1	3	1	1	0	3	1	3	3	3	1	3	2	3	3	1	3	1	3	3	3	3	1	3	3	3
avgbs_106478	0	1	1	1	3	3	3	3	0	3	3	0	1	0	1	3	1	1	1	3	3	0	1	3	1	3	3	0	3	0	1	3	3	0	3	1	3	3	1	3	3	0	1	3	0	0	3	1	1
avgbs_106484	0	0	1	0	3	3	1	3	1	0	0	3	0	3	3	0	0	0	0	3	1	3	1	3	1	1	0	3	3	0	3	0	3	0	1	1	0	3	3	3	0	0	0	0	0	0	1	3	0
avgbs_106486	0	3	3	0	3	0	1	3	3	0	0	3	1	3	3	1	3	0	0	0	3	3	1	0	1	3	0	0	3	0	0	3	1	1	3	1	1	0	0	3	1	3	0	3	0	0	1	1	0
avgbs_106500	1	0	3	3	3	1	0	3	3	0	0	0	1	3	3	1	3	0	0	1	3	3	1	3	1	3	3	0	3	0	3	0	1	1	3	1	0	0	3	3	1	0	0	3	0	0	1	1	3
avgbs_106506	1	3	3	3	3	1	1	3	1	1	3	3	3	1	1	3	1	0	3	1	1	1	3	3	1	1	1	1	1	1	1	1	3	3	1	3	1	1	3	1	1	1	3	1	1	3	1	1	1
avgbs_106507	1	1	1	3	1	3	0	3	0	0	0	0	1	0	3	1	3	0	0	3	3	0	3	3	1	1	1	0	1	0	0	3	0	3	1	1	0	0	3	3	3	0	0	0	0	0	3	3	3
avgbs_10651	3	1	1	1	1	1	3	1	1	3	0	3	3	1	3	3	1	3	3	3	1	1	3	1	3	3	0	1	3	3	3	3	1	1	1	1	0	3	1	3	3	3	1	3	1	0	3	3	1
avgbs_106518	3	1	1	1	3	3	1	2	3	3	1	3	3	1	1	1	3	0	1	1	3	3	3	1	3	1	3	2	1	1	2	3	3	3	1	1	1	1	3	1	3	1	1	1	1	1	3	1	3
avgbs_106531	1	1	1	3	3	3	1	3	0	3	3	3	1	1	3	3	3	0	3	1	1	3	1	0	3	3	3	3	3	1	3	1	3	3	3	1	0	3	1	3	3	1	3	1	3	1	1	1	3
avgbs_106532	1	1	1	3	3	3	1	3	0	3	3	3	1	1	3	3	3	0	3	1	1	3	1	0	3	3	3	3	3	1	3	1	3	3	3	1	0	3	1	3	3	1	3	1	3	1	1	1	3
avgbs_106533	1	1	0	3	3	3	1	3	1	3	3	3	1	1	3	3	3	0	3	1	1	0	1	3	3	3	3	3	3	1	3	0	3	3	3	1	0	0	1	3	3	0	3	1	0	1	1	1	3
avgbs_106534	1	1	0	3	3	3	1	3	1	3	3	3	1	1	3	3	3	0	3	1	1	0	1	3	3	3	3	3	3	1	3	0	3	3	3	1	0	0	1	3	3	0	3	1	0	1	1	1	3
avgbs_106535	1	3	3	1	3	3	3	3	3	3	1	1	1	3	1	2	1	3	1	1	1	3	3	3	1	1	3	1	1	3	3	1	1	1	3	1	3	1	3	1	3	1	3	1	1	1	1	3	1
avgbs_106536	1	3	3	1	3	3	3	3	3	3	1	1	1	3	1	2	1	3	1	1	1	3	3	3	1	1	3	1	1	3	3	1	1	1	3	1	3	1	3	1	3	1	3	1	1	1	1	3	1
avgbs_106537	1	3	3	1	3	3	3	3	3	3	1	1	1	3	1	2	1	3	1	1	1	3	3	3	1	1	3	1	1	3	3	1	1	1	3	1	3	1	3	1	3	1	3	1	1	1	1	3	1
avgbs_106543	1	1	1	1	3	3	3	3	1	3	0	1	1	2	1	3	1	1	0	3	3	1	1	3	1	3	3	1	3	3	3	3	3	3	3	1	3	3	1	3	3	1	1	3	1	1	3	1	1
avgbs_106546	1	1	1	1	3	3	3	3	1	3	3	1	1	3	1	2	1	1	1	3	3	1	1	3	1	3	3	1	3	3	1	3	3	3	3	1	3	3	1	3	3	1	1	3	1	1	2	1	1
avgbs_106549	0	0	1	0	1	3	3	1	1	0	0	3	3	0	1	1	3	0	0	1	1	0	3	1	3	1	3	0	1	1	3	0	0	0	1	1	0	1	3	1	1	0	1	3	0	1	3	1	1
avgbs_106555	1	3	1	1	2	3	3	3	1	3	1	1	3	3	1	1	3	3	1	3	3	3	3	3	3	3	1	1	1	1	1	3	3	3	1	1	1	3	3	1	2	1	1	1	1	3	3	1	3
avgbs_106559	0	3	1	3	3	3	1	3	3	0	3	0	1	3	3	0	3	3	1	3	3	3	1	1	1	1	3	3	1	1	2	3	1	3	1	1	0	3	0	0	3	0	1	3	0	3	1	0	1
avgbs_106560	0	3	1	3	3	3	1	3	3	0	3	0	1	3	3	0	3	3	1	3	3	3	1	1	1	1	3	3	1	1	2	3	1	3	1	1	0	3	0	0	3	0	1	3	0	3	1	0	1
avgbs_106565	3	1	1	3	1	1	1	1	3	3	3	1	1	3	1	3	3	0	1	3	3	3	3	1	3	1	1	3	3	3	1	3	3	3	2	3	3	1	3	1	1	3	1	3	3	1	3	3	1
avgbs_106569	3	3	1	1	1	1	3	1	3	0	0	0	3	0	1	1	3	1	0	3	1	1	1	3	3	1	0	0	3	1	3	3	3	1	3	1	1	0	3	3	3	3	0	1	0	1	3	3	1
avgbs_10657	0	1	1	0	3	1	0	3	0	0	1	0	1	1	3	3	3	1	0	3	1	1	3	1	1	1	1	0	3	0	1	0	3	3	2	1	0	1	1	0	3	0	0	3	0	3	3	0	3
avgbs_106584	1	1	3	3	1	1	3	1	3	3	3	0	3	1	3	1	1	0	1	1	1	3	1	3	1	1	3	0	3	1	3	3	1	3	1	1	3	1	3	3	1	3	1	3	3	3	1	3	3
avgbs_106585	1	1	1	3	3	3	1	3	3	3	3	0	1	1	1	0	3	3	1	0	2	3	1	3	1	3	0	3	3	0	1	3	3	3	1	3	0	0	0	1	1	3	3	1	0	3	1	1	0
avgbs_10659	1	3	3	1	3	3	3	3	0	3	0	1	1	3	1	2	1	0	0	1	1	3	3	3	1	1	3	0	0	3	3	1	0	1	3	1	3	0	0	1	3	0	0	1	0	0	1	3	1
avgbs_106593	1	3	3	1	3	3	3	3	0	3	0	0	1	3	1	2	1	3	1	1	1	3	3	3	1	1	3	0	1	3	3	1	1	0	3	1	0	1	3	1	3	1	3	0	1	0	1	3	1
avgbs_106595	3	1	1	1	3	1	3	3	0	1	0	0	3	0	3	3	3	1	1	3	1	1	3	1	1	1	1	0	3	3	1	3	3	3	2	1	0	1	1	1	3	0	1	3	0	3	3	3	3
avgbs_106596	3	1	1	1	3	1	3	3	0	1	0	0	3	0	3	3	3	1	1	3	1	1	3	1	1	1	1	0	3	3	1	3	3	3	2	1	0	1	1	1	3	0	1	3	0	3	3	3	3
avgbs_106597	1	3	0	1	1	0	0	1	0	0	0	1	1	3	3	3	0	0	0	3	1	1	3	1	3	1	3	3	3	3	1	0	1	3	1	3	0	0	3	3	1	0	1	0	0	3	1	0	1
avgbs_106598	3	3	0	1	3	1	3	3	0	1	0	0	3	0	1	3	1	0	0	3	1	1	3	3	3	1	3	1	3	1	1	0	3	3	3	1	0	0	3	0	3	1	0	0	0	3	3	0	1
avgbs_106600	1	3	3	1	1	3	1	1	0	3	0	1	1	3	3	1	3	0	1	1	1	1	1	1	3	3	3	3	1	3	3	1	3	3	3	3	0	3	0	3	1	1	3	3	0	0	3	3	1
avgbs_106604	0	1	1	3	1	1	1	1	3	3	3	0	1	3	1	3	3	3	1	0	3	3	3	1	3	1	1	0	3	3	1	3	3	3	1	3	3	1	3	1	1	0	1	0	3	1	3	3	1
avgbs_106606	1	3	3	3	1	1	3	3	3	1	1	3	3	1	3	3	1	1	3	3	3	1	2	3	1	3	3	1	1	3	1	3	1	1	3	3	1	3	3	1	3	1	1	3	1	1	1	1	1
avgbs_106608	2	3	1	3	1	3	3	1	1	3	1	0	3	3	3	1	3	0	0	3	3	0	1	1	1	1	3	3	1	1	1	0	3	3	1	3	3	0	3	3	3	3	0	3	3	0	3	1	3
avgbs_106618	3	1	1	1	3	3	1	3	3	3	0	0	3	1	1	1	1	0	0	1	3	0	2	3	3	3	3	0	3	0	3	0	1	0	3	1	3	1	3	1	1	0	0	2	1	3	3	0	1
avgbs_106619	1	0	0	1	3	0	0	3	1	3	0	0	1	0	0	0	0	0	0	3	0	1	1	3	1	3	0	0	3	0	3	0	3	3	3	1	0	0	0	0	3	1	0	3	1	0	3	1	1
avgbs_10663	1	3	0	0	0	3	3	3	0	0	1	0	1	0	0	0	0	0	1	3	3	3	3	0	3	3	0	1	1	0	1	0	3	3	0	0	0	0	1	0	1	0	1	3	0	0	3	0	3
avgbs_106631	1	3	1	1	1	1	1	1	3	3	3	0	1	3	3	3	0	0	1	3	1	0	3	1	3	1	3	0	3	0	1	3	1	3	1	3	0	3	3	3	1	0	0	3	0	0	1	1	1
avgbs_106632	1	3	1	1	1	1	1	1	3	3	3	0	1	3	3	3	0	0	1	3	1	0	3	1	3	1	3	0	3	0	1	3	1	3	1	3	0	3	3	3	1	0	0	3	0	0	1	1	1
avgbs_106635	1	1	1	3	1	3	0	1	0	0	3	3	3	0	3	1	3	3	0	3	3	3	3	3	1	1	1	0	3	3	1	1	1	3	1	3	3	3	3	3	1	3	1	1	0	3	3	3	3
avgbs_106638	1	3	2	1	1	1	1	1	3	3	0	1	1	3	3	3	1	0	1	3	1	1	3	1	3	1	3	3	3	3	1	3	1	3	1	3	0	0	3	3	1	0	0	3	1	3	1	1	1
avgbs_106639	1	3	2	1	1	1	1	1	3	3	0	1	1	3	3	3	1	0	1	3	1	1	3	1	3	1	3	3	3	3	1	3	1	3	1	3	0	0	3	3	1	0	0	3	1	3	1	1	1
avgbs_106656	1	1	3	3	1	3	0	1	3	0	0	0	3	0	1	1	1	0	3	3	1	0	1	3	3	0	3	1	3	0	1	0	0	3	1	1	1	0	3	1	0	0	0	1	0	3	1	3	1
avgbs_106658	1	3	3	1	1	3	1	1	0	3	0	1	1	3	1	1	1	1	0	1	1	1	1	1	3	3	3	1	1	1	3	1	3	3	3	3	1	3	1	3	1	0	1	0	0	0	3	3	1
avgbs_106659	3	1	1	0	1	3	3	1	3	0	0	1	3	1	3	3	0	0	0	1	3	0	3	3	3	3	1	1	3	3	3	3	3	1	1	1	0	0	0	1	3	0	0	3	1	1	1	1	0
avgbs_106671	0	3	3	1	3	3	0	3	3	3	0	0	1	0	1	3	1	0	0	1	1	0	3	3	1	1	3	0	1	0	3	1	1	1	3	1	3	0	3	1	3	0	3	1	0	0	1	3	1
avgbs_106672	0	3	3	1	3	3	0	3	3	3	0	0	1	0	1	3	1	0	0	1	1	0	3	3	1	1	3	0	1	0	3	1	1	1	3	1	3	0	3	1	3	0	3	1	0	0	1	3	1
avgbs_106673	0	0	1	1	3	0	0	3	0	0	0	0	1	3	0	3	1	0	1	3	1	0	3	3	0	0	3	1	0	3	0	0	1	0	3	1	0	3	3	1	3	0	0	0	1	0	1	3	1
avgbs_106675	3	1	1	0	3	3	3	3	3	3	3	0	3	0	1	0	0	0	0	1	1	3	3	3	3	1	1	0	3	0	1	0	3	0	1	0	0	3	0	1	0	0	3	0	1	0	1	1	3
avgbs_106680	1	1	1	3	1	3	0	3	1	0	3	0	0	0	3	0	3	0	0	3	3	0	3	3	1	1	1	0	1	3	1	3	1	2	1	1	0	0	3	0	3	0	0	0	0	0	3	3	0
avgbs_106685	1	3	3	3	3	1	1	3	0	3	0	3	0	3	3	1	3	0	3	1	3	0	1	0	1	2	3	3	3	0	3	3	1	1	3	1	0	1	3	3	1	0	0	0	0	0	1	1	3
avgbs_106686	1	1	1	1	3	3	3	3	3	1	3	3	1	1	3	3	1	0	0	3	1	3	3	1	3	1	3	0	1	1	3	3	3	3	1	3	0	1	3	3	1	0	3	1	3	3	3	1	3
avgbs_106687	1	1	1	1	3	3	3	3	3	1	3	3	1	1	3	3	1	0	0	3	1	3	3	1	3	1	3	0	1	1	3	3	3	3	1	3	0	1	3	3	1	0	3	1	3	3	3	1	3
avgbs_106699	1	3	1	1	1	1	1	1	3	3	0	1	1	0	3	3	1	0	0	3	1	1	3	1	3	1	3	0	3	3	1	0	0	3	1	3	0	0	3	3	1	0	1	3	1	0	1	1	1
avgbs_106701	3	1	1	1	1	1	3	1	1	0	3	1	1	1	3	1	1	3	0	3	1	1	3	1	3	3	3	1	1	3	3	0	3	1	1	1	1	3	3	3	3	0	1	0	0	3	3	3	1
avgbs_106709	3	3	3	1	3	3	3	3	3	1	0	3	1	1	3	1	3	0	3	3	3	3	1	1	3	1	1	0	3	1	3	0	3	1	3	1	0	3	1	3	1	0	3	3	3	1	2	3	3
avgbs_106710	3	3	3	1	3	3	3	3	3	1	0	3	1	1	3	1	3	0	3	3	3	3	1	1	3	1	1	0	3	1	3	0	3	1	3	1	0	3	1	3	1	0	3	3	3	1	2	3	3
avgbs_106716	0	1	0	3	0	0	3	3	3	0	0	1	3	0	1	3	3	3	1	1	1	3	3	0	3	1	1	0	3	0	1	0	3	3	1	1	0	3	3	1	3	0	0	0	1	1	1	0	3
avgbs_106717	3	2	1	1	1	3	3	3	1	3	3	3	3	1	1	1	3	1	1	1	3	3	3	1	3	1	3	3	1	1	3	3	3	1	1	1	1	1	3	1	1	1	1	3	1	1	3	1	1
avgbs_106720	3	3	0	3	1	3	3	1	3	1	0	0	3	1	3	3	3	0	0	3	3	1	1	3	1	1	3	1	1	0	1	3	1	1	3	1	0	0	3	1	3	0	0	0	1	0	1	0	1
avgbs_106721	3	3	0	3	1	3	3	1	3	1	0	0	3	1	3	3	3	0	0	3	3	1	1	3	1	1	3	1	1	0	1	3	1	1	3	1	0	0	3	1	3	0	0	0	1	0	1	0	1
avgbs_106725	3	2	1	3	1	3	1	1	3	3	3	0	3	3	3	3	1	0	0	1	3	1	1	0	1	3	3	1	1	0	1	0	1	3	1	3	1	3	1	3	1	0	3	3	0	3	3	3	1
avgbs_106729	1	1	3	3	3	0	3	3	3	3	1	3	3	1	3	0	0	0	0	3	1	0	3	3	1	3	1	3	3	1	3	1	3	3	1	1	0	3	3	1	3	0	0	1	0	1	1	3	1
avgbs_106730	1	1	3	3	3	0	3	3	3	3	1	3	3	1	3	0	0	0	0	3	1	0	3	3	1	3	1	3	3	1	3	1	3	3	1	1	0	3	3	1	3	0	0	1	0	1	1	3	1
avgbs_106739	3	1	1	1	1	3	3	3	1	3	3	3	3	1	1	1	3	1	1	1	3	3	3	0	3	1	3	3	1	1	3	3	3	1	1	1	1	1	3	1	1	1	1	3	1	1	3	1	1
avgbs_10674	1	3	1	1	3	3	3	3	3	3	0	0	3	3	1	1	3	0	0	3	3	0	3	0	1	3	1	0	1	1	1	3	3	3	3	1	3	3	1	3	1	0	1	1	0	1	3	1	3
avgbs_106744	0	1	1	1	1	3	0	3	0	3	0	0	3	1	1	0	3	0	1	1	3	3	3	1	3	1	0	0	1	1	3	0	3	0	1	1	0	0	0	1	1	0	0	0	0	0	3	1	1
avgbs_106747	0	1	0	1	3	3	3	3	3	3	0	1	3	3	1	3	3	0	0	1	0	3	3	1	1	1	3	0	0	0	1	3	0	3	1	3	1	1	0	3	0	0	1	3	0	3	0	3	0
avgbs_106758	3	3	3	3	1	3	1	1	3	0	3	0	3	1	3	3	1	1	3	1	3	1	1	1	3	3	3	3	1	1	3	3	1	0	1	2	3	3	3	3	1	3	1	1	3	3	3	1	1
avgbs_106764	0	3	1	1	1	1	1	1	3	3	0	0	1	3	3	3	1	1	0	3	1	1	3	1	3	1	3	0	3	0	1	3	0	3	1	3	0	3	0	3	1	1	1	3	0	0	1	1	1
avgbs_106775	3	3	3	1	3	3	3	3	3	0	0	0	1	1	3	1	3	0	3	3	3	1	1	1	3	1	1	0	3	0	3	0	3	1	3	1	3	3	1	3	1	3	3	3	3	1	3	3	3
avgbs_106781	3	3	3	1	3	3	3	3	0	1	3	0	1	1	3	1	3	1	0	3	3	0	1	1	3	1	1	1	3	0	3	0	3	1	3	1	3	3	1	3	1	0	3	3	0	1	3	3	3
avgbs_106782	1	1	3	3	1	1	1	1	3	0	0	0	3	3	1	1	3	0	1	3	3	3	3	1	1	1	1	0	1	0	1	3	1	1	3	3	0	1	1	3	3	1	0	0	3	1	1	1	1
avgbs_10679	1	3	3	3	3	1	1	3	3	3	1	3	1	3	3	1	3	3	3	1	3	3	1	3	1	3	3	3	3	3	3	3	1	1	2	1	1	3	3	3	1	3	3	3	1	1	1	1	3
avgbs_106794	1	3	0	1	1	1	1	1	3	0	0	0	1	3	3	3	1	0	0	3	1	1	3	1	0	1	0	0	0	3	0	3	1	3	0	3	0	0	0	3	1	0	1	3	0	0	1	1	1
avgbs_106795	3	1	1	1	1	3	3	3	1	3	2	3	3	1	1	1	3	1	1	1	3	3	3	1	3	1	3	3	1	1	3	3	3	1	1	1	1	1	3	1	1	1	1	3	1	1	3	1	1
avgbs_106797	0	1	3	3	3	3	3	3	3	0	3	0	3	0	2	1	1	3	3	3	1	3	1	0	3	1	3	1	3	3	1	1	3	3	1	1	1	0	3	1	3	0	3	0	3	3	1	3	1
avgbs_106798	0	1	3	3	3	3	3	3	3	0	3	0	3	0	2	1	1	3	3	3	1	3	1	0	3	1	3	1	3	3	1	1	3	3	1	1	1	0	3	1	3	0	3	0	3	3	1	3	1
avgbs_106799	0	1	3	3	3	3	3	3	3	0	3	0	3	0	2	1	1	3	3	3	1	3	1	0	3	1	3	1	3	3	1	1	3	3	1	1	1	0	3	1	3	0	3	0	3	3	1	3	1
avgbs_1068	1	3	3	3	1	1	3	1	0	3	0	1	1	1	3	1	3	0	3	1	1	3	1	1	1	1	0	0	0	0	1	0	3	3	3	3	1	0	3	1	3	1	0	0	0	0	1	1	3
avgbs_106800	0	0	0	3	1	3	3	1	0	0	0	1	3	1	1	1	0	0	0	0	1	3	0	3	3	1	0	0	0	0	0	1	3	3	1	1	0	3	0	1	3	0	3	0	0	3	0	3	0
avgbs_106801	1	1	3	3	1	3	3	1	3	1	3	1	3	1	1	1	1	1	3	3	1	3	1	3	3	1	0	1	3	3	1	1	3	3	1	1	1	2	2	1	3	1	3	1	0	0	1	3	1
avgbs_106806	3	3	1	3	1	3	3	1	3	3	1	3	1	3	1	1	3	1	3	3	3	2	3	3	1	1	3	0	3	1	1	1	3	1	3	1	0	3	3	3	1	3	3	3	3	1	3	3	1
avgbs_10681	1	0	3	2	1	3	3	2	3	0	3	0	3	0	1	0	1	0	3	3	1	3	1	3	3	1	3	0	3	3	1	0	3	3	1	1	0	3	3	1	3	0	3	0	3	3	1	3	1
avgbs_10682	1	1	1	3	1	3	3	1	3	3	3	1	3	2	3	1	3	3	3	3	1	1	3	1	1	1	3	1	1	1	1	3	1	3	1	3	3	1	3	3	3	0	1	3	3	3	1	3	1
avgbs_106826	1	3	3	3	3	1	0	3	3	3	1	0	0	3	3	0	3	3	0	1	3	3	1	0	1	3	3	0	3	3	3	3	1	1	3	1	0	1	3	3	1	3	0	3	0	0	1	1	3
avgbs_106827	1	3	3	3	3	1	1	3	3	3	1	3	1	3	3	1	3	0	3	1	3	3	1	3	1	3	3	0	3	3	3	3	0	1	3	1	0	1	3	3	1	0	0	0	1	1	1	1	3
avgbs_10683	1	1	3	3	1	3	3	1	3	1	3	1	3	1	1	1	1	1	3	3	1	3	1	3	3	1	1	1	3	2	1	1	3	3	1	1	1	1	3	1	3	1	3	1	3	3	1	3	1
avgbs_106831	3	1	1	3	1	1	1	1	3	3	3	1	1	3	1	3	3	3	1	3	3	3	3	1	3	1	1	3	3	3	1	3	3	3	1	3	3	1	3	1	1	3	1	3	3	1	3	3	1
avgbs_106832	1	3	3	3	3	1	1	3	3	0	0	3	1	3	3	1	3	0	0	1	3	3	1	3	1	0	0	0	3	3	3	3	1	1	3	1	0	1	0	0	1	3	0	3	0	1	1	1	3
avgbs_106833	1	3	3	3	3	1	1	3	3	0	0	3	1	3	3	1	3	0	0	1	3	3	1	3	1	0	0	0	3	3	3	3	1	1	3	1	0	1	0	0	1	3	0	3	0	1	1	1	3
avgbs_106835	3	1	1	1	3	1	3	3	3	3	1	0	3	3	3	1	1	0	3	2	3	1	1	1	1	1	1	1	3	1	3	1	1	3	1	1	0	0	3	3	3	3	0	1	0	1	1	1	3
avgbs_106841	3	3	3	1	3	3	3	3	3	1	0	3	1	1	3	1	3	1	3	3	3	1	1	1	3	1	1	1	3	1	3	0	3	1	3	1	3	3	1	3	1	0	3	3	3	3	3	3	3
avgbs_106850	3	3	3	1	3	3	0	3	0	1	3	0	1	1	3	2	3	0	3	3	3	1	1	1	3	1	1	1	3	0	3	3	3	1	3	1	0	3	1	0	1	0	3	0	0	1	3	3	3
avgbs_106853	1	1	1	1	3	3	3	3	1	0	3	0	1	3	1	3	0	0	0	3	3	0	0	3	1	3	0	0	3	0	0	3	3	3	0	1	0	0	1	0	0	0	1	0	0	0	0	1	1
avgbs_106854	1	1	1	1	3	3	3	3	1	0	3	0	1	3	1	3	0	0	0	3	3	0	0	3	1	3	0	0	3	0	0	3	3	3	0	1	0	0	1	0	0	0	1	0	0	0	0	1	1
avgbs_106856	1	3	2	3	3	1	1	3	3	0	1	3	1	3	3	1	3	3	3	1	3	3	1	3	1	3	3	3	3	3	3	3	1	1	2	1	1	1	3	3	1	0	3	3	1	1	1	1	3
avgbs_106870	1	3	1	1	3	3	3	3	1	3	1	1	1	3	1	1	3	3	1	3	3	3	3	3	3	3	1	1	1	1	1	3	3	3	1	1	3	3	1	3	1	2	1	3	1	1	3	1	3
avgbs_106871	3	0	1	1	3	1	3	3	0	1	1	0	1	0	3	3	3	0	1	3	1	1	1	1	1	1	1	0	3	3	1	0	3	3	2	1	1	1	1	1	3	3	2	3	0	3	3	3	3
avgbs_106875	1	3	1	1	1	1	1	1	3	3	0	0	1	3	3	3	1	1	0	2	1	1	3	1	3	1	3	0	3	3	1	3	1	3	1	3	0	3	3	3	1	1	0	3	0	0	1	1	1
avgbs_106883	1	3	3	1	3	0	3	3	3	0	0	0	0	0	1	3	0	0	1	1	1	0	3	3	1	1	3	0	1	0	1	1	1	1	3	1	0	1	3	1	3	0	3	0	0	0	1	3	1
avgbs_106884	1	0	3	3	0	0	0	0	3	0	0	0	3	0	3	1	0	1	0	1	0	0	0	0	2	1	3	3	0	3	1	0	3	0	3	3	0	0	3	0	3	0	0	0	0	3	1	1	1
avgbs_106887	1	1	3	3	3	1	3	3	3	3	3	3	3	1	3	3	1	1	1	3	1	3	3	1	1	3	3	3	1	0	1	1	3	3	1	3	0	3	3	1	3	3	1	1	3	1	1	3	1
avgbs_106890	3	1	1	3	3	1	3	3	3	3	3	0	1	1	3	1	1	0	1	1	3	3	1	1	1	3	3	3	1	1	3	3	3	1	1	3	1	1	3	3	3	0	1	3	0	1	3	2	3
avgbs_106891	3	1	1	3	3	1	3	3	3	3	3	0	1	1	3	1	1	0	1	1	3	3	1	1	1	3	3	3	1	1	3	3	3	1	1	3	1	1	3	3	3	0	1	3	0	1	3	2	3
avgbs_106894	0	1	1	0	3	1	3	3	0	0	1	1	1	1	3	0	3	0	0	3	1	1	3	0	1	1	1	0	3	0	1	0	0	3	1	1	1	1	1	1	0	0	0	3	1	3	3	0	3
avgbs_106895	0	1	1	0	3	1	3	3	0	0	1	1	1	1	3	0	3	0	0	3	1	1	3	0	1	1	1	0	3	0	1	0	0	3	1	1	1	1	1	1	0	0	0	3	1	3	3	0	3
avgbs_106896	0	1	1	0	3	1	3	3	0	0	1	1	1	1	3	0	3	0	0	3	1	1	3	0	1	1	1	0	3	0	1	0	0	3	1	1	1	1	1	1	0	0	0	3	1	3	3	0	3
avgbs_106898	3	1	1	1	3	3	1	2	3	3	1	3	3	1	1	1	3	1	1	1	3	3	3	1	3	1	3	2	1	1	2	3	3	3	1	1	1	1	3	1	3	1	1	3	1	1	3	1	1
avgbs_10690	1	3	3	3	3	1	1	3	3	3	1	3	1	3	3	1	3	0	0	1	2	3	1	3	1	3	3	0	3	3	3	3	1	1	3	1	1	1	3	2	1	0	0	0	1	0	1	1	3
avgbs_106905	1	1	1	3	3	1	0	3	3	0	0	1	3	0	1	3	3	3	0	1	3	3	3	3	3	3	1	0	0	0	3	1	0	3	1	3	0	0	1	1	3	3	0	1	0	1	3	1	3
avgbs_106906	3	1	0	1	3	3	1	2	0	3	0	0	3	1	1	1	3	0	1	1	3	0	3	1	3	1	3	3	1	0	3	0	3	1	1	1	1	1	3	1	3	0	1	0	0	0	3	1	1
avgbs_106907	3	1	1	1	3	3	1	3	1	3	1	3	1	3	3	3	3	1	1	1	1	3	1	3	1	1	3	3	3	1	3	1	3	1	3	1	3	3	3	3	1	1	3	1	1	3	1	3	3
avgbs_106910	2	1	3	3	3	1	3	3	0	3	0	0	3	1	3	3	1	0	0	3	1	1	3	3	1	3	1	0	3	1	3	1	0	3	1	1	0	3	3	1	3	0	1	0	0	1	1	3	1
avgbs_106915	0	1	1	1	3	3	1	3	1	3	1	3	1	3	3	3	3	0	1	3	1	3	1	3	1	1	3	3	3	1	3	1	3	1	1	1	3	3	3	3	1	1	3	3	3	0	1	3	3
avgbs_106916	3	1	1	1	3	3	0	3	1	3	0	3	1	3	3	3	3	1	1	3	1	3	1	3	1	1	3	3	3	1	3	1	3	1	1	1	3	0	3	3	1	0	3	0	3	1	1	3	3
avgbs_106919	1	3	1	1	0	0	3	3	1	3	1	1	1	3	1	1	0	0	1	3	3	0	0	0	3	3	1	0	1	1	1	0	3	3	1	1	1	0	1	2	1	1	1	3	1	1	3	1	3
avgbs_106926	3	1	1	1	3	3	1	3	0	3	0	3	1	3	3	3	3	0	0	3	1	3	1	3	1	1	3	0	3	0	3	1	3	1	1	1	3	3	3	3	1	1	0	3	0	1	1	3	3
avgbs_106927	1	3	0	1	3	3	3	3	0	0	0	0	3	0	1	0	3	0	0	3	3	3	3	0	1	3	1	0	0	1	1	0	3	3	3	1	3	3	1	0	1	0	0	0	3	0	3	1	3
avgbs_106933	1	1	0	1	3	1	0	3	0	0	0	0	3	0	0	3	1	0	0	3	1	0	3	0	1	3	0	3	3	3	3	0	0	3	1	0	3	0	3	1	3	0	0	0	0	1	0	3	0
avgbs_106934	1	1	0	1	3	1	0	3	0	0	0	0	3	0	0	3	1	0	0	3	1	0	3	0	1	3	0	3	3	3	3	0	0	3	1	0	3	0	3	1	3	0	0	0	0	1	0	3	0
avgbs_106935	1	1	3	3	3	3	3	3	0	3	3	0	1	3	1	3	1	0	1	1	3	1	1	3	1	3	3	0	3	3	1	3	0	1	3	1	0	0	1	3	3	0	1	3	0	0	3	1	1
avgbs_106936	1	1	3	3	3	3	3	3	0	3	3	0	1	3	1	3	1	0	1	1	3	1	1	3	1	3	3	0	3	3	1	3	0	1	3	1	0	0	1	3	3	0	1	3	0	0	3	1	1
avgbs_106941	1	3	1	1	1	1	1	1	3	3	3	1	1	3	3	3	1	0	1	3	1	2	3	1	3	1	3	3	3	3	1	3	1	3	1	3	3	3	3	3	1	1	1	3	1	3	1	1	1
avgbs_106949	1	3	3	1	1	3	1	1	1	3	0	0	1	3	1	1	1	0	1	1	1	0	1	1	3	3	3	0	1	0	1	0	3	3	3	3	1	3	1	3	1	1	1	3	3	3	3	3	0
avgbs_106950	1	3	3	1	1	3	1	1	1	3	0	0	1	3	1	1	1	0	1	1	1	0	1	1	3	3	3	0	1	0	1	0	3	3	3	3	1	3	1	3	1	1	1	3	3	3	3	3	0
avgbs_10696	0	3	3	3	1	3	1	1	0	0	0	3	3	1	3	3	1	0	0	1	3	1	1	0	1	3	3	3	1	0	3	0	1	1	0	2	0	3	3	3	1	0	1	0	0	3	3	0	0
avgbs_106961	1	1	1	3	3	3	1	3	1	3	1	3	1	3	2	3	3	3	1	1	1	3	1	3	3	3	3	3	3	1	3	0	3	3	1	1	1	0	3	3	3	0	0	3	3	1	1	1	3
avgbs_106962	1	3	1	1	1	1	1	1	3	3	0	0	1	3	3	3	1	0	1	3	1	1	3	1	3	1	3	0	3	0	1	3	1	3	1	3	3	3	3	3	1	1	1	0	0	3	1	1	1
avgbs_106963	1	3	1	1	1	1	1	1	3	3	0	0	1	3	3	3	1	0	1	3	1	1	3	1	3	1	3	0	3	0	1	3	1	3	1	3	3	3	3	3	1	1	1	0	0	3	1	1	1
avgbs_106964	1	0	1	1	3	0	3	3	1	3	0	0	1	3	0	3	1	0	1	3	3	1	1	3	1	3	3	1	3	0	3	3	3	3	3	1	3	3	1	3	3	0	1	3	1	0	3	1	1
avgbs_106966	1	2	3	1	3	3	3	3	1	3	3	1	1	3	1	3	1	1	2	2	3	1	1	3	2	3	3	1	3	3	1	3	3	3	3	1	3	3	1	3	3	1	1	3	1	1	3	1	1
avgbs_106969	3	0	1	1	3	3	0	3	0	2	0	0	1	3	3	3	3	0	1	3	0	3	1	0	1	0	0	3	0	1	3	1	3	0	1	1	3	3	0	3	1	1	0	3	0	0	1	3	3
avgbs_106980	1	0	1	1	3	3	0	3	0	0	0	0	0	3	1	1	3	3	0	3	3	3	3	3	1	3	0	0	0	0	1	0	0	3	3	1	0	0	1	0	1	0	0	0	0	0	3	1	3
avgbs_106981	0	0	0	3	1	0	1	1	0	0	0	0	3	1	3	3	0	0	3	0	3	3	0	1	1	3	3	0	0	1	3	1	0	0	3	0	0	3	3	3	3	3	0	1	0	0	3	1	1
avgbs_106982	1	3	1	1	1	1	1	1	0	3	3	0	1	3	3	3	1	0	0	3	1	0	3	1	3	1	3	0	3	3	1	3	1	3	1	3	3	0	0	3	1	0	0	0	0	0	1	1	1
avgbs_106983	1	3	1	1	1	1	1	1	0	3	0	0	0	3	3	3	1	0	1	3	1	1	3	1	3	1	3	3	3	3	1	3	1	3	1	3	0	3	3	3	1	1	1	0	0	3	1	1	1
avgbs_106991	1	3	3	3	3	3	3	3	1	3	3	1	1	3	3	3	1	3	1	1	1	1	1	3	3	3	3	1	1	3	1	1	3	3	1	3	3	1	1	1	3	3	3	1	3	1	0	3	3
avgbs_106992	1	3	3	3	3	3	3	3	1	3	3	1	1	3	3	3	1	3	1	1	1	1	1	3	3	3	3	1	1	3	1	1	3	3	1	3	3	1	1	1	3	3	3	1	3	1	0	3	3
avgbs_107001	1	1	3	3	3	1	3	3	3	3	3	0	1	1	3	1	0	3	0	1	3	3	3	3	1	3	3	0	3	0	1	0	3	0	1	3	0	3	3	1	1	0	0	1	3	0	3	1	1
avgbs_107010	3	1	1	0	3	0	3	3	0	1	1	0	2	1	3	3	3	1	0	3	1	1	3	0	1	1	1	1	3	3	1	3	3	3	2	1	1	1	1	1	3	3	0	3	1	3	3	2	3
avgbs_107021	3	0	1	3	3	3	0	3	0	3	0	0	1	0	1	0	0	0	1	1	3	0	3	3	3	0	0	0	3	0	1	0	0	3	3	3	0	1	0	1	1	0	3	0	3	1	0	3	1
avgbs_107029	1	1	3	3	1	3	3	1	1	3	3	1	3	3	3	3	3	0	1	3	3	1	1	3	1	1	3	1	3	1	1	1	3	3	1	1	3	1	3	1	3	3	3	3	1	3	1	1	1
avgbs_107032	0	1	0	0	3	1	3	3	0	0	1	1	2	1	3	3	3	1	1	3	0	1	1	1	1	3	1	0	3	0	1	3	3	3	3	1	3	0	0	0	3	0	1	3	1	0	3	3	3
avgbs_107033	0	1	0	1	1	0	0	1	0	0	0	0	1	3	1	1	2	0	0	0	3	0	3	0	3	3	3	0	0	0	1	0	3	1	1	3	1	3	3	1	1	0	3	0	0	0	1	3	0
avgbs_107037	3	1	1	1	3	0	3	3	0	1	1	1	2	1	3	3	3	0	1	3	1	1	1	0	1	3	1	1	3	3	1	3	3	3	2	1	0	1	1	1	3	0	0	3	0	3	3	3	3
avgbs_107043	3	1	3	1	1	3	3	1	3	3	1	3	1	3	1	1	2	0	0	1	3	3	3	3	3	3	3	1	2	1	3	1	3	3	1	3	3	3	3	3	1	3	3	1	3	3	1	1	1
avgbs_107049	2	3	1	3	1	3	1	1	1	3	3	1	3	3	3	3	3	3	1	3	3	1	1	1	1	1	3	0	1	1	1	3	3	3	1	3	1	3	3	3	3	0	1	3	3	3	3	1	3
avgbs_10705	1	1	1	3	3	1	1	3	3	3	3	1	1	3	1	3	3	3	1	1	3	3	1	3	1	3	1	3	3	1	1	3	3	3	1	1	1	1	1	1	1	0	3	1	1	3	1	1	1
avgbs_107050	1	3	3	3	3	1	0	3	3	3	0	3	1	3	3	1	3	3	0	1	3	3	2	3	1	3	3	3	3	0	3	0	1	1	3	1	0	1	3	3	1	3	3	3	0	1	1	1	3
avgbs_107053	3	1	1	3	3	1	1	3	1	3	1	1	3	1	3	1	1	1	1	2	3	1	1	1	3	3	3	1	1	3	1	1	3	1	1	3	1	1	1	1	1	1	3	3	3	3	1	3	1
avgbs_107056	0	1	0	3	0	0	3	3	3	0	0	1	3	0	1	3	3	3	1	1	1	3	3	0	3	1	1	0	3	0	1	0	3	3	1	1	0	3	3	1	3	0	0	0	1	1	1	0	3
avgbs_107059	0	3	3	0	0	1	1	3	3	0	0	3	1	3	3	1	3	0	0	0	0	0	1	3	1	0	0	0	3	0	1	0	1	0	3	1	1	1	0	3	3	0	0	0	0	0	1	1	0
avgbs_10706	1	1	1	3	3	1	1	3	3	3	3	1	1	3	1	3	3	3	1	1	3	3	1	3	1	3	1	3	3	1	1	3	3	3	1	1	1	1	1	1	1	0	3	1	1	3	1	1	1
avgbs_107060	0	3	1	1	1	1	1	1	3	0	3	1	1	3	3	0	0	0	0	3	1	1	3	0	3	1	3	0	3	3	1	3	0	3	1	3	3	3	3	3	1	0	1	0	0	3	1	1	0
avgbs_107068	1	1	1	0	3	0	3	3	0	0	0	1	1	3	1	0	1	0	1	3	1	3	3	3	3	1	3	0	1	0	1	0	0	1	3	1	0	0	3	1	3	0	0	1	0	1	1	3	1
avgbs_107077	1	1	1	1	3	3	3	3	1	3	3	1	1	3	1	3	1	1	1	3	3	1	1	3	1	3	3	1	3	3	3	3	3	3	3	1	3	3	1	3	3	1	1	3	1	1	3	1	1
avgbs_107078	1	1	1	1	3	3	3	3	1	3	3	1	1	3	1	3	1	1	1	3	3	1	1	3	1	3	3	1	3	3	3	3	3	3	3	1	3	3	1	3	3	1	1	3	1	1	3	1	1
avgbs_107081	1	1	3	1	3	3	1	3	1	3	3	1	1	3	3	3	1	3	1	1	1	1	1	3	3	3	3	1	2	3	1	1	3	3	1	3	0	1	1	1	3	3	3	1	1	1	3	3	3
avgbs_107086	1	3	1	1	1	0	0	0	0	0	3	0	1	0	3	3	0	1	0	3	1	1	3	1	0	1	3	0	3	3	1	0	1	3	1	3	3	3	3	3	1	0	0	3	0	3	1	1	1
avgbs_107092	3	3	3	0	3	0	3	3	0	0	3	0	1	1	3	1	0	0	0	3	0	0	1	1	3	0	1	0	3	1	0	3	3	0	3	1	0	0	1	3	1	0	0	3	3	1	3	3	0
avgbs_107093	1	1	1	3	3	1	1	3	0	0	3	1	1	0	2	3	1	0	3	2	3	0	1	1	3	3	3	0	1	0	3	0	1	3	1	1	3	1	3	0	3	1	1	3	0	3	3	3	3
avgbs_107096	0	3	1	3	3	1	3	3	1	0	1	0	3	3	1	1	0	0	0	3	1	1	1	1	3	1	3	0	3	1	3	3	3	1	3	1	0	1	1	0	3	3	0	1	0	1	3	1	3
avgbs_107101	1	3	3	1	3	0	3	3	3	3	0	0	1	3	1	2	1	0	1	1	1	3	3	0	1	1	3	0	1	3	3	0	1	1	3	1	0	1	3	1	3	0	3	1	0	0	1	3	1
avgbs_107102	0	0	3	0	3	0	3	3	0	3	1	0	1	3	1	2	1	0	1	0	1	0	3	3	1	1	0	0	1	0	3	0	0	0	3	1	0	1	3	0	3	0	3	1	0	1	1	0	1
avgbs_107116	0	1	1	1	3	1	0	3	1	1	1	0	3	1	3	3	3	0	0	3	1	1	3	1	1	1	1	0	0	3	1	0	3	0	3	1	0	1	1	1	3	0	0	3	0	3	3	3	3
avgbs_10712	1	3	0	0	3	3	0	3	0	3	0	0	1	3	1	3	1	3	1	1	1	3	2	3	1	1	0	0	1	3	3	0	1	1	3	1	3	1	3	0	3	0	3	1	1	1	1	3	1
avgbs_107128	1	0	0	2	3	1	1	3	0	0	0	0	1	3	3	1	0	3	0	0	0	3	1	3	1	3	3	0	3	0	0	0	1	1	3	1	1	0	3	3	1	3	3	0	0	0	1	1	3
avgbs_107129	1	0	3	0	3	0	0	3	3	3	0	0	1	3	3	1	0	0	0	1	3	3	0	3	1	3	3	3	3	3	3	0	0	0	3	1	1	0	0	0	1	0	3	3	1	0	1	1	0
avgbs_107133	1	3	1	1	1	1	1	1	0	3	3	0	1	3	3	3	1	0	0	3	1	1	3	0	3	1	0	0	3	3	1	3	1	3	1	3	0	0	3	3	1	0	0	3	1	0	1	0	1
avgbs_107141	3	0	3	1	3	3	3	3	0	0	3	0	1	1	3	1	3	0	3	3	3	1	1	1	3	1	1	0	3	1	3	3	0	1	3	1	0	3	1	0	1	0	3	0	3	1	3	3	3
avgbs_107146	0	0	0	1	1	0	0	1	3	0	0	0	1	3	3	3	0	0	1	3	1	1	3	1	3	1	3	0	3	0	1	3	1	3	1	3	3	0	3	3	1	0	0	3	0	3	1	1	1
avgbs_107150	1	3	0	1	1	1	0	1	0	3	3	0	1	0	3	3	1	0	0	3	1	1	3	1	3	1	3	3	3	0	1	3	1	3	1	3	3	0	3	3	1	0	1	3	0	3	1	1	1
avgbs_107159	3	0	3	1	3	0	0	3	3	0	0	0	1	1	3	1	3	0	0	0	3	1	1	0	3	0	1	0	3	0	3	0	3	1	3	1	0	0	1	3	0	0	3	0	0	1	3	3	3
avgbs_107160	3	0	3	1	3	3	3	3	0	1	3	0	0	0	3	1	3	0	3	3	3	0	1	1	3	1	1	0	0	0	3	3	3	1	3	1	0	3	1	3	1	0	0	0	0	1	3	3	3
[truncated: 28,730 more rows]
[truncated: 4 more columns]
