# Supplementary material for: Using Genotyping-By-Sequencing (GBS) for Genomic Discovery in Cultivated Oat
Source: PLoS One. 2014 Jul 21;9(7):e102448. doi: 10.1371/journal.pone.0102448 (PMC4105502; doi:10.1371/journal.pone.0102448)
Supplement: Table S2 — Graphical genotypes of markers comprising the VxL map. (XLSX) [file pone.0102448.s019.xlsx]

## Sheet: Table_S2_VxL_graphical_genotype
# This map is built with GBS markers filtered at Het =13, MAF = 35, Pres =90
# Markers highlighted in gray have heterozygosity between 8 and 13%. LG05 is particularly enriched with markers of higher heterozygosity
LG_new	Markers	dist	locus_name	VL.001	VL.002	VL.003	VL.004	VL.005	VL.006	VL.007	VL.008	VL.009	VL.010	VL.011	VL.012	VL.013	VL.014	VL.015	VL.016	VL.017	VL.018	VL.019	VL.020	VL.021	VL.023	VL.025	VL.026	VL.027	VL.028	VL.029	VL.030	VL.031	VL.032	VL.033	VL.034	VL.035	VL.036	VL.037	VL.038	VL.039	VL.040	VL.041	VL.042	VL.043	VL.044	VL.045	VL.046	VL.047	VL.048
LG01	avgbs_309234	0	avgbs_309234	3	3	1	3	1	2	3	1	1	1	1	1	3	3	2	2	3	3	3	1	1	1	3	3	1	3	3	1	1	1	3	1	-	3	3	2	1	3	3	3	1	3	1	3	-	1
LG01	avgbs_309141	1.824	avgbs_309141	3	3	1	3	1	1	3	1	1	1	1	1	1	3	2	2	3	3	3	1	1	1	3	3	1	3	3	1	1	1	3	1	1	3	3	3	1	3	3	3	1	3	1	3	1	1
LG01	avgbs_309235	1.824	avgbs_309235	3	3	1	3	1	1	3	1	1	1	1	1	1	3	2	2	3	3	3	-	1	1	3	3	1	3	3	1	1	1	3	1	1	3	3	3	1	3	3	3	2	3	1	3	1	1
LG01	avgbs_111783	2.181	avgbs_111783	3	3	1	3	1	1	3	1	1	1	1	1	1	3	2	2	3	3	2	3	1	1	3	3	1	3	3	1	1	1	3	1	1	3	3	3	1	3	3	3	1	3	1	3	1	1
LG01	avgbs_201543	2.543	avgbs_201543	3	3	1	3	1	1	3	1	1	1	1	1	1	3	2	1	3	3	3	3	1	1	3	3	1	3	3	1	1	1	3	1	1	3	3	3	1	3	3	3	1	3	1	3	1	1
LG01	avgbs_86543	3.198	avgbs_86543	3	3	1	3	1	1	3	1	1	1	1	1	1	3	1	2	3	2	3	3	-	1	3	3	1	3	3	1	1	1	3	1	1	3	3	3	1	3	3	3	1	3	1	3	1	1
LG01	avgbs_107082	4.012	avgbs_107082	3	3	1	-	1	1	3	1	1	1	1	3	1	3	2	2	3	-	3	3	1	1	3	3	1	3	3	1	1	1	3	1	1	3	3	3	1	3	3	-	1	3	1	3	-	1
LG01	avgbs_95068	4.399	avgbs_95068	3	3	1	3	1	1	3	1	1	1	1	3	1	3	2	2	3	3	3	-	1	1	3	3	1	3	3	1	-	1	3	1	1	3	3	3	1	3	3	3	1	3	1	3	-	1
LG01	avgbs_6993	5.02	avgbs_6993	3	3	1	3	1	1	3	1	2	1	1	3	1	-	2	1	3	3	3	3	1	1	3	3	1	3	3	1	1	1	3	1	1	3	3	3	1	3	3	3	1	3	1	3	1	1
LG01	avgbs_202609	5.365	avgbs_202609	3	3	2	3	1	1	3	1	1	1	1	3	1	3	2	2	3	3	3	3	1	1	3	3	1	3	3	1	1	1	3	1	1	3	3	3	1	3	3	3	1	3	1	3	-	1
LG01	avgbs_29826	5.725	avgbs_29826	3	3	2	3	1	1	3	1	1	1	1	1	1	3	2	1	3	-	3	3	1	1	3	3	1	3	3	1	1	1	3	1	1	3	3	3	1	3	3	3	1	3	1	3	1	1
LG01	avgbs_215070	5.863	avgbs_215070	3	3	1	3	1	1	3	1	1	1	1	1	1	3	2	2	3	3	3	3	1	1	3	3	1	3	3	1	1	1	3	1	1	3	3	3	1	3	3	3	1	3	1	3	-	1
LG01	avgbs_245445	5.863	avgbs_245445	3	3	1	3	1	1	3	1	1	1	1	1	1	3	2	2	3	-	3	-	1	1	3	3	1	3	3	1	1	1	3	1	1	3	3	3	1	3	3	3	1	3	1	3	1	1
LG01	avgbs_204443	6.138	avgbs_204443	3	3	1	3	1	1	3	1	1	1	1	1	1	3	1	2	3	-	3	3	1	1	3	3	-	3	3	1	1	1	-	1	1	3	3	3	-	3	3	3	1	3	1	3	1	1
LG01	avgbs_40205	12.256	avgbs_40205	3	3	1	3	-	1	3	1	1	1	1	3	1	3	1	1	3	-	3	3	1	1	3	3	1	3	-	1	1	2	3	1	1	1	3	3	2	3	3	1	1	3	1	3	-	3
LG01	avgbs_238779	14.095	avgbs_238779	3	3	1	3	1	-	3	1	1	1	1	3	1	3	-	1	3	1	3	3	1	1	-	3	1	3	1	1	2	3	3	1	1	1	3	3	2	2	3	1	1	3	2	3	-	3
LG01	avgbs_64734	16.894	avgbs_64734	3	3	1	3	1	1	3	1	1	1	1	3	1	3	1	1	3	-	3	3	1	1	3	3	1	3	1	1	2	3	3	1	1	1	3	3	2	3	3	3	3	3	2	2	1	2
LG01	avgbs_117885	17.515	avgbs_117885	3	3	1	3	1	1	3	1	1	1	1	3	1	3	1	1	3	-	3	3	1	1	3	3	1	-	1	1	2	3	3	1	1	1	3	3	1	-	3	3	3	3	1	3	-	2
LG01	avgbs_246812	26.475	avgbs_246812	1	3	1	3	1	3	3	1	-	1	1	3	1	3	1	1	1	1	3	-	3	1	3	1	1	2	3	2	2	2	3	1	1	1	3	3	2	3	3	3	3	2	2	3	1	2
LG01	avgbs_213692	29.355	avgbs_213692	1	3	1	-	-	3	3	1	1	1	1	3	1	3	1	1	1	-	3	-	3	1	1	1	1	3	3	3	2	1	-	1	1	1	3	3	2	1	3	3	3	3	1	3	1	2
LG01	avgbs_80579	29.631	avgbs_80579	1	3	1	3	2	3	3	1	1	1	1	3	1	3	1	1	1	2	3	3	3	1	1	1	1	3	3	3	1	2	3	1	1	1	3	3	3	1	3	3	3	3	1	3	1	2
LG01	avgbs_9934	37.347	avgbs_9934	1	3	1	3	2	3	3	1	1	3	1	3	1	3	1	3	1	2	3	-	3	1	3	1	1	-	3	3	2	2	3	3	1	1	3	3	2	1	3	3	3	1	1	3	1	3
LG01	avgbs_246686	55.08	avgbs_246686	3	3	1	3	3	-	3	1	3	3	3	3	3	3	3	3	1	-	3	1	3	3	3	1	3	3	1	3	3	3	3	-	3	1	3	-	3	1	1	3	3	1	3	3	-	1
LG01	avgbs_200476	58.753	avgbs_200476	2	3	1	3	3	3	3	1	3	3	3	3	3	3	3	3	1	-	3	1	3	3	3	1	3	3	1	1	3	3	3	3	3	1	3	3	3	1	1	3	3	1	3	3	1	1
LG01	avgbs_9107	58.753	avgbs_9107	2	3	1	3	3	3	3	1	3	3	3	3	3	3	3	3	1	1	3	1	3	3	3	1	3	3	1	1	3	3	3	3	3	1	3	3	3	1	1	3	3	1	3	3	1	1
LG01	avgbs_122030	60.322	avgbs_122030	1	3	1	3	3	3	3	1	3	3	3	3	3	3	3	3	1	-	3	-	3	3	3	1	3	3	1	1	3	3	3	3	3	1	3	3	3	1	1	3	3	1	3	3	1	2
LG01	avgbs_79355	61.779	avgbs_79355	3	3	1	-	3	3	3	1	3	3	3	3	3	3	3	3	1	1	3	1	3	3	3	1	3	3	1	1	3	3	3	3	3	1	3	3	3	-	1	3	3	1	3	3	1	1
LG01	avgbs_204253	79.461	avgbs_204253	1	1	3	1	3	3	3	1	1	1	3	-	3	3	3	1	1	-	3	-	3	1	3	1	3	3	3	1	3	3	3	3	-	1	3	3	3	3	1	3	3	1	1	1	3	1
LG01	avgbs_72162	79.461	avgbs_72162	1	1	3	1	3	3	3	1	1	1	3	3	3	3	3	1	1	3	3	1	3	1	3	1	3	3	3	1	3	3	3	3	1	1	3	3	3	3	1	3	3	1	1	1	3	1
LG01	avgbs_205354	80.193	avgbs_205354	-	1	3	1	3	3	3	1	1	1	3	3	2	3	3	1	1	3	3	1	3	1	3	1	3	3	3	1	3	3	3	3	1	1	3	3	3	3	1	3	3	1	1	1	3	1
LG01	avgbs_87649	81.515	avgbs_87649	1	1	3	1	3	3	3	1	1	1	3	3	3	2	3	1	1	3	3	1	3	1	3	1	3	3	3	1	3	3	3	3	1	1	3	3	1	3	1	3	3	1	1	2	3	1
LG01	avgbs_105707	81.905	avgbs_105707	1	1	3	2	3	3	3	1	1	1	3	3	3	3	3	1	1	3	3	1	3	1	3	1	3	3	3	1	3	3	3	3	-	1	3	3	1	3	1	3	3	1	1	2	-	1
LG01	avgbs_4790	82.353	avgbs_4790	1	1	3	1	3	3	3	1	1	1	3	3	3	3	3	1	1	3	3	1	3	1	3	1	3	3	3	1	3	3	3	3	1	1	3	3	1	3	1	3	3	1	1	2	-	-
LG01	avgbs_119238	82.698	avgbs_119238	1	1	3	-	3	3	3	1	1	1	3	3	3	3	3	1	1	3	3	1	-	1	3	1	3	3	3	1	-	3	3	3	1	1	3	3	1	3	1	3	3	1	1	2	3	1
LG01	avgbs_15271	83.086	avgbs_15271	1	1	3	-	3	3	3	1	1	1	3	3	3	3	3	1	1	3	3	1	3	1	3	1	3	3	3	1	3	3	3	3	1	1	3	3	1	3	1	3	3	1	1	2	3	1
LG01	avgbs_201113	83.086	avgbs_201113	1	1	3	1	3	3	3	1	1	1	3	3	3	3	3	1	1	3	3	1	3	1	3	1	3	3	3	1	3	3	3	3	1	1	3	3	1	3	1	3	3	1	1	2	-	1
LG01	avgbs_205905	83.086	avgbs_205905	1	1	3	-	3	3	3	1	1	1	3	3	3	3	3	1	1	3	3	1	3	1	3	1	3	3	3	1	3	3	3	3	1	1	3	3	1	3	1	3	3	1	1	2	3	1
LG01	avgbs_214206	83.086	avgbs_214206	1	1	3	1	3	3	3	1	-	1	3	3	3	3	3	1	1	-	3	1	3	1	3	1	3	3	3	1	3	3	3	3	-	1	3	3	1	3	1	3	3	1	1	1	-	1
LG01	avgbs_19524	95.605	avgbs_19524	1	1	2	1	3	3	3	1	1	1	3	3	3	3	3	3	3	3	3	1	3	1	3	1	3	2	1	1	1	2	1	3	1	3	3	3	1	3	1	3	3	1	3	2	3	3
LG01	avgbs_200178	97.116	avgbs_200178	1	1	3	-	3	3	3	1	1	1	3	1	3	3	3	3	3	-	3	1	-	1	3	1	3	2	2	1	1	2	1	3	1	3	3	3	1	3	1	2	3	1	3	2	3	2
LG01	avgbs_202811	98.268	avgbs_202811	1	1	3	1	3	3	3	1	1	1	3	1	3	3	3	3	3	-	-	1	3	1	3	1	3	1	1	1	1	2	1	3	1	3	3	3	1	3	1	3	3	1	3	2	3	3
LG01	avgbs_205866	98.268	avgbs_205866	1	1	3	1	3	3	3	1	1	1	3	1	3	3	3	3	3	3	3	1	3	1	-	1	3	1	1	1	1	2	1	3	-	3	3	-	1	3	1	3	3	1	3	2	3	3
LG01	avgbs_7381	98.268	avgbs_7381	-	1	3	1	3	-	3	1	1	1	3	1	3	3	3	3	3	3	3	1	3	1	3	1	3	1	1	1	1	1	1	3	1	3	3	3	1	3	1	3	3	1	3	2	-	3
LG01	avgbs_2894	98.889	avgbs_2894	1	1	3	1	3	3	3	1	1	1	3	-	3	3	3	3	3	-	3	1	3	1	3	1	3	2	1	1	1	2	1	3	-	3	3	3	1	3	1	3	3	1	3	1	-	3
LG01	avgbs_121609	99.67	avgbs_121609	1	1	3	1	3	3	3	1	1	1	3	1	3	3	3	3	3	-	3	1	3	1	3	1	3	3	1	1	1	2	1	3	1	3	3	3	-	3	1	3	3	1	3	3	3	3
LG01	avgbs_241720	101.791	avgbs_241720	1	1	3	1	3	3	3	1	1	1	3	1	3	3	3	3	3	-	-	1	3	1	3	1	3	3	1	2	1	2	1	3	1	3	3	3	1	3	1	3	3	1	3	2	3	-
LG01	avgbs_11814	102.136	avgbs_11814	1	1	3	1	3	3	3	1	1	-	3	1	3	3	3	3	3	3	3	1	3	1	-	1	3	2	1	2	1	2	1	3	1	3	3	3	1	3	1	3	3	1	3	2	3	3
LG01	avgbs_38475	103.033	avgbs_38475	1	1	3	1	3	3	3	1	1	1	3	1	3	3	3	-	3	-	3	1	3	1	3	2	3	2	1	2	1	2	1	3	1	3	3	3	1	3	1	3	3	1	3	2	3	3
LG01	avgbs_201600	104.136	avgbs_201600	1	1	3	1	3	3	3	1	1	1	3	1	3	3	3	3	3	3	3	1	-	1	3	1	3	2	1	2	1	-	1	3	1	3	3	3	1	3	1	3	3	1	3	2	3	3
LG01	avgbs_26094	104.757	avgbs_26094	1	1	3	1	3	3	3	1	1	1	3	1	3	3	3	-	3	3	3	-	3	1	3	1	3	2	1	2	1	3	1	3	1	3	3	3	1	3	-	3	3	1	3	2	3	3
LG01	avgbs_83242	105.309	avgbs_83242	1	1	3	-	3	3	3	1	1	1	3	1	3	3	3	3	3	3	3	1	3	1	3	1	3	2	1	2	1	2	1	3	1	3	3	3	1	3	1	3	3	1	3	2	3	3
LG01	avgbs_206599	106.826	avgbs_206599	1	2	3	1	3	3	3	1	1	1	3	1	3	3	3	3	3	3	3	-	-	1	3	1	3	1	2	2	1	2	1	3	1	3	3	3	1	3	1	3	3	1	3	2	3	3
LG01	avgbs_200220	107.999	avgbs_200220	1	1	3	1	3	3	3	1	1	1	3	1	3	3	3	-	3	3	3	1	3	1	3	1	3	1	1	2	1	2	1	3	1	3	3	3	1	3	1	3	3	1	3	2	3	3
LG01	avgbs_22277	120.277	avgbs_22277	1	1	3	-	3	1	3	1	1	1	3	1	1	3	3	-	3	1	1	1	3	1	3	1	3	1	1	2	1	1	1	3	1	3	1	1	3	3	1	1	3	1	3	1	3	3
LG01	avgbs_204910	122.268	avgbs_204910	1	-	3	-	3	1	3	1	1	1	3	1	1	3	3	1	3	1	1	-	3	1	3	1	3	1	1	1	1	1	1	3	1	3	1	1	3	3	1	1	3	1	3	2	3	3
LG01	avgbs_59850	123.079	avgbs_59850	1	1	3	-	3	1	3	1	1	1	3	-	1	3	3	1	3	1	1	1	3	1	3	1	3	1	1	1	1	1	1	3	-	3	1	1	3	3	1	1	3	1	3	1	-	3
LG01	avgbs_76515	156.016	avgbs_76515	1	3	3	1	-	1	3	1	1	1	3	1	1	3	3	1	1	3	3	3	1	1	1	1	3	3	3	1	3	3	3	3	1	1	3	3	3	1	1	3	3	1	1	1	1	1
LG01	avgbs_218033	174.319	avgbs_218033	2	1	3	1	1	1	2	1	3	3	1	1	1	3	3	-	1	3	1	3	1	3	1	1	3	3	3	1	3	3	1	3	3	1	3	2	3	3	2	1	3	1	1	3	-	1
LG01	avgbs_214526	175.456	avgbs_214526	2	1	3	1	1	1	2	1	3	3	1	1	1	3	3	3	1	3	1	-	1	3	1	1	-	3	3	1	3	3	1	3	-	1	3	3	3	3	2	1	3	1	1	3	3	1
LG01	avgbs_215145	177.572	avgbs_215145	2	1	3	1	1	1	2	1	3	-	1	1	1	3	3	3	1	1	1	3	1	3	1	1	3	3	3	1	3	3	1	3	3	1	3	3	3	3	2	-	3	1	1	3	3	1
LG01	avgbs_80348	183.064	avgbs_80348	3	1	3	1	1	1	1	1	3	3	1	1	1	3	3	3	3	1	1	3	1	3	1	1	3	3	3	1	3	3	1	3	3	1	3	3	3	1	1	1	3	1	1	3	3	1
LG01	avgbs_29207	187.492	avgbs_29207	2	1	3	-	1	1	1	1	3	3	1	1	1	1	3	3	3	-	1	3	1	3	1	1	3	3	3	1	3	3	1	3	3	1	3	3	3	1	2	1	3	1	1	3	-	1
LG01	avgbs_19638	188.707	avgbs_19638	2	1	3	3	1	1	1	1	3	3	1	-	1	1	3	3	3	1	1	3	1	3	1	1	3	-	3	2	3	3	-	3	3	1	3	3	3	1	3	1	3	1	1	3	-	1
LG01	avgbs_20239	188.707	avgbs_20239	2	1	3	3	1	1	1	1	-	-	1	1	1	1	3	3	3	1	1	3	1	3	1	1	3	3	3	1	3	3	1	3	3	1	3	3	3	1	2	1	3	1	1	3	-	1
LG01	avgbs_203539	189.672	avgbs_203539	3	1	3	-	1	1	1	1	3	3	1	1	1	1	3	3	3	-	-	-	1	3	1	1	3	3	3	1	3	3	1	3	-	1	3	3	3	1	2	1	3	1	1	3	3	1
LG02	avgbs_221460	0	avgbs_221460	1	3	1	3	3	3	3	2	1	2	3	1	3	1	1	3	3	-	-	-	3	3	3	3	1	3	2	3	3	3	3	1	1	1	2	3	3	1	3	3	3	3	1	3	-	3
LG02	avgbs_202656	2.986	avgbs_202656	1	3	1	3	3	3	3	2	1	1	3	1	3	1	2	3	3	3	3	2	3	3	3	3	1	3	1	3	3	3	3	1	1	1	2	3	3	1	3	3	3	3	1	3	1	3
LG02	avgbs_216034	13.393	avgbs_216034	1	1	3	3	3	1	3	2	1	1	3	3	3	1	3	-	3	3	1	2	3	2	3	3	1	1	1	3	3	3	1	1	-	1	1	1	3	1	3	1	3	3	1	1	1	3
LG02	avgbs_81618	14.31	avgbs_81618	1	1	3	3	3	2	3	3	1	1	3	3	3	1	3	3	3	-	1	2	3	2	3	3	1	1	1	3	3	3	1	1	1	1	1	1	3	1	3	1	3	3	1	1	1	3
LG02	avgbs_26531	16.707	avgbs_26531	1	1	3	3	3	2	3	2	1	2	3	3	3	-	3	3	3	3	1	1	3	3	3	3	1	1	1	3	3	3	1	1	1	1	1	1	3	1	3	1	2	3	1	1	-	3
LG02	avgbs_119048	18.334	avgbs_119048	1	1	3	3	3	1	3	3	1	2	3	3	3	1	3	3	1	3	1	1	-	2	3	3	1	1	1	3	3	3	1	1	1	1	1	1	3	1	3	-	2	3	1	1	1	3
LG02	avgbs_6K_73494	19.645	avgbs_6K_73494	1	1	3	3	3	2	3	2	1	3	3	3	3	1	3	3	2	3	1	1	3	2	3	3	1	1	1	3	3	3	1	1	1	1	1	1	3	1	3	1	2	3	1	1	1	3
LG02	avgbs_230325	22.335	avgbs_230325	1	1	3	3	3	2	3	2	1	2	3	3	3	1	3	3	2	-	1	1	3	2	-	3	1	1	1	3	3	3	1	1	1	1	1	1	3	1	3	1	2	3	1	1	1	3
LG02	avgbs_29625	24.876	avgbs_29625	2	1	3	3	3	2	1	2	2	2	3	3	3	1	3	3	2	3	1	1	-	2	3	3	1	1	1	3	3	3	1	1	1	1	1	1	3	1	3	1	2	3	1	1	1	3
LG02	avgbs_201011	26.969	avgbs_201011	3	1	3	3	3	2	1	2	3	2	3	3	3	1	3	3	2	3	1	1	3	2	3	3	1	1	1	3	3	3	1	1	-	1	1	1	3	1	3	1	2	3	1	1	1	3
LG02	avgbs_112562	28.073	avgbs_112562	2	1	3	3	3	2	1	2	-	1	3	3	3	1	3	3	2	-	1	1	3	2	3	3	1	1	1	3	3	3	1	1	1	1	1	1	3	1	3	1	3	3	-	1	-	3
LG02	avgbs_205795	29.431	avgbs_205795	2	1	3	3	3	3	1	2	2	2	3	3	3	1	3	3	2	-	1	1	3	2	-	3	1	1	1	3	3	3	1	1	1	1	1	1	-	1	3	1	3	3	1	1	-	-
LG02	avgbs_93327	30.741	avgbs_93327	1	1	3	3	3	1	1	2	1	3	3	3	3	1	3	3	2	-	1	1	3	2	3	3	1	1	1	3	3	3	1	1	1	1	1	1	3	1	3	1	2	-	1	1	1	-
LG02	avgbs_112697	35.1	avgbs_112697	2	1	3	-	3	2	3	1	3	3	3	3	3	1	3	3	2	3	1	3	3	2	-	3	-	1	1	3	3	3	1	-	1	1	1	1	3	-	3	1	1	3	1	1	3	3
LG02	avgbs_245037	37.723	avgbs_245037	2	1	3	3	1	3	3	1	3	3	1	3	3	1	3	3	2	3	1	3	3	2	3	3	1	1	1	3	3	3	1	3	1	1	1	1	3	1	3	1	2	3	-	1	-	3
LG02	avgbs_20805	38.137	avgbs_20805	-	1	3	3	1	3	3	1	3	2	1	-	3	1	3	3	2	3	1	3	3	2	3	3	1	1	1	3	3	3	1	3	1	1	1	1	3	1	-	1	2	3	1	1	3	3
LG02	avgbs_72921	40.191	avgbs_72921	2	1	3	3	-	3	3	1	1	2	1	-	3	2	-	3	3	3	-	3	-	2	3	3	1	1	1	3	3	3	1	3	1	1	1	1	3	1	3	1	2	3	1	1	3	-
LG02	avgbs_120172	42.033	avgbs_120172	2	1	3	3	1	3	3	1	1	2	1	3	3	1	3	3	2	-	1	3	3	2	3	3	1	1	1	3	3	3	1	3	1	1	1	1	3	1	3	1	2	3	1	1	3	3
LG02	avgbs_87606	42.309	avgbs_87606	2	1	3	3	1	3	3	1	1	2	1	3	3	1	3	3	2	3	1	3	3	1	3	3	1	1	1	3	3	3	1	3	1	1	1	1	3	1	3	1	2	3	1	1	-	3
LG02	avgbs_3211	42.725	avgbs_3211	1	1	3	3	1	3	3	1	1	2	1	3	3	1	3	-	1	3	1	3	3	1	3	3	1	-	1	3	-	3	1	3	1	1	-	1	-	1	3	1	2	3	-	1	3	3
LG02	avgbs_109491	43.415	avgbs_109491	2	1	3	3	1	3	3	1	2	2	1	-	3	1	3	3	2	-	1	3	3	2	3	3	1	-	1	3	3	3	1	3	-	1	1	1	3	1	3	1	2	3	1	1	3	3
LG02	avgbs_225682	44.15	avgbs_225682	2	1	3	3	1	3	3	1	2	1	1	3	-	1	3	3	2	-	1	3	3	1	3	3	1	1	1	3	3	3	1	3	1	1	1	1	3	1	3	1	2	3	1	1	3	3
LG02	avgbs_13966	45.392	avgbs_13966	3	1	3	-	1	3	3	1	2	1	1	3	3	1	3	3	2	-	1	3	3	2	3	3	1	1	1	3	3	3	-	3	-	1	1	1	3	1	3	1	2	3	1	1	-	3
LG02	avgbs_83739	46.535	avgbs_83739	3	1	3	3	1	3	3	1	2	3	1	3	3	1	3	3	2	3	1	3	3	2	3	3	1	1	1	3	3	3	1	3	1	1	1	1	3	1	3	1	2	3	1	1	3	3
LG02	avgbs_49247	47.287	avgbs_49247	2	1	3	3	1	3	3	1	2	3	1	3	3	1	3	3	2	3	1	3	3	2	3	3	1	-	1	3	3	3	1	3	1	1	1	1	-	1	3	1	2	3	1	1	3	3
LG02	avgbs_200192	48.322	avgbs_200192	2	1	3	3	1	3	3	1	2	3	1	3	3	1	3	3	2	3	1	3	3	-	3	3	1	1	1	3	3	3	1	2	1	1	1	1	3	1	3	1	2	3	-	1	3	3
LG02	avgbs_78208	49.978	avgbs_78208	2	1	3	3	1	3	3	1	3	3	1	3	3	1	3	3	2	-	1	3	3	1	3	3	1	1	1	3	-	2	1	3	1	1	1	1	3	1	3	-	2	3	1	1	-	3
LG02	avgbs_79506	51.357	avgbs_79506	2	1	3	3	1	3	3	1	2	-	1	3	3	1	3	3	2	3	1	3	3	1	3	3	1	1	1	3	3	3	1	3	-	1	-	1	3	1	3	1	2	3	1	1	3	3
LG02	avgbs_98194	52.996	avgbs_98194	2	1	3	3	1	-	3	1	-	3	1	3	3	1	3	3	2	3	1	3	-	3	3	3	1	1	1	3	3	3	1	3	1	1	1	1	3	1	3	1	3	3	1	1	-	3
LG02	avgbs_95696	54.307	avgbs_95696	2	1	3	3	1	3	3	1	1	3	1	3	3	1	3	3	2	3	1	3	-	2	3	3	1	1	1	3	3	3	1	3	1	1	1	1	3	1	3	1	2	-	1	1	3	3
LG02	avgbs_119741	54.761	avgbs_119741	2	1	3	3	1	3	3	1	1	3	1	-	3	1	3	3	2	3	1	3	3	2	3	3	1	1	1	3	3	3	1	3	1	1	1	1	3	1	3	1	2	3	1	1	3	3
LG02	avgbs_88818	55.481	avgbs_88818	2	1	3	3	-	3	3	1	2	2	1	3	3	1	3	3	2	3	1	3	3	2	3	3	1	1	1	3	3	3	1	3	1	1	1	1	3	1	3	1	2	3	1	1	-	3
LG02	avgbs_122491	56.446	avgbs_122491	3	1	3	3	1	3	3	1	2	2	1	3	3	1	3	3	2	-	1	-	3	2	3	3	1	1	1	3	3	3	1	3	-	1	1	1	3	1	3	1	2	3	1	1	-	3
LG02	avgbs_69244	57.204	avgbs_69244	1	1	3	3	-	3	3	1	2	2	1	3	3	1	3	3	2	-	1	-	3	2	3	3	1	1	1	3	3	3	1	3	1	1	1	1	3	1	3	1	2	3	1	1	3	3
LG02	avgbs_203010	58.024	avgbs_203010	1	1	3	3	1	3	3	1	1	2	1	3	3	1	3	3	1	3	1	-	3	2	3	3	1	1	1	3	3	3	1	3	1	1	1	1	3	1	3	1	2	3	1	1	3	3
LG02	avgbs_121869	59.19	avgbs_121869	2	1	3	3	1	3	3	1	3	2	1	3	3	1	3	3	3	3	1	3	3	2	3	3	1	1	1	3	3	3	-	3	1	1	1	1	3	1	3	1	2	3	1	1	3	3
LG02	avgbs_41255	63.657	avgbs_41255	1	1	3	3	2	3	3	1	3	2	1	3	2	1	3	3	2	3	3	3	3	2	3	3	1	3	1	3	3	3	2	3	-	1	3	3	3	1	3	1	3	3	1	1	-	3
LG02	avgbs_110630	65.43	avgbs_110630	1	1	3	-	3	3	3	1	2	2	1	-	2	1	2	3	2	3	3	3	3	2	3	3	1	3	1	3	3	3	2	3	1	1	3	3	3	1	-	1	1	3	1	1	3	3
LG02	avgbs_245489	67.017	avgbs_245489	1	1	3	3	-	3	3	1	2	3	1	3	2	1	3	3	2	3	3	3	3	2	3	3	1	3	1	3	3	3	2	3	1	1	3	3	3	1	3	1	2	3	1	1	3	3
LG02	avgbs_27596	72.92	avgbs_27596	1	1	3	3	3	3	3	3	2	3	1	3	2	1	3	3	2	3	3	-	1	2	3	3	1	3	1	3	3	3	2	3	3	1	3	3	3	1	3	1	1	3	1	1	3	3
LG02	avgbs_225130	73.659	avgbs_225130	1	1	3	-	2	3	3	3	2	3	1	-	2	1	3	3	2	3	3	3	-	2	3	3	1	3	1	3	3	3	2	3	-	-	3	3	3	1	3	-	1	3	1	1	3	3
LG02	avgbs_230365	75.971	avgbs_230365	1	1	3	-	2	3	3	3	1	3	3	3	1	1	3	3	2	3	3	3	1	3	3	3	1	3	1	3	3	3	2	3	3	1	3	3	3	1	3	1	2	3	1	1	3	3
LG02	avgbs_215138	77.581	avgbs_215138	1	1	3	3	2	3	3	3	2	3	3	-	2	1	3	3	2	3	3	3	1	2	3	3	1	3	1	3	3	3	3	3	3	1	3	3	3	1	3	1	2	3	1	1	-	3
LG02	avgbs_225053	79.554	avgbs_225053	1	1	3	3	2	3	3	3	2	3	1	3	1	1	3	3	1	3	3	3	1	2	3	3	1	3	1	3	3	3	3	3	3	1	3	3	3	1	3	1	2	3	1	1	-	-
LG02	avgbs_28568	80.914	avgbs_28568	1	1	3	3	2	3	3	3	2	3	1	3	2	1	3	3	2	3	3	3	1	1	3	3	1	3	1	3	-	3	2	3	-	1	3	3	3	1	3	1	2	3	1	1	-	3
LG02	avgbs_109934	81.916	avgbs_109934	1	1	3	3	3	3	3	3	2	3	3	3	2	1	3	3	2	3	3	3	1	2	3	3	1	3	1	3	3	3	2	3	3	1	3	3	3	1	3	1	1	3	1	1	3	3
LG02	avgbs_359031	83.616	avgbs_359031	1	1	3	3	2	3	3	3	2	3	1	3	2	1	3	3	3	-	3	3	1	2	3	3	3	3	1	3	3	3	2	3	3	1	3	3	3	1	3	1	1	3	1	1	3	3
LG02	avgbs_23070	84.475	avgbs_23070	-	1	3	3	1	3	3	3	2	3	1	3	2	1	3	3	1	-	3	3	1	2	3	3	3	3	1	3	3	3	1	3	3	1	3	3	3	1	3	1	1	3	1	1	3	3
LG02	avgbs_76785	86.697	avgbs_76785	1	1	3	-	2	3	3	3	2	3	1	-	2	1	3	1	2	3	3	3	1	2	3	3	3	3	1	3	3	3	3	3	3	1	3	3	3	1	3	1	1	3	1	1	-	3
LG02	avgbs_224649	87.43	avgbs_224649	1	1	3	3	2	-	3	3	1	3	1	3	2	1	-	1	2	-	3	3	1	2	3	3	3	3	1	3	3	3	1	3	3	1	3	3	3	1	3	1	1	3	1	1	3	3
LG02	avgbs_225655	90.627	avgbs_225655	1	1	3	3	1	-	3	3	1	3	1	-	2	-	3	1	2	3	3	3	-	3	3	3	3	3	1	3	3	3	1	2	3	1	3	3	3	3	3	1	1	3	1	1	-	3
LG02	avgbs_225027	92.421	avgbs_225027	1	1	3	3	2	3	3	3	2	3	1	-	2	1	3	1	2	3	3	3	1	3	3	3	3	3	1	3	3	3	1	2	3	1	3	3	3	3	3	1	1	3	1	1	1	3
LG02	avgbs_215369	92.995	avgbs_215369	1	1	3	3	-	3	3	3	2	3	1	3	2	1	3	1	2	3	3	3	-	3	3	3	3	3	1	3	3	3	1	3	3	1	3	3	3	3	3	1	1	3	1	1	1	3
LG02	avgbs_225038	93.777	avgbs_225038	1	1	3	3	2	3	3	3	2	3	1	3	2	1	3	1	2	3	3	3	1	3	3	3	3	3	1	3	3	3	2	2	3	1	3	3	3	3	3	1	1	3	1	1	1	3
LG02	avgbs_10986	94.667	avgbs_10986	1	1	3	3	1	3	3	3	2	3	1	3	2	1	3	1	2	3	3	3	-	3	3	3	3	3	1	3	3	3	2	3	3	1	3	3	3	3	3	1	1	3	1	1	1	3
LG02	avgbs_70907	100.856	avgbs_70907	3	1	1	3	3	1	3	3	2	1	1	-	1	3	3	1	2	3	3	3	1	3	1	3	3	3	1	3	3	3	2	2	-	1	3	3	3	3	3	3	3	3	1	3	1	3
LG02	avgbs_46005	102.788	avgbs_46005	3	1	1	3	2	1	3	3	1	1	1	3	1	3	3	1	2	-	3	3	1	3	1	3	3	3	1	3	3	3	3	1	3	1	3	3	3	3	3	3	3	3	1	3	-	3
LG02	avgbs_225602	103.524	avgbs_225602	3	1	1	3	1	1	3	3	3	1	1	3	1	3	3	1	2	-	3	3	1	3	1	3	3	3	1	3	3	3	3	1	-	1	3	3	3	3	3	3	3	3	1	3	1	3
LG02	avgbs_22213	103.799	avgbs_22213	3	1	1	-	2	1	3	3	2	1	1	3	1	3	3	1	2	3	3	3	1	3	1	3	3	3	1	3	3	3	3	1	3	1	3	3	3	3	3	3	3	3	1	3	1	3
LG02	avgbs_90768	103.799	avgbs_90768	3	1	1	3	3	1	3	3	3	1	1	3	1	3	3	1	2	3	3	3	1	3	1	3	3	3	1	3	3	3	3	1	3	1	3	3	3	3	3	3	3	3	-	3	1	3
LG02	avgbs_8389	106.109	avgbs_8389	3	1	1	3	3	1	3	3	3	3	1	-	1	3	-	1	2	3	3	3	1	3	1	3	3	3	1	3	3	3	3	1	3	1	3	3	3	3	3	3	3	3	1	3	1	3
LG02	avgbs_205500	106.661	avgbs_205500	3	1	1	3	2	1	3	3	3	3	1	3	1	3	3	1	2	-	3	3	1	3	1	3	3	3	1	3	3	2	3	1	3	1	3	3	3	3	3	3	3	3	1	3	-	3
LG02	avgbs_114925	108.454	avgbs_114925	3	1	1	3	2	1	3	3	3	3	1	3	1	3	3	1	2	3	3	3	1	3	1	3	3	3	1	3	3	3	3	1	3	1	3	2	3	3	3	3	3	3	1	3	1	3
LG02	avgbs_214631	109.736	avgbs_214631	3	1	1	-	2	1	3	3	3	3	1	3	1	3	3	1	2	3	-	3	1	3	1	3	3	3	1	3	3	3	3	1	3	1	3	3	3	3	3	3	3	3	1	3	-	3
LG02	avgbs_2849	110.192	avgbs_2849	3	1	1	-	1	1	3	3	3	3	1	3	1	3	3	1	2	3	3	3	1	3	1	3	3	3	1	3	3	3	3	1	3	1	3	3	3	3	3	3	3	3	1	3	1	3
LG02	avgbs_15498	110.566	avgbs_15498	3	1	1	3	2	1	3	3	3	3	1	3	1	3	3	1	2	-	3	-	1	3	1	3	3	3	1	3	3	3	3	1	3	1	3	3	3	3	3	3	3	3	1	3	-	3
LG02	avgbs_309139	111.341	avgbs_309139	3	1	1	-	2	-	3	3	3	3	1	3	1	3	3	1	2	3	3	3	1	3	1	3	3	3	1	3	3	3	3	3	3	1	3	3	3	3	3	3	3	3	1	3	-	3
LG02	avgbs_231071	112.794	avgbs_231071	3	1	1	3	3	1	3	3	3	3	1	3	1	3	3	1	2	3	3	3	1	3	1	3	3	3	1	3	3	3	3	2	3	1	3	3	3	3	3	3	3	3	1	3	1	3
LG02	avgbs_220306	128.1	avgbs_220306	3	3	1	3	3	1	2	3	2	1	3	3	1	3	3	1	1	3	3	3	1	3	1	1	3	3	1	3	3	3	3	3	3	1	3	3	3	3	3	3	3	2	1	2	-	3
LG02	avgbs_248331	128.879	avgbs_248331	3	3	1	3	3	1	1	3	2	1	3	3	1	3	3	1	1	3	3	3	1	3	-	1	3	3	1	3	3	3	3	3	-	1	3	3	3	3	3	3	2	1	1	2	2	3
LG02	avgbs_26320	129.706	avgbs_26320	3	3	1	3	3	1	1	3	1	1	3	3	1	3	3	1	1	3	3	3	1	2	1	1	3	3	1	3	3	3	3	3	3	1	3	3	3	3	3	3	2	1	1	2	-	3
LG02	avgbs_69968	130.534	avgbs_69968	3	3	1	3	-	1	1	3	1	1	3	3	1	3	3	1	1	3	3	3	1	3	1	1	3	3	1	3	3	3	3	3	3	1	3	3	3	3	3	3	2	1	1	1	-	3
LG02	avgbs_216910	143.077	avgbs_216910	1	1	1	3	3	1	1	3	3	3	3	-	2	3	3	1	1	3	3	3	1	3	1	1	2	3	1	1	3	1	3	3	3	2	3	3	2	3	1	1	3	1	1	1	1	3
LG02	avgbs_203374	145.53	avgbs_203374	1	1	1	-	3	1	1	3	3	3	3	3	1	3	3	1	1	3	3	3	1	3	1	1	3	3	1	1	3	1	3	3	3	1	3	3	1	3	1	2	1	1	1	1	1	3
LG02	avgbs_79216	146.383	avgbs_79216	1	1	1	3	3	1	1	3	3	3	3	3	1	3	3	1	1	-	3	3	1	3	1	1	3	3	1	1	3	1	3	3	3	1	3	3	1	3	1	2	2	1	1	1	1	3
LG02	avgbs_208389	147.141	avgbs_208389	1	1	1	3	3	1	2	3	3	3	3	3	1	3	3	1	1	3	3	3	1	3	1	1	3	3	1	1	3	1	3	3	3	1	3	3	1	3	1	1	2	1	1	1	1	3
LG02	avgbs_204607	147.762	avgbs_204607	1	1	1	3	3	1	1	3	3	3	3	-	1	3	3	1	1	3	3	3	1	3	1	1	3	3	1	1	2	1	-	3	3	1	3	3	1	3	1	2	2	1	1	1	1	3
LG02	avgbs_205323	147.762	avgbs_205323	1	1	1	-	3	1	1	3	-	-	3	3	1	3	3	1	1	-	3	3	1	3	1	1	3	3	1	1	3	1	3	3	3	1	3	3	1	3	1	2	2	1	1	1	1	3
LG02	avgbs_48847	147.762	avgbs_48847	1	1	1	3	3	1	1	3	3	3	3	3	1	-	3	1	1	-	3	3	1	3	1	1	3	-	1	1	3	1	3	3	-	1	3	3	1	3	1	2	2	1	1	1	-	3
LG02	avgbs_117998	152.283	avgbs_117998	1	1	1	3	3	1	1	3	3	3	3	3	1	-	3	1	1	3	1	3	1	3	1	1	3	3	1	1	3	1	3	3	-	1	1	1	1	3	-	1	3	1	3	1	-	3
LG02	avgbs_204381	153.419	avgbs_204381	1	1	1	3	3	1	1	3	3	3	3	3	1	3	1	1	1	-	1	-	1	3	1	1	3	3	1	1	3	1	1	3	-	1	-	1	1	3	3	1	3	1	3	1	1	3
LG02	avgbs_206283	153.419	avgbs_206283	1	1	1	-	3	1	1	3	3	3	3	3	1	3	1	1	1	3	1	3	1	3	1	1	3	3	1	2	3	1	1	3	3	1	1	1	1	3	3	1	3	1	3	1	-	3
LG02	avgbs_19408	154.97	avgbs_19408	1	1	1	3	3	1	1	3	3	3	3	3	1	3	1	1	1	3	1	3	-	3	1	1	3	3	1	1	3	1	1	3	3	1	1	1	1	3	-	1	3	1	3	1	1	3
LG02	avgbs_109185	158.915	avgbs_109185	1	1	1	3	3	1	1	3	3	3	3	3	1	3	1	1	1	3	1	3	1	3	1	1	1	3	1	1	3	1	1	3	3	1	1	1	1	3	3	1	3	1	3	2	1	3
LG03	avgbs_214886	0	avgbs_214886	1	1	3	1	1	1	2	3	1	1	1	-	3	1	3	1	3	-	3	3	3	1	1	3	3	3	3	1	2	1	3	1	1	1	3	3	2	2	1	1	1	3	3	1	1	3
LG03	avgbs_214563	1.587	avgbs_214563	1	1	3	-	1	1	2	3	-	1	1	3	3	1	3	2	3	3	3	3	3	1	1	3	3	3	3	1	1	1	3	1	-	1	3	3	3	2	1	1	1	3	2	1	1	3
LG03	avgbs_213813	2.138	avgbs_213813	1	1	3	1	1	1	2	3	1	1	1	-	3	1	3	2	3	-	3	3	3	1	1	3	3	3	3	1	1	2	3	1	1	1	3	3	3	2	1	1	1	3	3	1	1	3
LG03	avgbs_214751	2.138	avgbs_214751	1	1	3	-	1	2	2	3	1	1	1	-	3	-	3	2	3	-	3	3	3	1	1	3	3	3	3	1	1	1	3	2	1	1	3	3	3	2	1	1	1	3	3	1	1	3
LG03	avgbs_216157	2.759	avgbs_216157	1	1	3	-	1	2	2	3	1	1	1	3	3	1	3	3	3	3	3	3	3	1	1	3	3	3	3	1	1	1	3	1	1	1	3	3	3	2	1	1	1	3	3	1	1	3
LG03	avgbs_215703	3.725	avgbs_215703	1	1	3	1	1	3	2	3	1	1	1	3	3	1	3	2	3	3	3	3	3	1	1	3	3	3	3	1	1	1	3	1	1	1	3	3	3	2	1	1	1	3	3	1	1	3
LG03	avgbs_120693	4.346	avgbs_120693	1	1	3	1	1	3	2	3	1	1	1	-	3	-	3	-	3	-	3	3	3	1	1	3	3	3	3	1	1	1	3	1	-	1	3	3	2	2	1	1	1	3	3	1	1	3
LG03	avgbs_1556	4.69	avgbs_1556	1	1	3	1	1	2	2	3	1	1	1	3	3	1	3	2	3	-	3	3	3	1	1	3	3	3	2	1	1	1	3	1	1	1	3	3	2	1	1	1	1	3	3	1	1	3
LG03	avgbs_65886	4.69	avgbs_65886	1	1	3	1	1	2	2	3	1	1	1	3	3	1	3	-	3	3	3	3	3	1	1	3	3	3	3	1	1	1	3	1	1	1	3	3	3	1	1	-	1	3	3	1	1	-
LG03	avgbs_43254	5.242	avgbs_43254	1	1	3	1	1	2	2	3	1	1	1	3	3	1	3	1	3	-	3	3	3	1	1	3	3	3	3	1	-	1	3	1	1	1	3	3	3	1	1	1	1	3	3	1	-	3
LG03	avgbs_84915	5.242	avgbs_84915	1	1	3	1	1	3	2	3	1	1	1	-	3	1	3	2	3	-	3	3	3	1	1	3	3	3	3	1	1	1	3	1	-	1	3	3	3	1	1	1	1	3	3	1	1	3
LG03	avgbs_309225	6.208	avgbs_309225	1	1	3	-	1	-	1	3	1	1	1	3	2	1	3	1	3	3	3	3	3	1	1	3	3	3	3	1	1	1	-	1	-	1	3	3	3	2	1	1	1	3	3	1	-	3
LG03	avgbs_104327	6.346	avgbs_104327	1	1	3	-	1	2	2	3	1	1	1	3	3	1	3	-	3	3	3	3	-	1	1	3	3	3	3	1	1	1	3	1	1	1	3	3	3	2	1	1	1	3	3	1	1	3
LG03	avgbs_213051	6.346	avgbs_213051	1	1	3	-	1	2	2	3	1	1	1	3	3	1	3	1	3	-	3	3	3	1	1	3	3	3	3	1	1	1	-	1	1	1	3	3	3	2	1	-	1	3	3	1	-	3
LG03	avgbs_213361	6.346	avgbs_213361	1	1	3	1	1	2	2	3	1	1	1	3	3	1	3	-	3	3	3	3	3	1	1	3	3	3	3	1	-	1	3	1	1	1	3	3	3	2	1	1	1	3	3	1	1	3
LG03	avgbs_41721	6.346	avgbs_41721	1	1	3	1	1	-	2	3	1	1	1	3	3	1	3	2	3	3	-	3	3	1	1	3	3	3	3	1	1	1	3	1	-	1	3	3	3	2	1	-	-	3	-	1	1	3
LG03	avgbs_87218	6.346	avgbs_87218	1	1	3	1	1	-	2	3	1	1	1	-	3	1	3	1	3	3	3	3	3	1	1	3	3	3	3	1	1	1	3	1	1	1	3	3	3	2	1	1	1	3	-	1	1	3
LG03	avgbs_206198	6.553	avgbs_206198	1	1	3	-	1	1	2	3	1	-	1	-	3	-	3	1	3	3	3	3	3	1	1	3	3	3	3	1	1	1	3	1	1	1	3	3	3	1	1	1	-	3	-	1	1	3
LG03	avgbs_201098	7.104	avgbs_201098	1	1	3	1	1	2	2	3	1	1	1	3	3	1	3	3	3	3	3	3	3	1	1	3	3	3	3	1	1	1	3	1	1	1	3	3	3	2	1	1	1	3	3	1	-	3
LG03	avgbs_213079	7.104	avgbs_213079	1	1	3	-	1	2	2	3	1	1	1	3	3	1	3	2	3	3	3	3	3	1	1	3	3	3	3	1	1	1	3	1	1	1	3	3	3	2	1	1	1	3	3	1	-	3
LG03	avgbs_214564	7.104	avgbs_214564	1	1	3	1	1	2	2	3	1	1	1	-	3	1	3	2	3	3	3	3	3	1	-	3	3	3	3	1	1	1	3	1	-	1	3	-	3	2	1	1	1	3	3	1	1	3
LG03	avgbs_215873	7.794	avgbs_215873	1	1	3	1	1	2	2	3	1	1	1	3	3	1	3	3	3	3	3	3	2	1	1	3	3	3	3	1	1	1	-	1	1	1	3	3	3	2	1	1	1	3	3	1	1	3
LG03	avgbs_245289	8.898	avgbs_245289	1	1	3	1	1	2	2	3	1	1	1	3	3	1	3	3	3	3	3	3	3	1	1	3	3	3	3	1	1	1	3	1	1	2	3	3	3	2	1	1	1	3	3	1	1	3
LG03	avgbs_114867	9.449	avgbs_114867	1	1	3	1	1	-	2	3	1	-	1	-	3	1	3	3	3	3	-	3	3	1	1	3	3	3	3	1	1	1	3	1	1	1	3	3	3	2	1	1	1	3	3	1	1	3
LG03	avgbs_109026	9.846	avgbs_109026	1	1	3	1	1	3	2	2	1	1	1	3	3	1	3	3	3	3	3	3	3	1	1	3	3	3	3	1	1	1	3	1	-	1	3	3	3	2	1	1	1	3	-	1	1	3
LG03	avgbs_110263	10.225	avgbs_110263	1	1	3	-	1	1	2	3	1	1	1	3	3	1	3	2	3	3	3	3	-	-	1	3	3	3	3	1	1	1	3	1	-	1	3	3	3	2	1	1	1	3	3	1	1	3
LG03	avgbs_21028	10.225	avgbs_21028	1	1	3	1	1	1	2	3	1	1	1	3	3	1	3	3	3	3	3	-	-	1	1	3	3	3	3	1	1	1	3	1	1	1	3	3	3	2	1	1	1	3	3	1	1	3
LG03	avgbs_214205	10.225	avgbs_214205	1	1	3	1	1	-	2	3	1	1	1	3	3	1	3	2	3	-	3	3	3	1	1	3	3	3	3	1	1	1	3	1	1	1	3	3	3	1	1	1	1	3	3	1	1	3
LG03	avgbs_214766	10.225	avgbs_214766	1	1	3	1	1	1	2	3	1	-	1	3	3	1	3	3	3	3	3	3	3	1	1	3	3	3	3	1	1	1	3	1	1	1	3	3	3	2	1	1	1	3	3	1	1	3
LG03	avgbs_216194	10.225	avgbs_216194	1	1	3	1	1	1	2	3	1	1	1	3	3	1	3	2	3	3	3	3	3	1	1	3	3	3	3	1	1	1	3	1	-	1	3	3	3	2	1	1	1	3	3	1	-	3
LG03	avgbs_54999	10.984	avgbs_54999	1	1	3	1	1	2	2	3	1	1	1	3	3	1	3	2	3	-	3	3	-	1	1	3	3	3	3	1	1	1	3	1	1	1	3	-	-	2	1	1	1	3	3	1	1	3
LG03	avgbs_309239	11.329	avgbs_309239	-	1	3	-	1	2	2	3	1	-	1	3	3	1	3	3	3	-	3	3	3	1	1	3	3	3	3	1	1	1	3	1	-	1	3	3	2	2	1	1	1	3	3	1	1	3
LG03	avgbs_215825	13.269	avgbs_215825	3	1	3	-	1	2	1	3	1	1	1	3	3	1	3	1	3	-	3	3	3	1	1	3	3	3	3	1	1	1	-	1	1	1	3	3	1	1	1	1	1	3	3	1	1	3
LG03	avgbs_222588	18.215	avgbs_222588	3	1	3	3	1	3	2	3	1	1	1	3	3	1	3	3	3	-	3	3	3	1	1	3	3	3	3	1	1	1	3	1	1	1	-	3	2	2	1	1	1	3	3	1	1	3
LG03	avgbs_223556	18.215	avgbs_223556	3	1	3	3	1	3	2	3	1	1	1	3	3	1	3	3	3	-	3	3	3	1	1	3	3	3	3	1	1	1	3	1	1	1	3	3	2	2	1	-	1	3	3	1	1	3
LG03	avgbs_86705	18.215	avgbs_86705	3	1	3	3	1	3	2	3	-	1	1	-	3	1	3	3	3	-	3	3	3	1	1	3	3	3	3	1	1	1	3	1	1	1	3	3	3	2	1	1	1	3	3	1	1	3
LG03	avgbs_96172	36.178	avgbs_96172	3	3	3	1	1	3	1	3	1	1	1	3	3	3	3	-	3	-	-	3	3	1	1	3	1	1	3	1	1	1	1	1	1	1	1	1	1	3	1	1	1	3	3	1	1	3
LG03	avgbs_234408	36.985	avgbs_234408	3	3	3	-	1	3	1	3	1	1	1	3	3	3	3	1	3	3	1	3	3	1	1	3	1	1	3	1	1	1	1	1	1	1	1	1	2	3	1	3	1	2	3	1	1	3
LG03	avgbs_84808	36.985	avgbs_84808	3	3	3	1	1	3	1	3	1	1	1	3	3	3	3	1	3	-	1	3	3	1	1	3	1	1	3	1	1	1	1	1	-	1	1	1	2	3	1	2	1	2	3	1	1	3
LG03	avgbs_200307	37.372	avgbs_200307	3	3	3	1	1	3	1	3	-	1	1	-	3	3	3	1	3	3	1	-	3	1	1	3	1	1	3	1	1	1	1	1	-	1	1	1	2	3	1	2	1	2	3	1	1	3
LG03	avgbs_39447	37.372	avgbs_39447	-	3	3	1	1	3	-	3	1	1	1	-	3	3	3	1	3	3	1	3	3	1	1	3	1	1	3	1	1	1	1	1	1	1	1	1	2	3	1	2	1	2	3	1	-	3
LG03	avgbs_112293	37.717	avgbs_112293	3	3	3	1	1	3	1	3	1	1	1	3	3	3	3	-	3	-	1	3	3	1	1	3	1	1	1	1	1	1	1	1	-	1	1	1	2	3	1	2	1	2	-	1	1	3
LG03	avgbs_201338	37.717	avgbs_201338	3	3	3	1	1	3	1	3	1	1	1	3	3	3	3	1	3	3	1	3	3	1	1	3	1	1	2	1	1	2	1	1	1	1	1	1	2	3	1	2	1	2	3	1	1	3
LG03	avgbs_247798	39.546	avgbs_247798	3	3	3	1	1	-	1	3	1	1	1	1	3	3	3	1	3	3	1	3	3	1	1	3	1	1	3	1	1	1	1	1	1	1	1	1	2	3	1	2	1	2	3	1	1	3
LG03	avgbs_219615	40.443	avgbs_219615	3	3	3	1	1	3	1	3	1	1	1	1	3	3	3	1	3	-	1	3	3	1	2	3	1	1	3	1	1	1	1	1	1	1	1	1	2	3	1	2	1	2	3	1	1	3
LG03	avgbs_309236	40.857	avgbs_309236	3	3	3	1	1	3	1	3	1	1	1	1	3	3	3	-	3	-	1	3	3	1	2	3	1	1	3	1	1	1	1	1	1	1	1	1	2	3	1	2	1	2	3	1	1	3
LG03	avgbs_116822	41.201	avgbs_116822	3	3	3	-	1	3	1	3	1	1	1	1	3	3	3	1	3	-	1	3	3	1	2	3	1	1	3	1	1	1	1	1	1	1	1	1	2	3	1	2	1	2	3	1	1	3
LG03	avgbs_113857	41.684	avgbs_113857	3	3	3	1	1	3	1	3	1	1	1	1	3	3	3	1	3	-	1	3	3	1	2	3	1	1	3	1	1	1	1	-	1	1	1	1	2	3	1	3	1	2	3	1	-	3
LG03	avgbs_245065	42.414	avgbs_245065	3	3	3	1	1	3	1	3	1	1	1	1	3	3	3	1	3	3	1	-	3	1	2	-	1	1	3	1	1	1	1	1	1	1	1	1	2	3	1	2	1	2	3	1	1	3
LG03	avgbs_43109	42.759	avgbs_43109	3	3	3	1	-	3	1	3	1	1	1	1	3	3	3	1	3	-	1	3	3	1	2	3	1	1	3	1	1	1	1	1	1	1	1	1	2	3	1	1	1	2	3	1	-	3
LG03	avgbs_105946	43.126	avgbs_105946	-	3	3	1	1	3	1	3	1	1	1	1	3	3	3	1	3	3	1	3	3	1	2	3	1	1	3	1	1	1	1	1	1	1	1	1	2	3	1	1	1	2	3	1	1	3
LG03	avgbs_206509	43.862	avgbs_206509	3	3	3	1	1	3	1	3	1	1	1	1	3	3	3	1	3	3	1	3	3	1	2	3	1	1	3	1	2	2	1	1	1	1	1	1	2	3	1	2	1	2	3	1	1	3
LG03	avgbs_108293	44.482	avgbs_108293	3	3	3	1	1	3	1	3	1	1	-	1	3	3	3	1	3	3	1	3	3	1	2	3	1	1	3	1	3	2	1	1	1	1	1	1	2	3	1	2	1	2	3	1	1	3
LG03	avgbs_3690	45.341	avgbs_3690	3	3	3	1	1	3	1	3	1	1	1	1	3	3	3	1	3	3	1	3	3	1	2	3	1	1	3	1	2	2	1	1	1	1	1	1	2	3	1	2	1	2	3	1	1	3
LG03	avgbs_205745	46.087	avgbs_205745	3	3	3	-	1	3	1	3	1	1	1	1	3	3	3	1	3	3	1	3	3	1	2	3	1	1	3	1	1	2	1	1	1	1	1	1	2	3	-	2	1	2	3	1	1	3
LG03	avgbs_205091	46.501	avgbs_205091	3	3	3	-	1	3	1	3	1	1	1	-	3	3	3	1	3	3	1	3	3	1	2	3	1	1	3	1	1	2	1	1	1	1	1	1	2	3	1	3	1	3	3	1	-	-
LG03	avgbs_205614	47.444	avgbs_205614	3	3	3	1	1	3	1	3	1	1	1	1	3	3	3	1	3	3	1	3	3	1	2	3	1	1	3	1	2	2	1	1	1	1	1	1	2	3	1	2	1	3	3	1	1	3
LG03	avgbs_217640	48.641	avgbs_217640	3	3	3	1	1	3	1	3	1	1	1	1	3	3	3	1	3	-	1	3	3	1	2	3	1	1	3	1	2	2	1	1	1	1	1	1	3	3	1	2	1	3	3	1	1	3
LG03	avgbs_204853	49.295	avgbs_204853	3	3	3	1	1	3	1	3	1	1	1	1	3	3	3	1	3	3	1	3	3	1	2	3	1	1	3	1	2	2	1	1	1	1	1	1	2	3	1	2	1	2	3	1	-	3
LG03	avgbs_205733	49.295	avgbs_205733	3	3	3	1	1	3	1	3	1	1	1	-	3	3	3	1	3	-	1	3	3	1	2	3	1	1	3	1	3	2	1	1	1	1	1	1	2	3	1	2	1	2	3	1	1	3
LG03	avgbs_73744	49.433	avgbs_73744	3	3	3	1	1	3	1	3	1	1	1	1	3	3	3	1	3	-	1	3	3	1	2	3	1	1	3	1	-	2	1	1	1	1	1	1	2	3	1	2	1	2	3	1	1	-
LG03	avgbs_85034	50.154	avgbs_85034	3	3	3	1	1	3	1	3	1	1	1	1	3	2	3	1	3	3	1	3	3	1	3	3	1	1	3	1	2	2	1	1	-	1	1	1	2	3	1	2	1	2	3	1	1	3
LG03	avgbs_215890	52.957	avgbs_215890	3	3	3	1	1	3	1	3	1	1	1	1	3	-	3	1	3	1	-	3	3	1	3	3	1	1	3	1	2	-	1	1	-	1	1	1	1	3	1	3	1	2	3	1	1	-
LG03	avgbs_81340	53.339	avgbs_81340	3	3	3	-	1	3	1	3	1	1	1	1	3	3	3	-	3	1	1	3	3	1	3	3	1	1	3	1	3	2	1	1	-	1	1	1	1	3	1	2	1	3	3	1	-	3
LG03	avgbs_214831	54.102	avgbs_214831	3	3	3	1	1	-	1	3	1	1	1	1	3	3	3	-	3	1	1	3	3	1	1	3	1	1	3	1	2	2	-	1	1	1	1	1	1	3	1	2	1	1	3	1	1	3
LG03	avgbs_7217	54.866	avgbs_7217	3	3	3	1	1	3	1	3	1	1	1	1	3	3	3	1	3	1	1	3	3	1	3	3	1	1	3	1	2	2	1	1	1	1	1	1	1	3	1	1	1	2	3	1	-	3
LG03	avgbs_6126	55.269	avgbs_6126	3	3	3	3	1	3	1	3	1	1	1	1	3	3	3	1	3	-	1	3	3	1	3	3	1	1	3	1	1	2	1	1	1	1	1	1	1	3	1	1	1	2	3	1	1	3
LG03	avgbs_23895	56.385	avgbs_23895	3	2	3	-	1	3	1	3	1	1	1	1	-	3	3	1	3	-	1	3	3	1	3	3	1	1	3	1	2	2	1	1	-	1	1	1	1	3	1	1	1	2	3	1	-	3
LG03	avgbs_214025	56.799	avgbs_214025	3	2	3	1	1	3	1	3	1	1	1	-	3	3	3	1	3	-	1	3	3	1	3	3	1	1	3	1	1	2	1	1	1	1	1	1	1	3	1	2	1	2	3	1	1	3
LG03	avgbs_214249	58.218	avgbs_214249	3	2	3	1	1	3	1	2	1	1	1	1	3	3	3	1	3	1	-	3	3	1	-	3	1	1	3	1	2	2	1	1	1	1	1	1	1	3	1	1	1	2	3	1	-	3
LG03	avgbs_204292	59.322	avgbs_204292	3	2	3	1	1	3	1	3	1	1	1	-	3	3	3	1	3	1	1	3	3	1	3	3	1	1	3	1	2	2	1	1	1	1	1	1	1	3	1	1	1	2	-	1	1	3
LG03	avgbs_67059	59.322	avgbs_67059	3	2	3	1	1	3	1	3	1	1	1	1	3	3	3	1	3	-	1	3	3	1	3	3	1	1	3	1	2	2	1	1	1	1	1	1	1	3	1	2	1	2	3	1	1	3
LG03	avgbs_215223	59.943	avgbs_215223	3	2	3	-	1	3	1	3	1	1	1	-	3	3	3	1	3	-	1	3	3	1	3	3	1	1	3	1	2	2	1	1	-	1	1	1	1	3	1	2	1	2	3	1	-	3
LG03	avgbs_215808	61.465	avgbs_215808	3	2	3	1	1	3	1	3	1	1	1	-	3	3	3	1	3	1	-	3	3	1	3	3	1	1	3	1	2	2	1	1	1	1	1	1	1	3	1	2	1	3	3	1	1	3
LG03	avgbs_203234	63.277	avgbs_203234	3	2	3	1	1	3	1	3	1	1	1	1	3	3	3	1	3	1	1	3	3	1	3	3	1	1	3	1	2	2	1	2	1	1	1	1	1	3	1	2	1	2	3	1	1	3
LG03	avgbs_88412	64.607	avgbs_88412	3	2	3	1	1	3	1	3	1	1	1	1	3	3	3	1	3	1	1	3	3	1	3	3	1	1	3	1	2	2	1	1	1	1	1	1	1	3	1	2	1	2	3	1	-	3
LG03	avgbs_112631	66.125	avgbs_112631	3	2	3	-	1	3	1	3	1	1	1	1	3	3	3	1	3	1	1	3	3	1	-	3	1	1	3	1	2	1	1	1	1	1	1	1	1	3	1	2	1	3	3	1	1	-
LG03	avgbs_11942	67.574	avgbs_11942	3	2	3	1	1	3	1	3	1	1	1	1	3	3	-	1	3	1	1	3	3	1	3	3	1	1	3	1	1	2	1	1	1	1	1	1	1	3	1	2	1	3	3	1	1	3
LG03	avgbs_214558	67.964	avgbs_214558	3	2	3	-	1	3	1	3	1	1	1	1	3	3	3	-	3	3	1	3	3	1	3	3	1	1	3	1	1	2	1	1	1	1	1	1	1	3	1	3	1	3	3	1	-	3
LG03	avgbs_215163	68.447	avgbs_215163	3	2	3	1	1	3	1	3	1	-	1	1	3	3	3	1	3	-	1	3	-	1	3	3	1	1	3	1	-	2	1	1	1	1	1	1	1	3	1	2	1	2	-	1	-	3
LG03	avgbs_229227	69.591	avgbs_229227	3	2	3	1	1	3	1	3	1	-	1	1	3	3	3	1	2	3	1	3	3	1	3	3	1	1	3	1	3	2	1	1	1	1	1	1	1	3	1	2	1	2	3	1	-	3
LG03	avgbs_97903	70.97	avgbs_97903	3	2	3	1	1	3	1	3	1	1	1	2	3	3	3	1	3	3	1	3	-	1	2	3	1	1	3	1	2	2	1	1	-	1	1	1	1	3	1	2	-	2	3	1	-	3
LG03	avgbs_223348	72.393	avgbs_223348	3	2	3	-	1	3	1	3	1	1	1	2	3	3	3	1	3	3	1	3	3	1	3	3	1	1	3	1	2	2	1	1	1	1	1	1	1	3	1	1	1	2	3	1	1	3
LG03	avgbs_10686	73.151	avgbs_10686	3	2	3	-	1	3	1	3	1	1	1	2	3	3	3	-	3	-	1	3	3	1	3	3	-	1	3	1	2	2	1	1	-	1	1	1	1	3	1	1	1	2	3	1	1	3
LG03	avgbs_232323	74.698	avgbs_232323	3	2	3	1	1	3	1	3	1	1	1	2	3	3	3	1	3	3	1	3	3	1	3	3	1	1	3	1	2	2	1	1	1	1	1	1	1	3	1	3	1	2	3	1	1	3
LG03	avgbs_108756	76.655	avgbs_108756	3	2	3	1	1	3	1	3	1	1	-	3	3	3	3	1	3	3	1	3	3	1	3	3	1	1	3	1	2	2	-	1	-	1	1	1	1	3	1	2	1	2	3	1	1	3
LG03	avgbs_217040	77.345	avgbs_217040	3	2	3	-	1	3	1	3	1	-	1	3	3	3	3	1	3	-	1	-	-	1	3	3	1	1	3	1	1	2	1	1	-	1	1	-	1	3	1	2	1	2	3	1	1	3
LG03	avgbs_90812	78.704	avgbs_90812	3	2	3	1	1	3	1	3	1	1	1	3	3	3	3	1	3	3	1	3	3	1	3	3	1	1	3	1	3	2	-	1	1	1	1	1	1	3	1	2	1	1	3	1	1	-
LG03	avgbs_86524	80.049	avgbs_86524	3	2	3	1	1	3	1	-	1	1	1	1	3	3	3	-	3	3	1	3	3	1	3	3	-	1	3	1	2	2	1	1	-	1	1	1	1	3	1	2	1	2	3	1	1	3
LG03	avgbs_76577	80.532	avgbs_76577	3	2	3	-	1	3	1	3	1	1	1	1	3	3	3	1	3	-	1	3	3	1	3	3	1	1	3	1	1	2	1	1	1	1	1	1	1	3	1	2	1	2	3	1	1	3
LG03	avgbs_83271	81.015	avgbs_83271	3	2	3	3	1	3	1	3	1	1	1	1	3	3	3	-	3	3	1	3	-	1	3	3	-	1	3	1	2	2	1	1	1	1	1	1	1	3	1	2	1	2	3	1	1	3
LG03	avgbs_10567	81.841	avgbs_10567	3	2	3	1	1	3	1	3	1	1	1	3	3	3	3	1	3	-	1	-	3	1	3	3	1	1	3	1	2	2	1	1	-	1	1	1	1	3	1	2	1	2	3	1	-	3
LG03	avgbs_60747	82.669	avgbs_60747	3	2	3	-	-	3	1	3	1	1	1	-	3	3	3	-	3	3	1	3	-	1	3	3	1	1	3	1	3	2	1	1	-	1	1	1	1	3	1	-	1	3	-	1	1	3
LG03	avgbs_77147	83.083	avgbs_77147	3	2	3	1	1	3	1	3	1	1	1	2	3	3	3	1	3	3	1	3	3	1	3	3	1	1	3	1	2	2	1	1	1	1	1	1	1	3	1	3	1	3	3	1	1	3
LG03	avgbs_119013	83.496	avgbs_119013	3	2	3	1	1	3	1	3	1	1	1	2	3	3	3	1	3	-	1	3	3	1	3	3	1	1	3	1	1	2	1	1	1	1	1	1	1	3	1	3	1	2	3	1	-	3
LG03	avgbs_215973	83.875	avgbs_215973	3	2	3	1	1	3	1	3	1	1	1	2	3	3	3	1	3	3	1	3	3	1	3	3	1	1	3	1	1	2	1	1	-	1	1	1	1	3	1	3	1	2	3	1	1	3
LG03	avgbs_215595	84.496	avgbs_215595	3	2	3	1	1	3	1	3	1	1	1	1	3	3	3	1	3	3	1	3	3	1	3	3	1	1	3	1	2	2	1	1	1	1	1	1	1	3	1	-	1	2	3	1	1	3
LG03	avgbs_216064	84.496	avgbs_216064	3	2	3	1	1	3	1	3	1	1	1	1	3	3	3	1	3	3	1	3	3	1	3	3	1	1	3	1	2	2	1	1	1	1	1	1	1	3	1	2	1	2	3	1	1	3
LG03	avgbs_12013	85.117	avgbs_12013	3	2	3	1	1	3	1	3	1	1	1	1	3	3	3	-	3	3	1	3	3	-	3	3	1	1	3	1	2	2	1	-	1	1	2	1	1	3	-	1	1	2	3	1	1	3
LG03	avgbs_222263	92.362	avgbs_222263	3	1	3	-	1	3	1	3	1	1	1	-	3	2	3	-	3	-	1	3	3	1	3	3	1	1	3	1	3	3	1	3	-	1	1	1	1	3	3	2	1	3	3	3	-	3
LG03	avgbs_15073	95.774	avgbs_15073	3	2	1	1	1	3	1	3	1	1	1	1	3	3	1	3	3	3	1	3	3	1	3	3	1	1	3	1	3	3	1	3	1	1	1	1	1	3	3	2	1	1	3	3	-	3
LG03	avgbs_22024	96.165	avgbs_22024	3	2	1	1	1	3	1	3	1	1	1	2	3	3	1	3	-	3	1	3	3	1	-	3	1	1	3	1	3	3	1	3	1	1	-	1	1	3	3	3	1	1	3	3	3	3
LG03	avgbs_98877	96.697	avgbs_98877	3	2	1	2	2	-	1	3	1	1	1	1	3	2	1	3	3	3	1	3	3	1	3	3	1	1	3	1	3	3	1	3	1	1	1	1	1	3	3	1	1	1	3	3	3	3
LG03	avgbs_46407	99.891	avgbs_46407	3	2	1	-	-	3	1	-	-	1	2	3	3	1	1	3	3	3	1	3	3	1	3	3	1	1	3	1	3	3	1	3	1	1	1	1	1	3	1	2	1	1	3	3	3	1
LG03	avgbs_88161	100.581	avgbs_88161	3	2	1	3	3	3	1	3	1	1	1	3	3	2	1	3	3	3	1	3	-	1	3	3	1	1	3	1	3	3	1	3	1	1	1	1	1	3	1	-	1	1	3	3	3	1
LG03	avgbs_44427	110.307	avgbs_44427	3	2	1	3	3	3	1	3	1	1	1	3	3	1	1	3	3	3	-	3	3	1	3	1	1	2	3	1	3	3	-	3	1	1	3	3	1	3	3	2	1	3	-	1	-	-
LG04	avgbs_205616	0	avgbs_205616	3	1	2	1	1	3	1	1	3	-	1	-	3	1	1	3	1	3	3	1	1	3	1	1	3	3	1	1	1	1	1	1	-	3	1	2	1	1	3	1	1	1	3	1	1	3
LG04	avgbs_74297	0.382	avgbs_74297	3	1	2	1	1	3	1	1	3	3	1	3	3	1	1	1	1	3	2	1	1	3	1	1	3	3	1	1	1	1	1	1	3	3	1	2	1	1	3	1	1	1	3	1	1	3
LG04	avgbs_64396	3.647	avgbs_64396	3	1	3	1	3	3	1	1	3	3	3	1	3	1	1	3	1	3	2	1	1	3	1	1	2	3	1	1	1	1	1	1	3	3	1	2	1	1	3	1	1	1	3	1	1	3
LG04	avgbs_200460	10.861	avgbs_200460	3	1	3	1	3	3	1	1	-	-	3	1	3	1	1	1	1	3	1	1	-	3	1	1	1	1	1	3	1	1	1	1	3	3	-	1	1	1	3	1	1	1	3	1	-	3
LG04	avgbs_48755	10.861	avgbs_48755	3	1	3	1	3	3	1	1	3	3	2	1	3	1	1	1	1	3	1	1	1	3	1	1	1	1	1	3	1	1	1	1	3	3	2	1	1	1	3	1	1	1	2	2	-	3
LG04	avgbs_92515	11.337	avgbs_92515	3	1	3	1	3	3	1	1	3	-	3	1	3	1	1	-	1	3	1	1	1	3	1	1	1	1	1	3	1	1	1	1	-	3	2	1	1	1	3	1	1	1	-	1	1	3
LG04	avgbs_20620	27.896	avgbs_20620	-	1	1	3	3	3	1	1	1	3	3	1	3	3	1	1	3	3	3	1	1	1	1	1	3	3	1	3	1	1	3	1	-	3	3	3	3	1	2	3	3	1	1	3	1	1
LG04	avgbs_15383	32.417	avgbs_15383	3	1	1	3	-	3	1	1	1	3	3	1	3	3	1	1	3	-	-	1	1	1	1	1	3	3	1	3	1	1	3	1	1	2	2	3	1	1	2	3	3	3	1	3	1	1
LG04	avgbs_200656	34.339	avgbs_200656	3	1	1	3	3	3	1	1	1	3	3	1	3	3	1	1	3	3	3	1	1	1	1	1	3	3	1	3	1	1	3	1	1	3	1	3	3	1	2	3	3	3	1	3	1	1
LG04	avgbs_33453	43.997	avgbs_33453	3	1	1	-	1	3	1	2	3	3	2	1	3	3	1	1	3	3	1	1	1	1	-	1	3	1	1	1	3	3	1	1	1	3	1	1	1	1	1	3	3	3	1	3	1	1
LG04	avgbs_200941	45.137	avgbs_200941	3	1	1	3	1	3	1	1	3	3	1	1	3	3	1	1	3	3	1	1	-	1	3	1	3	1	1	2	3	3	1	1	-	3	1	1	1	1	1	3	3	3	1	3	1	1
LG04	avgbs_215528	49.631	avgbs_215528	3	1	1	-	3	3	1	1	2	3	1	1	3	3	1	1	3	3	1	1	1	1	3	1	3	-	1	1	3	3	1	1	1	3	1	1	1	1	1	3	3	3	2	3	-	1
LG04	avgbs_214855	51.356	avgbs_214855	3	1	1	3	3	-	1	1	1	3	1	1	3	3	1	1	3	3	1	1	1	1	3	1	3	1	1	1	3	3	1	1	1	3	1	1	1	1	1	3	-	3	1	3	1	1
LG04	avgbs_10324	52.883	avgbs_10324	3	1	1	3	3	3	1	1	3	3	1	1	3	3	1	1	3	3	1	1	1	1	3	1	3	1	1	3	3	3	1	1	1	1	1	1	1	1	1	3	3	3	1	3	-	1
LG04	avgbs_6K_32694	53.848	avgbs_6K_32694	3	1	1	3	3	3	1	1	2	3	1	1	3	3	1	1	3	-	1	1	1	1	-	1	3	1	1	3	3	3	1	1	1	1	1	1	1	1	1	3	3	3	1	3	1	1
LG04	avgbs_113588	54.262	avgbs_113588	-	1	1	-	3	3	1	1	1	3	1	1	3	3	1	-	3	3	1	1	1	1	3	1	3	1	1	3	3	3	1	1	-	1	-	1	1	1	1	3	3	3	1	3	1	1
LG04	avgbs_200915	54.712	avgbs_200915	3	1	1	-	3	3	1	1	3	3	1	1	3	3	1	1	3	3	1	1	1	1	3	1	3	1	1	3	3	3	1	1	1	1	1	1	1	1	1	3	3	3	1	3	-	1
LG04	avgbs_120100	55.471	avgbs_120100	3	1	1	3	3	3	1	1	2	3	1	1	3	3	1	1	3	3	1	1	1	1	3	1	3	1	1	3	3	3	1	1	1	1	1	1	1	1	1	3	3	3	2	3	-	1
LG04	avgbs_19047	56.23	avgbs_19047	3	1	1	-	3	3	1	1	2	-	1	1	3	3	1	1	3	3	1	1	1	1	3	1	3	1	1	3	3	3	1	2	1	1	1	1	1	1	1	3	3	3	2	3	1	1
LG04	avgbs_57403	56.821	avgbs_57403	3	1	1	3	3	3	1	1	2	3	1	1	3	3	1	1	3	3	1	1	-	1	3	1	3	1	1	3	3	3	1	1	1	1	1	1	1	1	1	2	3	3	2	3	1	1
LG04	avgbs_213820	57.925	avgbs_213820	3	1	1	3	3	3	1	1	2	3	1	1	3	3	1	1	3	3	1	1	1	1	3	1	3	1	1	3	3	3	1	1	1	1	1	1	1	1	1	3	3	3	2	3	-	1
LG04	avgbs_107513	59.049	avgbs_107513	3	1	1	3	3	3	1	1	2	3	1	1	3	3	1	1	3	3	1	1	1	1	3	1	3	1	1	3	3	3	1	1	1	1	1	1	1	1	1	3	3	3	3	3	1	1
LG04	avgbs_33137	60.539	avgbs_33137	3	1	1	-	3	-	1	1	3	3	1	1	-	3	1	1	3	3	1	1	1	1	3	1	3	1	1	3	3	3	1	1	3	1	1	1	1	1	1	3	3	3	3	3	1	1
LG04	avgbs_213774	63.15	avgbs_213774	3	2	1	3	3	3	1	1	1	3	1	1	3	3	1	-	3	-	1	1	1	1	3	1	3	-	1	3	3	-	1	1	1	1	1	1	1	1	1	3	3	3	3	3	1	1
LG04	avgbs_7970	63.57	avgbs_7970	3	1	1	-	3	3	1	1	1	3	1	-	3	3	1	1	3	3	1	1	1	1	3	1	3	1	1	3	3	3	1	1	1	1	1	1	1	-	1	3	3	3	3	3	-	1
LG04	avgbs_200282	63.915	avgbs_200282	3	1	1	3	3	3	1	1	2	3	1	1	3	3	1	-	3	3	1	1	1	1	3	1	3	1	1	2	3	3	1	1	1	1	1	1	1	1	1	3	3	3	2	3	1	1
LG04	avgbs_15935	65.978	avgbs_15935	3	1	1	3	3	3	1	1	2	3	1	1	3	3	1	2	3	-	1	1	1	1	3	1	3	1	1	3	3	3	1	1	-	1	1	1	1	1	1	3	3	3	1	3	1	1
LG04	avgbs_91256	67.771	avgbs_91256	3	1	1	-	-	3	1	1	2	3	1	1	3	3	1	1	3	3	1	1	-	1	3	1	3	1	1	3	3	3	1	1	1	1	1	1	1	1	1	3	3	3	2	3	-	1
LG04	avgbs_213295	68.737	avgbs_213295	3	1	1	3	3	3	1	1	2	3	1	1	3	3	1	1	3	-	1	1	1	1	3	1	3	1	1	3	2	2	1	1	1	1	1	1	1	1	1	3	3	3	2	3	1	1
LG04	avgbs_215123	69.84	avgbs_215123	3	1	1	3	3	3	1	1	2	3	1	1	3	3	1	1	3	3	1	1	1	1	3	1	3	1	1	3	3	3	1	1	-	1	1	1	-	1	1	3	3	3	2	3	-	1
LG04	avgbs_96492	69.84	avgbs_96492	3	1	1	3	3	3	1	1	2	3	1	1	3	3	1	1	3	3	1	1	1	1	3	1	3	1	1	3	3	3	1	1	1	1	1	1	1	1	1	3	3	3	1	3	1	1
LG04	avgbs_35409	71.379	avgbs_35409	3	1	1	-	3	3	1	2	1	3	1	1	3	3	2	1	3	3	1	1	1	1	3	1	3	1	1	3	3	3	1	1	1	1	1	1	1	1	1	3	3	3	2	3	1	1
LG04	avgbs_49218	71.862	avgbs_49218	3	1	1	3	3	3	2	2	1	3	1	1	3	3	2	1	3	3	1	1	-	1	3	1	3	1	1	3	3	3	1	1	-	1	1	1	1	1	1	3	3	3	2	3	1	1
LG04	avgbs_202754	73.449	avgbs_202754	3	1	1	3	3	3	2	2	1	3	1	1	3	3	2	1	3	3	1	1	1	1	3	1	3	1	1	3	3	3	1	1	-	1	1	1	1	1	1	3	3	3	2	3	1	1
LG04	avgbs_28371	75.104	avgbs_28371	3	1	1	3	3	3	2	2	1	3	1	1	3	3	2	1	3	3	1	1	1	1	3	1	3	1	1	3	3	3	1	1	1	1	1	1	1	1	1	3	3	3	2	3	1	1
LG04	avgbs_63518	75.449	avgbs_63518	3	1	1	3	3	3	2	2	1	3	1	1	3	3	1	1	3	3	1	1	1	1	3	1	3	1	1	3	3	3	1	1	1	1	1	1	1	1	1	3	3	3	3	3	1	1
LG04	avgbs_8444	76.243	avgbs_8444	3	1	1	3	3	3	2	2	1	3	1	1	3	3	-	1	3	-	1	1	1	1	3	1	3	1	1	3	-	3	1	1	1	1	1	1	1	1	1	-	3	3	1	3	-	1
LG04	avgbs_213513	76.933	avgbs_213513	3	1	1	-	3	3	2	2	1	3	1	1	3	3	2	1	3	3	-	1	1	1	3	1	3	1	1	3	3	3	1	1	1	1	1	1	-	1	1	3	3	3	2	3	-	1
LG04	avgbs_28953	77.829	avgbs_28953	3	1	1	3	-	3	3	2	1	3	1	1	3	3	2	1	3	-	1	1	1	1	3	1	3	1	1	3	3	3	1	1	1	1	1	1	1	1	1	3	3	3	2	3	1	1
LG04	avgbs_213226	79.408	avgbs_213226	3	2	1	3	3	3	2	1	1	3	1	1	3	3	2	1	3	3	-	1	1	1	3	1	3	1	1	3	3	3	1	1	1	1	1	1	1	1	1	3	3	3	2	3	1	1
LG04	avgbs_6K_81876	80.166	avgbs_6K_81876	3	1	1	3	3	3	2	2	1	3	1	1	3	3	2	1	3	3	1	1	1	1	3	1	3	1	1	3	3	3	1	1	1	1	1	1	1	1	1	3	3	3	-	3	1	1
LG04	avgbs_15000	92.141	avgbs_15000	3	3	1	1	3	3	3	3	3	1	1	1	3	3	2	1	1	-	1	1	1	3	1	1	1	1	1	3	3	3	-	1	1	1	1	1	1	1	1	-	3	2	3	3	1	1
LG04	avgbs_7216	93.003	avgbs_7216	3	3	1	1	3	3	3	3	3	1	1	1	3	2	2	1	2	3	1	1	1	3	1	1	1	1	1	3	3	3	1	1	1	1	1	1	1	1	1	3	3	2	1	3	1	1
LG04	avgbs_13128	93.83	avgbs_13128	3	3	1	1	3	3	3	3	3	1	1	1	3	3	2	1	1	3	1	1	1	3	1	1	1	1	1	3	3	3	1	1	1	1	1	1	1	1	1	3	3	2	2	3	1	1
LG04	avgbs_99655	93.83	avgbs_99655	3	3	1	1	-	3	3	3	3	1	1	1	3	3	3	1	1	3	1	1	1	3	1	1	1	1	1	3	-	3	-	1	1	1	1	1	1	1	1	3	3	2	3	3	-	1
LG04	avgbs_98816	94.52	avgbs_98816	3	3	1	1	-	3	3	3	3	1	1	-	3	3	2	1	1	-	1	1	1	3	1	1	1	1	1	3	3	3	1	1	1	1	1	1	1	1	1	3	3	2	2	3	-	-
LG04	avgbs_247523	95.072	avgbs_247523	3	3	1	1	3	3	3	3	3	1	1	1	3	3	3	1	1	3	1	1	-	3	1	1	1	1	1	3	3	3	1	1	1	1	1	1	1	1	1	3	3	2	1	3	1	1
LG04	avgbs_245115	97.272	avgbs_245115	3	3	1	1	3	3	3	3	2	1	1	1	3	3	3	1	1	-	1	1	1	3	1	1	1	1	1	3	3	3	1	1	1	1	1	1	3	1	1	3	3	3	1	3	1	1
LG04	avgbs_245753	97.663	avgbs_245753	3	3	1	1	3	3	3	3	3	1	1	1	3	3	3	1	1	-	-	1	1	3	1	1	1	1	1	3	3	3	1	1	2	1	1	1	3	1	1	-	3	3	2	3	-	1
LG04	avgbs_47539	98.079	avgbs_47539	3	3	1	-	3	3	3	3	2	1	1	1	3	3	-	1	1	3	1	1	-	3	1	1	1	1	1	3	3	3	-	1	-	-	1	1	3	1	1	3	3	2	2	3	1	1
LG04	avgbs_231999	98.483	avgbs_231999	-	3	1	1	3	3	3	3	1	1	1	1	3	3	3	1	1	-	1	1	1	3	1	1	1	-	1	3	3	3	1	1	3	1	1	1	3	1	1	3	3	2	1	3	1	1
LG04	avgbs_9212	100.109	avgbs_9212	3	3	1	1	3	3	3	3	2	1	1	1	3	3	3	-	1	3	1	1	1	3	1	1	1	1	1	3	3	3	1	1	-	1	1	1	3	1	1	3	3	1	3	3	1	1
LG04	avgbs_49236	106.622	avgbs_49236	3	3	3	1	3	3	3	3	3	3	1	1	3	3	3	1	1	3	3	1	3	3	1	1	1	2	1	3	3	3	3	1	-	-	1	1	3	-	1	3	3	1	-	3	-	3
LG04	avgbs_222813	107.091	avgbs_222813	3	3	3	1	3	3	3	3	3	3	1	1	3	3	3	1	1	-	3	1	-	3	1	1	2	2	1	3	3	3	2	1	3	1	1	1	3	1	1	3	3	1	3	3	3	3
LG04	avgbs_39893	107.091	avgbs_39893	3	3	3	-	3	3	3	3	3	3	1	1	3	3	3	1	1	3	3	1	3	3	1	1	2	2	1	3	3	3	2	1	3	1	1	1	3	1	1	3	3	1	3	3	-	3
LG04	avgbs_6100	107.091	avgbs_6100	3	3	3	1	3	3	3	3	3	3	1	1	3	3	3	1	1	-	3	1	3	3	1	1	2	2	1	3	3	3	2	1	3	1	1	1	3	1	1	3	3	1	3	3	3	3
LG04	avgbs_22059	107.712	avgbs_22059	3	3	3	1	3	3	3	3	3	3	1	-	3	3	3	1	1	-	3	1	3	3	1	1	3	2	1	3	3	3	-	1	3	1	1	1	3	1	1	3	3	1	3	3	-	3
LG04	avgbs_88788	107.712	avgbs_88788	3	3	3	1	3	3	3	3	3	3	1	1	3	3	3	1	1	3	3	1	3	3	1	1	3	2	1	3	3	3	2	1	3	1	1	1	3	1	1	3	3	1	3	3	3	3
LG05	avgbs_205269	0	avgbs_205269	1	3	1	-	2	1	3	3	3	3	3	-	1	1	3	3	3	1	1	1	3	1	3	3	1	3	1	2	3	3	1	3	1	1	3	1	2	3	3	1	3	3	3	2	-	3
LG05	avgbs_203379	2.58	avgbs_203379	1	3	1	1	2	1	3	3	3	3	3	2	1	1	3	3	3	1	1	1	3	2	3	3	1	3	1	2	3	3	1	3	1	1	3	1	2	3	3	1	3	3	3	3	1	3
LG05	avgbs_34853	4.512	avgbs_34853	1	2	2	1	2	1	3	3	3	3	3	2	1	1	3	3	3	1	1	1	3	2	3	3	1	3	1	2	3	3	1	3	1	1	3	1	2	3	3	1	3	3	3	3	1	3
LG05	avgbs_233742	6.651	avgbs_233742	1	3	2	1	2	1	3	3	3	3	3	3	1	1	3	3	3	1	1	1	3	2	3	3	1	3	1	2	-	3	1	3	1	1	2	1	3	3	3	1	3	3	3	3	1	3
LG05	avgbs_214038	8.076	avgbs_214038	1	3	2	-	2	1	3	3	3	3	3	3	1	1	3	3	3	1	1	1	3	2	3	3	1	3	1	2	3	3	1	3	1	1	3	1	3	3	3	1	3	3	3	3	1	3
LG05	avgbs_18811	8.941	avgbs_18811	1	3	2	1	2	1	3	3	3	-	3	3	1	1	3	3	3	1	1	-	-	1	3	3	1	3	1	2	3	3	1	3	-	1	3	1	2	3	3	1	3	3	3	3	1	3
LG05	avgbs_19452	10.705	avgbs_19452	1	3	2	1	2	1	3	3	3	3	3	-	1	1	3	3	3	1	1	1	3	2	3	3	1	3	1	2	3	3	1	3	1	1	3	1	2	3	3	1	3	3	3	3	-	3
LG05	avgbs_114977	12.423	avgbs_114977	1	3	2	-	2	1	3	3	-	3	3	2	1	1	3	3	3	1	1	1	3	2	3	3	1	3	1	2	3	3	1	3	1	1	-	1	2	3	3	1	3	3	3	3	1	3
LG05	avgbs_120926	14.53	avgbs_120926	1	3	2	1	2	1	3	3	3	3	3	2	1	1	3	3	3	1	1	1	3	2	3	3	1	3	1	-	3	3	1	3	-	1	3	1	2	3	2	1	3	3	-	3	1	3
LG05	avgbs_201013	15.979	avgbs_201013	1	3	2	1	2	1	3	3	3	3	3	-	1	1	3	3	3	1	1	1	3	2	3	3	1	3	1	2	3	3	1	3	-	1	3	1	2	3	3	1	3	3	3	3	1	3
LG05	avgbs_220419	16.349	avgbs_220419	1	2	2	1	2	1	3	3	3	3	3	1	1	1	3	3	3	-	1	1	-	2	3	3	1	3	1	2	3	3	1	3	-	1	3	1	2	3	3	1	3	3	-	3	1	3
LG05	avgbs_218854	17.277	avgbs_218854	1	3	2	-	2	1	3	3	3	3	3	-	2	1	3	3	3	1	1	-	3	2	3	3	1	3	1	-	3	3	1	3	1	1	3	1	2	3	3	1	3	3	3	3	1	3
LG05	avgbs_113849	18.036	avgbs_113849	1	3	2	1	2	1	3	3	3	3	3	1	1	1	3	3	3	1	-	1	3	1	3	3	1	3	1	2	3	3	1	3	-	1	3	1	2	3	3	1	3	3	3	3	1	3
LG05	avgbs_27468	18.243	avgbs_27468	1	3	2	-	-	1	3	3	3	3	3	1	1	1	3	-	3	1	-	1	3	1	3	3	1	3	1	2	3	3	1	3	1	1	3	1	2	3	3	1	3	3	-	3	1	3
LG05	avgbs_220520	19.002	avgbs_220520	1	3	2	1	3	1	3	3	3	3	-	2	1	1	3	-	3	1	1	1	3	2	3	3	1	3	1	2	3	3	1	3	1	1	3	1	2	3	3	1	3	3	3	3	1	3
LG05	avgbs_16306	19.553	avgbs_16306	1	3	2	1	3	1	3	3	3	3	3	2	1	1	3	3	3	1	1	1	-	2	3	3	1	3	1	2	3	3	1	3	1	1	3	1	1	3	3	1	-	3	3	3	1	3
LG05	avgbs_117348	21.301	avgbs_117348	1	3	2	1	2	-	3	3	3	3	3	2	1	1	3	3	3	-	-	1	3	2	3	3	1	3	1	2	3	3	1	3	1	1	3	1	1	3	3	1	3	3	3	3	1	3
LG05	avgbs_6K_68515	22.99	avgbs_6K_68515	1	3	2	1	2	1	3	3	3	3	3	2	1	1	3	3	3	1	1	1	1	2	3	3	1	3	1	2	3	3	1	3	1	1	3	1	2	3	3	-	3	3	3	3	1	3
LG05	avgbs_99129	25.336	avgbs_99129	1	3	2	-	2	1	3	3	3	3	3	2	1	1	3	3	3	1	1	1	2	2	3	3	1	3	1	2	3	3	1	3	-	1	3	1	2	3	3	1	3	3	3	3	1	3
LG05	avgbs_108208	27.726	avgbs_108208	-	3	2	-	2	1	3	3	3	3	3	2	1	1	3	3	3	-	1	1	2	2	3	3	1	3	1	2	3	3	1	3	1	1	3	1	1	3	3	1	3	3	3	3	1	3
LG05	avgbs_77826	28.415	avgbs_77826	1	3	2	1	2	1	3	3	3	3	3	-	1	1	3	3	3	1	1	1	3	2	3	3	1	3	1	2	3	3	1	3	1	1	3	1	-	3	3	1	3	3	3	3	1	3
LG05	avgbs_30565	29.637	avgbs_30565	1	3	2	1	1	1	3	3	-	3	3	1	1	1	3	3	3	1	-	1	3	3	3	3	-	3	1	3	3	3	-	3	-	-	3	1	2	3	3	1	3	3	3	3	1	3
LG05	avgbs_6700	31.141	avgbs_6700	1	3	2	1	-	1	3	3	3	3	3	1	1	1	3	3	3	-	1	-	3	2	3	3	1	3	1	2	3	3	1	3	1	1	3	1	2	3	3	1	3	3	3	3	1	3
LG05	avgbs_65722	32.037	avgbs_65722	1	3	2	1	2	1	3	3	-	3	3	1	1	1	3	-	3	1	1	1	3	2	3	3	1	3	1	2	3	3	1	3	1	1	3	1	2	3	3	1	3	3	3	3	-	3
LG05	avgbs_244562	34.591	avgbs_244562	1	3	2	-	3	1	-	3	3	-	3	1	1	1	3	3	3	1	1	1	3	1	3	3	1	3	1	2	3	3	1	3	1	1	3	1	2	2	3	1	3	3	3	3	-	3
LG05	avgbs_29270	37.056	avgbs_29270	1	3	2	-	3	1	3	3	3	3	3	2	1	1	3	3	3	-	1	1	3	1	3	3	1	3	1	1	3	3	1	3	1	1	3	1	3	3	3	1	3	-	3	3	1	3
LG05	avgbs_220161	38.605	avgbs_220161	1	3	2	1	2	1	3	3	3	3	3	3	1	1	3	3	3	1	-	1	3	2	3	3	1	3	1	2	3	3	2	3	1	1	3	1	3	3	3	1	3	3	3	3	1	3
LG05	avgbs_125332	40.951	avgbs_125332	1	3	2	1	1	1	3	3	3	3	3	2	1	1	3	3	3	1	1	1	3	2	3	3	-	3	1	2	3	2	1	3	-	1	3	1	2	3	3	1	3	3	3	3	1	3
LG05	avgbs_53150	42.931	avgbs_53150	1	3	2	-	1	1	3	3	3	3	3	-	1	1	3	3	3	-	1	1	2	2	3	3	1	3	1	2	3	2	1	3	1	1	3	1	2	3	3	1	3	3	3	3	1	3
LG05	avgbs_110601	44.231	avgbs_110601	1	3	2	1	1	1	3	3	3	3	3	3	1	1	3	3	3	1	1	1	2	2	3	3	1	3	1	2	3	3	1	3	1	1	3	1	2	3	3	1	3	-	3	3	-	3
LG05	avgbs_16990	46.025	avgbs_16990	1	3	2	1	2	1	3	3	3	3	3	2	1	1	3	3	3	1	1	1	2	2	3	3	1	3	1	2	3	3	1	3	-	1	3	1	3	3	3	1	3	3	3	3	-	3
LG05	avgbs_3327	47.335	avgbs_3327	1	3	2	1	2	1	3	3	3	3	3	2	1	1	3	3	3	1	1	1	2	2	3	3	1	3	1	2	3	3	1	3	-	1	3	1	3	3	3	1	3	3	3	3	1	3
LG05	avgbs_215807	48.577	avgbs_215807	1	3	2	1	2	1	3	3	3	3	3	2	1	1	3	3	3	2	1	1	2	2	3	3	1	3	1	2	3	3	1	3	-	1	3	1	3	3	3	1	3	3	3	3	1	3
LG05	avgbs_235464	49.336	avgbs_235464	1	3	2	1	2	1	3	3	3	3	3	2	1	1	3	3	3	1	1	1	2	2	3	3	1	3	1	2	3	3	1	3	1	1	3	1	2	3	3	1	3	3	3	3	1	3
LG05	avgbs_203561	50.025	avgbs_203561	1	3	2	-	2	1	3	3	3	3	3	1	1	-	3	3	2	1	1	1	2	2	3	3	1	3	1	2	3	3	1	3	1	1	3	1	2	3	3	1	3	3	3	3	-	3
LG05	avgbs_380757	51.172	avgbs_380757	1	3	2	1	2	1	3	3	3	-	3	3	1	1	3	-	3	1	1	1	2	2	3	3	1	3	1	2	3	3	1	3	1	1	3	1	2	3	3	1	3	3	3	3	1	3
LG05	avgbs_240559	51.861	avgbs_240559	1	3	2	1	2	1	3	3	3	3	3	3	1	1	3	3	3	-	1	1	2	2	3	3	1	3	1	2	3	3	1	3	-	1	3	1	2	3	3	1	3	3	3	3	-	3
LG05	avgbs_239748	53.205	avgbs_239748	1	3	2	1	2	1	3	3	3	3	3	1	1	1	3	3	3	-	1	1	3	2	3	3	1	3	1	2	3	3	1	3	1	1	3	1	2	3	3	1	3	3	3	3	1	3
LG05	avgbs_90192	53.757	avgbs_90192	1	3	2	-	2	1	3	3	3	3	3	1	1	1	3	3	3	1	1	1	-	2	3	3	-	3	1	2	3	3	1	3	-	1	3	1	2	3	3	1	3	3	3	3	1	3
LG05	avgbs_103796	54.998	avgbs_103796	1	3	2	1	3	1	3	3	3	3	3	2	1	1	2	3	3	1	1	1	2	2	3	3	-	3	1	2	3	3	1	3	-	1	3	1	2	3	3	1	3	3	3	3	1	3
LG05	avgbs_10169	56.999	avgbs_10169	1	3	2	1	2	1	3	3	3	3	3	2	1	1	3	3	3	1	1	1	2	2	3	3	1	3	1	2	3	3	1	3	1	1	3	1	2	3	3	1	3	3	3	3	-	3
LG05	avgbs_201020	58.655	avgbs_201020	1	3	2	1	2	1	3	3	3	3	3	2	1	1	3	3	3	1	1	1	2	2	3	3	1	3	1	3	3	3	1	3	1	1	3	1	1	3	3	1	3	3	3	3	-	3
LG05	avgbs_201176	59.437	avgbs_201176	1	3	2	1	2	1	3	3	3	3	3	2	1	1	3	3	3	1	1	1	2	2	3	3	1	3	1	3	3	3	1	3	1	1	3	1	2	3	3	1	3	3	3	3	1	3
LG05	avgbs_20643	60.842	avgbs_20643	1	3	2	1	3	1	3	3	3	3	3	2	1	1	3	3	3	1	1	1	2	2	3	3	2	3	1	1	3	3	1	3	1	1	3	1	2	3	3	1	3	3	3	3	1	3
LG05	avgbs_123745	63.898	avgbs_123745	1	3	2	1	3	1	3	3	3	3	3	1	1	1	3	3	3	1	1	1	3	2	3	3	-	3	1	2	2	3	1	3	1	1	3	1	2	3	3	1	3	3	3	3	1	3
LG05	avgbs_24417	66.336	avgbs_24417	1	3	2	1	2	1	3	3	3	3	3	2	1	1	3	3	3	1	1	1	3	2	3	3	1	3	2	2	3	3	1	3	1	1	3	1	2	3	3	1	3	3	3	3	1	3
LG05	avgbs_249057	66.681	avgbs_249057	1	3	2	1	2	1	3	3	3	3	3	2	1	1	3	3	3	1	1	1	3	2	3	3	1	3	1	2	3	3	1	3	1	1	3	1	2	3	3	1	3	3	3	3	1	-
LG05	avgbs_68755	66.957	avgbs_68755	1	3	2	1	2	1	3	3	3	3	3	-	1	1	3	3	3	1	1	1	3	2	3	3	1	3	1	2	3	3	1	3	1	1	3	1	3	3	3	1	3	3	3	3	1	3
LG05	avgbs_107700	68.221	avgbs_107700	1	3	2	1	2	1	3	3	3	3	3	2	1	1	3	3	3	1	1	1	3	2	3	3	1	-	1	2	3	3	1	3	1	1	3	1	2	3	3	1	3	3	3	3	-	3
LG05	avgbs_50350	69.696	avgbs_50350	1	3	2	1	2	1	3	3	3	3	3	2	1	1	3	3	3	1	1	1	-	2	3	3	1	3	1	2	3	3	1	3	1	1	3	1	2	3	3	1	3	3	3	3	1	3
LG05	avgbs_201977	71.233	avgbs_201977	1	3	2	1	2	1	3	3	3	3	3	1	1	1	3	3	3	1	1	1	3	2	3	3	1	3	1	2	3	3	1	3	1	1	3	1	2	3	3	1	3	3	3	3	-	3
LG05	avgbs_221510	72.199	avgbs_221510	1	3	2	1	3	1	3	3	3	3	3	1	1	1	3	-	3	-	1	-	-	2	3	3	1	3	1	2	3	3	1	3	1	1	3	1	-	3	3	1	-	3	3	3	1	-
LG05	avgbs_205324	72.964	avgbs_205324	1	3	3	-	3	-	3	3	3	3	3	1	1	1	3	3	3	-	1	1	3	2	3	3	1	3	1	2	3	3	-	3	1	1	3	1	3	3	3	1	3	3	3	3	1	3
LG05	avgbs_10751	74.799	avgbs_10751	1	3	2	1	2	1	3	3	3	3	3	3	1	1	3	3	3	1	1	1	3	2	3	3	1	3	1	1	-	3	1	3	1	1	3	1	2	3	3	1	3	3	3	3	1	3
LG05	avgbs_92633	75.833	avgbs_92633	1	3	2	1	2	1	3	3	3	3	3	3	1	1	3	3	3	1	1	1	3	2	3	3	-	3	1	2	3	3	1	3	-	1	3	1	2	3	3	1	3	3	3	3	-	3
LG05	avgbs_222944	76.602	avgbs_222944	1	3	2	1	2	1	3	3	3	3	3	3	1	1	3	3	3	1	1	1	3	2	3	3	1	3	1	2	3	3	1	3	1	1	3	1	2	3	3	1	3	3	3	3	1	3
LG05	avgbs_105554	77.154	avgbs_105554	-	3	2	1	-	1	3	3	3	3	3	3	1	1	3	3	3	1	1	1	3	2	3	2	1	3	1	2	3	3	1	3	1	1	3	1	2	3	3	1	-	3	3	3	1	3
LG05	avgbs_119168	78.195	avgbs_119168	1	3	2	1	2	1	3	3	3	3	3	3	1	1	3	-	3	1	1	-	3	2	3	3	1	3	1	2	3	3	1	-	1	1	3	1	2	3	3	1	3	3	3	3	1	3
LG05	avgbs_26617	79.788	avgbs_26617	1	3	2	1	2	-	3	3	3	3	3	3	1	1	3	3	3	-	1	2	3	3	3	3	1	3	1	2	3	3	-	3	1	1	3	1	2	3	3	-	3	3	3	3	1	3
LG05	avgbs_240219	81.651	avgbs_240219	2	3	2	1	2	1	3	3	3	3	3	2	1	1	3	3	3	1	1	1	3	3	3	3	1	3	1	2	3	3	1	3	1	1	3	1	2	3	3	2	3	3	3	3	-	3
LG05	avgbs_200078	83.11	avgbs_200078	-	3	2	1	2	1	3	3	-	3	3	-	1	1	3	3	3	1	1	1	1	3	3	3	1	3	1	2	3	3	1	3	1	1	3	1	2	3	3	1	3	3	3	3	1	3
LG05	avgbs_118202	83.993	avgbs_118202	1	3	2	1	2	1	3	3	3	3	3	2	1	1	3	3	3	1	1	1	1	2	3	3	1	3	1	2	3	3	1	3	-	1	3	1	3	3	3	1	3	-	3	3	-	3
LG05	avgbs_1077	84.338	avgbs_1077	1	3	2	1	2	1	3	3	3	-	3	2	1	1	3	-	3	1	1	1	1	2	3	3	1	3	1	2	3	3	1	3	1	1	3	1	2	3	3	1	3	3	3	3	-	3
LG05	avgbs_4896	84.89	avgbs_4896	1	3	2	1	2	1	3	3	3	3	3	1	1	1	3	3	3	1	1	-	1	2	3	3	1	3	1	2	3	3	1	3	1	1	3	1	2	3	3	1	3	-	3	3	1	3
LG05	avgbs_87178	85.718	avgbs_87178	1	3	2	1	2	1	3	3	3	-	3	1	1	1	3	3	3	1	1	-	1	2	3	3	1	3	1	1	3	3	1	3	1	1	3	1	2	3	3	1	3	3	-	3	-	3
LG05	avgbs_30521	86.726	avgbs_30521	1	3	2	1	2	1	3	3	-	3	3	2	1	1	-	-	3	1	1	-	1	2	3	3	1	3	1	2	3	3	1	3	1	1	3	1	2	3	3	1	3	3	3	3	1	3
LG05	avgbs_71236	88.175	avgbs_71236	1	3	2	1	1	1	3	3	3	3	3	2	1	1	3	3	3	1	1	1	1	2	3	3	1	3	1	2	3	3	1	3	1	1	3	1	2	3	3	1	3	3	3	3	1	3
LG05	avgbs_3000	89.278	avgbs_3000	-	3	2	1	1	1	3	3	3	3	3	-	1	1	3	3	3	1	1	-	1	-	3	3	1	3	1	2	3	3	1	3	1	1	3	1	2	3	3	1	3	3	3	3	1	3
LG05	avgbs_56686	90.488	avgbs_56686	1	3	3	1	1	1	3	3	3	3	3	3	1	1	3	3	3	1	-	1	3	2	3	3	1	3	1	2	3	3	1	3	1	1	3	1	2	3	3	1	3	3	3	3	-	3
LG05	avgbs_699	92.213	avgbs_699	1	3	2	1	1	1	3	3	3	3	3	3	1	1	3	3	3	1	1	1	3	2	3	3	1	3	-	2	3	3	1	3	-	1	3	1	3	3	3	1	3	3	-	3	1	-
LG05	avgbs_200586	93.497	avgbs_200586	1	3	2	1	2	1	3	3	3	3	3	3	1	1	3	3	3	1	1	1	1	2	-	3	1	3	1	2	3	3	1	3	-	1	3	1	2	3	3	1	3	3	3	3	1	3
LG05	avgbs_19865	94.669	avgbs_19865	1	3	2	1	2	1	3	3	3	3	3	1	1	1	3	3	3	-	1	1	1	2	3	3	1	3	1	2	3	3	1	3	-	1	3	1	2	3	3	1	3	3	3	3	-	3
LG05	avgbs_52894	99.007	avgbs_52894	1	3	2	1	2	1	3	3	-	3	3	-	1	1	3	1	3	1	1	1	1	2	3	3	1	1	1	2	3	3	1	3	2	1	2	-	1	3	3	1	1	3	3	3	1	3
LG05	avgbs_7437	100.738	avgbs_7437	1	2	2	-	2	1	3	3	3	3	3	1	1	1	3	-	3	1	1	-	1	2	-	3	1	1	1	2	3	3	1	3	1	1	2	1	1	3	3	1	1	3	-	3	1	3
LG05	avgbs_200907	102.946	avgbs_200907	1	3	2	1	2	1	3	3	3	2	3	1	1	1	3	1	3	-	-	1	1	2	3	3	1	1	1	2	3	3	1	3	-	1	2	1	1	3	3	1	1	3	3	3	1	3
LG06	avgbs_206122	0	avgbs_206122	3	3	2	2	1	3	3	1	1	1	3	3	3	3	3	1	3	3	2	1	1	1	1	3	1	1	1	1	3	3	2	1	1	3	3	3	1	1	3	3	1	3	3	3	-	3
LG06	avgbs_202685	4.081	avgbs_202685	1	3	2	2	-	3	3	1	1	1	3	3	3	3	3	1	3	3	2	1	-	1	1	3	1	-	1	1	3	3	1	1	1	3	3	3	1	1	3	3	1	3	3	3	1	1
LG06	avgbs_221458	4.877	avgbs_221458	1	3	2	2	1	3	3	1	1	1	3	-	3	3	3	1	3	3	2	1	3	1	1	3	1	1	1	1	3	3	2	1	-	3	3	3	1	1	3	3	1	3	3	3	-	1
LG06	avgbs_99139	5.567	avgbs_99139	1	3	2	2	1	3	3	1	1	1	3	3	3	3	3	1	3	3	2	1	3	1	1	3	1	1	1	1	3	3	2	1	1	3	3	3	1	1	3	-	1	3	3	3	1	1
LG06	avgbs_200796	6.543	avgbs_200796	1	3	2	1	1	3	3	1	1	1	3	3	3	3	3	1	3	3	2	1	3	1	1	3	1	1	1	1	3	3	2	1	1	3	3	3	1	1	3	3	1	3	3	3	-	1
LG06	avgbs_86919	6.888	avgbs_86919	1	3	2	1	1	3	3	1	1	1	3	3	3	3	3	1	3	3	1	1	3	1	1	3	1	1	1	1	3	3	2	1	1	3	3	3	1	1	3	3	1	3	3	3	2	1
LG06	avgbs_246182	7.749	avgbs_246182	1	3	2	3	1	3	3	1	-	1	3	3	3	3	3	1	3	3	2	-	3	1	1	3	1	1	1	1	3	3	2	1	1	3	3	3	1	1	3	3	1	3	-	3	-	1
LG06	avgbs_108536	9.41	avgbs_108536	1	3	2	1	1	3	3	1	1	-	3	3	3	3	3	1	3	3	2	1	3	1	1	3	1	1	1	1	3	3	1	1	-	3	3	3	1	1	3	3	1	3	3	3	-	1
LG06	avgbs_111277	12.013	avgbs_111277	1	3	2	1	1	3	3	1	1	-	3	-	3	3	3	-	3	-	1	1	3	1	1	3	1	1	1	1	3	3	2	1	1	3	3	3	1	1	3	3	1	3	-	3	1	1
LG06	avgbs_98839	15.845	avgbs_98839	1	3	2	3	1	3	3	1	1	-	1	3	3	3	3	-	3	3	1	1	3	1	1	3	1	1	1	1	2	3	2	1	1	3	3	3	1	1	3	-	1	3	3	3	1	1
LG06	avgbs_109948	19.618	avgbs_109948	1	3	1	3	1	3	3	1	1	1	1	3	3	3	1	1	3	3	2	1	3	1	1	3	1	1	1	1	3	3	2	1	-	3	3	3	1	1	3	-	1	3	3	3	-	1
LG06	avgbs_30965	20.584	avgbs_30965	1	3	1	3	1	3	3	1	1	1	1	3	3	3	1	1	3	3	3	1	3	1	1	3	1	1	1	1	3	3	2	1	1	3	3	3	1	1	3	3	1	3	3	3	1	1
LG06	avgbs_200022	22.123	avgbs_200022	1	3	1	-	1	-	3	1	1	1	1	3	-	3	1	1	3	3	2	1	3	1	1	3	1	-	1	1	3	3	2	1	1	3	3	3	1	1	3	3	1	3	1	1	-	1
LG06	avgbs_217238	22.123	avgbs_217238	1	3	1	3	1	3	3	1	1	1	1	3	1	3	1	1	3	-	-	1	3	1	1	3	1	1	1	1	3	3	2	1	-	3	3	3	1	1	3	3	1	3	1	1	1	1
LG06	avgbs_63493	22.526	avgbs_63493	1	3	1	3	1	3	3	1	1	1	1	3	1	3	-	-	3	3	3	1	3	1	1	3	1	1	1	1	3	3	2	1	-	3	3	3	1	1	3	3	1	3	-	1	-	1
LG06	avgbs_224569	23.353	avgbs_224569	1	3	1	3	1	3	3	1	1	-	1	3	1	3	1	1	3	3	3	-	-	1	1	3	1	1	1	1	3	3	3	1	-	3	3	3	1	1	3	3	1	3	1	1	1	1
LG06	avgbs_2107	25.29	avgbs_2107	1	3	1	-	-	3	3	1	1	1	1	3	1	3	1	1	3	3	2	1	3	1	1	3	1	1	1	1	3	3	1	1	1	3	3	3	1	1	3	3	1	3	1	1	1	1
LG06	avgbs_228849	26.859	avgbs_228849	1	3	1	3	1	3	3	1	1	1	1	3	1	3	1	1	3	-	2	1	3	1	1	3	1	1	1	1	3	3	1	1	1	3	3	3	1	1	3	3	1	3	1	1	1	1
LG06	avgbs_85103	27.934	avgbs_85103	1	3	1	3	1	3	3	1	1	1	1	3	1	3	1	1	3	-	2	1	3	1	1	3	1	-	1	1	3	3	3	1	1	3	3	3	1	1	3	3	1	3	1	1	1	1
LG06	avgbs_213773	29.537	avgbs_213773	1	3	1	3	1	3	3	1	-	-	1	3	2	3	1	1	3	3	2	1	3	1	1	3	1	1	1	1	3	3	3	1	1	3	3	3	-	1	3	3	-	3	1	1	1	1
LG06	avgbs_205770	30.641	avgbs_205770	1	3	1	-	1	3	3	1	1	1	1	3	1	3	1	1	3	3	2	1	-	1	1	3	1	1	1	1	3	3	3	1	-	3	3	-	1	1	3	3	1	3	1	1	-	1
LG06	avgbs_59186	31.331	avgbs_59186	1	3	1	-	1	3	3	1	1	1	1	3	1	3	1	1	3	3	2	1	3	1	1	3	1	1	1	1	-	3	2	1	1	3	3	3	1	1	3	3	1	3	1	1	1	1
LG06	avgbs_99795	32.552	avgbs_99795	1	3	1	3	1	3	3	1	1	1	1	3	1	3	1	1	3	-	3	1	3	1	1	3	1	1	1	1	3	3	2	1	-	3	3	3	1	1	3	3	1	3	1	1	1	1
LG06	avgbs_245799	34.057	avgbs_245799	1	3	1	3	1	3	3	1	1	1	1	3	1	3	1	1	3	3	1	1	3	1	1	3	1	1	1	1	3	3	2	1	1	3	3	3	1	1	3	3	1	3	1	1	1	1
LG06	avgbs_100193	36.343	avgbs_100193	1	3	1	3	1	3	3	1	1	1	1	3	1	3	1	-	3	3	1	1	3	1	1	3	1	1	1	1	3	3	3	1	1	3	3	1	1	1	3	3	1	3	2	1	1	1
LG06	avgbs_114322	37.543	avgbs_114322	1	3	1	3	-	3	3	1	1	1	1	3	1	3	1	1	3	3	1	1	3	1	-	3	1	1	1	1	3	3	3	1	1	3	3	1	1	1	3	3	1	3	3	1	1	1
LG06	avgbs_108835	39.181	avgbs_108835	1	3	1	3	1	3	3	2	1	1	1	-	1	3	1	-	3	-	1	1	3	1	1	3	1	1	1	1	3	3	3	1	-	3	3	1	2	1	3	3	1	3	1	1	1	1
LG06	avgbs_205710	56.89	avgbs_205710	1	1	1	3	3	3	1	2	1	1	3	3	3	3	1	1	3	-	1	1	-	1	1	3	3	1	1	1	-	1	1	1	1	3	1	1	3	1	3	1	1	3	1	1	1	1
LG06	avgbs_7707	58.615	avgbs_7707	1	1	1	3	3	2	1	2	1	1	3	3	3	3	1	1	3	3	1	1	1	1	1	3	3	1	1	1	1	1	1	1	1	3	1	1	3	1	3	1	1	3	-	1	-	1
LG06	avgbs_109031	61.031	avgbs_109031	1	1	1	3	3	3	1	2	1	-	3	3	3	3	1	1	3	3	1	1	1	1	1	3	3	1	2	1	1	1	1	1	1	3	1	1	-	1	3	1	1	3	1	2	1	1
LG06	avgbs_109985	61.996	avgbs_109985	1	1	1	3	-	3	1	2	1	1	3	3	3	3	1	-	3	3	1	1	1	1	1	3	3	1	1	1	1	1	1	1	1	3	1	1	3	1	3	1	1	3	1	1	-	1
LG06	avgbs_69	66.387	avgbs_69	1	1	1	3	3	3	1	3	-	1	3	3	3	3	1	3	3	-	1	1	1	1	1	1	3	1	1	1	1	1	1	1	-	3	1	1	1	1	3	1	1	3	1	1	-	1
LG06	avgbs_18585	72.019	avgbs_18585	1	1	1	3	3	3	1	1	1	1	-	3	3	3	1	1	3	-	1	1	-	1	1	3	3	1	1	1	1	1	1	1	1	3	1	1	3	1	3	1	1	-	1	1	1	1
LG06	avgbs_205838	72.639	avgbs_205838	1	1	1	3	3	3	1	2	1	1	3	3	3	3	1	1	3	3	1	1	1	1	1	3	3	-	1	1	1	1	1	1	1	3	1	1	3	1	3	1	1	3	1	1	1	1
LG06	avgbs_11193	75.013	avgbs_11193	1	2	1	-	3	3	1	3	1	1	3	-	3	3	1	1	3	-	1	1	1	1	1	3	3	1	1	1	1	1	1	1	1	3	1	1	3	1	3	1	1	3	1	1	1	1
LG06	avgbs_201243	75.545	avgbs_201243	1	1	1	1	-	3	1	3	-	1	3	3	3	3	1	1	3	-	1	1	1	1	1	3	3	1	1	1	1	1	1	1	-	3	1	1	3	1	3	1	1	3	1	1	1	1
LG06	avgbs_201456	76.286	avgbs_201456	1	1	1	1	3	3	1	3	1	1	3	3	3	3	1	1	3	3	3	1	1	1	1	3	3	1	1	1	1	1	1	1	-	3	2	1	3	1	3	1	1	3	1	1	1	1
LG06	avgbs_7582	77.39	avgbs_7582	1	1	1	1	3	3	1	3	1	1	3	3	3	3	1	1	3	3	3	1	1	1	1	3	3	1	1	1	1	1	1	1	1	3	3	1	3	1	3	1	2	3	1	1	1	1
LG06	avgbs_216646	82.204	avgbs_216646	1	1	1	1	3	3	1	3	1	-	3	1	3	1	1	1	1	3	3	1	1	1	3	3	3	1	1	1	1	1	1	1	1	3	3	1	3	3	1	1	1	3	3	1	-	1
LG06	avgbs_309231	84.669	avgbs_309231	1	1	1	1	3	3	1	2	2	1	3	1	3	1	1	1	1	-	3	1	-	1	3	3	3	-	1	1	1	1	1	1	1	1	3	1	-	3	1	-	-	2	3	1	-	-
LG06	avgbs_69897	85.29	avgbs_69897	1	1	1	1	3	3	1	3	3	1	3	1	3	1	1	1	1	3	3	1	1	1	3	3	3	1	1	1	1	2	1	1	1	1	3	1	3	3	1	1	1	3	3	1	1	1
LG06	avgbs_223041	85.66	avgbs_223041	1	1	1	-	3	3	1	3	3	1	3	1	3	1	1	1	1	3	3	1	1	1	3	3	3	1	1	1	1	1	-	1	1	1	3	1	3	3	1	1	1	3	3	1	1	1
LG06	avgbs_17826	86.277	avgbs_17826	1	1	1	-	3	3	1	3	3	1	3	1	3	1	1	1	1	3	-	-	1	1	-	3	3	1	1	1	1	1	1	1	2	1	3	1	3	3	1	1	-	3	-	1	-	1
LG06	avgbs_226744	88.541	avgbs_226744	1	1	1	1	3	3	1	3	2	1	3	1	3	1	1	1	1	2	3	1	1	2	3	3	3	1	1	1	1	1	1	1	-	1	3	1	3	3	1	1	1	3	3	1	1	1
LG06	avgbs_107878	89.575	avgbs_107878	1	1	1	-	3	3	1	3	2	1	3	-	3	1	1	1	1	3	3	1	1	1	3	3	3	1	1	1	1	1	1	1	1	1	3	1	3	3	1	1	1	3	3	1	-	1
LG06	avgbs_122132	89.575	avgbs_122132	1	1	1	1	3	3	1	3	2	1	3	1	3	1	1	-	1	3	3	1	1	1	3	3	3	1	1	1	1	1	1	1	1	1	3	1	3	3	1	1	1	3	3	1	1	1
LG06	avgbs_205863	89.575	avgbs_205863	1	1	1	1	3	3	1	3	2	1	3	1	3	1	1	-	1	-	3	1	1	1	3	3	3	1	1	1	1	1	1	1	1	1	3	1	3	3	1	1	1	3	3	1	-	1
LG06	avgbs_223735	89.575	avgbs_223735	1	1	1	-	3	3	1	3	2	1	3	1	3	1	1	1	1	3	3	1	1	1	3	3	3	1	1	1	1	1	1	1	1	1	3	-	3	3	1	1	1	3	3	1	-	1
LG06	avgbs_247341	89.575	avgbs_247341	1	1	1	1	3	3	1	3	2	1	3	1	3	1	1	1	1	-	3	1	1	1	3	3	3	-	1	1	1	1	1	1	1	1	-	1	-	3	1	1	1	3	-	1	-	1
LG06	avgbs_309237	89.575	avgbs_309237	1	1	1	1	3	3	1	3	1	1	3	1	3	1	1	1	1	3	3	1	1	1	3	3	3	1	1	1	1	1	1	1	1	1	3	1	3	3	1	1	1	3	3	1	1	1
LG06	avgbs_37586	89.575	avgbs_37586	1	1	1	1	3	3	1	3	2	1	3	1	3	1	1	1	1	3	3	1	1	1	3	3	3	1	1	1	1	1	-	1	1	1	3	1	3	3	1	1	1	3	3	1	1	1
LG06	avgbs_49583	89.575	avgbs_49583	-	1	1	1	3	3	1	3	1	1	3	1	3	1	1	-	1	3	-	1	1	1	3	3	3	1	1	1	1	1	1	1	1	1	3	1	3	3	1	1	1	3	3	1	1	1
LG06	avgbs_60701	89.575	avgbs_60701	1	1	1	1	3	3	1	3	2	1	3	1	3	1	1	1	1	3	3	1	1	1	3	3	3	1	1	1	1	1	1	1	1	1	3	1	3	3	1	1	1	3	3	1	1	1
LG06	avgbs_84558	89.575	avgbs_84558	1	1	1	1	3	3	1	3	2	1	3	-	3	1	1	1	1	-	3	1	1	1	3	3	3	1	1	1	1	1	1	1	-	1	3	1	3	3	1	1	1	3	3	1	1	1
LG06	avgbs_84979	89.575	avgbs_84979	1	1	1	1	3	3	1	3	-	1	3	1	3	1	1	1	1	3	3	1	-	1	3	3	3	1	1	1	1	1	-	1	-	1	-	1	3	3	1	1	1	3	3	1	-	1
LG06	avgbs_90487	89.575	avgbs_90487	1	1	1	1	3	3	1	3	-	1	3	1	3	1	1	1	1	3	3	1	1	1	3	3	-	1	1	1	1	1	1	1	1	1	3	1	3	3	1	1	1	3	3	1	1	1
LG06	avgbs_230130	91.646	avgbs_230130	1	1	1	1	3	3	1	3	2	1	2	2	3	1	1	1	1	3	3	1	1	1	3	2	3	1	1	1	1	1	1	1	1	1	-	1	3	3	1	1	1	3	3	1	-	1
LG07	avgbs_215137	0	avgbs_215137	3	3	3	1	3	3	1	3	1	1	3	3	3	1	3	3	1	3	3	-	3	1	1	3	-	1	1	3	3	3	1	2	1	1	3	3	1	1	1	-	1	1	3	1	-	1
LG07	avgbs_201674	7.74	avgbs_201674	1	3	3	1	3	3	1	3	1	1	2	3	3	1	3	3	1	1	3	3	3	1	1	3	3	1	1	3	3	3	3	2	1	1	3	3	1	1	1	1	1	3	3	1	3	1
LG07	avgbs_215268	9.361	avgbs_215268	1	3	3	1	3	3	1	3	1	1	2	3	3	1	3	3	1	1	3	-	3	1	1	3	3	1	1	3	3	3	3	2	-	1	3	3	1	1	1	1	1	3	-	1	-	1
LG07	avgbs_92712	11.016	avgbs_92712	1	3	3	-	3	3	1	3	1	1	2	3	3	1	3	3	1	-	3	3	3	1	1	3	3	1	1	3	3	3	3	2	1	1	3	3	1	1	3	1	1	3	3	1	3	1
LG07	avgbs_200659	11.361	avgbs_200659	1	3	3	1	-	3	1	3	1	1	1	3	3	1	3	3	1	1	3	3	3	1	1	3	3	1	1	3	3	3	3	2	1	1	3	3	1	1	3	1	1	3	-	1	3	1
LG07	avgbs_30223	11.814	avgbs_30223	1	3	3	1	3	3	1	3	1	1	2	1	3	1	3	3	1	1	3	-	-	1	1	3	3	1	1	3	3	3	3	2	1	1	3	3	1	1	3	1	-	3	1	1	3	1
LG07	avgbs_247191	14.846	avgbs_247191	2	3	3	1	3	3	1	3	1	1	2	1	3	1	3	3	1	1	3	-	3	1	1	3	3	1	1	3	3	3	3	2	1	1	3	3	1	1	3	1	1	3	3	1	3	1
LG07	avgbs_108657	16.571	avgbs_108657	1	3	3	-	3	3	1	3	1	1	2	-	3	1	3	-	1	1	3	3	3	1	1	3	3	1	1	3	3	3	3	2	1	1	3	3	1	1	3	1	1	2	2	1	3	1
LG07	avgbs_109927	16.571	avgbs_109927	1	3	3	1	3	3	1	-	1	1	1	1	3	1	3	3	1	-	3	3	3	1	1	3	3	1	1	-	3	3	3	2	1	1	3	3	1	1	3	1	1	3	2	1	3	1
LG07	avgbs_200097	16.571	avgbs_200097	1	3	3	1	3	3	1	3	1	-	2	1	3	1	3	3	1	-	3	3	-	1	1	3	3	1	1	3	3	3	3	2	1	1	3	3	1	1	3	1	1	3	3	1	-	1
LG07	avgbs_200813	16.571	avgbs_200813	1	3	3	1	3	-	1	2	1	1	-	1	3	1	3	3	1	1	3	3	3	1	1	3	3	1	1	3	3	3	3	2	1	1	3	3	1	1	3	1	1	3	2	1	3	1
LG07	avgbs_6K_95983	16.571	avgbs_6K_95983	1	3	3	1	3	3	1	3	1	1	1	-	3	1	3	3	1	1	3	3	3	1	1	3	3	1	1	3	3	3	3	3	1	1	3	3	1	1	3	1	1	3	-	1	3	1
LG07	avgbs_97831	16.571	avgbs_97831	1	3	3	1	3	3	1	3	1	1	2	1	3	1	3	-	1	1	3	3	3	1	1	3	3	1	1	3	3	3	3	2	1	1	3	3	1	1	3	1	1	3	3	1	3	1
LG07	avgbs_200585	17.191	avgbs_200585	1	2	3	1	3	3	1	3	-	1	2	1	3	1	3	3	1	1	3	3	3	1	1	3	3	1	1	3	3	3	3	2	1	1	2	3	1	1	3	1	1	3	2	1	3	1
LG07	avgbs_200040	19.169	avgbs_200040	1	3	3	2	3	3	1	3	1	1	2	1	3	1	3	3	1	1	3	3	3	1	1	3	3	1	1	3	3	3	3	2	1	1	3	3	1	1	3	1	1	3	1	1	-	1
LG07	avgbs_24426	21.101	avgbs_24426	1	3	3	1	3	3	1	2	1	1	2	1	3	1	3	3	1	1	3	-	3	1	1	3	3	1	1	3	3	3	3	2	1	1	3	3	1	1	3	1	1	3	1	1	-	1
LG07	avgbs_217910	22.417	avgbs_217910	1	3	3	1	3	3	1	2	-	1	2	1	3	1	3	3	1	1	3	3	3	1	1	3	3	1	1	3	3	3	3	3	1	1	3	3	1	1	3	1	1	3	2	1	3	1
LG07	avgbs_122918	22.968	avgbs_122918	1	3	3	1	3	3	1	2	1	1	2	1	3	1	3	3	1	1	3	3	3	1	1	3	3	1	1	3	3	3	3	3	1	1	3	3	1	1	3	1	1	3	-	1	3	1
LG07	avgbs_200270	22.968	avgbs_200270	1	3	3	-	3	3	-	2	1	1	2	1	3	1	3	3	1	1	-	-	3	1	1	3	3	1	1	3	3	3	3	3	1	1	3	3	1	1	3	-	1	3	1	1	3	1
LG07	avgbs_220147	22.968	avgbs_220147	1	3	3	-	3	3	1	2	1	1	2	1	3	-	3	-	1	-	3	3	-	1	1	3	3	1	1	2	3	3	3	3	1	1	3	3	1	1	3	1	1	3	1	1	3	1
LG07	avgbs_7687	22.968	avgbs_7687	1	3	3	1	3	3	1	2	1	-	2	1	3	1	3	3	1	1	3	3	3	1	1	3	3	1	1	3	3	3	3	3	1	1	3	3	1	1	3	1	1	3	1	1	3	1
LG07	avgbs_205514	24.04	avgbs_205514	1	3	3	1	3	3	1	2	1	1	1	1	3	1	3	3	1	-	3	3	3	2	1	3	3	1	1	3	3	3	3	3	1	1	3	3	1	2	-	1	1	3	1	1	3	1
LG07	avgbs_111376	24.443	avgbs_111376	-	3	3	1	3	3	1	2	1	1	1	1	3	1	3	3	1	-	3	3	-	1	1	3	3	1	1	3	3	3	3	3	1	-	3	3	1	1	3	1	1	3	-	1	3	1
LG07	avgbs_35852	25.401	avgbs_35852	1	3	3	-	3	3	1	2	1	1	2	1	3	1	-	3	1	1	3	3	3	1	1	3	3	1	1	3	3	3	3	3	1	2	3	3	3	1	3	1	1	3	3	1	3	1
LG07	avgbs_11639	25.815	avgbs_11639	1	3	3	1	3	3	1	2	1	-	1	1	3	1	3	3	1	-	3	3	3	1	1	3	3	1	1	3	3	3	3	3	1	1	3	3	3	1	3	1	1	3	2	1	3	1
LG07	avgbs_221594	25.815	avgbs_221594	1	3	3	1	3	3	1	2	1	1	2	1	3	1	3	3	1	1	3	3	3	1	1	3	3	1	1	3	3	3	3	3	1	1	3	3	3	1	3	1	1	3	2	1	3	1
LG07	avgbs_217439	26.09	avgbs_217439	1	3	3	1	3	3	1	2	1	1	2	1	3	1	3	3	1	1	3	3	3	1	1	3	3	1	1	3	3	2	3	3	-	1	3	3	3	1	3	1	1	3	2	1	3	1
LG07	avgbs_219043	26.987	avgbs_219043	1	3	3	1	3	3	1	2	-	1	1	1	3	1	3	3	1	-	3	3	3	1	1	3	3	1	1	3	3	3	3	3	1	1	3	3	3	1	3	1	1	3	1	1	3	1
LG07	avgbs_6K_72768	26.987	avgbs_6K_72768	1	3	3	1	3	3	1	2	1	-	1	1	3	1	3	3	1	1	3	3	3	1	1	3	3	1	1	3	3	3	3	3	-	1	3	3	3	1	3	1	1	3	2	1	-	1
LG07	avgbs_121544	27.746	avgbs_121544	1	3	3	1	3	3	1	2	1	1	2	1	3	1	3	3	1	1	3	-	3	1	1	3	3	1	1	3	3	3	3	3	1	1	3	3	3	1	3	1	1	3	2	1	-	1
LG07	avgbs_200544	28.436	avgbs_200544	1	3	3	1	3	3	1	2	1	1	2	1	3	1	3	3	1	1	3	3	3	1	1	3	3	1	1	3	3	3	3	3	1	1	3	3	3	1	3	2	1	3	2	1	3	1
LG07	avgbs_200042	28.798	avgbs_200042	1	3	3	1	3	3	1	2	1	1	2	1	3	1	3	-	1	-	3	3	3	1	1	3	3	1	1	3	3	3	3	3	1	1	3	3	3	1	3	1	1	3	1	1	-	1
LG07	avgbs_200387	28.798	avgbs_200387	1	3	3	1	3	3	1	2	1	1	3	1	3	1	3	3	1	1	3	3	3	1	1	3	3	1	1	3	3	3	3	3	1	1	3	3	3	1	3	1	1	3	1	1	3	1
LG07	avgbs_200648	28.798	avgbs_200648	1	3	3	1	3	3	1	2	1	1	3	1	3	-	3	-	1	1	3	3	3	1	-	3	3	1	1	3	3	3	3	3	-	1	3	3	3	1	3	1	1	3	1	1	3	1
LG07	avgbs_32946	28.798	avgbs_32946	1	3	3	1	3	-	1	2	1	1	2	-	3	1	3	3	1	1	3	3	3	1	1	3	3	1	1	3	3	3	-	3	-	1	3	3	3	1	3	1	1	3	1	1	3	1
LG07	avgbs_12668	29.212	avgbs_12668	1	3	3	1	3	3	1	2	1	1	-	1	3	1	3	-	1	1	3	3	3	1	1	3	3	1	1	3	3	3	3	3	1	1	3	3	3	1	3	1	1	3	2	1	3	1
LG07	avgbs_218915	29.212	avgbs_218915	1	3	3	-	3	3	1	2	1	1	2	1	3	1	3	3	1	1	3	-	3	1	1	3	3	1	1	3	3	3	3	3	1	1	3	3	3	1	3	1	1	3	3	1	3	1
LG07	avgbs_3727	29.212	avgbs_3727	1	3	3	1	3	3	1	2	1	1	2	1	3	1	3	3	1	-	3	-	-	1	1	3	3	1	1	3	3	3	3	3	-	1	3	3	3	1	3	1	1	3	2	1	3	1
LG07	avgbs_47286	29.212	avgbs_47286	1	3	3	1	3	3	1	2	1	-	2	1	3	1	3	3	1	-	3	3	3	1	1	3	3	1	1	3	3	3	3	3	2	1	3	3	3	1	3	1	1	3	1	1	3	1
LG07	avgbs_15501	29.884	avgbs_15501	1	3	2	-	3	3	1	2	1	-	1	1	3	1	3	3	1	1	-	3	3	1	1	3	3	1	1	3	3	3	3	3	-	1	3	3	2	1	3	1	1	3	3	1	3	1
LG07	avgbs_10474	30.919	avgbs_10474	1	3	3	1	3	3	1	2	1	1	2	1	3	1	3	3	1	1	3	3	-	1	2	3	2	1	1	3	3	3	3	3	1	1	3	3	3	1	3	1	1	3	3	1	3	1
LG07	avgbs_14708	32.082	avgbs_14708	1	3	3	1	3	3	1	2	1	-	2	1	3	1	3	3	1	-	3	3	-	1	2	3	2	1	1	3	3	3	3	3	1	1	3	3	3	3	3	1	1	3	1	1	3	1
LG07	avgbs_41368	33.572	avgbs_41368	1	3	3	-	3	3	1	1	1	1	3	1	3	1	3	3	1	1	3	3	3	1	2	3	1	1	1	3	3	3	3	3	1	1	3	2	3	2	3	1	1	3	1	1	-	1
LG07	avgbs_75776	34.029	avgbs_75776	1	3	3	1	3	3	1	2	-	1	3	1	3	1	3	3	1	1	3	3	3	1	3	3	2	1	1	3	3	3	3	3	1	1	3	2	3	2	3	1	1	3	3	1	-	-
LG07	avgbs_49723	35.287	avgbs_49723	2	3	3	1	3	3	1	2	1	-	3	1	3	1	3	3	1	1	3	3	3	1	3	3	2	1	1	3	3	3	3	3	1	1	3	2	3	1	3	1	1	3	1	1	3	-
LG07	avgbs_104259	36.364	avgbs_104259	1	3	3	1	3	3	1	2	1	1	3	1	3	1	3	3	1	1	3	3	3	1	2	3	2	1	1	3	3	3	3	3	1	1	3	2	3	3	3	1	1	3	1	1	-	1
LG07	avgbs_217138	36.502	avgbs_217138	1	3	3	1	3	3	1	2	1	1	3	-	3	1	3	3	1	-	3	3	3	1	1	3	2	1	1	3	3	3	3	3	1	1	3	2	3	2	3	1	1	3	1	1	-	1
LG07	avgbs_73320	36.893	avgbs_73320	1	3	3	1	3	3	1	1	1	1	3	1	3	1	3	3	1	3	3	3	3	1	3	3	2	1	1	3	3	3	3	3	1	1	3	2	3	2	3	1	1	3	1	1	-	1
LG07	avgbs_19359	37.376	avgbs_19359	1	3	3	1	3	3	1	2	1	1	3	1	3	1	3	3	1	-	3	3	3	1	2	3	2	1	1	3	-	3	3	3	-	1	3	2	3	3	3	1	1	3	1	1	3	1
LG07	avgbs_219751	38.033	avgbs_219751	1	3	3	1	3	3	1	2	1	1	1	1	3	1	3	-	1	-	3	3	3	1	2	3	-	-	1	3	3	3	3	3	-	1	3	1	3	3	3	1	1	3	1	1	3	1
LG07	avgbs_219319	38.585	avgbs_219319	1	3	3	-	3	3	1	2	1	1	1	1	3	-	3	-	1	-	3	3	3	1	2	3	3	1	1	3	-	3	3	3	-	1	3	-	3	3	3	1	1	3	1	1	-	1
LG07	avgbs_125774	39.826	avgbs_125774	1	3	3	1	3	3	1	2	1	1	1	1	3	1	3	2	1	-	3	3	3	1	2	3	2	1	1	3	3	3	3	3	1	1	3	2	3	2	3	1	1	3	1	1	3	1
LG07	avgbs_975	40.516	avgbs_975	1	3	3	1	3	3	1	1	2	-	1	1	3	1	3	3	1	1	3	3	3	1	2	3	2	1	1	3	3	3	3	3	1	1	3	2	3	2	3	1	1	3	1	1	-	1
LG07	avgbs_217181	40.723	avgbs_217181	1	3	3	1	3	3	1	2	1	1	1	1	3	1	3	3	1	1	3	3	3	1	2	3	2	1	1	3	3	3	3	3	-	1	3	2	3	2	3	1	1	3	1	1	3	1
LG07	avgbs_120286	41.443	avgbs_120286	1	3	3	1	-	3	1	2	1	1	1	1	3	1	3	3	1	-	3	3	3	1	3	3	2	1	1	3	3	3	3	2	1	2	3	3	3	2	3	1	1	3	1	1	3	1
LG07	avgbs_18744	44.853	avgbs_18744	-	3	3	1	3	3	1	2	1	1	1	1	3	-	3	3	1	1	3	3	3	1	3	2	2	1	1	3	3	3	3	3	1	1	3	1	3	2	3	1	1	1	1	1	3	1
LG07	avgbs_123375	46.371	avgbs_123375	1	3	3	1	3	-	1	2	1	1	1	1	3	1	3	3	1	1	3	3	3	1	2	2	2	1	1	3	-	3	3	3	-	1	3	2	3	1	3	1	1	1	1	1	3	1
LG07	avgbs_49672	47.448	avgbs_49672	1	3	3	1	3	3	1	2	1	-	1	-	3	1	3	3	1	1	3	3	-	1	2	2	1	1	1	3	3	3	3	3	-	1	3	2	3	3	3	1	1	1	-	1	3	1
LG07	avgbs_39449	48.621	avgbs_39449	1	3	3	1	3	3	1	2	1	1	1	1	3	1	3	3	1	1	-	3	3	1	2	1	2	1	1	3	3	3	3	3	1	1	3	2	3	2	3	1	1	1	1	1	3	1
LG07	avgbs_55946	51.735	avgbs_55946	1	3	3	-	-	3	1	2	1	1	1	1	3	1	3	-	1	-	2	3	3	1	2	2	1	1	1	3	3	3	3	3	1	1	3	2	3	2	3	1	1	1	1	1	3	1
LG07	avgbs_108542	52.563	avgbs_108542	2	3	3	1	1	-	1	2	1	1	1	1	3	1	3	3	1	1	2	3	3	1	2	2	1	1	1	3	3	3	3	3	1	1	3	3	3	2	3	1	1	1	1	1	3	1
LG07	avgbs_120768	53.322	avgbs_120768	2	3	3	1	1	3	1	2	1	1	1	1	3	1	3	3	1	-	3	3	3	1	2	2	1	1	1	3	3	3	3	3	1	1	3	2	3	2	3	1	1	1	1	1	3	1
LG07	avgbs_11559	56.144	avgbs_11559	2	3	3	1	1	3	1	1	1	1	1	1	3	1	3	3	1	1	2	3	3	1	2	2	1	1	1	3	1	1	3	3	1	1	3	2	3	2	3	1	1	1	1	1	3	1
LG07	avgbs_11849	58.995	avgbs_11849	3	3	3	-	1	3	1	2	1	1	1	1	3	1	3	3	1	-	2	3	3	1	1	2	1	1	1	3	1	1	3	3	1	1	3	1	3	2	3	1	1	1	1	1	2	1
LG07	avgbs_200864	61.106	avgbs_200864	2	3	3	-	1	3	1	2	1	1	1	1	3	1	3	3	1	1	2	3	3	1	2	2	1	1	1	3	1	1	3	3	1	1	3	2	3	2	3	1	1	1	1	1	3	1
LG07	avgbs_200314	64.924	avgbs_200314	2	3	3	-	1	3	1	2	-	1	1	-	3	1	3	3	1	1	2	3	3	1	3	2	1	1	1	3	1	1	3	3	-	1	3	2	3	2	3	1	1	1	1	1	3	1
LG07	avgbs_42002	67.061	avgbs_42002	2	3	3	1	1	3	1	3	1	1	1	-	3	1	3	3	-	1	-	-	3	1	3	2	1	1	1	3	1	1	3	3	1	-	3	2	-	2	3	1	1	1	1	1	3	1
LG07	avgbs_311237	68.7	avgbs_311237	2	3	3	-	1	3	1	2	1	1	1	1	3	1	3	3	1	1	1	3	-	1	3	2	1	1	1	3	1	1	3	3	-	1	3	2	3	2	3	1	1	1	1	1	1	1
LG07	avgbs_204968	71.521	avgbs_204968	2	3	1	1	1	3	1	2	-	1	1	-	3	1	3	-	1	1	2	3	-	1	3	2	-	1	1	3	1	1	3	3	1	1	3	2	3	1	3	1	1	1	1	1	1	1
LG07	avgbs_219503	73.163	avgbs_219503	2	3	1	1	1	3	1	2	1	1	1	1	3	1	3	3	1	1	2	-	3	1	1	2	1	1	1	3	1	1	3	3	1	1	3	2	3	2	3	1	1	1	-	1	1	1
LG07	avgbs_101364	75.979	avgbs_101364	-	3	1	1	1	3	1	2	1	1	1	1	3	-	3	3	1	1	3	3	3	1	1	3	1	1	1	3	1	1	3	3	1	1	3	3	3	2	3	1	1	1	1	1	2	1
LG07	avgbs_309744	78.354	avgbs_309744	2	3	1	1	1	3	1	2	1	1	1	-	3	1	3	3	1	1	3	3	-	1	1	2	1	1	1	3	1	1	3	3	1	1	3	2	3	2	3	1	1	1	1	1	2	1
LG07	avgbs_115338	80.311	avgbs_115338	3	3	1	1	1	3	1	2	1	1	1	-	3	1	3	-	1	-	1	3	3	1	1	2	1	1	1	3	1	2	3	3	1	1	3	2	3	2	3	1	2	1	1	1	2	1
LG07	avgbs_49523	84.039	avgbs_49523	1	3	3	1	1	3	1	2	1	1	1	-	3	1	3	3	1	1	1	3	3	1	2	-	1	1	1	3	1	1	3	3	1	2	3	3	3	2	3	-	1	1	1	1	-	1
LG08	avgbs_111668	0	avgbs_111668	1	2	3	1	3	3	1	1	3	3	1	3	3	3	3	3	3	3	2	1	-	3	3	3	1	3	1	1	3	2	1	3	3	1	3	3	3	3	1	3	3	1	1	3	-	1
LG08	avgbs_117344	10.436	avgbs_117344	1	2	3	3	3	1	2	1	3	3	1	3	3	3	3	-	3	3	1	3	1	3	3	3	1	3	3	3	1	1	1	3	-	1	3	1	3	3	1	3	-	3	1	3	3	1
LG08	avgbs_6441	11.608	avgbs_6441	1	1	3	3	3	1	2	1	3	3	1	3	3	3	3	3	3	3	1	-	1	3	3	3	1	3	3	3	1	1	1	3	-	1	3	1	3	3	1	3	3	3	1	3	3	1
LG08	avgbs_32347	14.496	avgbs_32347	1	1	1	-	-	1	3	1	-	3	-	3	3	3	1	3	3	-	1	2	1	3	3	3	1	3	3	3	1	1	1	3	3	1	3	1	3	3	1	-	3	3	1	3	3	1
LG08	avgbs_200457	26.642	avgbs_200457	1	1	1	3	1	1	3	1	-	3	1	3	2	3	1	3	1	3	1	3	1	3	3	3	1	1	3	3	1	1	1	3	3	1	1	1	3	-	1	1	3	3	1	3	-	1
LG08	avgbs_204470	27.263	avgbs_204470	1	1	1	3	1	1	3	1	3	3	1	3	2	3	1	3	1	3	1	3	-	3	3	3	1	-	3	3	1	1	1	3	3	1	1	1	3	2	1	1	3	3	1	3	1	1
LG08	avgbs_222984	28.586	avgbs_222984	1	1	1	3	1	1	3	1	3	3	1	3	2	3	1	3	1	3	1	3	1	3	3	3	1	3	3	3	1	1	1	3	3	1	2	1	3	2	1	1	3	3	1	3	1	1
LG08	avgbs_106815	45.388	avgbs_106815	1	1	1	1	-	1	3	1	3	3	1	3	2	3	1	1	1	-	1	3	1	3	1	1	3	1	3	3	1	1	1	3	3	1	1	1	3	1	3	1	3	1	3	3	1	3
LG08	avgbs_11030	46.569	avgbs_11030	1	1	1	1	-	1	3	1	3	3	1	3	2	3	1	1	1	3	1	3	1	3	1	1	3	1	3	3	1	1	1	3	-	1	1	1	3	1	3	1	3	1	3	3	1	3
LG08	avgbs_125881	46.569	avgbs_125881	1	1	1	1	3	1	3	1	-	3	1	3	2	-	1	1	1	-	1	-	1	3	1	1	3	-	3	3	1	1	1	3	3	1	1	1	3	1	3	1	3	1	3	3	1	3
LG08	avgbs_213623	46.569	avgbs_213623	1	1	1	1	3	1	3	1	3	3	1	3	2	3	1	1	1	3	1	3	1	3	1	1	3	1	3	2	1	1	1	3	3	1	1	1	3	1	3	1	3	1	3	3	1	3
LG08	avgbs_245586	46.569	avgbs_245586	1	1	1	-	3	1	3	1	3	3	1	-	2	3	1	1	1	3	-	-	1	3	1	1	3	1	3	3	1	1	1	3	3	1	1	1	3	1	3	1	3	1	3	3	1	3
LG08	avgbs_64397	46.569	avgbs_64397	1	1	1	1	3	1	3	1	3	3	1	3	2	3	1	1	1	3	1	-	1	3	1	1	3	1	3	3	1	1	1	3	3	1	1	1	3	1	3	-	3	1	3	3	-	3
LG08	avgbs_224304	48.196	avgbs_224304	1	1	1	1	3	1	3	1	3	3	1	3	2	3	1	1	1	3	-	3	1	3	1	1	3	1	3	3	1	1	1	3	3	1	1	1	3	1	3	1	3	1	3	3	1	3
LG08	avgbs_224513	48.196	avgbs_224513	1	1	1	-	3	1	3	1	3	3	1	3	2	3	-	1	1	-	2	3	1	3	1	1	3	1	3	3	1	1	1	3	3	1	1	1	3	1	3	1	3	1	3	3	1	3
LG08	avgbs_47866	48.196	avgbs_47866	1	1	1	1	3	1	3	1	3	3	1	3	2	3	1	1	1	-	1	-	1	3	1	1	3	-	3	3	1	1	1	3	3	1	1	1	3	1	3	1	3	1	3	3	1	3
LG08	avgbs_68305	48.196	avgbs_68305	1	1	-	1	3	1	3	1	3	3	1	3	2	3	1	1	1	3	1	3	1	3	1	1	3	1	3	3	1	1	1	3	3	1	1	1	3	1	3	1	3	1	3	3	-	3
LG08	avgbs_95880	48.196	avgbs_95880	1	1	2	1	3	1	3	1	3	3	1	-	2	3	1	1	1	3	1	3	1	3	1	1	3	1	3	3	1	1	1	3	3	1	1	1	3	1	3	1	3	1	3	3	-	3
LG08	avgbs_14102	49.002	avgbs_14102	1	1	1	1	3	1	1	1	3	-	1	3	2	3	1	1	1	-	1	3	1	2	1	1	3	1	3	3	-	1	1	3	3	1	1	1	3	1	3	1	3	1	3	3	1	3
LG08	avgbs_19291	49.39	avgbs_19291	1	1	1	1	3	1	1	1	3	3	1	-	2	3	1	1	1	3	1	3	1	3	1	1	3	1	3	3	1	1	1	3	3	1	1	1	3	1	3	1	3	1	3	3	1	3
LG08	avgbs_117232	49.666	avgbs_117232	1	1	1	1	3	1	1	1	3	3	1	3	2	3	1	1	1	3	1	3	1	3	1	1	3	1	3	3	1	1	1	3	3	1	1	1	3	1	3	1	3	1	3	3	1	3
LG08	avgbs_215660	49.666	avgbs_215660	1	1	2	1	3	1	1	1	3	3	1	-	2	3	1	1	1	3	1	3	1	3	1	1	3	1	3	3	1	1	1	3	3	1	1	1	3	1	3	1	3	1	3	-	1	3
LG08	avgbs_224996	49.666	avgbs_224996	1	1	1	1	3	1	1	1	3	3	1	3	2	3	1	1	1	-	1	3	1	3	1	1	3	1	3	3	1	1	1	3	-	1	1	1	3	1	3	1	3	1	3	3	1	3
LG08	avgbs_202645	50.01	avgbs_202645	1	1	1	-	3	1	1	1	3	3	1	3	2	3	1	1	1	-	1	3	1	3	1	1	3	1	3	3	1	1	1	3	-	1	1	1	3	1	3	1	3	1	3	3	1	3
LG08	avgbs_2085	50.01	avgbs_2085	-	1	1	1	3	1	1	1	3	3	1	3	2	3	1	1	1	3	1	3	1	3	1	1	3	1	3	3	1	1	1	3	3	1	1	1	3	1	3	1	3	1	3	3	1	3
LG08	avgbs_31434	50.01	avgbs_31434	1	1	1	1	3	1	1	1	3	-	1	3	2	3	1	-	1	-	1	3	1	3	1	1	3	1	3	3	1	1	1	3	-	1	1	1	3	1	3	1	-	1	3	3	-	3
LG08	avgbs_61738	50.01	avgbs_61738	1	1	1	-	3	-	1	1	3	3	1	3	1	3	1	-	1	3	1	3	1	3	1	1	3	1	3	3	1	1	1	3	3	1	1	1	3	1	3	1	3	1	3	3	1	3
LG08	avgbs_277828	51.818	avgbs_277828	1	1	1	1	3	1	1	1	3	3	1	3	2	3	1	1	1	3	1	3	1	3	1	1	3	1	1	3	1	1	1	3	-	1	1	1	3	1	2	2	3	1	3	3	1	3
LG08	avgbs_98383	52.025	avgbs_98383	1	1	1	1	3	2	1	1	3	3	1	3	2	-	1	-	1	-	1	-	1	3	1	1	3	1	1	3	-	1	1	3	3	1	1	1	3	1	2	2	3	1	3	3	-	3
LG08	avgbs_200739	52.439	avgbs_200739	1	1	1	1	3	1	1	1	3	3	1	-	2	3	1	1	1	3	-	3	1	3	1	1	3	1	1	3	1	1	1	3	3	1	1	1	3	1	1	-	3	-	3	3	1	3
LG08	avgbs_225834	52.439	avgbs_225834	1	1	1	-	3	1	1	1	3	3	1	-	2	3	1	1	1	3	1	3	1	3	1	1	3	1	1	3	1	1	1	3	3	1	1	1	3	1	2	2	3	1	3	3	1	3
LG08	avgbs_204420	53.312	avgbs_204420	1	1	1	-	3	1	1	1	3	3	1	3	1	3	1	1	1	3	1	3	1	3	1	1	3	1	1	3	1	1	1	3	3	1	1	1	3	1	2	2	3	1	3	3	-	3
LG08	avgbs_100915	54.516	avgbs_100915	1	1	1	1	3	1	1	1	3	3	1	3	1	3	1	1	2	-	-	3	1	3	1	1	3	1	1	3	1	2	1	3	3	1	1	1	3	1	2	2	3	1	3	3	1	3
LG08	avgbs_247622	54.516	avgbs_247622	1	1	1	-	3	1	1	1	3	3	1	3	1	3	1	1	2	3	1	3	1	3	1	1	3	1	1	3	1	1	-	3	-	1	1	1	3	1	2	3	3	1	3	3	1	3
LG08	avgbs_22713	55.736	avgbs_22713	1	1	1	1	3	1	1	1	3	3	1	-	1	3	1	1	1	3	1	-	1	3	1	1	3	1	1	3	1	1	1	3	-	1	1	1	3	1	1	3	3	1	3	3	-	3
LG08	avgbs_44755	56.288	avgbs_44755	1	1	1	1	3	1	1	1	3	3	1	3	1	3	1	1	2	-	1	-	1	3	1	1	3	1	1	3	1	1	1	3	3	1	1	1	3	1	2	3	3	1	3	3	1	2
LG08	avgbs_100912	57.451	avgbs_100912	1	1	1	1	3	1	1	1	3	3	3	3	1	3	1	1	3	3	1	3	1	3	1	1	3	1	1	3	1	1	1	3	-	1	1	1	3	1	2	2	3	1	3	3	1	3
LG08	avgbs_115192	57.451	avgbs_115192	1	1	1	1	3	1	1	1	3	3	3	-	1	3	1	1	2	3	1	3	1	3	1	1	3	1	1	3	1	1	1	3	3	1	1	1	3	1	2	1	3	1	3	3	-	3
LG08	avgbs_204261	57.451	avgbs_204261	1	1	1	-	3	1	1	1	3	3	3	3	1	3	1	1	2	3	1	3	-	3	1	1	3	1	1	3	1	1	1	3	3	1	1	1	3	1	2	2	3	1	3	3	1	3
LG08	avgbs_206725	57.451	avgbs_206725	1	1	1	1	3	1	1	1	3	3	3	3	1	3	-	1	2	-	1	3	1	-	1	1	3	1	1	3	1	1	1	3	3	1	1	1	3	1	2	2	3	1	3	3	1	3
LG08	avgbs_226040	57.451	avgbs_226040	1	1	1	1	3	1	1	1	3	3	3	3	1	3	1	1	2	3	-	3	1	3	1	1	3	1	1	3	1	1	1	3	3	1	1	1	3	-	2	1	3	1	3	3	1	3
LG08	avgbs_243993	57.451	avgbs_243993	1	1	1	2	3	1	1	1	3	3	3	3	1	3	1	1	2	3	1	3	1	3	1	1	3	1	1	3	1	1	1	3	3	1	1	1	3	1	2	2	3	1	3	3	1	3
LG08	avgbs_309128	57.451	avgbs_309128	1	1	1	-	-	1	1	1	3	-	-	-	1	3	1	1	1	-	1	3	1	3	1	1	3	1	1	3	1	1	1	3	3	1	1	1	3	1	2	2	3	1	3	3	1	-
LG08	avgbs_48624	57.451	avgbs_48624	1	1	1	1	3	1	1	1	3	3	3	3	1	3	1	1	2	3	1	3	-	3	1	1	3	1	1	3	1	1	1	3	3	1	1	1	3	1	3	2	3	1	3	3	1	3
LG08	avgbs_85107	57.451	avgbs_85107	1	1	1	1	3	1	1	1	3	3	3	3	2	3	1	1	2	3	1	3	1	3	1	1	3	1	1	3	1	1	1	3	3	1	1	1	3	1	2	1	3	1	3	3	1	3
LG08	avgbs_246404	58.238	avgbs_246404	1	1	1	1	3	-	1	1	3	3	1	-	1	3	1	1	2	-	1	3	1	3	1	1	-	-	1	3	1	1	1	2	3	1	1	1	3	1	2	2	3	1	3	3	1	-
LG08	avgbs_47350	58.238	avgbs_47350	1	1	1	-	3	1	1	1	3	3	1	3	1	3	1	1	2	3	1	3	1	3	1	1	3	1	1	3	1	1	1	3	-	1	1	1	3	1	2	2	-	1	3	3	1	3
LG08	avgbs_93094	58.238	avgbs_93094	-	1	1	1	3	1	1	1	3	3	1	3	1	3	1	1	2	3	1	3	1	3	1	1	3	1	1	3	1	1	1	3	3	1	1	1	3	1	2	2	3	1	3	3	1	3
LG08	avgbs_222718	75.528	avgbs_222718	1	1	1	1	1	1	1	1	1	-	1	2	1	3	3	1	3	3	1	1	3	1	1	3	1	1	1	3	3	3	1	3	1	1	1	1	3	1	3	1	3	3	3	1	-	3
LG08	avgbs_222937	76.838	avgbs_222937	1	1	1	1	1	1	1	1	1	1	1	2	1	3	3	1	3	-	1	1	3	1	1	3	1	1	1	3	3	3	1	3	1	1	1	1	3	1	3	1	3	3	3	2	3	3
LG08	avgbs_204372	77.183	avgbs_204372	1	1	1	-	1	1	1	1	1	1	-	3	1	3	3	-	3	3	1	1	3	1	1	3	1	-	1	3	3	3	1	3	1	1	1	1	3	1	3	1	3	3	3	2	3	3
LG08	avgbs_224141	77.183	avgbs_224141	1	1	1	1	1	1	-	1	1	1	1	-	1	3	3	1	3	3	1	1	3	1	1	3	1	1	1	3	3	3	-	3	1	1	1	1	3	1	3	-	3	3	3	2	3	3
LG08	avgbs_27540	77.183	avgbs_27540	1	1	1	1	1	1	1	1	1	1	1	2	1	3	3	1	3	3	1	1	-	1	1	3	1	1	1	3	3	3	1	3	1	1	1	1	3	1	3	1	3	3	3	3	-	3
LG08	avgbs_221827	77.565	avgbs_221827	1	1	1	1	1	1	1	1	1	1	1	1	1	3	3	1	3	3	1	1	-	1	1	3	1	1	1	3	3	3	1	3	-	1	1	1	3	1	3	1	3	3	3	2	3	3
LG08	avgbs_11329	77.91	avgbs_11329	1	1	1	1	1	-	1	1	1	-	1	2	1	3	3	1	3	3	1	1	3	1	1	3	1	1	1	3	3	3	1	3	1	1	1	1	3	1	3	1	3	3	3	2	3	3
LG08	avgbs_118451	77.91	avgbs_118451	1	1	1	1	1	1	1	1	1	1	1	-	1	3	3	1	3	3	1	1	3	1	1	3	1	1	1	3	3	3	1	3	-	1	1	1	3	1	3	1	3	3	3	2	-	3
LG08	avgbs_118853	77.91	avgbs_118853	1	1	1	1	1	1	1	1	1	1	1	2	1	3	3	1	3	3	1	1	-	1	1	3	1	1	1	3	3	3	1	3	-	1	1	1	3	1	3	1	3	3	3	2	3	3
LG08	avgbs_201940	77.91	avgbs_201940	1	1	1	1	1	1	1	1	1	1	1	2	1	3	3	1	3	3	1	1	3	1	1	3	1	1	1	3	3	3	1	3	1	1	1	1	3	1	3	1	3	3	3	2	3	3
LG08	avgbs_206143	77.91	avgbs_206143	1	1	1	1	1	1	1	1	1	1	1	2	1	3	3	1	3	3	1	1	3	1	1	3	1	1	1	3	3	3	1	3	1	1	1	1	3	-	3	1	3	3	3	2	3	3
LG08	avgbs_222320	77.91	avgbs_222320	-	1	1	1	1	1	1	1	1	1	1	-	1	3	3	1	3	3	1	1	3	1	1	3	1	1	1	3	3	3	1	3	-	1	1	1	3	1	3	1	3	3	3	2	-	3
LG08	avgbs_8354	77.91	avgbs_8354	1	1	1	1	1	1	1	1	1	1	1	1	1	3	3	1	3	-	1	1	3	1	-	3	1	1	1	3	3	3	1	3	1	1	1	1	3	1	3	1	3	3	3	2	3	3
LG08	avgbs_873	77.91	avgbs_873	1	1	1	1	1	1	1	1	1	1	1	1	1	3	3	1	3	3	1	1	3	1	1	3	1	1	1	3	3	3	1	3	1	1	1	1	3	1	3	1	3	3	3	2	3	3
LG08	avgbs_99874	77.91	avgbs_99874	1	1	1	-	1	1	1	1	1	1	1	1	1	3	-	1	3	-	1	1	3	1	1	3	1	1	1	3	3	3	1	3	1	1	1	1	3	1	3	1	3	3	3	2	3	3
LG08	avgbs_80244	78.186	avgbs_80244	1	1	1	1	1	1	1	1	-	-	1	2	1	3	3	1	3	3	1	1	3	1	1	3	1	1	1	3	3	3	1	3	1	1	1	1	3	1	3	1	3	3	3	2	3	3
LG08	avgbs_224648	78.737	avgbs_224648	1	1	1	1	1	1	1	1	1	1	1	2	1	3	3	1	3	3	1	1	3	1	1	3	1	1	1	3	3	3	1	3	-	1	1	1	3	1	3	1	3	3	3	2	3	3
LG08	avgbs_42260	79.082	avgbs_42260	1	1	1	-	1	1	1	1	1	1	1	3	1	3	3	1	3	3	1	1	3	1	1	3	1	1	1	3	3	3	1	3	1	1	1	1	3	1	3	1	3	3	3	2	3	3
LG08	avgbs_248262	79.458	avgbs_248262	1	1	1	1	1	1	1	1	1	1	-	3	1	3	3	1	2	3	1	1	3	1	1	3	1	1	1	3	3	3	1	3	1	1	1	1	3	1	1	1	3	3	3	2	3	3
LG08	avgbs_10849	79.99	avgbs_10849	1	1	1	1	1	1	1	1	1	1	-	2	1	3	3	-	3	3	1	-	3	1	1	3	-	1	1	3	3	3	1	3	1	1	1	1	3	1	3	1	3	-	3	1	-	3
LG08	avgbs_201778	79.99	avgbs_201778	1	1	1	1	1	1	1	1	1	-	1	3	1	3	3	1	3	-	1	1	3	1	1	3	1	1	1	3	3	3	1	3	1	1	1	1	3	1	3	1	3	3	3	2	-	3
LG08	avgbs_222818	79.99	avgbs_222818	1	1	1	1	1	1	1	1	1	1	1	2	1	3	3	-	3	-	1	1	3	1	1	3	1	1	1	3	3	3	1	3	1	1	1	1	3	1	3	1	3	3	3	2	3	3
LG08	avgbs_92385	79.99	avgbs_92385	1	1	1	1	1	1	1	1	1	1	1	3	1	3	3	1	3	3	1	1	3	1	1	3	1	1	1	3	3	3	1	3	1	1	1	1	3	1	3	1	3	3	3	2	3	3
LG08	avgbs_7881	80.404	avgbs_7881	1	1	1	1	1	1	1	1	1	1	1	2	1	3	3	1	3	3	1	1	3	1	1	3	1	1	1	3	3	3	1	3	-	1	1	1	2	1	3	1	3	3	-	2	-	3
LG09	avgbs_230309	0	avgbs_230309	3	3	3	2	1	1	3	3	-	1	3	-	3	1	3	3	3	1	1	1	3	1	3	1	1	1	1	1	3	3	1	1	1	3	1	1	1	3	2	3	3	1	1	3	1	3
LG09	avgbs_2876	1.215	avgbs_2876	3	3	3	3	1	1	3	3	1	1	3	1	3	1	3	-	3	1	1	1	3	1	3	1	-	1	1	1	3	3	1	1	-	3	1	1	1	3	3	3	3	1	1	3	1	2
LG09	avgbs_65858	3.676	avgbs_65858	3	3	3	3	-	3	3	3	1	1	3	1	3	1	3	3	3	1	1	1	3	1	3	1	1	1	1	1	3	3	1	1	-	3	1	1	-	3	1	3	3	1	1	3	-	2
LG09	avgbs_200084	4.533	avgbs_200084	3	3	3	3	1	3	3	3	1	1	3	1	3	1	3	3	3	-	1	1	3	1	3	1	1	1	1	1	3	3	1	1	-	3	1	1	1	3	1	3	3	1	-	3	1	3
LG09	avgbs_200886	4.533	avgbs_200886	3	3	3	3	-	3	3	3	1	1	3	1	3	1	3	3	3	-	1	1	3	1	3	1	1	1	1	1	3	3	1	1	1	3	1	1	1	3	1	3	3	1	3	3	1	3
LG09	avgbs_200091	6.173	avgbs_200091	3	3	3	3	1	-	3	3	1	1	3	1	3	1	3	-	3	1	1	1	3	1	3	1	-	1	1	1	3	3	1	1	1	3	1	1	1	3	1	3	3	1	-	3	1	3
LG09	avgbs_1987	6.967	avgbs_1987	3	3	3	3	1	3	3	1	1	1	3	1	3	1	3	3	3	1	1	1	3	1	3	1	3	1	1	1	3	3	1	1	1	3	1	1	1	3	1	3	3	1	3	3	1	3
LG09	avgbs_66992	6.967	avgbs_66992	3	3	3	3	1	3	3	1	1	1	-	1	3	1	3	3	3	1	1	1	3	1	3	1	3	1	1	1	3	3	1	1	1	3	1	1	1	3	1	3	3	1	-	3	1	3
LG09	avgbs_309232	8.714	avgbs_309232	-	3	3	3	1	-	3	1	1	1	3	1	3	1	3	3	3	1	1	1	3	1	3	1	3	1	1	1	3	3	1	1	1	3	1	1	1	3	1	3	3	1	3	3	1	3
LG09	avgbs_220834	10.941	avgbs_220834	3	3	3	3	3	3	3	1	1	-	3	-	3	1	2	3	3	-	1	-	3	1	3	1	-	1	1	1	3	3	1	1	-	3	1	1	1	3	1	3	3	1	3	3	1	3
LG09	avgbs_124669	11.354	avgbs_124669	3	3	3	3	3	3	3	1	1	1	-	3	3	-	3	3	3	1	1	1	-	1	3	1	3	1	1	1	3	3	1	1	1	3	1	1	1	3	1	3	3	1	3	3	1	3
LG09	avgbs_34403	12.498	avgbs_34403	3	3	3	3	3	3	3	1	1	1	3	3	3	1	3	2	3	-	1	1	3	1	3	1	3	1	1	1	3	3	1	1	1	3	1	1	1	3	1	3	3	1	3	3	1	3
LG09	avgbs_201268	15.876	avgbs_201268	3	2	3	3	3	3	2	1	1	1	3	3	3	1	3	3	3	1	1	1	3	1	3	1	3	1	1	1	3	2	1	1	-	3	1	1	1	3	1	3	3	1	3	3	-	3
LG09	avgbs_204847	17.738	avgbs_204847	3	3	3	-	3	3	3	1	-	1	3	-	3	1	3	3	3	1	1	1	3	1	3	1	3	1	1	1	3	3	1	1	1	3	1	1	1	3	1	3	3	1	3	3	1	3
LG09	avgbs_205119	17.738	avgbs_205119	3	3	3	3	3	3	3	1	1	1	3	3	3	1	3	3	3	-	-	1	3	1	3	1	3	1	1	1	3	3	1	1	-	3	1	1	1	3	1	3	3	1	3	3	-	3
LG09	avgbs_22168	20.215	avgbs_22168	3	3	3	3	3	3	3	1	1	1	3	3	3	1	3	3	3	1	2	1	3	1	3	1	3	3	1	1	3	3	1	1	1	3	3	2	1	3	1	3	3	1	3	3	1	3
LG09	avgbs_207062	20.586	avgbs_207062	3	3	3	3	3	3	3	1	1	1	3	3	3	1	3	-	3	1	2	1	-	1	3	1	3	3	1	1	3	3	1	1	1	3	3	1	1	3	1	3	3	1	3	3	1	3
LG09	avgbs_77189	26.762	avgbs_77189	3	3	3	3	3	3	3	1	-	1	-	3	3	1	3	3	1	-	2	3	3	1	2	1	1	3	3	1	3	3	1	1	1	3	3	2	1	3	-	3	3	1	3	3	1	3
LG09	avgbs_73056	27.162	avgbs_73056	3	3	3	3	3	3	3	1	1	1	1	3	3	1	3	3	1	1	-	3	3	-	3	1	1	3	3	1	3	3	1	1	1	3	3	2	1	3	3	3	3	1	3	3	-	3
LG09	avgbs_205690	28.094	avgbs_205690	3	3	3	3	3	3	3	1	1	1	1	3	3	1	3	3	1	-	2	3	3	1	3	1	1	3	3	1	3	3	1	1	-	3	3	2	1	3	3	3	3	1	3	3	3	3
LG09	avgbs_125579	30.701	avgbs_125579	3	3	3	-	3	3	3	1	1	1	1	3	3	1	3	3	1	-	2	-	1	1	3	1	1	1	2	1	3	3	1	1	1	3	1	3	1	3	3	3	3	1	3	3	3	3
LG09	avgbs_14740	37.624	avgbs_14740	3	3	3	3	3	3	3	1	2	3	1	3	3	1	3	3	1	-	2	3	1	1	1	1	-	1	2	2	2	1	1	1	3	3	1	3	1	1	3	3	3	1	3	3	1	3
LG09	avgbs_115090	38.015	avgbs_115090	3	3	3	3	3	3	3	1	2	3	-	3	3	1	3	3	1	1	2	3	-	1	1	1	1	1	2	2	3	1	1	1	3	3	1	1	-	1	3	3	3	1	3	3	1	3
LG09	avgbs_33164	40.071	avgbs_33164	3	3	3	-	3	3	3	1	2	3	1	3	3	1	3	-	1	-	1	3	1	1	1	1	1	1	2	1	2	1	1	1	3	2	1	1	1	1	3	3	3	1	3	3	1	3
LG09	avgbs_1121	42.448	avgbs_1121	3	3	3	3	3	3	3	1	2	3	1	3	3	1	3	3	1	1	2	3	1	1	1	1	1	1	2	1	2	1	1	1	3	2	1	2	1	1	3	3	3	1	3	3	3	3
LG09	avgbs_101573	46.443	avgbs_101573	3	3	3	-	-	3	3	1	1	3	1	3	3	1	3	3	1	-	3	3	1	1	1	1	1	1	2	1	2	1	1	1	3	3	1	2	1	1	3	-	3	1	3	3	1	-
LG09	avgbs_99496	49.029	avgbs_99496	3	3	3	-	3	-	3	1	1	3	1	1	3	1	3	3	1	-	3	3	1	1	1	1	1	1	1	2	2	1	1	1	3	3	1	2	1	1	3	-	3	1	-	3	-	3
LG09	avgbs_224089	49.512	avgbs_224089	3	3	3	3	3	3	3	1	2	3	1	1	3	1	3	3	1	-	2	3	1	1	1	1	1	1	1	2	2	1	1	1	-	3	1	3	2	1	3	3	3	1	3	3	3	3
LG09	avgbs_225818	51.375	avgbs_225818	3	3	3	3	3	3	3	1	2	-	1	1	3	1	3	3	1	1	2	3	1	1	1	1	1	1	1	2	3	1	1	-	3	3	1	2	1	1	3	3	3	1	3	3	2	3
LG09	avgbs_75640	61.502	avgbs_75640	3	3	3	3	1	-	2	1	3	3	1	1	3	1	3	-	3	-	3	3	1	3	1	1	1	1	2	3	1	1	1	3	-	1	1	3	1	1	3	3	3	3	3	3	3	3
LG09	avgbs_218324	63.157	avgbs_218324	3	3	3	3	1	3	2	1	3	3	1	1	3	1	3	3	3	1	3	3	-	3	1	1	1	1	2	3	1	1	1	3	3	1	1	3	1	1	3	3	3	3	3	3	-	3
LG09	avgbs_55727	63.662	avgbs_55727	3	3	3	3	-	3	2	1	3	3	1	1	3	1	3	3	3	1	3	3	1	3	1	1	1	1	2	3	1	1	1	3	-	1	1	3	1	1	3	3	3	3	3	3	3	3
LG09	avgbs_22368	65.213	avgbs_22368	3	3	3	3	-	3	2	1	3	3	1	1	3	1	3	3	3	-	3	3	1	3	1	1	1	1	2	3	1	1	1	3	1	1	1	3	3	3	3	1	3	3	3	2	3	3
LG09	avgbs_63267	76.367	avgbs_63267	3	3	3	3	1	3	2	1	-	3	1	-	3	1	3	3	3	3	3	1	-	3	3	3	1	1	1	3	1	1	1	3	1	1	1	3	3	3	3	2	3	3	3	3	3	3
LG09	avgbs_69890	77.747	avgbs_69890	3	3	3	3	1	3	2	1	3	3	1	1	3	1	3	3	3	3	3	1	-	3	3	3	1	-	1	3	1	1	1	3	1	1	1	3	3	3	3	3	3	3	3	3	3	3
LG10	avgbs_17695	0	avgbs_17695	1	1	3	1	3	3	3	3	3	1	3	3	3	1	3	1	3	3	1	1	2	3	3	3	1	-	3	1	1	1	1	2	-	3	1	1	1	3	3	3	3	3	1	3	-	1
LG10	avgbs_215119	1.289	avgbs_215119	1	1	3	-	3	3	3	3	3	1	3	3	3	1	3	1	3	-	1	1	3	3	3	3	1	1	3	1	3	1	1	3	3	3	1	1	1	3	3	3	3	3	1	3	1	1
LG10	avgbs_76784	2.838	avgbs_76784	1	1	3	-	3	3	3	3	3	1	3	3	3	1	3	1	3	-	-	1	2	3	3	3	1	1	3	1	2	1	1	3	3	3	1	-	1	3	3	3	3	3	1	3	1	1
LG10	avgbs_248040	3.321	avgbs_248040	1	1	3	-	3	3	3	3	3	1	3	3	3	1	3	1	3	3	1	1	1	3	3	3	1	1	3	1	1	1	1	3	3	3	1	1	1	3	3	3	3	3	1	3	1	1
LG10	avgbs_39089	3.321	avgbs_39089	1	1	3	1	3	3	3	3	3	1	3	3	3	1	3	1	3	3	1	1	1	3	3	3	1	1	3	1	2	1	1	3	3	3	1	-	1	3	3	-	3	3	-	3	-	1
LG10	avgbs_200557	3.804	avgbs_200557	1	1	3	1	3	3	3	3	3	-	3	3	3	1	3	1	3	3	1	1	1	3	3	3	1	1	3	1	1	1	1	3	3	3	1	1	1	3	3	3	3	3	1	3	1	-
LG10	avgbs_270374	3.804	avgbs_270374	1	1	3	1	3	3	3	3	3	1	3	3	3	2	3	1	3	3	1	1	1	3	3	3	1	1	3	1	2	1	1	3	3	3	1	1	1	3	3	3	3	3	-	3	1	1
LG10	avgbs_200810	4.011	avgbs_200810	1	1	3	1	3	3	3	3	3	1	3	3	3	1	3	1	3	-	1	1	2	3	3	3	1	1	3	1	1	1	1	3	3	3	1	1	1	3	3	3	3	3	1	3	-	1
LG10	avgbs_34277	4.677	avgbs_34277	1	1	3	1	3	-	3	3	3	1	3	3	3	1	3	1	3	3	1	-	3	3	3	3	1	1	3	1	1	1	-	3	3	3	1	1	1	3	3	3	3	3	1	3	-	1
LG10	avgbs_122841	6.662	avgbs_122841	1	1	3	1	3	3	3	3	3	1	3	3	3	1	3	1	3	3	1	1	2	3	3	1	1	1	3	1	1	1	1	3	3	3	1	1	1	3	3	3	3	3	1	3	1	1
LG10	avgbs_200221	7.007	avgbs_200221	1	1	3	1	3	3	3	3	3	1	3	3	3	1	3	1	3	-	1	-	2	3	3	1	-	1	3	1	1	1	1	3	3	3	1	1	1	3	3	3	3	3	1	3	1	1
LG10	avgbs_200062	7.383	avgbs_200062	1	1	3	1	3	3	3	3	3	1	3	3	3	1	3	1	3	3	1	1	2	3	3	1	1	1	3	1	2	1	1	3	3	3	1	1	1	3	3	3	3	3	1	3	1	1
LG10	avgbs_2371	7.521	avgbs_2371	1	1	3	1	3	3	3	3	3	1	3	3	3	1	3	1	3	-	1	1	2	3	3	1	1	1	3	1	3	1	1	3	3	3	1	1	1	3	3	3	3	3	1	3	1	1
LG10	avgbs_7188	7.866	avgbs_7188	1	1	3	1	3	3	3	3	3	1	3	3	3	2	3	1	3	-	1	1	3	3	3	1	1	1	3	1	2	1	1	3	-	3	1	-	1	3	-	3	3	3	-	3	-	1
LG10	avgbs_246204	8.004	avgbs_246204	1	1	3	-	3	3	3	3	3	1	3	-	3	1	3	1	3	-	1	1	2	3	3	1	1	1	3	1	2	1	1	3	3	3	1	1	1	3	-	3	3	3	1	3	1	1
LG10	avgbs_40344	8.004	avgbs_40344	1	1	3	1	3	3	3	3	3	1	3	3	3	1	3	-	3	3	1	1	2	3	3	1	1	1	3	1	2	1	1	3	3	3	1	1	1	3	3	3	3	3	1	3	-	1
LG10	avgbs_104299	8.142	avgbs_104299	1	1	3	1	3	3	3	3	3	1	3	3	3	1	3	1	3	-	1	1	3	3	3	1	1	1	3	1	2	1	1	3	3	3	1	1	1	3	3	3	3	3	1	-	-	1
LG10	avgbs_200288	9.596	avgbs_200288	1	1	3	1	3	3	3	3	-	1	3	3	3	1	3	1	3	-	1	-	3	3	3	1	1	1	3	-	1	1	1	3	3	3	1	1	1	3	3	3	3	3	1	3	1	1
LG10	avgbs_245518	11.193	avgbs_245518	1	1	3	1	3	3	3	3	3	1	3	3	3	1	-	1	2	3	1	-	-	3	3	1	-	1	3	3	-	1	-	3	3	3	1	1	1	3	3	3	3	2	1	3	-	1
LG10	avgbs_93685	12.433	avgbs_93685	1	1	3	-	3	3	3	3	3	1	3	3	3	1	3	1	3	3	1	1	1	3	3	1	1	1	3	3	2	1	1	3	3	3	1	-	1	3	3	3	3	3	1	3	1	-
LG10	avgbs_30844	13.606	avgbs_30844	1	1	3	1	3	3	3	3	3	1	3	3	3	1	3	1	3	3	1	1	1	3	3	1	1	1	3	3	3	1	1	3	3	3	1	1	1	3	3	3	3	3	1	3	1	1
LG10	avgbs_200462	14.64	avgbs_200462	1	1	3	1	3	3	3	3	3	1	3	3	3	1	3	1	3	3	1	1	2	3	3	1	1	2	3	3	3	1	-	3	3	3	1	1	1	3	3	3	3	3	1	3	1	-
LG10	avgbs_17275	15.054	avgbs_17275	1	1	3	1	3	3	3	3	3	1	3	3	3	1	3	1	3	-	1	1	2	3	3	1	1	2	3	3	3	1	1	3	3	3	1	1	1	3	3	3	3	3	-	3	-	1
LG10	avgbs_207107	15.054	avgbs_207107	1	1	3	1	3	3	3	3	3	1	3	3	3	1	3	1	3	3	1	1	2	3	3	1	1	1	3	3	3	1	1	3	-	3	1	1	1	3	3	3	3	3	1	3	1	1
LG10	avgbs_52817	15.054	avgbs_52817	1	1	3	1	3	3	3	3	3	1	3	3	3	1	3	1	3	-	1	1	1	3	3	1	1	1	3	3	3	1	1	3	3	3	1	1	1	3	3	3	3	3	1	3	1	1
LG10	avgbs_22269	16.117	avgbs_22269	1	1	3	-	3	3	3	3	3	1	3	3	3	1	3	1	3	-	1	1	2	3	3	1	1	1	3	3	3	1	1	3	-	3	1	1	1	3	3	3	3	3	1	3	1	1
LG10	avgbs_205097	17.731	avgbs_205097	1	1	3	1	3	3	3	3	3	1	3	-	3	1	3	1	3	-	1	1	1	3	3	1	1	1	3	3	1	1	1	3	-	3	1	1	1	3	3	3	3	3	1	3	1	1
LG10	avgbs_33051	19.677	avgbs_33051	1	1	3	1	3	3	3	3	3	1	3	3	3	1	3	1	3	-	1	1	3	3	3	1	1	1	1	3	1	1	1	3	3	3	1	1	1	3	3	3	3	3	3	3	1	1
LG10	avgbs_8829	20.05	avgbs_8829	1	1	3	1	3	3	3	3	3	1	3	3	3	1	3	1	3	-	1	1	3	3	3	1	-	1	1	3	1	1	1	3	3	3	1	1	1	3	3	3	3	3	3	3	1	1
LG10	avgbs_14566	21.083	avgbs_14566	1	2	3	1	-	3	3	3	3	1	3	3	3	1	3	1	3	3	1	1	3	3	3	1	1	1	1	3	1	1	1	3	3	3	1	1	1	3	3	3	3	3	3	3	1	1
LG10	avgbs_247188	21.457	avgbs_247188	1	1	3	1	3	3	3	3	3	1	3	3	3	1	3	1	3	3	1	1	3	3	3	1	1	1	1	3	1	1	-	3	3	3	1	1	1	3	3	3	3	3	3	3	1	1
LG10	avgbs_8830	21.83	avgbs_8830	1	1	3	1	3	3	3	3	3	1	3	3	3	1	3	1	3	-	1	1	3	3	3	1	1	1	1	3	1	1	1	3	3	3	1	1	1	3	3	3	3	3	3	3	1	1
LG10	avgbs_245702	29.939	avgbs_245702	1	1	3	1	3	3	3	3	3	1	3	1	3	1	3	-	1	1	1	1	2	3	3	1	1	1	3	3	2	1	1	3	3	3	1	1	1	3	3	3	1	3	-	1	3	1
LG10	avgbs_120854	31.86	avgbs_120854	1	1	3	-	3	3	3	3	3	1	3	1	3	1	3	1	1	-	1	1	2	3	3	1	1	1	3	3	2	1	1	3	-	3	1	1	1	3	3	3	1	3	1	1	3	1
LG10	avgbs_14163	31.86	avgbs_14163	1	1	3	1	3	3	3	3	3	1	2	1	3	1	3	1	1	-	1	-	-	3	3	1	1	1	3	3	-	1	1	3	3	3	1	1	1	-	3	-	1	3	-	1	3	1
LG10	avgbs_214094	32.339	avgbs_214094	1	1	3	1	-	3	3	3	3	1	-	1	3	1	3	1	1	1	1	1	1	3	3	1	1	1	3	-	2	1	1	3	3	3	1	1	1	3	3	3	1	3	1	1	3	1
LG10	avgbs_112598	33.54	avgbs_112598	1	1	3	1	3	3	3	3	3	1	3	1	3	1	3	1	1	1	1	1	3	3	3	1	1	1	3	3	2	1	1	3	-	3	1	1	1	3	3	3	2	3	1	1	3	1
LG10	avgbs_214019	34.179	avgbs_214019	1	1	3	1	3	3	3	3	3	1	3	1	3	1	3	1	1	1	1	1	-	3	3	1	1	1	3	3	2	2	1	3	3	3	1	1	1	3	3	3	1	3	1	1	3	1
LG10	avgbs_102347	40.199	avgbs_102347	-	1	3	3	3	3	3	3	3	1	3	1	3	1	3	1	1	-	3	1	1	3	3	3	1	3	3	3	2	1	3	3	-	3	1	3	1	3	3	-	1	3	1	1	-	1
LG10	avgbs_245481	41.846	avgbs_245481	1	1	3	1	3	3	3	3	3	1	3	1	3	1	3	-	1	1	3	1	-	3	3	3	1	3	3	3	2	1	3	3	-	3	1	2	1	3	3	3	1	3	1	1	3	1
LG10	avgbs_83875	42.581	avgbs_83875	1	1	3	1	3	3	3	3	3	1	3	1	3	1	3	1	1	-	3	-	1	3	3	3	1	3	3	3	1	1	3	3	3	3	1	2	1	3	3	3	1	3	1	1	-	1
LG10	avgbs_11981	43.927	avgbs_11981	1	1	3	-	3	3	3	3	3	1	3	1	3	1	3	2	1	-	3	1	-	3	3	3	1	3	3	3	2	1	3	3	3	3	1	1	-	3	3	3	1	3	1	1	-	1
LG10	avgbs_827	45.191	avgbs_827	1	1	3	-	3	3	3	3	3	-	3	-	3	1	3	2	1	-	3	-	2	3	3	3	1	3	3	3	3	1	3	3	3	3	1	3	1	3	3	3	1	3	1	1	3	1
LG10	avgbs_10357	46.64	avgbs_10357	1	1	3	1	3	3	3	3	3	1	3	1	3	1	3	3	1	-	-	-	3	3	3	3	1	3	3	3	2	1	3	3	-	3	1	3	1	3	-	3	1	3	1	1	-	1
LG10	avgbs_213492	50.717	avgbs_213492	1	1	3	1	2	3	3	3	3	1	3	1	3	1	3	3	1	-	3	1	2	3	3	3	1	2	3	2	2	1	3	3	3	1	1	2	1	3	3	3	1	3	1	1	3	1
LG10	avgbs_284832	55.993	avgbs_284832	1	1	3	1	3	3	3	3	3	1	3	1	3	1	3	1	1	1	3	1	3	3	3	3	1	3	3	3	1	1	3	3	3	1	1	2	1	3	3	3	1	3	1	2	3	1
LG10	avgbs_68648	62.753	avgbs_68648	1	3	3	1	3	3	3	1	1	1	3	1	3	1	1	1	1	-	3	1	3	1	3	3	1	3	3	3	2	1	3	3	1	1	1	2	1	3	3	3	3	3	1	3	-	1
LG10	avgbs_247260	64.034	avgbs_247260	1	3	3	1	3	3	3	1	1	1	3	1	3	1	1	2	1	1	3	1	3	1	3	3	1	3	3	3	2	1	3	3	1	1	1	3	1	3	3	3	3	3	1	3	3	1
LG10	avgbs_12889	64.781	avgbs_12889	1	3	3	1	3	3	3	1	1	1	3	1	3	1	1	2	1	-	3	1	1	1	3	3	1	3	3	3	2	1	3	3	-	1	1	3	1	3	3	3	3	3	1	3	3	1
LG10	avgbs_223543	65.496	avgbs_223543	1	3	3	1	3	3	3	1	1	1	3	1	3	1	1	-	1	-	3	1	2	1	3	3	1	3	3	3	2	1	3	3	1	1	1	3	1	3	3	3	3	3	1	3	3	1
LG10	avgbs_244901	66.582	avgbs_244901	1	3	3	-	3	3	3	1	1	1	3	1	3	1	1	-	1	1	3	1	2	1	3	3	1	3	3	3	2	1	3	3	1	1	1	3	1	3	3	3	3	3	1	3	3	1
LG10	avgbs_235988	68.592	avgbs_235988	1	1	3	1	3	3	3	1	1	1	3	1	3	1	1	2	1	1	3	1	2	1	3	3	1	3	3	3	2	1	3	3	1	1	1	3	1	3	3	3	3	3	1	3	3	1
LG11	avgbs_107847	0	avgbs_107847	1	3	3	1	1	3	3	3	1	1	3	2	3	-	3	1	3	3	-	1	3	1	1	3	2	3	3	3	3	3	3	1	1	1	3	3	3	1	3	3	3	3	-	3	-	1
LG11	avgbs_66031	0	avgbs_66031	1	3	3	1	1	3	3	3	1	1	3	-	3	1	3	1	3	3	3	1	-	1	1	3	2	3	3	3	3	3	3	1	1	1	3	3	3	1	3	3	3	3	1	3	1	1
LG11	avgbs_83421	2.421	avgbs_83421	1	3	3	1	1	3	3	3	1	1	3	3	3	1	3	-	3	-	3	1	3	1	1	3	2	3	3	3	3	3	3	1	-	1	3	3	3	1	3	-	3	3	1	3	1	1
LG11	avgbs_123253	3.881	avgbs_123253	1	2	3	-	3	3	3	3	1	1	3	3	3	1	3	1	3	3	3	1	3	1	1	3	2	3	3	3	3	3	3	1	1	1	3	3	3	1	3	3	3	3	1	3	1	1
LG11	avgbs_6835	5.79	avgbs_6835	3	3	3	1	3	3	1	3	1	1	3	3	3	1	3	-	3	-	3	1	3	1	1	3	-	3	3	3	-	3	3	1	-	1	3	3	3	3	3	3	3	3	1	3	1	1
LG11	avgbs_223267	8.638	avgbs_223267	3	3	3	1	3	3	1	2	1	1	3	3	3	1	3	1	3	3	3	1	3	1	1	3	1	3	3	3	3	3	3	1	-	1	3	3	3	3	3	-	3	3	1	3	1	1
LG11	avgbs_93822	11.922	avgbs_93822	3	3	3	1	3	3	1	1	3	1	3	3	3	1	3	1	3	3	3	-	3	3	1	3	1	1	3	3	3	3	1	1	1	1	1	3	3	3	3	3	3	3	1	3	1	1
LG11	avgbs_115111	12.716	avgbs_115111	3	3	3	1	3	3	1	1	3	1	-	-	3	1	-	1	3	3	3	1	3	-	1	3	1	1	3	3	3	3	1	1	1	1	1	3	3	3	3	3	3	3	1	3	-	1
LG11	avgbs_228378	12.716	avgbs_228378	-	3	3	1	3	3	1	1	3	-	3	3	3	1	3	1	3	3	3	1	3	3	1	3	1	1	3	3	3	3	1	1	-	1	1	3	3	3	3	3	3	3	1	3	1	1
LG11	avgbs_201593	14.739	avgbs_201593	3	3	1	1	3	3	1	1	3	1	3	3	3	1	1	1	3	3	3	1	3	2	1	3	1	1	3	3	3	3	1	1	1	1	1	3	3	3	3	3	3	3	1	3	1	1
LG11	avgbs_202057	15.474	avgbs_202057	3	3	1	1	3	3	1	1	3	1	3	3	3	1	1	1	3	3	3	1	-	3	1	3	1	1	3	3	3	3	1	1	1	1	1	3	3	3	3	3	3	3	1	3	1	1
LG11	avgbs_202748	15.474	avgbs_202748	3	3	1	1	3	3	1	1	3	1	3	3	3	1	1	1	3	3	3	1	-	3	1	3	1	1	3	3	3	3	1	1	-	1	2	3	3	3	3	3	3	3	1	3	1	1
LG11	avgbs_222197	15.474	avgbs_222197	3	3	1	1	3	-	1	1	3	1	3	3	3	1	1	1	3	3	3	1	3	3	1	3	1	1	3	3	3	3	1	1	1	1	1	3	3	3	3	3	3	3	1	3	1	1
LG11	avgbs_14968	15.847	avgbs_14968	-	3	1	1	3	3	1	1	-	1	3	3	3	1	1	1	3	3	3	1	3	3	1	3	1	1	3	3	3	3	1	1	1	1	1	3	3	3	3	3	3	3	1	3	1	1
LG11	avgbs_201608	15.847	avgbs_201608	3	3	1	1	3	3	1	1	3	1	3	3	3	1	1	1	3	3	3	1	3	3	1	3	1	1	3	3	3	3	1	1	1	1	1	3	3	3	3	3	3	3	1	3	1	1
LG11	avgbs_202602	15.847	avgbs_202602	3	3	1	1	3	3	1	1	3	1	3	3	3	1	1	1	3	3	3	-	3	3	1	3	1	1	3	3	-	3	1	1	2	1	1	3	3	3	3	3	3	3	1	3	1	1
LG11	avgbs_204763	15.847	avgbs_204763	3	3	1	1	-	3	1	1	3	1	3	3	3	1	1	1	3	3	3	1	3	3	1	3	1	1	3	3	3	3	1	1	1	2	1	3	3	3	3	3	3	3	1	3	1	1
LG11	avgbs_216463	15.847	avgbs_216463	3	3	1	1	3	3	1	1	3	1	3	3	3	1	1	1	3	3	3	1	3	3	1	3	1	1	3	3	3	3	1	1	1	1	1	3	3	3	3	3	3	3	1	3	-	1
LG11	avgbs_240200	15.847	avgbs_240200	3	3	1	1	3	3	1	1	3	1	3	3	3	1	1	1	3	3	3	1	3	3	1	3	1	1	3	3	3	3	1	1	1	1	1	3	3	3	3	3	3	3	-	3	1	1
LG11	avgbs_205053	16.212	avgbs_205053	3	3	1	1	3	3	1	1	3	1	3	3	3	1	1	1	3	-	3	1	3	3	1	3	1	1	3	3	3	3	1	1	1	1	1	3	3	3	3	3	3	3	1	3	1	1
LG11	avgbs_203398	17.109	avgbs_203398	3	3	1	1	3	3	1	1	3	1	3	3	3	1	1	1	3	-	3	1	3	3	1	3	1	1	3	3	3	3	1	1	-	1	-	3	3	3	3	3	3	3	1	3	1	1
LG11	avgbs_124664	17.799	avgbs_124664	3	3	1	-	3	3	1	1	3	1	3	3	3	1	1	1	3	3	3	1	3	3	1	3	1	1	3	3	3	3	1	1	1	1	1	3	3	3	3	3	3	3	1	3	-	1
LG11	avgbs_22185	17.799	avgbs_22185	-	3	1	1	3	3	1	1	3	1	2	3	3	1	1	1	3	-	3	1	3	3	1	3	1	1	3	3	3	3	1	1	1	1	1	3	3	3	3	3	3	3	1	3	1	1
LG11	avgbs_222317	17.799	avgbs_222317	3	3	1	1	3	3	1	1	3	1	3	3	3	1	1	1	3	3	3	1	3	3	1	3	1	1	3	3	3	3	1	1	1	1	1	3	3	3	3	3	3	3	1	3	1	1
LG11	avgbs_221189	18.189	avgbs_221189	3	3	1	-	3	3	1	1	3	1	3	3	3	1	1	1	3	-	3	1	3	3	1	3	1	1	3	3	3	3	1	1	1	1	1	3	3	3	3	3	3	3	1	3	1	1
LG11	avgbs_217833	18.56	avgbs_217833	3	3	1	2	3	3	1	1	3	-	3	3	3	1	1	1	3	-	3	1	3	3	1	3	1	1	3	3	3	3	1	1	1	1	1	3	3	3	3	3	3	3	1	3	1	1
LG11	avgbs_70574	21.363	avgbs_70574	3	3	1	1	3	3	3	1	3	1	3	3	3	1	1	1	1	3	3	1	-	3	1	3	1	3	3	3	-	3	3	1	1	1	3	3	2	3	1	3	3	-	1	3	1	1
LG11	avgbs_103286	25.138	avgbs_103286	3	1	1	1	3	1	3	1	3	1	3	3	2	1	1	1	1	-	3	1	3	3	1	3	1	3	3	3	-	3	3	1	-	1	3	3	1	3	1	3	3	3	1	2	1	-
LG11	avgbs_6K_108402	26.587	avgbs_6K_108402	3	1	1	1	3	1	3	1	3	1	3	2	2	1	1	1	1	3	3	1	3	3	1	3	1	3	3	3	3	3	3	1	-	1	3	3	2	3	1	3	3	3	1	2	-	1
LG11	avgbs_200053	28.067	avgbs_200053	3	1	1	1	3	1	3	1	3	1	3	-	2	1	1	1	1	3	3	1	3	3	1	3	1	3	3	3	3	3	3	1	1	1	3	3	2	3	1	2	3	3	1	2	1	1
LG11	avgbs_223274	29.472	avgbs_223274	3	1	1	1	3	1	3	1	3	1	3	3	2	1	1	1	1	3	3	1	-	3	1	3	1	3	3	3	3	3	3	1	1	1	3	3	2	3	1	2	3	3	1	2	1	1
LG11	avgbs_205734	31.611	avgbs_205734	3	1	1	1	1	-	3	1	3	1	1	3	2	1	1	1	1	3	3	1	3	3	1	3	1	3	-	3	3	3	3	1	1	1	3	3	3	3	1	2	3	3	1	2	-	1
LG11	avgbs_20045	32.094	avgbs_20045	3	1	1	1	1	1	3	1	3	1	1	3	2	1	1	1	1	3	3	1	3	3	1	3	1	3	3	3	3	3	3	1	1	1	3	3	-	3	1	3	3	3	1	2	-	1
LG11	avgbs_108983	33.06	avgbs_108983	3	1	1	-	1	1	3	1	3	1	1	3	1	1	1	1	1	-	3	1	3	3	1	3	1	3	3	3	3	3	3	1	1	1	3	3	2	3	1	3	3	3	1	2	1	1
LG11	avgbs_125423	33.336	avgbs_125423	3	1	1	-	1	1	3	1	3	1	1	3	2	1	1	1	1	3	3	1	3	3	1	3	1	3	3	3	3	3	3	1	1	1	3	3	2	3	1	2	3	3	1	2	1	1
LG11	avgbs_200954	33.336	avgbs_200954	3	1	1	1	1	1	3	1	3	1	1	3	2	1	1	1	1	-	3	1	3	3	1	3	1	3	3	3	3	3	3	1	1	1	3	3	2	3	1	2	3	3	1	2	-	1
LG11	avgbs_206165	33.336	avgbs_206165	3	1	1	1	1	1	3	1	-	1	1	3	2	1	1	1	1	3	3	1	3	3	1	3	1	3	3	3	3	3	3	1	1	1	3	3	2	3	1	2	3	3	1	2	1	1
LG11	avgbs_9099	33.336	avgbs_9099	3	1	1	-	1	1	3	1	3	1	1	3	2	1	1	-	1	3	3	1	3	3	1	3	1	3	3	3	3	3	3	1	1	1	3	3	2	3	1	3	3	3	1	2	1	1
LG11	avgbs_103444	34.194	avgbs_103444	3	1	1	1	1	1	3	1	3	1	1	3	2	1	1	1	1	-	3	1	3	3	1	3	1	3	3	3	3	3	3	1	1	1	3	3	3	3	1	2	3	3	1	2	-	1
LG11	avgbs_204361	35.183	avgbs_204361	3	1	1	1	1	1	3	1	3	1	1	3	2	1	1	1	1	3	3	1	3	3	1	3	1	-	3	3	3	3	3	1	1	1	3	3	2	3	1	2	3	3	1	2	-	1
LG11	avgbs_200662	35.642	avgbs_200662	3	1	1	-	1	1	-	1	3	1	1	3	2	1	1	1	1	3	3	1	3	3	1	3	-	3	3	3	3	3	3	1	1	1	3	3	2	3	-	2	3	3	1	2	-	1
LG11	avgbs_79307	35.642	avgbs_79307	3	1	1	1	1	-	3	1	3	1	1	3	2	1	1	1	1	3	3	1	3	3	1	3	1	3	3	3	3	3	3	1	1	1	3	3	2	3	1	2	3	3	1	2	1	-
LG11	avgbs_124086	36.381	avgbs_124086	3	1	1	-	1	1	3	1	-	1	1	-	2	1	1	1	1	-	3	1	3	3	1	3	1	3	3	3	3	3	3	1	1	1	3	3	2	3	1	2	3	3	1	1	-	1
LG11	avgbs_203133	37.867	avgbs_203133	3	1	1	-	1	1	3	1	3	1	1	3	2	1	1	1	1	3	3	-	3	3	1	3	1	3	3	3	3	3	3	1	1	1	3	3	3	3	1	2	3	3	1	2	2	1
LG11	avgbs_207134	38.464	avgbs_207134	3	1	1	1	1	1	3	1	3	1	1	3	2	1	1	1	1	-	3	1	3	3	1	3	1	3	3	3	3	3	3	1	1	1	3	3	2	3	1	2	3	3	1	2	1	1
LG11	avgbs_53052	38.464	avgbs_53052	3	1	1	1	1	1	3	-	3	1	1	3	2	1	1	1	1	3	3	1	3	3	1	3	1	3	3	3	3	3	3	1	1	1	3	3	2	3	1	2	3	3	1	2	-	1
LG11	avgbs_200216	38.74	avgbs_200216	3	1	1	1	1	1	3	1	3	-	1	3	2	1	1	1	1	3	-	-	3	3	1	3	1	3	3	3	3	3	3	1	-	1	3	3	2	3	1	3	3	3	1	2	1	1
LG11	avgbs_72059	39.82	avgbs_72059	3	1	1	-	-	1	3	1	3	1	1	3	2	1	1	1	1	-	3	1	3	3	1	3	1	3	3	3	3	3	3	1	-	1	3	3	1	3	1	2	3	3	1	2	1	1
LG11	avgbs_200590	42.021	avgbs_200590	3	1	1	1	1	1	3	1	3	1	1	3	1	1	1	1	1	3	-	3	-	3	1	3	1	3	3	3	3	3	3	1	1	1	3	3	2	3	1	2	3	3	1	1	1	1
LG11	avgbs_12068	44.022	avgbs_12068	3	1	1	1	1	3	3	1	3	-	1	3	1	1	1	1	1	-	3	-	3	3	1	3	1	3	3	1	-	3	3	3	-	1	3	3	2	3	1	2	3	3	1	3	1	1
LG11	avgbs_214750	45.263	avgbs_214750	3	1	1	1	1	3	3	1	3	1	1	-	1	1	1	-	1	-	3	3	3	3	1	3	1	3	3	1	3	3	3	3	-	1	3	3	2	3	1	3	3	3	1	3	1	1
LG11	avgbs_200044	46.16	avgbs_200044	3	2	1	1	1	3	3	1	3	1	1	3	1	1	1	1	1	3	3	3	3	3	1	3	1	3	3	1	3	3	3	3	1	1	3	3	-	3	1	3	3	3	1	3	1	1
LG11	avgbs_49593	46.988	avgbs_49593	3	1	2	1	1	3	-	1	3	1	1	3	1	1	1	1	1	-	3	3	3	3	1	3	1	3	3	1	-	3	3	3	-	2	3	3	2	3	1	3	3	3	1	3	-	1
LG11	avgbs_54503	47.598	avgbs_54503	3	1	1	1	1	3	3	1	3	1	1	3	1	1	1	-	1	3	3	3	-	3	1	3	1	3	3	1	3	3	3	3	1	1	3	3	2	3	1	3	3	3	1	3	1	1
LG11	avgbs_15388	48.848	avgbs_15388	-	3	1	1	1	3	3	1	3	1	1	-	1	1	1	1	1	1	3	3	-	3	1	3	1	-	3	1	3	3	3	3	1	1	-	3	2	3	1	3	3	3	1	3	1	1
LG11	avgbs_48571	49.055	avgbs_48571	1	3	1	-	1	3	3	1	3	1	1	3	1	1	1	1	1	1	3	3	3	3	1	3	1	3	3	1	3	3	3	3	1	1	3	3	2	3	1	2	3	3	1	3	1	1
LG11	avgbs_200045	49.494	avgbs_200045	1	3	1	1	1	3	3	1	3	1	1	3	1	1	1	1	1	-	3	3	3	3	1	3	1	3	3	1	3	3	3	3	1	1	3	3	2	3	1	2	3	3	1	3	-	1
LG11	avgbs_222071	50.621	avgbs_222071	1	3	1	1	1	3	3	1	3	1	1	3	1	1	1	1	1	1	3	3	3	3	1	3	1	3	3	1	3	2	3	3	1	1	3	3	2	3	1	2	3	3	1	3	1	1
LG11	avgbs_201479	51.949	avgbs_201479	1	3	1	1	1	3	3	1	3	1	1	3	1	1	1	1	1	1	3	3	3	3	1	3	1	3	2	1	3	3	3	3	1	1	3	3	2	3	1	2	3	3	1	3	1	1
LG11	avgbs_14529	53.115	avgbs_14529	1	1	1	1	1	3	3	1	3	1	1	-	1	1	1	-	1	1	3	3	3	3	1	3	1	3	3	1	3	3	3	3	1	1	3	3	2	3	1	2	3	3	1	3	-	1
LG11	avgbs_200195	53.115	avgbs_200195	1	1	1	1	1	3	3	1	3	1	1	3	1	1	1	1	1	-	3	3	-	3	1	3	1	3	3	1	3	3	3	3	-	1	3	3	2	3	1	2	3	3	1	3	-	1
LG11	avgbs_65700	53.884	avgbs_65700	1	3	1	-	1	3	3	1	3	1	1	3	1	1	1	1	1	-	3	3	3	3	1	3	1	3	3	1	3	3	3	3	1	1	3	3	3	-	1	2	3	3	1	3	1	1
LG11	avgbs_114398	54.536	avgbs_114398	1	3	1	1	1	3	3	1	3	1	1	3	1	1	1	-	1	1	3	-	3	3	1	3	1	3	3	2	3	3	3	3	1	1	3	3	2	3	1	2	3	3	1	3	1	1
LG11	avgbs_89695	55.188	avgbs_89695	1	3	1	1	1	3	3	1	3	1	1	3	1	1	1	1	1	1	3	3	3	3	1	3	1	3	3	1	3	3	3	3	1	1	3	1	1	3	1	2	3	3	1	3	1	1
LG11	avgbs_72979	56.323	avgbs_72979	1	3	1	1	1	3	3	1	3	-	1	3	1	1	1	1	1	1	3	3	3	3	1	3	1	3	3	1	3	3	3	3	-	1	3	3	2	3	1	2	3	3	1	3	1	1
LG11	avgbs_204859	56.894	avgbs_204859	1	3	1	1	1	3	3	1	3	1	1	3	1	1	1	1	1	1	3	3	3	3	1	3	1	3	3	1	3	3	3	3	-	1	3	3	2	3	1	2	3	3	1	3	1	1
LG11	avgbs_200945	57.101	avgbs_200945	1	3	1	1	1	3	3	1	3	1	1	3	1	1	1	1	1	1	3	3	3	3	1	3	1	3	3	1	3	3	3	3	1	1	3	3	2	3	1	2	3	3	1	3	1	1
LG11	avgbs_6220	57.101	avgbs_6220	1	3	1	1	1	3	3	1	3	1	1	3	1	1	1	1	1	1	3	3	3	3	1	3	1	3	3	1	3	3	3	3	1	1	3	3	2	3	1	2	3	3	1	3	1	1
LG11	avgbs_214896	57.791	avgbs_214896	1	3	1	1	1	3	3	1	3	1	1	3	1	1	1	1	1	1	3	3	3	3	1	3	1	3	3	1	3	3	3	3	-	1	3	3	2	3	1	2	3	3	1	3	-	1
LG12	avgbs_124165	0	avgbs_124165	1	1	1	-	-	3	3	3	3	3	1	3	3	1	-	-	1	-	-	1	-	3	1	2	1	1	3	1	2	3	3	3	1	3	3	3	3	1	3	2	1	1	3	1	3	3
LG12	avgbs_245621	1.27	avgbs_245621	1	1	1	3	3	3	3	3	1	3	1	-	3	1	1	1	1	1	1	3	-	3	1	2	1	1	3	1	2	3	3	3	1	3	2	3	3	2	3	2	1	1	3	1	-	3
LG12	avgbs_203132	2.679	avgbs_203132	1	1	1	-	3	3	3	3	3	1	1	3	3	1	1	1	1	-	1	-	-	3	1	1	1	1	3	1	-	3	3	3	1	3	2	3	3	2	3	2	1	1	3	1	3	3
LG12	avgbs_32252	4.68	avgbs_32252	-	1	1	3	3	-	3	-	3	2	1	3	3	1	1	1	1	1	1	2	1	3	-	1	1	1	3	1	1	3	-	3	1	3	1	3	3	2	3	-	1	1	3	1	-	-
LG12	avgbs_245688	6.953	avgbs_245688	1	1	1	3	3	3	3	3	2	2	-	3	3	1	1	1	1	1	1	3	-	3	1	1	1	1	3	1	1	3	3	3	1	3	1	3	3	3	3	1	1	1	3	1	3	3
LG12	avgbs_309226	9.268	avgbs_309226	1	1	1	3	-	3	3	3	1	2	1	3	3	1	1	1	1	1	1	3	-	3	1	1	1	1	3	1	2	3	3	3	1	3	3	3	3	2	3	1	1	1	3	1	-	1
LG12	avgbs_101780	11.361	avgbs_101780	1	1	1	-	3	3	3	3	3	2	1	-	3	1	1	1	1	-	1	3	-	3	1	1	1	1	3	1	2	2	3	3	-	3	2	3	3	2	3	1	1	1	-	1	3	1
LG12	avgbs_223295	13.708	avgbs_223295	1	1	1	3	2	3	3	3	2	1	1	3	3	1	1	1	1	1	1	3	1	3	1	1	1	1	3	1	2	3	3	3	1	3	2	3	3	2	3	1	1	1	3	1	3	2
LG12	avgbs_245123	15.156	avgbs_245123	1	1	1	3	1	3	3	3	2	1	1	3	3	1	1	-	1	-	1	3	-	3	1	1	-	1	3	1	1	3	3	3	1	3	2	3	3	2	3	1	1	1	3	1	-	2
LG12	avgbs_119897	17.495	avgbs_119897	1	1	1	3	-	2	3	3	2	1	1	3	3	1	1	1	1	1	3	3	1	3	1	1	1	1	3	1	1	3	3	3	1	3	2	3	3	1	3	1	1	1	3	1	3	1
LG12	avgbs_200698	18.915	avgbs_200698	1	1	1	3	2	3	3	3	2	1	1	3	3	1	1	1	1	1	1	3	1	3	1	1	1	1	3	1	1	3	3	3	1	3	2	3	3	1	3	1	1	1	3	1	3	1
LG12	avgbs_12597	30.557	avgbs_12597	1	1	3	3	1	1	3	3	3	1	1	3	2	1	2	1	1	1	1	3	1	3	1	3	1	1	3	1	1	3	1	3	3	3	1	1	3	1	3	1	1	1	2	1	3	1
LG12	avgbs_6K_90477	31.977	avgbs_6K_90477	1	1	3	3	1	3	3	3	3	-	1	3	3	1	2	-	1	1	1	-	1	3	1	3	1	1	3	1	1	3	1	-	3	3	1	1	3	1	3	1	1	1	2	1	3	1
LG12	avgbs_1432	34.056	avgbs_1432	1	1	3	-	1	1	3	3	3	1	1	3	2	3	2	-	1	1	1	3	1	3	1	3	1	1	3	1	1	3	1	3	-	3	-	1	3	1	3	1	1	1	2	1	3	-
LG12	avgbs_205339	35.98	avgbs_205339	1	1	3	3	1	1	3	3	3	1	1	3	2	1	3	1	1	1	1	3	-	3	1	3	1	1	3	1	1	3	1	3	3	3	1	1	3	1	3	1	1	1	2	-	3	1
LG12	avgbs_99055	37.58	avgbs_99055	1	1	3	3	1	1	3	3	3	1	1	3	2	1	3	1	1	3	1	3	1	3	1	3	1	1	1	1	1	3	-	3	3	3	1	1	3	1	3	1	1	1	2	1	3	1
LG12	avgbs_8187	39.22	avgbs_8187	1	1	3	3	1	1	3	3	-	1	1	-	2	1	2	-	1	1	1	3	-	3	1	3	1	1	1	1	1	3	1	3	3	3	1	1	-	1	3	1	1	1	-	1	-	1
LG12	avgbs_73081	40.481	avgbs_73081	1	1	3	3	1	1	3	3	3	1	1	3	2	1	2	1	1	-	1	3	1	3	-	3	1	1	1	1	1	3	-	3	3	3	1	-	3	1	3	1	1	1	2	1	3	1
LG12	avgbs_107217	41.314	avgbs_107217	1	1	3	-	1	1	3	3	3	1	1	3	2	1	2	1	1	1	1	3	1	3	1	3	1	1	1	1	1	3	1	3	-	3	1	1	3	1	3	1	1	1	-	1	-	1
LG12	avgbs_13724	42.817	avgbs_13724	1	1	3	-	1	-	3	3	3	1	1	3	2	1	2	1	1	-	-	-	1	3	1	3	1	1	1	1	1	3	1	3	3	3	1	2	3	1	3	1	1	1	2	1	3	1
LG12	avgbs_200172	44.404	avgbs_200172	-	1	3	3	1	1	3	3	3	1	1	3	2	2	2	1	1	-	1	3	1	3	1	3	1	1	1	1	1	3	1	3	3	3	1	1	3	1	3	1	1	1	2	1	3	1
LG12	avgbs_200327	45.646	avgbs_200327	1	1	3	3	1	1	3	3	3	1	1	-	2	1	2	1	1	3	1	-	1	3	1	3	1	1	1	1	1	3	1	3	3	3	1	1	3	1	3	1	1	1	3	1	3	1
LG12	avgbs_107744	46.775	avgbs_107744	1	1	3	3	1	1	3	3	3	1	1	3	2	1	3	1	1	3	1	3	1	3	1	3	-	1	1	1	1	3	1	3	-	3	1	1	3	1	3	1	1	1	2	1	3	1
LG12	avgbs_200459	46.775	avgbs_200459	1	1	3	3	1	1	3	3	3	1	1	3	2	1	2	-	1	3	1	3	2	3	1	2	1	1	1	1	1	3	1	3	3	3	1	1	3	1	3	1	1	1	1	1	3	1
LG12	avgbs_200567	46.775	avgbs_200567	1	1	3	3	1	1	3	3	3	-	1	-	1	-	3	1	1	3	1	3	1	3	1	3	1	1	1	1	1	3	1	3	3	3	1	1	3	1	3	1	1	1	3	1	3	1
LG12	avgbs_205038	46.775	avgbs_205038	1	1	3	3	1	1	3	3	3	1	1	3	2	1	3	1	1	3	1	3	1	3	1	3	1	2	1	1	1	3	2	3	3	3	1	1	3	1	3	1	1	1	2	1	3	1
LG12	avgbs_4555	46.775	avgbs_4555	1	1	3	3	1	1	3	3	3	1	1	3	2	1	3	1	1	3	1	3	1	3	1	3	1	1	1	1	1	3	1	3	3	3	1	1	3	1	3	1	1	1	-	1	3	1
LG12	avgbs_30036	47.283	avgbs_30036	1	1	3	3	1	1	3	3	3	1	1	3	2	1	1	1	1	3	1	3	1	3	1	3	1	1	1	1	1	3	1	3	3	3	1	1	3	1	3	1	1	1	2	1	3	1
LG12	avgbs_200596	48.628	avgbs_200596	1	1	3	3	1	1	3	3	3	1	1	3	2	1	2	-	1	3	1	3	1	3	1	3	2	1	1	1	1	3	1	3	3	3	1	1	3	1	3	1	1	1	2	1	3	1
LG12	avgbs_47283	50.167	avgbs_47283	1	1	3	3	1	1	3	3	3	1	1	3	2	1	2	-	1	3	1	1	1	3	1	3	1	1	1	1	1	3	1	3	3	3	1	1	3	1	3	1	1	-	2	1	3	1
LG12	avgbs_25052	50.719	avgbs_25052	1	1	3	3	1	1	3	3	3	1	1	3	2	1	1	1	1	3	1	1	1	3	1	3	1	1	1	1	1	3	1	3	3	3	1	1	3	1	3	1	1	1	3	1	3	1
LG12	avgbs_30432	51.5	avgbs_30432	1	1	3	3	1	1	3	3	3	1	1	3	2	1	3	1	1	3	1	1	1	3	1	3	1	1	1	1	1	3	1	3	3	3	1	1	3	1	3	1	1	1	2	1	3	1
LG12	avgbs_6K_61646	51.983	avgbs_6K_61646	1	1	3	-	1	1	3	3	3	1	1	-	2	1	2	1	1	3	1	1	1	3	1	3	1	1	1	1	1	3	1	3	3	3	1	1	3	1	3	1	1	1	2	1	3	1
LG12	avgbs_82000	52.803	avgbs_82000	1	1	3	-	1	1	3	3	3	1	1	3	2	1	2	-	1	3	1	1	1	3	1	3	-	1	1	1	1	3	1	3	3	3	1	1	3	1	3	-	1	1	1	1	-	1
LG12	avgbs_94329	52.803	avgbs_94329	1	1	3	-	1	-	3	3	3	1	1	3	2	1	2	1	1	3	1	-	1	3	1	3	1	1	1	1	1	3	1	3	3	3	1	1	3	1	3	1	1	1	2	1	3	1
LG12	avgbs_26374	53.769	avgbs_26374	1	2	3	3	1	1	3	3	3	1	1	-	2	1	2	1	1	3	1	1	1	3	1	3	1	2	1	1	1	3	1	3	3	3	1	1	3	1	3	1	1	1	1	1	3	1
LG13	avgbs_235064	0	avgbs_235064	1	1	1	-	1	3	3	3	3	3	1	3	3	3	3	1	3	3	1	3	1	3	1	1	2	1	3	1	1	1	2	1	-	1	3	3	3	1	3	1	1	3	1	1	1	1
LG13	avgbs_25104	0.207	avgbs_25104	1	1	1	1	1	3	3	3	3	3	1	3	3	3	3	1	3	3	1	3	1	3	1	1	3	-	3	-	1	1	2	1	1	1	3	3	3	1	3	1	1	3	-	1	-	1
LG13	avgbs_47786	1.021	avgbs_47786	1	1	1	1	1	3	3	3	3	3	-	3	3	3	3	1	3	3	2	3	1	3	1	1	1	1	3	1	1	1	2	1	1	1	3	3	3	1	3	1	1	3	1	1	1	1
LG13	avgbs_202281	1.504	avgbs_202281	1	1	1	1	1	3	3	3	3	3	1	3	3	3	3	1	3	3	-	3	1	3	1	1	2	1	3	1	1	1	2	1	1	1	3	3	3	1	3	1	1	3	1	1	-	1
LG13	avgbs_203462	2.615	avgbs_203462	1	1	1	1	1	3	3	3	3	3	1	3	3	3	3	1	3	-	2	3	1	3	1	1	2	1	3	1	1	1	3	1	1	1	3	3	3	1	3	1	1	3	1	1	1	1
LG13	avgbs_235057	3.051	avgbs_235057	1	1	1	1	1	3	3	3	3	3	1	3	3	3	3	-	3	3	2	3	1	3	1	1	2	1	3	1	1	1	2	1	1	1	3	3	3	1	3	1	1	3	1	1	1	1
LG13	avgbs_80505	17.108	avgbs_80505	3	3	1	1	1	1	2	3	3	3	1	1	1	3	3	1	3	3	3	3	1	3	3	2	3	1	1	1	3	2	2	1	-	1	3	3	3	3	3	1	1	3	1	1	1	3
LG13	avgbs_215033	19.327	avgbs_215033	3	3	1	1	1	1	3	3	3	3	1	1	1	3	3	1	3	3	3	3	1	3	3	2	3	1	1	1	3	3	3	1	1	1	3	3	3	3	3	1	1	3	1	1	-	3
LG13	avgbs_123016	30.002	avgbs_123016	3	3	1	-	3	1	3	1	3	3	3	1	1	3	1	1	3	1	1	3	-	3	3	2	1	3	1	1	3	2	3	1	-	1	3	1	3	3	3	1	-	3	1	1	1	1
LG13	avgbs_7345	33.94	avgbs_7345	3	3	3	1	3	1	3	1	3	3	3	1	1	3	1	1	3	-	2	3	1	3	3	2	1	3	1	1	1	1	1	1	3	1	3	3	3	3	3	1	1	3	-	1	1	1
LG13	avgbs_93549	35.707	avgbs_93549	3	3	3	1	3	1	3	1	3	3	3	1	1	3	1	1	3	3	2	3	1	3	3	2	1	3	1	1	1	1	1	1	3	1	3	3	3	3	3	1	1	3	3	1	1	2
LG13	avgbs_68259	37.639	avgbs_68259	3	3	3	-	3	1	3	1	3	3	3	1	1	3	1	1	3	3	2	3	1	3	3	2	1	3	1	1	1	1	1	1	3	1	3	3	3	3	3	1	1	3	2	1	1	2
LG13	avgbs_2995	39.105	avgbs_2995	3	3	3	1	3	1	3	1	3	3	3	1	1	3	1	-	3	-	2	3	-	2	3	2	1	3	1	3	1	1	1	1	-	1	3	3	3	3	3	1	1	3	2	1	-	2
LG13	avgbs_225512	40.524	avgbs_225512	3	3	3	1	3	1	3	1	3	3	3	1	1	3	1	1	3	3	2	3	1	3	3	2	1	3	1	3	1	1	1	1	3	1	3	3	3	3	3	1	1	3	2	1	1	2
LG13	avgbs_6K_27675	41.441	avgbs_6K_27675	3	3	3	1	3	1	3	1	3	3	3	1	1	3	1	1	3	3	2	3	1	3	3	2	1	3	1	3	1	1	1	1	3	-	3	3	3	3	3	1	1	3	2	1	-	1
LG13	avgbs_10912	42.987	avgbs_10912	3	3	3	1	3	1	3	1	3	3	3	1	1	3	1	1	3	3	2	3	1	3	3	1	1	3	1	3	1	1	1	1	3	1	3	3	3	3	3	1	1	3	1	1	1	2
LG13	avgbs_6K_26325	43.998	avgbs_6K_26325	3	3	3	-	3	1	3	1	3	3	3	1	1	3	1	1	3	3	1	3	1	3	3	2	1	3	1	3	1	1	-	1	-	1	3	3	3	3	3	1	1	1	1	1	-	2
LG13	avgbs_200667	45.625	avgbs_200667	3	3	3	1	3	1	3	1	3	3	3	1	1	3	1	1	3	3	2	3	1	3	3	2	1	3	1	3	1	1	1	1	3	1	3	3	3	3	3	1	1	1	-	1	-	1
LG13	avgbs_93296	48.532	avgbs_93296	3	3	3	-	3	1	3	1	3	-	3	-	1	3	1	1	3	3	1	3	1	3	3	2	1	3	1	3	1	1	1	1	3	1	3	3	3	3	3	1	1	1	2	1	1	1
LG14	avgbs_213053	0	avgbs_213053	3	3	1	1	-	3	3	3	1	-	2	1	3	3	1	3	1	1	3	-	1	1	3	3	3	3	3	1	1	1	3	3	1	3	3	3	1	3	2	1	1	1	2	1	3	1
LG14	avgbs_216102	1.138	avgbs_216102	3	3	1	1	1	3	3	3	1	1	2	1	3	3	1	3	1	1	3	3	1	1	3	3	3	3	3	1	1	1	3	3	1	3	3	-	1	3	2	1	1	3	2	1	3	2
LG14	avgbs_309229	2.172	avgbs_309229	3	3	1	1	1	3	3	3	1	1	2	1	3	3	1	3	1	-	-	3	1	1	-	3	-	3	3	1	1	1	3	-	1	3	3	3	1	3	1	1	1	3	1	1	-	1
LG14	avgbs_72609	3.344	avgbs_72609	3	3	2	-	1	3	3	3	1	1	2	1	3	3	1	-	1	1	3	3	1	1	3	3	3	3	3	1	1	1	3	3	-	3	3	3	1	3	-	1	1	3	1	1	3	1
LG14	avgbs_100987	3.772	avgbs_100987	3	3	1	1	1	3	3	3	1	-	3	1	3	3	1	3	1	-	3	3	1	1	3	3	3	3	3	1	1	1	3	3	1	3	3	3	1	3	2	1	1	3	2	1	3	1
LG14	avgbs_247342	4.598	avgbs_247342	3	3	1	1	1	3	3	3	1	1	3	1	3	3	1	3	1	1	-	3	1	1	3	3	3	3	3	1	1	1	3	3	1	3	3	3	1	3	2	1	1	3	2	1	3	1
LG14	avgbs_26049	7.308	avgbs_26049	3	3	1	1	1	3	1	3	1	1	2	-	3	3	1	3	1	1	3	3	1	1	3	3	3	3	3	1	1	1	3	3	2	3	3	3	1	3	2	1	1	3	2	1	-	1
LG14	avgbs_19022	9.216	avgbs_19022	3	3	1	1	1	3	1	3	1	1	2	-	3	3	1	3	1	-	3	3	1	1	3	3	3	3	3	1	1	1	3	3	1	3	3	3	1	3	-	1	1	3	1	1	3	1
LG14	avgbs_151	10.32	avgbs_151	3	3	1	1	1	3	1	3	1	1	2	-	3	3	1	3	1	-	3	3	1	1	3	3	3	3	3	1	1	1	3	3	-	3	3	3	1	3	1	1	1	-	1	1	-	1
LG14	avgbs_214229	10.32	avgbs_214229	3	3	2	1	1	3	1	3	1	1	2	1	3	3	1	3	1	1	3	-	1	1	3	3	3	3	3	1	1	1	3	3	1	3	3	3	1	3	1	1	1	3	2	1	3	1
LG14	avgbs_100622	10.714	avgbs_100622	3	3	1	1	1	3	1	3	1	1	1	-	3	3	1	-	1	1	3	3	1	1	3	3	3	3	3	1	1	1	3	3	-	3	3	3	1	3	1	1	1	3	1	1	3	1
LG14	avgbs_202805	13.237	avgbs_202805	3	3	1	1	1	-	1	3	1	1	2	1	1	-	1	2	1	1	-	-	-	1	3	3	3	3	3	1	1	1	3	3	1	3	3	3	1	3	1	1	1	3	1	1	-	1
LG14	avgbs_213897	14.037	avgbs_213897	3	3	1	1	1	1	1	3	1	1	3	1	1	3	1	3	1	1	3	3	1	1	3	3	3	3	3	1	1	1	3	3	-	3	3	3	1	3	1	1	1	3	3	1	-	1
LG14	avgbs_200359	14.494	avgbs_200359	3	3	1	1	1	-	1	3	1	1	2	1	1	3	1	3	1	-	3	3	1	1	3	3	3	3	3	1	1	1	3	3	1	3	3	3	1	3	1	1	1	3	2	1	3	1
LG14	avgbs_224928	14.632	avgbs_224928	3	3	1	1	1	1	1	3	1	1	2	1	1	3	1	3	1	1	3	3	1	1	3	3	3	3	3	1	1	1	3	3	-	3	3	3	1	3	1	1	1	3	2	1	-	1
LG14	avgbs_215961	15.025	avgbs_215961	3	3	1	1	1	1	1	3	1	1	2	-	1	3	1	3	1	1	3	-	1	1	3	3	3	3	3	1	1	1	-	3	1	3	3	-	1	3	1	1	1	3	2	1	3	1
LG14	avgbs_11239	15.163	avgbs_11239	3	3	1	1	1	1	1	3	1	1	2	1	1	3	1	3	1	-	3	3	1	1	3	3	3	3	3	1	1	1	-	3	1	3	3	3	1	3	1	1	1	3	2	1	3	1
LG14	avgbs_6K_84842	15.163	avgbs_6K_84842	3	3	1	-	1	1	1	3	1	1	2	1	1	3	1	3	1	1	3	3	1	1	3	3	3	3	3	1	1	1	3	3	1	3	3	3	1	3	1	1	1	3	1	1	3	1
LG14	avgbs_6599	16.736	avgbs_6599	3	3	1	-	1	1	1	3	1	1	1	1	1	3	-	3	1	-	-	3	1	1	3	3	3	3	3	1	1	1	3	3	1	3	3	3	1	3	1	-	1	3	1	1	-	1
LG14	avgbs_81036	18.461	avgbs_81036	3	3	1	1	1	1	1	3	1	1	1	-	1	3	1	3	1	1	3	3	1	1	3	3	3	3	3	1	1	1	3	3	1	3	-	3	1	3	1	1	1	3	1	1	-	1
LG14	avgbs_123116	19.883	avgbs_123116	3	3	1	1	1	1	1	3	1	1	1	1	1	3	1	3	1	1	-	3	1	1	3	3	3	3	3	1	1	1	3	3	1	3	3	3	1	3	1	1	1	3	2	1	3	1
LG14	avgbs_84669	20.504	avgbs_84669	3	3	1	1	1	1	1	3	1	1	2	1	1	3	1	-	1	1	3	3	1	1	3	3	3	3	3	1	1	1	3	3	1	3	3	3	1	3	1	1	1	3	2	1	3	1
LG14	avgbs_217687	20.642	avgbs_217687	3	3	1	2	1	1	1	3	1	1	2	1	1	3	1	3	1	1	3	3	1	1	3	3	3	3	3	1	1	1	3	3	1	3	3	3	1	3	1	1	1	3	2	1	3	1
LG14	avgbs_200229	21.556	avgbs_200229	3	3	1	-	1	1	1	3	1	1	3	1	1	3	1	3	1	1	3	3	1	1	3	3	3	3	3	1	1	1	3	3	1	3	3	3	1	3	1	1	1	3	2	1	3	2
LG14	avgbs_213992	22.108	avgbs_213992	3	3	1	1	1	1	1	3	1	-	2	-	1	3	1	-	1	1	3	3	1	1	3	3	3	3	3	1	1	1	3	3	1	3	3	3	1	3	1	1	1	3	3	1	3	1
LG14	avgbs_247380	23.318	avgbs_247380	3	3	1	1	-	1	1	3	1	1	2	-	1	3	1	3	1	1	3	3	1	1	3	3	3	3	3	1	1	1	3	3	1	3	3	3	1	3	1	1	1	3	2	1	3	1
LG14	avgbs_207674	24.15	avgbs_207674	3	3	1	1	1	3	1	3	1	1	3	1	3	3	1	3	1	1	-	3	1	1	3	3	3	3	3	1	1	1	3	3	-	3	3	3	1	3	1	1	1	3	-	1	3	1
LG14	avgbs_232654	24.909	avgbs_232654	3	3	1	1	2	3	1	3	1	1	2	1	3	3	2	3	1	-	3	3	1	1	3	3	3	3	3	1	1	1	3	3	1	3	2	3	1	3	1	1	1	3	3	1	-	1
LG14	avgbs_200623	29.943	avgbs_200623	3	3	1	1	1	3	1	3	1	1	2	1	3	3	1	3	1	1	3	3	1	1	3	3	3	-	3	3	1	1	3	3	-	3	-	3	1	3	1	1	1	3	3	1	3	1
LG14	avgbs_200217	30.957	avgbs_200217	3	3	1	1	1	3	1	3	1	1	2	1	3	3	1	3	1	1	3	3	1	1	3	3	3	3	3	3	1	1	3	3	1	3	3	3	1	3	1	1	1	3	3	1	3	1
LG14	avgbs_120830	31.916	avgbs_120830	3	3	1	1	1	3	1	3	1	1	2	1	3	3	1	3	1	1	3	3	1	1	3	3	3	3	3	3	1	1	3	3	1	3	3	3	1	3	1	1	1	3	3	1	3	1
LG14	avgbs_213533	33.052	avgbs_213533	3	3	1	1	-	3	1	3	1	1	2	1	3	3	1	3	1	1	3	3	1	1	3	3	3	3	3	3	1	1	3	3	1	3	3	3	1	3	1	1	1	3	3	1	-	-
LG14	avgbs_201272	35.811	avgbs_201272	3	3	1	1	1	3	1	3	1	1	1	1	3	3	1	3	1	-	3	1	1	1	3	3	3	3	3	3	1	1	3	3	1	3	3	3	2	3	1	1	1	3	-	1	3	1
LG14	avgbs_205629	39.446	avgbs_205629	3	3	1	-	1	3	1	3	1	1	1	1	3	3	1	3	3	1	3	1	1	1	1	3	3	3	3	3	1	1	3	3	1	3	3	3	2	1	1	1	1	3	3	1	3	1
LG15	avgbs_113314	0	avgbs_113314	1	3	3	-	1	3	3	3	1	3	2	3	3	1	3	1	3	3	1	3	3	1	3	1	3	1	1	3	3	2	1	3	1	1	2	1	3	1	2	3	1	1	3	1	3	1
LG15	avgbs_216159	17.36	avgbs_216159	1	3	3	2	1	2	3	1	1	3	1	1	3	1	3	1	3	3	1	3	3	1	3	1	3	1	1	2	3	3	3	1	1	3	3	1	3	1	1	3	1	1	2	1	1	1
LG15	avgbs_200489	21.689	avgbs_200489	1	3	2	3	1	3	3	1	1	3	1	1	3	1	3	1	3	-	1	3	-	1	3	1	3	1	1	3	3	3	3	1	1	3	3	-	3	1	1	3	1	1	2	1	1	1
LG15	avgbs_214891	25.632	avgbs_214891	2	3	3	1	1	3	1	1	1	3	-	1	3	3	3	1	3	1	1	3	3	1	3	1	3	1	1	3	3	3	3	2	1	3	3	1	3	1	1	3	1	1	3	1	1	1
LG15	avgbs_200894	25.907	avgbs_200894	1	3	3	1	1	3	1	1	1	3	3	1	3	3	3	1	3	1	1	3	3	1	3	1	3	1	1	3	3	3	3	1	1	3	3	1	3	1	1	3	1	1	2	1	1	1
LG15	avgbs_213309	27.423	avgbs_213309	1	3	3	3	1	3	1	1	1	3	3	1	3	3	-	1	3	3	1	3	3	1	3	1	3	1	1	3	3	3	3	1	-	3	3	1	3	1	1	3	1	1	1	1	-	1
LG15	avgbs_105597	28.623	avgbs_105597	1	3	3	-	1	3	1	1	1	3	1	1	3	3	3	1	3	3	3	3	3	1	-	1	3	1	1	3	3	3	3	1	1	3	3	3	3	1	1	3	1	1	1	1	-	-
LG15	avgbs_103601	35.081	avgbs_103601	1	3	3	1	1	3	1	1	1	3	1	3	3	-	3	1	3	3	1	3	3	1	3	1	3	1	1	-	-	3	1	1	1	3	1	1	3	-	1	3	1	-	1	1	1	1
LG16	avgbs_104801	0	avgbs_104801	-	2	1	1	1	3	1	3	2	3	1	3	3	1	1	1	1	-	3	3	1	2	3	1	2	-	3	1	3	3	3	-	-	3	2	3	1	3	3	3	3	1	2	2	3	1
LG16	avgbs_77014	1.22	avgbs_77014	3	2	1	1	1	3	1	1	2	3	1	3	3	1	1	1	1	1	3	3	1	2	3	1	2	1	3	1	3	3	3	3	3	3	3	3	1	3	3	1	3	1	1	2	-	1
LG16	avgbs_200887	10.729	avgbs_200887	1	2	1	1	1	3	1	1	2	3	1	3	3	-	1	3	1	2	3	3	1	3	1	1	3	1	3	1	3	3	3	3	3	3	2	1	1	3	3	2	3	1	1	2	3	1
LG16	avgbs_113579	12.544	avgbs_113579	1	2	1	-	-	3	1	1	-	3	1	3	3	3	1	-	1	3	-	3	1	3	1	1	3	1	3	1	-	3	3	3	3	3	2	3	1	3	3	2	3	1	3	2	3	3
LG16	avgbs_118127	12.544	avgbs_118127	1	2	1	1	1	-	1	1	2	3	1	3	3	3	1	3	1	-	3	3	1	3	1	1	3	1	3	1	3	3	3	3	3	3	2	2	1	3	3	3	3	1	3	2	3	3
LG16	avgbs_46715	12.544	avgbs_46715	1	2	1	1	1	3	1	1	2	3	1	3	3	3	1	3	1	3	3	-	1	3	1	1	3	1	3	1	3	3	-	3	3	3	2	2	1	3	3	2	3	1	3	2	3	3
LG16	avgbs_49858	12.544	avgbs_49858	1	2	1	-	1	3	1	1	3	-	1	3	3	3	1	3	1	-	3	3	1	3	1	1	3	1	3	1	3	3	3	3	3	3	2	2	1	3	3	3	3	1	3	2	3	3
LG16	avgbs_201155	13.648	avgbs_201155	1	2	1	1	1	3	1	1	3	3	1	3	3	3	1	3	1	-	3	3	1	3	1	1	3	2	3	1	3	3	3	3	3	3	2	3	1	3	3	2	3	1	3	2	3	3
LG16	avgbs_224789	14.57	avgbs_224789	1	2	1	1	1	3	1	1	2	3	1	3	3	3	1	3	1	-	3	3	1	3	1	1	3	1	3	1	3	3	3	3	3	3	2	2	1	3	3	2	3	1	3	3	3	3
LG16	avgbs_22887	14.57	avgbs_22887	1	2	1	1	1	3	1	1	3	3	1	3	3	3	1	3	1	1	-	3	1	3	1	1	3	1	3	1	3	3	3	3	3	3	3	2	1	3	3	2	3	1	3	2	3	3
LG16	avgbs_246468	14.57	avgbs_246468	1	2	1	1	1	3	1	1	3	3	1	3	3	3	1	3	1	-	3	3	1	3	1	1	3	1	3	1	3	3	3	3	3	3	2	2	1	3	2	2	3	1	3	2	-	3
LG16	avgbs_33061	14.57	avgbs_33061	1	2	1	-	1	3	1	1	-	3	1	3	3	3	1	3	1	-	3	3	-	3	1	1	3	1	3	1	3	3	3	3	3	3	2	2	1	3	-	-	3	1	3	3	3	3
LG16	avgbs_80152	14.57	avgbs_80152	1	2	1	1	1	3	1	1	3	3	1	3	3	3	1	3	1	1	3	3	1	3	1	1	3	1	3	1	-	3	3	3	3	3	2	-	1	3	3	2	3	1	3	2	3	3
LG16	avgbs_219310	15.752	avgbs_219310	1	3	1	1	1	3	1	1	2	3	1	3	3	3	1	3	1	1	3	3	-	3	1	1	3	1	3	1	3	3	3	3	3	3	1	2	1	3	3	1	3	1	3	1	3	3
LG16	avgbs_80587	16.685	avgbs_80587	1	2	1	1	1	3	1	1	2	3	1	3	3	3	1	3	1	1	3	3	1	3	1	1	3	1	3	1	3	3	3	3	3	3	2	3	1	3	3	1	3	1	3	2	3	3
LG16	avgbs_6K_52130	17.76	avgbs_6K_52130	1	2	1	1	1	3	1	1	3	3	1	3	-	3	1	3	1	3	3	3	1	3	1	1	3	1	3	1	3	3	3	3	3	3	2	2	1	3	3	3	3	1	3	3	-	3
LG16	avgbs_6K_75415	17.76	avgbs_6K_75415	1	2	1	1	1	-	1	1	3	3	1	3	3	3	1	3	1	-	3	3	1	3	1	1	3	1	3	1	3	3	3	3	3	3	2	2	1	3	3	-	3	1	3	2	-	3
LG16	avgbs_201851	18.923	avgbs_201851	1	2	1	-	1	3	1	1	3	-	1	1	3	3	1	3	1	-	3	3	1	3	1	1	3	1	3	1	3	3	3	3	3	3	2	1	1	2	3	3	3	1	3	2	3	3
LG16	avgbs_11973	31.201	avgbs_11973	3	2	1	3	1	3	1	1	1	1	1	1	3	3	1	1	1	2	3	1	1	1	1	1	3	1	3	1	3	3	3	3	1	3	1	3	1	1	3	1	1	1	3	1	-	3
LG16	avgbs_73063	31.566	avgbs_73063	3	2	1	3	1	3	1	1	1	1	1	1	3	3	1	1	1	3	3	1	1	1	1	1	3	1	3	1	3	3	3	3	1	3	1	3	1	1	3	1	1	1	3	1	3	3
LG16	avgbs_215705	31.934	avgbs_215705	3	2	1	3	1	3	1	1	1	1	1	1	3	3	1	1	1	2	3	1	1	1	1	1	3	1	3	1	3	3	3	3	-	3	1	3	1	1	3	1	1	1	3	1	3	3
LG16	avgbs_216047	31.934	avgbs_216047	3	2	1	3	1	3	1	1	1	1	1	1	3	2	-	1	1	3	3	1	2	1	1	1	3	1	3	1	3	3	3	3	-	3	1	3	1	1	3	1	1	1	3	1	3	3
LG16	avgbs_45603	31.934	avgbs_45603	3	2	1	3	1	3	1	1	1	1	1	1	3	3	1	-	1	2	3	1	2	1	1	1	3	1	3	1	3	3	3	3	1	3	1	3	1	1	3	1	1	1	3	1	3	3
LG16	avgbs_36246	33.137	avgbs_36246	3	2	1	3	1	3	1	1	1	1	1	1	3	3	1	-	1	-	3	1	1	1	1	1	2	1	3	1	3	2	3	3	1	3	1	2	1	1	3	1	1	1	3	1	3	3
LG16	avgbs_205608	34.86	avgbs_205608	3	2	1	3	1	3	1	1	1	1	1	1	3	1	1	1	1	-	3	1	3	1	1	1	3	1	3	1	3	3	3	3	1	2	1	3	1	1	3	1	1	1	3	1	3	3
LG16	avgbs_91742	34.86	avgbs_91742	3	2	1	-	-	3	1	1	1	1	1	1	3	1	1	1	1	2	3	1	-	1	1	1	-	1	3	1	3	3	3	3	1	3	1	3	1	1	3	1	-	1	3	1	3	3
LG17	avgbs_28378	0	avgbs_28378	1	1	1	-	1	2	3	1	3	3	1	3	1	3	3	-	3	3	3	3	1	3	3	1	1	3	1	1	3	3	3	3	3	1	3	3	1	2	3	3	1	3	-	1	3	1
LG17	avgbs_215462	9.617	avgbs_215462	1	1	1	-	1	-	3	1	3	3	1	3	3	3	1	2	1	3	3	3	1	3	3	1	1	3	1	2	3	3	1	3	3	1	2	3	1	2	3	3	1	3	1	1	3	1
LG17	avgbs_200645	11.1	avgbs_200645	1	1	1	1	1	3	3	1	3	3	1	3	3	3	1	3	1	3	3	3	1	3	2	1	1	-	1	2	3	3	1	3	3	1	3	3	1	2	3	3	1	3	1	1	3	1
LG17	avgbs_214140	13.884	avgbs_214140	1	1	-	1	1	3	3	1	3	3	1	-	3	3	1	2	1	3	3	3	1	3	1	1	1	3	1	2	3	3	1	3	-	1	2	3	3	2	3	3	1	3	1	1	-	1
LG17	avgbs_215168	15.816	avgbs_215168	1	1	1	1	1	3	3	1	3	3	1	2	3	3	1	2	1	3	3	3	1	3	1	1	1	3	1	2	3	3	1	3	3	1	2	3	3	2	3	3	1	3	1	1	3	1
LG17	avgbs_106995	18.508	avgbs_106995	1	1	1	1	1	3	3	1	-	3	1	3	3	3	1	1	1	3	3	3	-	3	1	1	1	3	1	2	3	3	1	3	3	1	1	3	3	2	3	3	1	3	1	1	3	1
LG17	avgbs_70160	20.776	avgbs_70160	1	1	1	-	1	3	3	1	3	3	1	3	3	3	1	1	1	3	3	3	1	3	1	1	1	3	1	2	3	3	1	3	3	1	1	3	3	2	3	3	1	3	1	1	-	1
LG17	avgbs_28696	23.241	avgbs_28696	1	1	1	1	1	3	3	1	3	3	1	3	3	3	1	1	1	-	3	-	-	3	1	1	1	3	1	2	-	3	1	3	3	1	3	3	3	3	3	3	1	3	1	1	3	-
LG17	avgbs_13	26.237	avgbs_13	1	1	1	1	1	3	3	1	3	3	1	3	3	3	1	1	1	3	3	3	-	3	1	1	1	3	1	1	3	3	-	3	-	1	2	-	3	2	3	3	1	3	1	1	-	1
LG17	avgbs_14020	30.723	avgbs_14020	3	1	1	1	1	3	3	1	3	-	1	3	3	3	1	3	1	3	3	3	1	3	1	1	-	3	-	2	3	3	1	3	3	1	2	3	3	2	3	3	3	3	1	3	3	1
LG17	avgbs_31853	32.973	avgbs_31853	3	1	1	1	1	3	3	1	3	3	1	3	3	3	1	1	1	3	3	3	1	3	1	1	1	3	1	2	3	3	1	3	-	1	2	3	3	2	3	3	3	3	1	3	-	1
LG17	avgbs_201648	34.836	avgbs_201648	3	1	1	1	1	3	3	1	3	3	1	3	3	3	1	1	1	3	3	3	1	3	1	1	1	3	1	2	3	3	1	3	3	1	2	3	3	3	3	3	3	3	1	3	3	1
LG18	avgbs_200490	0	avgbs_200490	2	1	1	-	1	1	1	3	3	-	1	3	1	3	1	1	3	3	3	3	3	3	3	1	3	3	1	3	3	3	1	3	-	1	1	3	1	3	3	1	2	2	3	3	-	3
LG18	avgbs_110890	1.363	avgbs_110890	-	1	1	1	1	1	1	3	3	3	1	3	1	3	1	1	3	3	3	-	3	3	3	1	3	3	1	3	3	3	1	3	-	1	1	3	1	3	3	1	1	1	3	3	3	3
LG18	avgbs_65776	9.355	avgbs_65776	-	1	1	1	1	1	1	3	1	3	2	3	1	2	1	1	3	3	3	1	3	-	3	1	2	3	1	3	3	3	1	3	-	1	1	3	3	3	3	1	2	2	3	3	-	3
LG18	avgbs_104621	19.754	avgbs_104621	1	1	1	1	1	1	1	3	1	1	1	-	2	3	1	1	3	3	2	1	3	1	3	1	1	3	1	3	-	3	1	3	-	1	1	3	3	3	3	1	1	1	3	3	2	1
LG18	avgbs_119824	21.134	avgbs_119824	1	1	1	1	1	1	1	3	1	-	1	-	2	3	1	1	3	3	1	1	3	1	3	1	1	3	1	3	3	3	1	3	1	1	1	3	3	3	3	1	1	2	3	3	2	2
LG18	avgbs_6K_25519	23.434	avgbs_6K_25519	1	1	1	1	1	1	1	3	1	1	1	3	2	3	1	-	3	3	2	1	3	1	3	1	1	3	1	3	3	3	1	3	-	1	1	3	3	3	3	1	1	2	3	3	1	2
LG19	avgbs_115112	0	avgbs_115112	1	1	3	1	1	3	1	3	3	3	1	1	3	1	1	3	2	1	1	1	1	3	1	1	2	1	3	3	1	1	1	1	3	1	1	1	1	1	3	1	1	1	3	1	3	1
LG19	avgbs_89215	1.104	avgbs_89215	1	1	3	1	1	3	1	3	3	3	1	1	3	1	1	3	2	1	1	1	1	3	1	1	3	1	3	3	1	1	1	1	3	1	1	1	1	1	3	1	1	1	2	1	-	1
LG19	avgbs_200031	1.448	avgbs_200031	1	1	3	1	1	3	1	3	3	3	1	1	3	1	1	3	2	1	1	1	-	3	1	1	2	1	3	3	1	1	1	1	3	1	1	1	1	1	3	1	1	1	2	1	3	1
LG19	avgbs_84526	1.448	avgbs_84526	1	1	3	1	1	3	1	3	3	3	1	1	3	1	1	3	2	-	1	1	1	3	1	1	2	1	3	3	1	1	1	1	3	1	1	1	1	1	3	1	1	1	2	1	3	1
LG19	avgbs_98931	5.303	avgbs_98931	1	1	3	1	1	3	1	3	3	3	1	1	3	1	1	3	1	1	1	1	1	3	1	1	1	1	3	3	1	1	1	1	-	1	1	1	2	1	3	3	3	1	3	3	3	1
LG19	avgbs_92306	6.38	avgbs_92306	1	1	3	1	1	3	1	3	3	3	1	1	3	1	1	3	2	1	1	1	1	3	1	1	1	1	3	3	1	1	1	1	3	1	1	1	1	1	3	3	3	1	2	3	3	1
LG19	avgbs_114921	6.863	avgbs_114921	1	1	3	1	1	3	1	3	3	3	1	1	3	1	1	3	2	1	1	1	-	3	-	1	1	1	3	3	1	1	1	1	3	1	1	1	2	1	3	-	3	1	1	3	3	1
LG19	avgbs_3438	7.236	avgbs_3438	1	1	3	1	1	3	1	3	3	3	1	1	3	1	1	3	2	-	1	1	3	3	1	1	2	1	3	3	1	1	1	1	3	1	1	1	1	1	3	3	3	1	3	3	3	1
LG19	avgbs_221886	7.788	avgbs_221886	1	1	3	1	1	3	1	3	3	3	1	1	3	1	1	3	2	1	1	1	-	3	1	2	2	1	3	3	1	1	1	1	3	1	1	1	2	1	3	3	3	1	3	3	3	1
LG19	avgbs_42862	8.161	avgbs_42862	1	1	3	1	1	3	1	3	3	3	1	-	3	1	1	3	2	-	1	1	2	3	1	1	2	1	3	3	1	1	1	1	-	1	1	1	2	1	3	3	3	1	2	3	-	1
LG19	avgbs_222626	8.713	avgbs_222626	1	1	3	1	1	3	1	3	3	3	1	1	3	1	1	3	2	1	1	1	2	3	1	1	2	1	3	3	1	1	1	1	3	1	1	1	2	1	3	3	3	1	2	3	3	1
LG19	avgbs_14330	9.787	avgbs_14330	1	1	3	-	1	3	1	3	3	3	1	1	3	1	1	3	1	-	1	1	-	3	1	1	2	1	3	3	1	1	1	1	3	1	1	1	2	1	3	3	3	1	3	3	3	1
LG19	avgbs_3647	10.27	avgbs_3647	1	1	3	1	1	3	1	3	3	-	1	1	3	1	1	3	2	1	1	1	2	3	1	1	2	1	3	3	1	1	1	1	3	1	1	1	2	1	3	3	3	1	-	3	-	1
LG19	avgbs_74972	10.27	avgbs_74972	1	1	3	1	1	3	1	3	3	3	1	1	3	1	1	3	2	1	-	-	-	3	1	1	2	1	3	3	1	1	1	1	3	1	1	1	2	1	3	3	3	1	2	3	-	1
LG19	avgbs_222788	10.891	avgbs_222788	1	1	3	-	-	3	1	3	3	3	1	1	3	1	1	-	2	1	1	1	-	3	1	1	3	1	3	3	1	1	1	1	-	1	1	1	2	1	3	3	3	1	2	3	-	1
LG19	avgbs_200730	12.112	avgbs_200730	1	2	3	1	1	3	1	3	3	-	1	1	3	1	1	3	2	1	1	1	1	3	1	1	2	1	1	3	1	1	1	1	3	1	1	1	2	1	3	3	3	1	2	3	-	1
LG19	avgbs_30957	13.035	avgbs_30957	1	2	3	1	1	3	1	3	3	3	1	1	3	1	1	3	2	1	1	1	3	3	1	1	2	1	2	3	1	1	1	1	3	1	1	1	2	1	3	3	2	1	2	3	-	1
LG19	avgbs_12899	17.668	avgbs_12899	1	2	3	1	-	3	3	3	3	-	1	1	3	1	1	3	1	1	1	1	-	3	1	1	2	1	1	3	1	1	1	1	3	1	1	1	3	1	3	3	3	1	2	3	3	1
LG19	avgbs_120891	18.481	avgbs_120891	1	2	3	-	1	3	3	3	3	3	1	1	3	1	1	3	1	1	1	1	3	3	-	1	-	1	1	3	1	1	1	1	3	1	1	1	3	1	3	3	3	1	1	3	-	-
LG19	avgbs_228681	18.825	avgbs_228681	1	2	3	1	1	3	3	2	3	3	1	1	3	1	1	3	1	1	1	1	3	3	1	1	2	1	2	3	1	1	1	1	3	1	1	1	3	1	3	3	3	1	-	3	3	1
LG19	avgbs_222153	19.566	avgbs_222153	-	2	3	1	1	3	3	2	3	3	1	1	3	1	1	3	1	1	1	1	3	3	1	1	2	1	3	3	1	1	1	1	3	1	1	1	3	1	3	3	3	1	3	3	3	1
LG19	avgbs_114493	19.842	avgbs_114493	1	2	3	1	1	3	3	3	3	3	1	1	3	1	1	3	1	-	1	1	3	3	1	1	2	1	2	3	1	1	1	1	3	1	1	1	3	1	3	3	3	1	2	3	-	1
LG19	avgbs_201824	19.842	avgbs_201824	1	2	3	1	1	3	3	3	3	3	1	1	3	1	1	3	1	1	1	1	3	3	1	1	2	1	2	3	1	1	1	1	3	1	1	1	3	1	3	3	3	1	2	3	3	1
LG19	avgbs_203476	19.842	avgbs_203476	1	2	3	1	1	3	3	3	3	3	1	1	3	1	1	3	1	1	1	1	3	3	1	1	1	1	2	3	1	1	1	1	3	1	1	1	3	1	3	3	3	1	2	3	3	1
LG19	avgbs_205109	19.842	avgbs_205109	1	2	3	1	1	3	3	3	3	3	1	1	3	1	1	3	1	-	1	1	3	3	1	1	1	1	3	3	1	1	1	1	3	1	1	1	3	1	3	3	3	1	-	3	3	1
LG19	avgbs_57425	19.842	avgbs_57425	1	2	3	1	1	3	3	3	3	3	1	1	3	1	1	3	1	-	1	1	3	3	-	1	2	1	2	3	1	1	1	1	3	1	1	1	3	1	3	3	3	1	2	3	3	1
LG19	avgbs_217159	20.463	avgbs_217159	1	2	3	1	1	3	3	3	3	3	1	1	3	1	1	3	1	1	1	1	-	3	1	1	1	1	2	3	1	1	1	1	3	1	1	1	3	1	3	2	3	1	2	3	3	1
LG20	avgbs_124732	0	avgbs_124732	3	3	1	1	3	3	1	1	3	1	1	-	3	3	1	3	1	-	1	3	1	3	3	2	3	-	3	1	1	1	1	1	1	3	1	1	1	3	3	1	1	3	1	3	1	3
LG20	avgbs_35114	0.897	avgbs_35114	3	3	1	1	2	3	1	1	3	-	1	1	3	3	1	3	1	1	1	3	1	3	3	2	3	1	3	1	1	1	1	1	1	3	1	1	1	3	3	-	1	2	1	3	-	-
LG20	avgbs_213949	2.345	avgbs_213949	3	3	1	1	2	3	1	1	3	1	1	-	3	3	1	3	1	1	1	3	1	3	3	2	3	1	3	1	1	1	1	1	1	3	1	1	1	3	3	1	1	2	1	3	1	3
LG20	avgbs_106460	2.702	avgbs_106460	3	3	1	1	2	3	1	1	3	1	1	1	3	3	1	3	1	-	1	3	1	3	3	2	3	1	3	1	1	1	1	1	1	3	1	1	1	3	3	1	1	2	1	3	1	3
LG20	avgbs_51436	3.42	avgbs_51436	3	3	1	1	2	3	1	1	3	-	1	1	3	2	1	3	1	1	1	3	1	3	3	2	3	1	3	1	1	1	1	1	1	1	1	1	1	3	3	1	1	2	1	3	1	3
LG20	avgbs_213366	4.363	avgbs_213366	3	3	1	1	2	3	1	1	3	1	1	1	3	3	1	3	1	1	1	3	1	3	3	2	3	1	3	1	1	1	1	1	1	1	1	-	1	3	3	-	1	3	1	3	1	3
LG20	avgbs_216131	4.363	avgbs_216131	3	3	1	1	2	3	1	1	3	1	1	1	3	3	1	3	1	1	1	3	1	3	-	2	3	1	3	1	1	1	1	1	1	1	1	1	1	3	3	1	1	2	1	3	1	3
LG20	avgbs_215769	4.739	avgbs_215769	3	3	1	1	3	3	1	1	3	1	1	1	3	3	1	3	1	1	1	3	1	3	3	2	3	1	3	1	1	1	1	1	1	3	1	1	1	3	3	1	1	2	1	3	1	3
LG20	avgbs_200741	5.173	avgbs_200741	3	3	1	1	3	3	1	1	2	1	1	1	3	3	1	3	1	1	1	3	1	3	3	2	3	1	3	1	1	1	1	1	1	3	1	1	1	3	3	1	1	2	1	3	1	3
LG20	avgbs_89655	13.031	avgbs_89655	3	3	1	1	1	3	1	3	3	1	3	1	3	3	1	1	1	1	1	3	1	3	3	1	3	1	3	1	1	1	1	1	1	3	1	1	1	3	3	1	1	2	1	3	1	3
LG20	avgbs_104400	14.203	avgbs_104400	3	3	1	1	1	3	1	3	3	1	3	1	3	3	1	1	1	1	1	3	1	3	3	1	3	1	3	-	1	1	1	1	1	3	1	1	1	3	3	1	1	1	1	3	1	3
LG20	avgbs_200892	19.38	avgbs_200892	3	3	1	1	1	3	1	3	3	1	3	1	3	3	1	1	1	1	1	1	1	3	1	1	3	1	3	1	1	1	1	1	1	3	1	1	1	2	3	3	3	2	1	3	1	3
LG21	avgbs_201964	0	avgbs_201964	3	1	1	3	1	1	3	3	1	3	1	1	1	3	1	3	3	3	3	3	1	2	1	3	1	1	1	1	-	3	1	1	1	3	1	3	3	1	3	1	1	3	1	1	1	1
LG21	avgbs_247096	1.145	avgbs_247096	3	1	1	3	1	-	3	3	1	3	1	1	1	3	1	-	3	-	3	3	1	2	1	3	3	1	1	1	3	3	1	3	1	3	1	3	3	1	3	1	1	3	1	1	-	1
LG21	avgbs_111245	1.92	avgbs_111245	3	1	1	3	-	1	3	3	1	3	3	1	1	3	1	-	3	3	3	3	1	2	1	3	3	1	1	1	-	3	1	3	-	3	1	3	3	1	3	1	1	3	1	1	-	1
LG21	avgbs_113664	2.299	avgbs_113664	3	1	1	3	1	1	3	3	1	3	3	1	1	3	1	3	3	3	3	3	1	2	-	3	-	1	1	1	3	3	1	3	1	3	1	3	3	1	3	1	1	3	1	1	1	1
LG21	avgbs_119576	19.246	avgbs_119576	3	1	1	3	1	1	3	1	-	3	1	-	1	3	1	3	3	3	3	3	1	3	1	1	1	-	3	1	3	1	3	3	-	3	3	3	3	1	1	1	-	3	1	1	1	1
LG21	avgbs_21031	19.246	avgbs_21031	3	1	1	3	1	1	3	1	1	3	1	1	1	3	1	3	3	3	3	3	1	3	1	1	2	1	3	1	3	1	3	3	1	3	3	3	3	1	1	1	1	3	-	1	1	1
LG21	avgbs_8308	19.246	avgbs_8308	3	1	1	3	1	1	3	1	-	3	1	1	-	3	1	3	3	3	3	3	1	3	1	1	1	1	3	1	3	1	3	3	-	3	3	3	3	1	1	1	1	3	1	1	1	1
LG22	avgbs_247472	0	avgbs_247472	2	1	3	-	1	1	3	1	3	1	3	1	2	1	3	3	3	1	1	3	1	3	3	1	3	1	1	3	3	3	1	1	1	2	3	1	1	3	1	1	3	1	2	1	3	1
LG22	avgbs_214285	1	avgbs_214285	1	1	3	3	1	1	3	1	3	1	3	1	1	1	2	1	3	1	1	3	1	3	3	1	3	1	1	3	3	3	1	1	1	2	3	1	1	3	1	1	3	1	1	1	-	1
LG22	avgbs_202724	11.351	avgbs_202724	2	1	3	3	1	1	3	1	3	1	3	1	1	3	3	1	3	-	-	1	-	3	3	1	3	1	1	3	3	3	1	3	2	1	3	1	3	3	1	1	3	1	1	1	3	1
LG22	avgbs_204308	11.351	avgbs_204308	2	1	3	3	1	1	3	1	3	1	3	1	1	3	-	1	3	1	1	1	1	3	3	1	3	1	1	3	3	3	1	3	3	1	3	1	3	3	1	1	3	1	-	1	3	1
LG22	avgbs_204517	11.351	avgbs_204517	2	1	3	3	-	1	3	1	3	-	3	1	1	3	3	1	3	1	1	-	1	-	3	1	3	1	1	3	-	3	1	3	-	1	3	1	3	3	1	1	3	1	1	1	3	1
LG22	avgbs_36581	16.374	avgbs_36581	2	1	3	3	1	1	3	1	1	1	3	1	1	3	3	1	1	1	1	1	-	1	3	1	3	1	1	3	3	3	1	3	-	1	3	1	3	3	1	1	3	-	1	1	-	1
LG22	avgbs_125854	17.537	avgbs_125854	2	1	3	3	1	1	3	1	1	1	3	1	1	3	3	1	1	1	1	1	3	1	3	1	3	1	1	3	1	1	1	3	-	1	3	1	3	3	1	-	3	1	1	1	3	1
LG22	avgbs_202342	17.916	avgbs_202342	2	1	3	3	1	1	3	1	1	1	3	1	1	3	3	1	1	-	1	1	3	1	3	1	3	1	1	3	1	1	1	3	-	1	3	1	3	3	1	1	3	1	1	1	3	1
LG22	avgbs_222983	18.33	avgbs_222983	2	1	3	3	1	1	3	1	1	1	3	1	1	3	3	1	1	1	1	1	3	1	3	1	3	1	1	3	1	1	1	3	1	1	3	1	3	3	1	1	3	1	1	1	3	1
LG23	avgbs_242328	0	avgbs_242328	3	3	3	1	1	3	1	1	3	3	1	1	3	3	3	3	1	3	2	3	-	3	3	3	1	3	1	1	3	3	1	3	-	3	1	1	3	3	3	3	3	2	1	3	1	1
LG23	avgbs_6831	1.035	avgbs_6831	3	3	3	1	1	3	1	1	3	3	1	1	3	3	3	3	1	3	2	3	3	3	3	3	1	3	1	1	3	3	1	2	3	3	1	1	3	3	3	3	3	2	1	3	-	1
LG23	avgbs_245624	5.034	avgbs_245624	3	3	3	1	1	3	1	1	3	3	1	1	3	1	3	3	1	3	3	3	3	3	3	3	1	2	1	1	3	3	1	2	3	3	1	1	3	3	2	3	3	1	1	3	1	1
LG23	avgbs_205371	5.754	avgbs_205371	3	3	3	1	-	3	1	1	3	3	1	1	3	1	3	3	1	3	3	3	3	3	3	3	1	2	1	1	-	3	1	2	3	3	1	1	3	3	2	3	3	2	1	3	1	1
LG23	avgbs_32985	6.927	avgbs_32985	3	3	3	-	1	3	1	1	-	3	1	1	3	1	3	3	1	-	2	3	-	3	3	3	1	1	1	1	3	3	1	2	3	3	1	1	3	3	2	3	3	2	1	3	1	1
LG23	avgbs_94745	11.617	avgbs_94745	3	3	3	-	1	3	3	1	3	3	1	1	3	1	2	-	2	-	2	-	3	3	3	3	-	2	1	3	3	3	1	1	3	3	1	1	3	3	2	3	3	2	-	-	1	1
LG23	avgbs_220846	12.938	avgbs_220846	3	3	3	1	1	3	3	1	3	3	1	1	3	1	2	-	2	-	2	3	3	3	3	3	1	2	1	3	3	3	1	3	-	3	1	1	3	3	2	3	3	2	1	3	3	1
LG23	avgbs_14331	13.998	avgbs_14331	3	3	3	1	1	3	3	1	3	3	1	1	3	1	2	3	3	-	2	3	3	3	3	3	1	2	1	3	3	3	1	3	-	3	1	1	3	3	2	-	3	2	1	3	3	1
LG23	avgbs_328164	17.018	avgbs_328164	3	3	3	1	1	3	3	1	3	3	1	1	3	1	2	3	2	3	1	2	3	3	3	3	1	2	1	3	3	3	1	1	3	3	1	1	3	3	2	3	3	2	1	3	1	1
LG24	avgbs_226254	0	avgbs_226254	3	3	1	-	1	1	1	2	1	1	1	1	1	1	3	3	1	1	3	2	3	1	1	3	1	3	3	3	3	3	3	3	1	1	3	3	3	2	3	1	1	3	1	1	3	3
LG24	avgbs_6K_86198	3.191	avgbs_6K_86198	3	3	1	3	3	1	1	3	1	1	3	1	1	1	3	3	-	1	3	1	3	1	1	3	1	3	3	3	3	3	3	3	-	1	3	3	3	2	3	1	1	3	1	1	-	-
LG24	avgbs_6K_18083	3.561	avgbs_6K_18083	3	3	1	3	3	1	2	3	1	1	3	1	1	1	3	3	1	1	3	2	3	1	1	3	1	3	3	3	3	3	3	3	1	1	3	3	3	2	3	1	1	3	1	1	3	3
LG24	avgbs_228615	6.104	avgbs_228615	3	3	1	3	1	1	1	3	1	1	1	-	1	1	3	3	1	1	3	2	3	1	1	3	1	3	3	3	3	3	3	3	-	1	3	3	3	2	3	-	1	3	1	1	-	3
LG24	avgbs_207120	7.947	avgbs_207120	3	3	1	3	1	1	1	3	1	1	1	1	1	1	3	3	1	-	3	2	3	1	1	3	1	3	3	3	3	3	3	3	1	1	3	3	3	2	3	1	1	3	1	1	3	3
LG24	avgbs_206169	8.981	avgbs_206169	3	3	1	3	1	1	1	3	1	1	1	1	1	1	3	3	1	1	3	2	3	1	1	3	1	3	3	3	3	3	3	3	-	1	3	3	3	2	2	1	-	3	1	1	3	2
LG24	avgbs_100868	9.188	avgbs_100868	3	3	1	3	1	1	1	3	1	1	1	1	1	1	3	3	1	1	3	2	3	1	1	3	1	3	3	3	3	3	3	3	1	1	3	3	3	2	2	1	1	3	1	1	3	3
LG24	avgbs_36941	9.976	avgbs_36941	3	3	1	-	1	1	1	3	1	-	1	1	1	1	3	3	1	1	3	3	3	1	1	3	1	3	3	3	-	3	3	3	1	1	3	3	3	1	2	1	1	3	1	1	3	3
LG24	avgbs_226633	11.079	avgbs_226633	3	3	1	3	1	1	1	3	1	1	1	1	1	1	3	3	1	1	3	2	3	1	1	3	1	3	3	3	3	3	3	3	1	1	3	3	3	2	3	1	1	3	1	1	3	3
LG24	avgbs_84541	11.996	avgbs_84541	3	3	1	3	1	1	1	3	1	1	1	-	1	1	3	3	1	1	3	2	3	1	1	3	1	3	3	3	3	3	3	3	1	1	3	3	3	2	3	1	1	3	1	1	3	3
LG24	N1	16.296	N1	3	3	1	3	1	1	1	3	1	1	1	1	1	1	3	3	1	1	3	3	3	1	3	3	1	3	3	3	3	3	3	3	1	1	3	3	3	3	1	1	1	3	1	1	3	3
LG25	avgbs_309129	0	avgbs_309129	1	3	3	-	1	1	2	3	1	1	1	1	1	1	3	3	3	3	3	1	1	1	1	2	1	3	3	3	1	1	3	3	1	3	3	3	2	1	3	3	1	1	1	3	1	1
LG25	avgbs_64746	0	avgbs_64746	1	3	3	-	1	1	-	3	1	1	1	1	1	1	3	3	3	3	3	1	1	1	1	2	1	3	3	3	1	1	-	3	1	3	3	3	2	1	3	3	1	1	1	3	1	1
LG25	avgbs_35308	6.328	avgbs_35308	1	3	3	3	1	-	2	3	1	1	1	1	1	1	3	-	3	1	3	1	1	1	-	2	3	3	3	3	3	3	3	3	1	3	3	3	3	1	3	3	2	1	1	3	3	-
LG25	avgbs_78615	7.7	avgbs_78615	1	3	3	-	-	1	2	3	1	1	1	1	1	1	3	3	3	1	3	1	1	1	1	1	-	3	3	3	3	3	3	3	1	3	3	3	3	1	3	3	1	1	-	3	1	1
LG25	avgbs_11820	16.264	avgbs_11820	1	3	3	1	1	1	2	3	1	-	1	1	1	1	3	3	3	1	3	1	-	1	1	3	3	3	3	2	-	3	3	2	1	3	3	3	3	1	3	3	1	1	1	3	-	1
LG26	avgbs_33181	0	avgbs_33181	1	1	1	3	1	2	3	1	1	1	3	2	3	2	1	1	3	-	1	1	3	1	1	1	3	-	1	3	3	3	1	1	1	1	1	3	3	2	1	3	1	1	1	1	1	1
LG26	avgbs_9399	3.214	avgbs_9399	1	1	1	3	-	2	3	1	1	1	3	2	3	3	1	1	3	-	-	1	2	1	1	1	3	1	1	3	3	3	1	1	1	1	1	3	3	2	1	3	1	1	1	1	1	1
LG26	avgbs_213529	3.972	avgbs_213529	1	1	1	3	1	1	3	1	1	1	3	2	3	3	1	1	3	3	1	1	1	1	1	1	3	1	1	3	3	3	1	1	1	1	1	3	3	2	1	3	1	1	1	1	1	-
LG26	avgbs_83622	6.299	avgbs_83622	1	1	1	3	1	2	3	1	1	1	3	2	3	3	1	1	3	-	1	1	1	1	1	1	3	1	1	3	3	3	1	1	-	1	1	3	3	2	1	-	1	1	1	1	-	1
LG26	avgbs_202348	7.058	avgbs_202348	-	1	1	3	1	2	3	1	1	1	3	3	3	3	1	1	3	1	1	1	-	1	1	1	3	1	1	3	3	3	1	1	1	1	1	3	3	2	1	1	1	1	1	1	-	1
LG26	avgbs_203001	8.161	avgbs_203001	1	1	1	3	1	2	3	1	1	2	3	-	3	3	1	1	3	1	1	1	1	1	1	1	3	1	1	3	3	3	1	1	1	1	1	3	3	1	1	1	1	1	1	1	1	1
LG26	avgbs_103699	9.748	avgbs_103699	-	1	1	3	1	3	3	1	-	1	3	3	3	3	1	1	3	1	-	1	3	1	1	1	3	1	1	3	3	3	1	1	1	1	1	3	3	3	1	3	1	1	1	1	1	1
LG26	avgbs_67603	10.299	avgbs_67603	1	1	1	3	-	3	3	1	1	1	3	2	3	3	1	1	3	1	1	1	2	1	1	1	3	1	1	3	3	3	1	1	1	1	1	3	3	3	1	-	1	1	1	1	-	1
LG26	avgbs_45908	11.807	avgbs_45908	1	1	1	3	1	1	3	1	1	1	3	1	3	3	1	-	3	1	1	1	3	1	1	1	3	1	1	3	3	3	1	1	1	1	1	3	3	2	1	3	1	1	1	1	1	1
LG26	avgbs_32898	14.056	avgbs_32898	1	1	1	3	1	2	3	1	1	1	3	1	3	3	1	-	3	-	1	1	3	1	1	1	3	1	1	3	3	3	1	1	-	1	1	3	3	2	1	3	1	-	1	1	1	-
LG27	avgbs_246256	0	avgbs_246256	3	-	3	2	2	3	1	3	1	3	2	1	3	3	1	-	1	1	1	3	-	1	1	3	2	1	1	3	1	1	1	1	1	1	1	1	3	3	3	1	-	1	2	-	-	1
LG27	avgbs_9891	2.465	avgbs_9891	3	3	3	1	1	-	1	3	1	3	1	1	3	3	1	3	1	1	1	3	3	1	1	3	1	-	1	3	1	1	1	1	1	1	1	1	3	3	3	1	3	1	2	3	-	1
LG27	avgbs_217513	3.241	avgbs_217513	3	3	3	1	1	3	1	3	1	2	1	1	3	3	1	3	1	1	1	3	3	1	1	3	3	1	1	3	1	1	1	1	1	1	1	1	3	3	3	1	3	1	3	3	-	1
LG27	avgbs_216421	3.379	avgbs_216421	3	3	3	1	1	3	1	3	1	2	1	1	3	3	1	3	1	1	1	-	3	1	1	3	3	1	1	3	1	1	-	1	1	1	1	1	3	3	3	1	3	1	2	3	3	1
LG27	avgbs_74182	3.766	avgbs_74182	3	3	3	1	1	3	1	3	1	2	1	1	3	3	1	-	1	-	1	-	3	1	1	3	1	1	1	3	1	1	1	1	1	1	1	1	3	3	3	1	3	1	2	3	-	1
LG27	avgbs_247829	4.91	avgbs_247829	3	3	3	-	1	3	1	3	1	3	1	-	3	3	1	3	1	1	1	3	-	1	1	3	2	1	1	3	1	1	1	1	1	1	1	1	3	3	3	1	3	1	3	3	-	1
LG27	avgbs_19008	5.255	avgbs_19008	3	3	3	-	1	3	1	3	1	2	1	1	3	3	1	3	1	1	1	3	-	1	1	3	2	1	1	3	1	1	1	1	1	-	1	1	3	3	3	1	3	1	3	3	3	1
LG27	avgbs_121586	6.047	avgbs_121586	3	3	3	-	1	3	1	3	1	2	1	1	3	3	1	3	1	1	1	3	3	1	1	3	2	1	1	3	1	1	1	1	-	1	1	1	3	3	3	1	3	1	1	3	3	1
LG27	avgbs_217753	6.047	avgbs_217753	3	3	3	-	1	3	1	3	1	2	1	1	3	3	1	3	1	1	1	-	3	1	1	3	2	1	1	3	1	1	1	1	1	1	1	1	3	3	3	1	3	1	-	3	3	1
LG27	avgbs_218714	6.047	avgbs_218714	3	3	3	-	1	3	1	3	1	2	1	1	3	3	1	3	1	1	1	3	3	1	1	3	2	1	1	3	1	1	1	1	1	1	1	1	3	3	3	1	3	1	2	3	3	1
LG27	avgbs_24547	6.047	avgbs_24547	3	3	3	1	1	3	1	3	1	2	1	1	3	3	1	3	1	1	1	3	3	1	1	3	2	1	1	3	1	1	1	1	1	1	1	1	3	3	3	1	3	1	1	3	3	1
LG27	avgbs_70597	6.047	avgbs_70597	3	3	3	1	1	3	1	3	-	2	1	1	3	3	1	3	1	-	1	3	3	1	1	3	2	1	1	3	1	1	1	1	1	1	1	1	3	3	3	1	3	1	1	3	3	1
LG27	avgbs_123336	7.455	avgbs_123336	3	3	3	1	1	-	1	3	1	3	1	1	-	3	1	3	1	1	1	3	3	1	1	3	2	1	1	3	1	1	1	1	1	1	1	1	3	3	3	1	3	1	2	3	3	1
LG27	avgbs_200114	9.042	avgbs_200114	3	3	3	1	1	-	1	3	1	3	1	-	3	3	1	3	1	1	1	3	3	1	1	3	2	1	1	3	1	1	1	1	1	1	1	1	3	3	3	1	3	1	2	3	-	1
LG28	avgbs_84738	0	avgbs_84738	-	3	3	1	3	3	1	1	1	3	3	1	2	1	3	1	1	3	-	3	-	1	1	1	3	1	1	1	1	3	1	1	3	3	2	3	3	1	3	3	3	1	1	3	1	2
LG28	avgbs_76085	4.927	avgbs_76085	1	1	3	1	-	-	1	1	-	1	3	1	2	1	3	1	1	-	-	3	1	1	1	1	2	1	3	1	1	3	-	1	3	3	2	3	3	1	3	3	3	1	1	3	1	2
LG28	avgbs_225837	5.478	avgbs_225837	1	1	3	1	3	3	1	1	1	-	3	-	3	1	3	1	1	1	2	3	1	1	1	1	-	1	3	1	1	3	1	1	3	3	3	3	3	1	3	3	3	1	1	3	1	2
LG28	avgbs_225097	6.056	avgbs_225097	1	1	3	-	3	3	1	1	1	1	3	1	2	1	3	1	1	-	2	-	1	1	1	1	3	1	3	1	1	-	1	1	3	3	-	3	3	1	3	3	3	1	1	3	1	2
LG28	avgbs_41128	6.056	avgbs_41128	1	1	3	1	3	3	1	1	1	1	3	1	2	1	3	1	1	1	2	3	1	1	1	1	3	1	3	1	1	3	1	1	3	3	2	3	3	1	3	3	3	1	1	3	1	2
LG28	avgbs_19877	6.194	avgbs_19877	1	1	3	-	3	3	1	1	1	1	-	1	2	1	3	1	1	1	2	3	1	1	1	1	3	1	3	1	1	3	1	1	3	3	2	3	3	1	3	3	3	1	1	3	1	1
LG28	avgbs_221790	6.4	avgbs_221790	1	1	3	1	3	3	1	1	1	1	3	1	2	1	3	1	1	-	-	3	1	1	1	1	3	1	3	1	1	3	1	1	3	3	2	3	3	1	3	3	3	1	1	3	1	3
LG28	avgbs_223511	6.4	avgbs_223511	1	1	3	1	3	3	1	1	1	1	3	1	2	1	3	1	1	1	3	3	-	1	1	1	3	1	3	1	1	3	1	1	3	3	2	3	3	1	3	3	3	1	1	3	-	2
LG28	avgbs_75157	6.814	avgbs_75157	1	1	3	1	3	3	1	1	1	1	3	-	2	1	3	1	1	-	3	3	1	1	1	1	3	1	3	1	1	3	1	1	3	3	3	3	3	1	3	3	3	1	1	3	-	2
LG28	avgbs_112681	7.849	avgbs_112681	1	1	3	1	3	3	1	1	1	1	3	1	2	1	3	1	1	1	-	3	1	1	1	1	3	1	3	1	1	3	1	1	3	3	3	3	3	1	3	3	3	1	1	3	-	2
LG29	avgbs_218164	0	avgbs_218164	3	1	1	2	3	3	3	2	1	3	1	3	3	1	1	3	1	1	1	2	1	1	1	3	3	1	3	1	1	1	1	1	2	3	1	1	1	1	1	3	3	1	1	3	-	3
LG29	avgbs_20605	3.326	avgbs_20605	3	1	1	1	3	3	3	1	1	3	1	3	3	1	1	3	1	-	1	2	1	1	1	3	3	1	3	1	1	1	1	1	-	3	1	1	1	1	1	3	3	1	1	3	1	1
LG29	avgbs_26927	4.59	avgbs_26927	3	1	1	1	3	3	3	1	1	3	1	3	3	1	1	3	1	1	1	1	1	1	1	3	3	1	3	1	1	1	1	1	2	3	1	1	1	1	1	3	3	1	1	3	-	3
LG29	avgbs_10179	6.226	avgbs_10179	3	1	1	1	3	3	3	1	1	3	1	3	3	1	1	3	1	1	1	1	-	1	1	3	3	1	3	1	1	1	1	1	1	3	1	1	1	1	1	-	3	1	1	3	1	3
LG30	avgbs_121392	0	avgbs_121392	1	3	1	1	3	1	1	1	3	1	2	3	1	1	1	1	3	1	1	3	3	1	1	1	3	2	1	1	3	2	1	1	3	2	3	1	3	1	1	1	1	1	1	1	2	1
LG30	avgbs_6K_70938	2.318	avgbs_6K_70938	1	3	1	1	3	1	1	2	2	1	3	3	1	1	1	1	3	1	1	1	3	1	1	1	3	2	1	1	3	2	-	1	3	3	3	1	3	1	1	1	1	1	1	1	2	1
LG30	avgbs_225291	3.099	avgbs_225291	1	3	1	1	3	1	1	2	2	1	2	3	1	1	1	1	3	1	1	1	3	1	1	1	3	2	1	1	3	2	1	1	3	3	3	1	3	1	1	1	1	1	1	1	-	1
LG30	avgbs_200184	4.065	avgbs_200184	1	3	1	1	3	1	1	2	2	1	2	3	1	2	1	1	3	1	1	2	3	1	1	1	3	2	1	1	3	2	1	1	3	3	3	1	3	1	1	1	1	1	1	1	1	1
LG31	avgbs_220540	0	avgbs_220540	3	2	1	3	3	1	1	1	1	1	1	1	1	1	1	3	3	3	1	3	3	1	1	1	1	3	3	3	3	3	2	1	-	1	2	1	3	1	3	3	3	1	3	3	-	1
LG31	avgbs_5420	0.69	avgbs_5420	3	3	1	3	3	1	1	1	1	-	1	1	2	1	1	3	3	3	1	3	3	1	1	1	1	3	3	3	3	3	2	1	3	1	1	1	3	1	3	3	3	1	3	3	-	1
LG31	avgbs_89704	0.69	avgbs_89704	3	3	1	-	3	1	1	1	1	1	1	1	1	1	1	3	3	3	1	3	-	1	1	1	1	3	3	3	3	3	2	1	3	1	2	1	3	1	3	3	3	1	3	3	1	1
LG31	avgbs_204635	1.507	avgbs_204635	3	3	1	-	3	1	1	1	1	1	1	1	1	1	1	3	3	-	1	3	-	1	-	1	1	3	3	3	3	3	3	1	-	1	2	1	3	1	3	3	3	1	3	3	1	1
LG31	avgbs_204279	2.196	avgbs_204279	3	3	1	3	3	1	1	1	1	1	1	1	1	1	2	3	3	-	1	3	3	1	1	1	1	-	3	3	3	3	2	1	-	1	3	1	3	1	3	3	3	1	3	3	1	1
LG31	avgbs_201804	3.023	avgbs_201804	3	3	1	-	3	1	1	1	1	1	1	-	1	1	1	3	3	-	1	3	3	1	1	1	1	-	3	3	3	3	2	1	3	1	2	1	3	-	3	3	3	1	3	3	-	1
LG31	avgbs_213184	3.506	avgbs_213184	3	3	1	3	3	1	1	1	1	1	1	-	1	1	1	3	3	3	1	3	3	1	1	1	1	3	3	3	3	3	2	1	3	1	2	1	3	1	3	3	3	1	3	3	1	1
LG32	avgbs_205766	0	avgbs_205766	1	1	1	3	1	3	1	1	3	3	1	3	3	3	1	-	1	1	1	3	1	2	1	1	1	1	3	3	3	3	1	2	-	2	1	1	1	1	3	1	1	3	3	1	-	3
LG32	avgbs_202023	0.715	avgbs_202023	1	1	1	3	1	3	1	1	3	3	1	3	3	3	1	3	1	1	1	3	1	3	1	1	1	1	3	3	2	3	1	2	3	2	1	1	1	1	3	1	1	3	3	1	-	3
LG32	avgbs_37086	1.445	avgbs_37086	1	1	1	3	1	3	1	1	3	3	1	3	3	3	1	3	1	1	1	3	1	2	1	1	3	1	3	3	3	3	1	2	3	2	1	1	-	1	3	1	1	3	3	1	3	3
LG32	avgbs_217424	1.821	avgbs_217424	1	1	1	-	1	3	1	1	3	3	1	3	3	3	1	3	1	-	3	3	-	3	1	1	3	1	3	3	3	3	1	2	3	2	1	1	1	1	3	1	1	3	3	1	3	3
LG32	avgbs_202413	2.206	avgbs_202413	1	1	1	3	1	3	1	1	3	3	1	3	3	3	1	3	1	1	1	3	1	3	1	1	3	1	3	3	3	3	1	2	3	2	1	1	1	1	3	1	1	3	3	1	3	3
LG33	avgbs_124224	0	avgbs_124224	1	1	3	1	3	1	3	3	3	3	1	-	1	1	3	1	1	1	3	-	3	3	3	2	3	3	3	1	1	1	3	3	-	3	3	3	3	3	3	3	3	1	1	3	3	1
LG33	avgbs_204659	0.934	avgbs_204659	1	1	3	1	3	1	3	3	3	-	1	3	1	1	3	1	1	1	3	3	3	3	3	2	3	3	3	1	1	1	3	3	3	3	3	3	3	3	3	3	3	1	1	3	-	1
LG33	avgbs_59790	2.088	avgbs_59790	1	1	3	1	-	1	3	3	3	3	1	3	1	1	3	1	1	1	3	3	3	3	3	2	3	3	3	1	1	1	3	3	-	3	3	3	3	3	3	3	3	1	1	3	3	1
LG33	avgbs_107861	0	avgbs_107861	3	1	3	1	1	1	3	3	3	3	3	3	1	3	3	1	3	1	1	3	1	3	3	1	1	1	1	2	1	1	1	3	1	3	3	2	2	1	1	1	3	3	3	3	3	3
LG34	avgbs_81828	0.69	avgbs_81828	3	1	3	1	1	1	3	3	3	3	3	3	1	3	3	1	3	1	1	-	1	3	3	1	1	1	1	2	1	1	1	3	1	3	3	2	2	1	1	1	3	3	3	3	3	3
LG34	avgbs_237201	0.966	avgbs_237201	3	1	3	1	1	1	3	3	3	3	3	-	1	3	3	1	3	1	1	3	1	3	3	1	1	1	1	2	1	1	1	3	1	3	3	2	2	1	1	1	3	3	3	3	3	3
LG34	avgbs_238003	1.241	avgbs_238003	3	1	3	1	1	1	3	3	3	3	3	-	1	3	3	1	3	-	1	3	1	3	3	1	1	1	1	2	1	1	1	3	1	3	3	2	2	1	1	1	3	3	3	3	3	3
LG34	avgbs_60683	1.842	avgbs_60683	3	1	3	-	-	-	3	3	3	3	3	3	1	3	3	1	3	1	1	3	1	3	3	1	1	1	1	2	1	1	1	3	1	3	3	3	2	1	1	1	3	3	3	3	-	3
LG35	avgbs_221882	0	avgbs_221882	3	1	1	3	3	1	3	3	3	3	1	3	2	2	1	3	3	1	3	1	-	3	1	3	1	3	3	2	1	2	3	3	3	1	3	3	1	1	1	1	-	3	1	1	1	1
LG35	avgbs_122400	1.547	avgbs_122400	3	1	1	3	3	1	3	3	3	3	1	3	2	3	2	3	3	-	3	1	1	3	1	3	1	3	3	1	1	2	3	3	-	1	3	3	1	1	1	1	1	3	1	1	1	1
LG35	avgbs_61164	1.547	avgbs_61164	3	1	1	3	3	-	3	3	3	3	1	3	2	3	1	3	3	-	-	1	1	3	1	3	1	3	3	1	1	2	-	3	-	1	3	3	1	1	1	1	1	3	1	1	-	-
LG35	avgbs_7775	1.547	avgbs_7775	3	1	1	-	3	1	3	3	3	3	1	3	2	3	2	3	3	1	3	1	1	3	1	3	1	3	3	1	1	2	3	3	-	1	3	3	1	1	1	1	1	3	1	1	1	-
LG36	avgbs_93634	0	avgbs_93634	1	3	1	-	1	1	3	1	3	1	1	-	1	2	1	1	1	-	1	1	-	2	1	3	3	3	3	3	3	3	1	3	-	2	3	1	3	1	2	1	3	1	3	3	3	3
LG36	avgbs_247446	7.005	avgbs_247446	-	3	1	1	1	1	3	1	3	3	1	3	1	1	1	1	1	3	3	1	3	3	1	3	3	2	1	3	-	1	1	3	3	3	3	1	3	1	2	1	3	1	3	3	-	3
LG37	avgbs_221490	0	avgbs_221490	1	1	3	3	1	3	3	3	3	3	3	1	3	1	3	1	3	-	3	3	1	3	3	3	3	3	3	1	3	3	3	1	3	1	3	3	2	3	1	1	1	3	1	2	1	1
LG37	avgbs_235942	1.339	avgbs_235942	1	1	3	-	1	3	3	3	3	3	3	1	3	1	3	1	3	-	3	3	1	3	3	3	3	3	3	1	3	3	3	-	3	1	3	3	2	3	1	1	1	3	1	1	1	1
LG39	avgbs_200296	0	avgbs_200296	3	3	2	3	1	3	3	1	1	3	3	1	3	3	3	-	3	3	1	1	1	2	1	3	3	1	1	3	3	3	1	3	3	3	1	1	3	1	3	3	1	3	3	3	3	1
LG39	avgbs_200000	9.025	avgbs_200000	1	3	3	-	3	3	3	3	-	3	3	1	3	1	3	1	3	-	1	1	1	3	1	3	3	1	1	3	1	1	1	3	3	1	1	1	1	1	3	3	1	3	-	3	3	1
LG40	avgbs_216114	0	avgbs_216114	-	1	1	1	1	3	1	3	3	3	1	1	3	1	1	1	1	1	1	3	1	3	1	1	3	3	1	1	1	1	1	1	-	3	2	1	3	1	2	2	3	-	1	3	3	3
LG40	avgbs_85333	1.311	avgbs_85333	3	1	1	1	1	3	1	3	3	3	1	1	3	1	1	1	1	-	1	3	1	3	1	1	3	3	1	1	1	1	1	1	-	3	2	1	3	1	2	3	3	3	-	3	-	3
LG41	avgbs_79692	0	avgbs_79692	1	3	1	3	1	-	1	3	3	3	1	1	3	1	2	-	1	-	1	-	3	3	3	1	3	1	3	3	1	1	1	1	3	1	1	1	3	3	3	1	3	2	3	3	-	1
LG41	avgbs_213470	1.013	avgbs_213470	1	3	1	3	-	1	1	3	3	3	1	1	3	1	2	3	1	1	1	3	3	3	3	1	3	1	3	3	1	1	1	1	3	1	1	1	3	3	3	1	3	2	3	3	1	1
LG42	avgbs_124422	0	avgbs_124422	-	1	3	3	1	1	1	1	1	1	1	3	1	3	3	3	3	3	1	-	-	1	1	3	1	1	1	1	1	1	1	1	1	1	1	1	3	3	2	3	1	3	1	1	1	1
LG42	avgbs_110874	0.552	avgbs_110874	3	1	3	3	1	1	1	1	1	1	1	3	1	3	3	3	3	3	1	3	3	1	1	3	1	1	1	1	1	1	1	1	1	1	1	1	3	3	1	3	1	3	1	1	1	1
LG43	avgbs_238425	0	avgbs_238425	1	3	1	1	1	3	1	1	3	3	1	3	3	3	1	3	1	1	1	3	1	3	1	3	1	1	3	3	3	3	2	1	3	1	2	1	3	1	3	1	1	3	1	1	1	1
LG43	avgbs_26711	0	avgbs_26711	1	3	1	1	1	3	1	1	3	3	1	3	2	3	1	3	1	1	1	3	1	3	-	3	1	1	3	3	3	3	2	1	3	1	2	1	3	1	3	-	1	3	2	1	1	1
LG44	avgbs_4473	0	avgbs_4473	-	3	2	3	1	3	3	1	3	3	1	3	3	3	1	1	1	3	3	1	-	3	3	-	1	3	-	3	3	1	1	3	3	1	1	3	1	1	3	3	3	3	3	3	-	-
LG45	avgbs_206662	0	avgbs_206662	3	1	1	1	1	3	3	2	3	3	1	1	3	1	3	1	2	1	1	3	1	1	1	3	1	1	2	3	1	1	3	1	-	3	3	3	3	1	1	3	1	3	3	1	3	3
LG46	avgbs_44816	0	avgbs_44816	3	3	1	3	1	1	1	2	1	1	3	1	1	1	1	1	1	1	1	1	-	1	1	1	1	1	3	3	3	3	1	3	-	3	1	1	3	1	1	3	3	3	3	3	-	2
LG47	avgbs_224783	0	avgbs_224783	3	1	3	1	3	1	3	3	1	-	3	-	1	1	3	3	1	1	3	1	1	1	2	3	3	3	2	1	3	3	3	3	-	3	3	3	1	3	3	1	1	1	1	1	3	1
LG48	avgbs_214873	0	avgbs_214873	1	1	1	3	3	1	1	1	3	1	3	1	1	1	1	1	3	-	-	-	3	2	1	1	1	1	2	1	-	1	-	3	1	1	1	1	1	3	1	3	3	3	3	3	-	-
LG49	avgbs_220709	0	avgbs_220709	3	3	1	1	3	3	3	1	3	3	3	1	3	1	1	1	3	-	3	3	3	3	3	3	3	3	3	1	3	3	1	3	3	3	-	1	1	3	1	1	1	1	2	1	3	3
[truncated: 99 more columns]
