# Supplementary material for: Using Genotyping-By-Sequencing (GBS) for Genomic Discovery in Cultivated Oat
Source: PLoS One. 2014 Jul 21;9(7):e102448. doi: 10.1371/journal.pone.0102448 (PMC4105502; doi:10.1371/journal.pone.0102448)
Supplement: Table S4 — Raw reads statistics and key file for GBS pipeline. (XLSX) [file pone.0102448.s021.xlsx]

## Sheet: Table_of_Contents
Supplement for "Using genotyping-by-sequencing (GBS) for genomic discovery in cultivated oat" by Huang, Poland, Wight, Jackson, and Tinker, 2014.
This supplement provides details of GBS sequence reads and a key file for GBS pipeline analysis.
Contents of this file (by worksheet):
Sheet A	Details_of_flowcells	Sequence reads and details by flowcell
Sheet B	Details_by_lane	Sequence reads and details by sequencing lane
Sheet C	Details_by_taxa	Project membership and tag counts for all taxa analysed in this study
Sheet D	GBS_Key	Key file providing barcodes by sequencing lane for samples in this manuscript (required for UNEAK GBS pipeline)

## Sheet: A_Details_of_flowcells
Sheet A: Details_of_flowcells
This table shows details by flow cell for all sequencing of oat GBS samples performed to date.
Some flow cells are not used in the detailed analyses reported in this manuscript, but are shown here to provide an overall summary.
Raw sequence results can be downloaded from the NCBA SRA archive under the acession: SRP037730
http://www.ncbi.nlm.nih.gov/sra/?term=SRP037730
Date	PlateName	Plexity	Comments	Platform	Type	Cycles	Quality
2011-11-01	C01LHABXX	60	Pilot run for OxT	Illumina HiSeq	single-end	101	Phred+33 (Sanger)
2011-12-31	D0JBPACXX	60	Pilot run for OxT	Illumina HiSeq	single-end	101	Phred+33 (Sanger)
2012-03-05	D0CANACXX	96	Full plate	Illumina HiSeq	single-end	101	Phred+33 (Sanger)
2012-03-29	D0CNUACXX	96	Full plate	Illumina HiSeq	single-end	101	Phred+33 (Sanger)
2013-01-31	AC0KBPACXX	96	Low Reads, repeated as AC0KBPACXX	Illumina HiSeq	single-end	101	Phred+33 (Sanger)
2013-03-02	AD0TH2ACXX	96	Repeated from AC0KBPACXX	Illumina HiSeq	single-end	101	Phred+33 (Sanger)
2013-07-17	C0JWEACXX	96	Full plate	Illumina HiSeq 2500	single-end	101	Phred+33 (Sanger)

## Sheet: B_Details_by_lane
Sheet B: Details by Flowcell Lane
This table shows details by flow cell lane for all sequencing of oat GBS samples performed to date.
Some flow cells are not used in the detailed analyses reported in this manuscript, but are shown here to provide an overall summary of sequence and barcode
Flowcell	Lane	Plexity	Reads	Good Barcoded Reads	%
AC0KBPACXX	1	96	35792607	28965204	80.9251
AC0KBPACXX	2	96	30970985	25006098	80.7404
AC0KBPACXX	3	96	57995576	44646700	76.9829
AC0KBPACXX	5	96	70452333	58121429	82.4975
AC0KBPACXX	6	96	25412853	20214700	79.5452
AC0KBPACXX	7	96	78157963	60586182	77.5176
AC0KBPACXX	8	96	87419267	72994928	83.4998
AD0TH2ACXX	1	96	176074259	160211812	90.991
AD0TH2ACXX	2	96	135822629	111450588	82.056
AD0TH2ACXX	3	96	148800662	127956084	85.9916
AD0TH2ACXX	5	96	163135991	146133253	89.5776
AD0TH2ACXX	6	96	135292555	110640389	81.7786
AD0TH2ACXX	7	96	167908666	146134959	87.0324
AD0TH2ACXX	8	96	175954311	162335200	92.2599
C01LHABXX	5	60	79563526	73925343	92.9136
C0JWEACXX	1	96	240469842	200000000	83.1705
C0JWEACXX	2	96	249069857	190353306	76.4257
C0JWEACXX	3	96	239753958	184584111	76.989
C0JWEACXX	5	96	247154707	190627883	77.129
C0JWEACXX	6	96	235932844	184131304	78.0439
C0JWEACXX	7	96	216326900	158754888	73.3866
C0JWEACXX	8	96	234089037	180798083	77.2348
D0CANACXX	1	96	165459075	145974688	88.224
D0CANACXX	2	96	208433609	183564780	88.0687
D0CANACXX	3	96	197608506	158998252	80.4612
D0CANACXX	5	96	200356224	164199682	81.9539
D0CANACXX	6	96	204284409	156834028	76.7724
D0CANACXX	7	96	212379543	193862011	91.2809
D0CANACXX	8	96	207622342	185907738	89.5413
D0CNUACXX	1	96	200164631	179047677	89.4502
D0CNUACXX	2	96	203079260	156753019	77.1881
D0CNUACXX	3	96	213557039	185279590	86.7588
D0CNUACXX	5	96	211134522	163005780	77.2047
D0CNUACXX	6	96	208883698	200000000	95.7471
D0CNUACXX	7	96	208496647	199511661	95.6906
D0CNUACXX	8	96	208442518	200000000	95.9497
D0JBPACXX	4	60	136132068	128450095	94.357
D0JBPACXX	5	60	102793769	96332220	93.7141
Total			6320379188	5336293665
Average			1.66326e+08	1.40429e+08	84.4487
				0.8443

## Sheet: C_Details_by_taxa
Sheet C: GBS details by taxa
This table shows the number of tags present for each taxa based on the UNEAK pipeline results
Some samples are repeated as they are part of multiple projects
Taxa	Entry	ProjectName	GBS tag Count
T708	Birgitta	IOI_350	503875
T699	Alo	IOI_350	514362
T716	CROA_11	IOI_350	845555
T715	Coach	IOI_350	1088353
T714	Clintland 64	IOI_350	781055
T713	Charlton	IOI_350	681962
T712	Caracas	IOI_350	1024919
T711	Brawn	IOI_350	468320
T718	Doris	IOI_350	666776
T709	Boog	IOI_350	583985
T719	Dukat	IOI_350	650243
T707	AC Belmont	IOI_350	892922
T706	Belle	IOI_350	1058758
T704	Bakonyalja	IOI_350	341803
T703	Bajka	IOI_350	1010392
T702	Avesta	IOI_350	542384
T701	Ardo	IOI_350	466808
T737	Jumbo	IOI_350	432715
T710	Borowiak	IOI_350	215216
T727	Expo	IOI_350	459737
T659	Flaemingsprofi	IOI_350	1219351
T735	IA93227-1	IOI_350	822119
T734	IA91400-2-3	IOI_350	727142
T733	Hdaka	IOI_350	690280
T732	GK_Pillango	IOI_350	502764
T731	Flipper	IOI_350	558946
T730	Flaemingsstern	IOI_350	563682
T717	Detvan	IOI_350	588901
T728	Flaemingslord	IOI_350	629970
T698	Alf	IOI_350	655157
T726	Expander	IOI_350	684921
T725	Evita	IOI_350	658094
T724	Event	IOI_350	856763
T723	Eva_1	IOI_350	539098
T722	Edo	IOI_350	962879
T721	Edmund	IOI_350	829902
T720	Ebene	IOI_350	828712
T729	Flaemingsplus	IOI_350	431842
T667	Kwant	IOI_350	1142273
T700	Amigo	IOI_350	616907
T677	CIav 9231	IOI_350	1071910
T675	CIav 6200	IOI_350	621533
T674	CIav 6195	IOI_350	780939
T673	Baragan 114	IOI_350	1241599
T672	Aveia	IOI_350	1093274
T670	Skrzat	IOI_350	1190890
T679	FL Aura	IOI_350	1083193
T668	Neklan	IOI_350	1035260
T680	Korwood	IOI_350	1243019
T666	Komes	IOI_350	949392
T665	Kanton	IOI_350	1472464
T664	Ivory	IOI_350	853563
T663	Iltis	IOI_350	1243398
T662	IAH611-447	IOI_350	1682137
T661	Hamel	IOI_350	749412
T1329	CDC Pacer	IOI_350	497390
T669	Nelson	IOI_350	1160983
T688	PI 269-181	IOI_350	759723
T697	Akt	IOI_350	338090
T696	Aberglen	IOI_350	962057
T695	Abel (Mozart)	IOI_350	688993
T694	Victor	IOI_350	935351
T693	Vicar	IOI_350	643911
T692	Tartarian	IOI_350	870409
T691	Stanton	IOI_350	873207
T678	Early Mountain	IOI_350	724715
T689	Jordan (JMF)	IOI_350	435601
T738	Katri	IOI_350	746441
T687	PI 207012	IOI_350	682341
T686	Omskij 6922	IOI_350	571294
T685	Nakota	IOI_350	497744
T684	Marathon	IOI_350	631184
T683	Lokhovsky	IOI_350	782249
T682	Lochow 7770	IOI_350	945964
T681	Laurel	IOI_350	778620
T690	Pulawski	IOI_350	915368
T784	Ventura	IOI_350	735249
T776	Klein 69B	IOI_350	721889
T901	Leggett	IOI_350	1731718
T870	Lang	IOI_350	544613
T791	Kaufman	IOI_350	526678
T789	Kanota	IOI_350	709462
T788	Kangaroo	IOI_350	467532
T787	Jerry	IOI_350	267619
T908	Maldwyn	IOI_350	255174
T785	Verde	IOI_350	708739
T909	MAM 17-5	IOI_350	378992
T783	Ukraine	IOI_350	483017
T782	Trispernia	IOI_350	770405
T781	Santa Fe	IOI_350	1035425
T780	S.A. 6	IOI_350	947216
T779	red oat selection (CIav 3988)	IOI_350	890717
T778	Quincy No. 76-9-17	IOI_350	726402
T736	Irtysh_13	IOI_350	739144
T786	Jay	IOI_350	492144
T959	AC Morgan	IOI_350	867575
T1327	Otana	IOI_350	386975
T1325	OT586	IOI_350	503033
T1323	OT380	IOI_350	454953
T1254	Ogle	IOI_350	829326
T1209	OA1063-8	IOI_350	314327
T1014	Novojatkovo	IOI_350	251515
T1013	Noble-2	IOI_350	870354
T905	Lutz	IOI_350	366694
T960	Mortlock	IOI_350	489842
T775	Gemini	IOI_350	1018257
T957	MN841801-1	IOI_350	617655
T917	MN 811045	IOI_350	1509681
T2038	Z615-4	IOI_350	455140
T915	Melys	IOI_350	661527
T11	Aarre	IOI_350	347996
T912	Marion (Canada)	IOI_350	674774
T910	AC Marie	IOI_350	454885
T961	Morton	IOI_350	997813
T746	Mara	IOI_350	319041
T777	MN 843896	IOI_350	653830
T754	Petra	IOI_350	588858
T753	Pal	IOI_350	500589
T752	Pajaz	IOI_350	865643
T751	OT_289	IOI_350	472523
T750	OT_286	IOI_350	429458
T749	Orlik	IOI_350	321308
T756	Pony	IOI_350	670352
T747	Matra	IOI_350	356481
T757	Radius	IOI_350	509467
T745	Mantaro_15	IOI_350	884670
T744	Lvovskii_Rannii	IOI_350	745710
T743	Longchamp	IOI_350	292321
T742	Litoral	IOI_350	527820
T741	Lisbeth	IOI_350	666513
T740	Kolpashevskii	IOI_350	717389
T739	Kermit	IOI_350	701029
T748	Milton	IOI_350	780112
T765	Viker	IOI_350	992230
T774	Garry	IOI_350	898122
T773	Ceirch Llwyd	IOI_350	888669
T772	Atlas 14535	IOI_350	576685
T771	Amisade	IOI_350	648356
T770	Chernigovskij 27A	IOI_350	463924
T769	Zvolen	IOI_350	485635
T768	X466	IOI_350	1072094
T755	Pharao	IOI_350	240711
T766	Virma	IOI_350	644023
T658	Dragon	IOI_350	589290
T764	Ursus	IOI_350	1074714
T763	Skakun	IOI_350	756968
T762	Sisko	IOI_350	846541
T761	Sinelnikovski_1321	IOI_350	919753
T760	Sidabres	IOI_350	900437
T759	Sanova	IOI_350	228225
T758	Revisor	IOI_350	779556
T767	Winston	IOI_350	1064381
T438	HiFi	IOI_350	1025822
T398	Freddy	IOI_350	545880
T551	AC Baton	IOI_350	417443
T550	Whitestone	IOI_350	375268
T549	VAO-48	IOI_350	955077
T548	VAO-45	IOI_350	588927
T547	VAO-10	IOI_350	1448524
T545	IL9810145	IOI_350	1290754
T553	AC Stewart	IOI_350	428624
T501	IL02-8658	IOI_350	880150
T554	OA1188-1	IOI_350	1048518
T437	Hazel	IOI_350	1634205
T412	H927.1.6.1.x.x.24	IOI_350	1815301
T407	Goslin	IOI_350	666144
T404	Gem	IOI_350	801181
T402	Furlong	IOI_350	540653
T400	Fulghum	IOI_350	827767
T576	IL86-5262	IOI_350	865717
T543	IL86-5698-3	IOI_350	573087
T564	W00033	IOI_350	1044603
T660	Flaemingstip	IOI_350	680596
T573	IL00-7267	IOI_350	593972
T572	Capital	IOI_350	707315
T571	Starter	IOI_350	588496
T570	Richard	IOI_350	904048
T568	Powell	IOI_350	842674
T567	CDC Orrin	IOI_350	650669
T552	Robert	IOI_350	827483
T565	CIav 2014	IOI_350	545186
T396	Ford Early Giant	IOI_350	380933
T563	W00032	IOI_350	618831
T562	Wisc. X-1588	IOI_350	1460916
T561	Webster	IOI_350	763169
T560	SW Kerstin	IOI_350	1012894
T559	Ivory (Nordsaat)	IOI_350	885479
T556	Sylva	IOI_350	1102890
T555	Sherwood	IOI_350	1026826
T566	Nora	IOI_350	887318
T28	Barra	IOI_350	1025577
T399	Freja	IOI_350	1128328
T66	Bullion	IOI_350	924551
T65	Buffalo	IOI_350	493386
T64	Buckskin	IOI_350	563280
T61	CDC Boyer	IOI_350	304956
T60	Bountiful	IOI_350	624366
T59	Boudrias	IOI_350	492472
T77	Centennial	IOI_350	483861
T29	Belinda	IOI_350	625432
T130	Chaps	IOI_350	432432
T25	CDC Baler	IOI_350	348891
T23	Aveny	IOI_350	1241793
T21	Aurora	IOI_350	588150
T20	Assiniboia/S42	IOI_350	429971
T19	Asencao	IOI_350	609302
T15	Akiyutaka	IOI_350	456110
T13	Ajax	IOI_350	919803
T57	Blaze	IOI_350	322640
T149	Coker 234	IOI_350	548215
T394	Florida 501	IOI_350	599684
T391	Flaemingsnova	IOI_350	462174
T374	Firth	IOI_350	820260
T373	Exeter	IOI_350	688472
T162	Drummond	IOI_350	367227
T161	Dominik (Bauer)	IOI_350	296953
T157	Dane	IOI_350	462722
T70	Calibre	IOI_350	551480
T155	Dal	IOI_350	1197304
T577	IL97-19239	IOI_350	1117483
T148	Coker 227	IOI_350	878010
T146	Clinton	IOI_350	1907589
T142	Clintford	IOI_350	484410
T139	Cilla	IOI_350	625859
T138	CIav 6209	IOI_350	537780
T132	Cherokee	IOI_350	379401
T131	Chernigovskij 27B	IOI_350	1015848
T156	CDC Dancer	IOI_350	350564
T627	Blanche du Vieux Moulin	IOI_350	1485117
T617	W00031	IOI_350	492976
T636	Astra	IOI_350	887284
T635	Newman	IOI_350	560892
T634	Riel	IOI_350	845519
T633	Puhti	IOI_350	864521
T632	Gerkules	IOI_350	732001
T630	Capa	IOI_350	436089
T638	Lampton	IOI_350	1063294
T628	Lamar	IOI_350	619712
T639	Chernigovskij	IOI_350	987212
T626	Pc68/5*Starter	IOI_350	402483
T625	OA516-2	IOI_350	410007
T624	AC Gwen	IOI_350	894228
T623	PI 258703	IOI_350	580119
T622	PI 258635	IOI_350	960039
T621	PI 258540B	IOI_350	594847
T575	IL2858-1	IOI_350	837206
T629	Silva selection	IOI_350	917210
T647	LAO-1055	IOI_350	596718
T657	Dominik	IOI_350	551268
T656	Chantilly	IOI_350	424579
T655	Chambord	IOI_350	955709
T654	Boxer	IOI_350	455591
T653	Black	IOI_350	438744
T652	AVE378	IOI_350	739152
T651	Auteuil	IOI_350	917997
T637	Cascade	IOI_350	638428
T649	Aragon	IOI_350	917489
T616	W00030	IOI_350	991378
T646	Rodney 0	IOI_350	573401
T645	WAOAT2134	IOI_350	848618
T644	WAOAT2133	IOI_350	563603
T643	OT2048	IOI_350	1128709
T642	OT2045	IOI_350	572333
T641	OT2040	IOI_350	863433
T640	NO58-2-75-26	IOI_350	836276
T650	Atego	IOI_350	328606
T587	Asb801 3-122	IOI_350	486780
T619	CIav602	IOI_350	370683
T595	Mascani	IOI_350	926410
T594	Roope	IOI_350	1319520
T593	Terra	IOI_350	790389
T592	AC Medallion	IOI_350	1125020
T591	Coker 833	IOI_350	494788
T590	AC Aylmer	IOI_350	404730
T597	SA99572	IOI_350	156529
T588	Pc100_temp	IOI_350	869214
T598	Pc101_temp	IOI_350	974004
T586	Millennium	IOI_350	1132040
T583	96-21Cn19	IOI_350	710013
T582	CDC Weaver	IOI_350	961874
T581	W95116	IOI_350	713375
T580	Veli	IOI_350	575050
T579	Spurs	IOI_350	803077
T578	Jordan	IOI_350	1122023
T589	AC Assiniboia	IOI_350	361365
T606	TAM O-312	IOI_350	267339
T615	UFRGS 9912002-2	IOI_350	465819
T614	Proat	IOI_350	893241
T613	LAO-612-039	IOI_350	509395
T612	Sutton	IOI_350	461446
T611	OA1197-2	IOI_350	808427
T610	OA1079-1	IOI_350	1224287
T609	Manotick	IOI_350	1232497
T596	N327-6	IOI_350	642734
T607	06FL328	IOI_350	544552
T916	MF9522-523	IOI_350	788637
T605	AC Francis	IOI_350	517995
T604	Hinoat	IOI_350	625726
T603	VAO-46	IOI_350	663747
T602	VAO-22	IOI_350	985395
T601	Amagalon/4*Ogle	IOI_350	615286
T600	Pc98_temp	IOI_350	496906
T599	Pc97_temp	IOI_350	281319
T608	06FL930	IOI_350	967270
T913	Matilda	IOI_350	598837
T1548	AC Ronald	IOI_350	404052
T1546	Robust	IOI_350	1288443
T1543	Red Rustproof	IOI_350	1298391
T1758	Urano	IOI_350	1503945
T1537	Pusa Hybrid G	IOI_350	889872
T1536	Provena	IOI_350	738967
T1549	Russell	IOI_350	351366
T1534	Prescott	IOI_350	998398
T1544	AC Rigodon	IOI_350	638941
T1762	VAO-44	IOI_350	1792318
T1765	Victoria	IOI_350	512039
T1766	Vista	IOI_350	499165
T1427	Pg11	IOI_350	742585
T1912	WAOAT2132	IOI_350	321072
T1428	Pg16	IOI_350	811954
T1432	AC Pinnacle	IOI_350	510197
T1535	CDC ProFi	IOI_350	252954
T1622	Triple Crown	IOI_350	392716
T1752	Ukraine reselectio	IOI_350	881007
T1746	UFRGS 930605	IOI_350	756533
T1745	UFRGS 881971	IOI_350	842954
T1744	UFRGS 8	IOI_350	600421
T1541	Ranch	IOI_350	438739
T1625	Troy	IOI_350	372391
T1576	Salomon	IOI_350	1083585
T1613	TAM-O397	IOI_350	432844
T1612	TAM O-301	IOI_350	686830
T1590	Sun II-1	IOI_350	637775
T1587	Stout	IOI_350	1160189
T1586	CDC Sol-Fi	IOI_350	344391
T1585	CDC SO-1	IOI_350	513802
T1592	SW Betania	IOI_350	358604
T1577	Sang	IOI_350	510706
T1582	Shadow	IOI_350	735509
T1581	Sesqui	IOI_350	637672
T789	Kanota	KxO	709462
T1254	Ogle	KxO	829326
T792	KO.001	KxO	813993
T793	KO.002	KxO	344840
T794	KO.003	KxO	1569908
T795	KO.004	KxO	1168289
T796	KO.005	KxO	629682
T797	KO.009	KxO	837297
T798	KO.010	KxO	1500033
T799	KO.011	KxO	289398
T800	KO.012	KxO	439447
T801	KO.014	KxO	1716666
T802	KO.015	KxO	948026
T803	KO.020	KxO	550028
T804	KO.022	KxO	108097
T805	KO.023	KxO	476692
T806	KO.024	KxO	1246373
T807	KO.026	KxO	401034
T808	KO.027	KxO	787581
T809	KO.028	KxO	901178
T810	KO.030	KxO	494398
T811	KO.031	KxO	664721
T812	KO.032	KxO	565338
T813	KO.033	KxO	581229
T814	KO.035	KxO	647556
T815	KO.036	KxO	76782
T816	KO.037	KxO	596594
T817	KO.038	KxO	911656
T818	KO.040	KxO	616660
T819	KO.043	KxO	696516
T820	KO.044	KxO	360577
T821	KO.045	KxO	607308
T822	KO.046	KxO	618534
T823	KO.048	KxO	573368
T824	KO.049	KxO	770848
T825	KO.050	KxO	421901
T826	KO.051	KxO	612277
T827	KO.052	KxO	851284
T828	KO.053	KxO	692951
T829	KO.056	KxO	398935
T830	KO.058	KxO	173046
T831	KO.059	KxO	60196
T832	KO.060	KxO	689198
T833	KO.061	KxO	466227
T834	KO.062	KxO	2638123
T835	KO.063	KxO	168734
T836	KO.065	KxO	560402
T837	KO.066	KxO	92297
T838	KO.069	KxO	240111
T839	KO.070	KxO	395744
T840	KO.072	KxO	347969
T841	KO.074	KxO	402156
T842	KO.075	KxO	639742
T843	KO.077	KxO	652380
T1762	VAO-44	VxL	1792318
T901	Leggett	VxL	1731718
T1767	VL.001	VxL	706244
T1828	VL.002	VxL	1285638
T1837	VL.003	VxL	1239951
T1848	VL.004	VxL	496533
T1859	VL.005	VxL	693711
T1869	VL.006	VxL	668838
T1879	VL.007	VxL	955423
T1890	VL.008	VxL	1091593
T1901	VL.009	VxL	590812
T1768	VL.010	VxL	591595
T1777	VL.011	VxL	813364
T1788	VL.012	VxL	494472
T1797	VL.013	VxL	1085283
T1807	VL.014	VxL	875861
T1817	VL.015	VxL	874478
T1824	VL.016	VxL	574096
T1825	VL.017	VxL	1091436
T1826	VL.018	VxL	324950
T1827	VL.019	VxL	647862
T1829	VL.020	VxL	510670
T1830	VL.021	VxL	497313
T1831	VL.023	VxL	945066
T1832	VL.025	VxL	792260
T1833	VL.026	VxL	1194502
T1834	VL.027	VxL	678843
T1835	VL.028	VxL	719403
T1836	VL.029	VxL	958670
T1838	VL.030	VxL	1019073
T1839	VL.031	VxL	707571
T1840	VL.032	VxL	1368557
T1841	VL.033	VxL	651035
T1842	VL.034	VxL	979886
T1843	VL.035	VxL	366619
T1844	VL.036	VxL	873095
T1845	VL.037	VxL	800346
T1846	VL.038	VxL	840084
T1847	VL.039	VxL	828144
T1849	VL.040	VxL	807537
T1850	VL.041	VxL	931247
T1851	VL.042	VxL	654343
T1852	VL.043	VxL	779133
T1853	VL.044	VxL	924440
T1854	VL.045	VxL	583704
T1855	VL.046	VxL	935430
T1856	VL.047	VxL	367230
T1857	VL.048	VxL	741140
T1858	VL.049	VxL	388435
T1860	VL.050	VxL	590612
T1861	VL.051	VxL	836395
T1862	VL.052	VxL	362623
T1863	VL.053	VxL	811517
T1864	VL.054	VxL	347101
T1865	VL.055	VxL	912652
T1866	VL.057	VxL	257292
T1867	VL.058	VxL	359180
T1868	VL.059	VxL	750085
T1870	VL.060	VxL	361564
T1871	VL.061	VxL	570757
T1872	VL.062	VxL	457132
T1873	VL.063	VxL	985771
T1874	VL.064	VxL	492540
T1875	VL.065	VxL	794060
T1876	VL.066	VxL	530790
T1877	VL.067	VxL	1309374
T1878	VL.069	VxL	1023068
T1880	VL.070	VxL	907850
T1881	VL.071	VxL	306652
T1882	VL.072	VxL	1204622
T1883	VL.073	VxL	965028
T1884	VL.074	VxL	1226028
T1885	VL.075	VxL	1046229
T1886	VL.076	VxL	1080062
T1887	VL.077	VxL	1397399
T1888	VL.078	VxL	435665
T1889	VL.079	VxL	1177354
T1891	VL.080	VxL	1009099
T1892	VL.081	VxL	800661
T1893	VL.082	VxL	622634
T1894	VL.083	VxL	844938
T1895	VL.084	VxL	1008267
T1896	VL.085	VxL	815493
T1897	VL.086	VxL	1015445
T1898	VL.087	VxL	1300231
T1899	VL.088	VxL	1475099
T1900	VL.068	VxL	674804
T1902	VL.090	VxL	835486
T1903	VL.091	VxL	851703
T1904	VL.092	VxL	761232
T1905	VL.093	VxL	894748
T1906	VL.094	VxL	750680
T1907	VL.095	VxL	906689
T1908	VL.096	VxL	1023486
T1909	VL.097	VxL	476875
T1910	VL.098	VxL	1470430
T1911	VL.099	VxL	892207
T1769	VL.100	VxL	1155030
T1770	VL.102	VxL	850063
T1771	VL.103	VxL	1124910
T1772	VL.104	VxL	915517
T1773	VL.105	VxL	1077755
T1774	VL.106	VxL	482287
T1775	VL.108	VxL	783546
T1776	VL.109	VxL	770930
T1778	VL.110	VxL	544535
T1779	VL.111	VxL	681283
T1780	VL.112	VxL	786680
T1781	VL.113	VxL	370639
T1782	VL.114	VxL	1051152
T1783	VL.115	VxL	1586369
T1784	VL.116	VxL	835492
T1785	VL.117	VxL	452823
T1786	VL.118	VxL	454754
T1787	VL.119	VxL	382230
T1789	VL.120	VxL	731366
T1790	VL.122	VxL	1377222
T1791	VL.123	VxL	928543
T1792	VL.125	VxL	863053
T1793	VL.126	VxL	735591
T1794	VL.127	VxL	933542
T1795	VL.128	VxL	897351
T1796	VL.129	VxL	695259
T1798	VL.131	VxL	977244
T1799	VL.132	VxL	927399
T1800	VL.133	VxL	661706
T1801	VL.134	VxL	618289
T1802	VL.135	VxL	1074474
T1803	VL.136	VxL	515040
T1804	VL.137	VxL	732871
T1805	VL.138	VxL	559237
T1806	VL.139	VxL	673600
T1808	VL.140	VxL	643009
T1809	VL.141	VxL	801784
T1810	VL.142	VxL	595006
T1811	VL.143	VxL	795988
T1812	VL.144	VxL	747123
T1813	VL.145	VxL	618024
T1814	VL.146	VxL	894369
T1815	VL.147	VxL	1052722
T1816	VL.148	VxL	978265
T1818	VL.150	VxL	472106
T1819	VL.151	VxL	918479
T1820	VL.152	VxL	659661
T1821	VL.153	VxL	947035
T1822	VL.154	VxL	818126
T1823	VL.155	VxL	805707
T1536	Provena	PxG	738967
T410	GS.7..MP.	PxG	723611
T1330	PG.001	PxG	772903
T1331	PG.002	PxG	603611
T1332	PG.003	PxG	828534
T1333	PG.004	PxG	828948
T1334	PG.005	PxG	914192
T1335	PG.006	PxG	471444
T1336	PG.007	PxG	1028486
T1337	PG.008	PxG	1610886
T1338	PG.009	PxG	513536
T1339	PG.010	PxG	595754
T1340	PG.011	PxG	744231
T1341	PG.012	PxG	644412
T1342	PG.014	PxG	202727
T1343	PG.015	PxG	707375
T1344	PG.016	PxG	501805
T1345	PG.017	PxG	1282165
T1346	PG.018	PxG	363842
T1347	PG.019	PxG	516259
T1348	PG.020	PxG	253980
T1349	PG.021	PxG	693305
T1350	PG.022	PxG	388723
T1351	PG.023	PxG	335155
T1352	PG.024	PxG	153630
T1353	PG.025	PxG	929771
T1354	PG.026	PxG	1008925
T1355	PG.027	PxG	609989
T1356	PG.028	PxG	312280
T1357	PG.029	PxG	618632
T1358	PG.030	PxG	272602
T1359	PG.031	PxG	379306
T1360	PG.032	PxG	515458
T1361	PG.033	PxG	494132
T1362	PG.034	PxG	1076187
T1363	PG.035	PxG	519959
T1364	PG.036	PxG	492631
T1365	PG.037	PxG	731394
T1366	PG.038	PxG	387756
T1367	PG.039	PxG	386607
T1368	PG.040	PxG	392503
T1369	PG.041	PxG	755672
T1370	PG.042	PxG	1054397
T1371	PG.043	PxG	678585
T1372	PG.044	PxG	432176
T1373	PG.045	PxG	355635
T1374	PG.046	PxG	233163
T1375	PG.047	PxG	575096
T1376	PG.048	PxG	500104
T1377	PG.049	PxG	585281
T1378	PG.050	PxG	644796
T1379	PG.051	PxG	796594
T1380	PG.052	PxG	379246
T1381	PG.053	PxG	448753
T1382	PG.054	PxG	621870
T1383	PG.055	PxG	222923
T1384	PG.056	PxG	918018
T1385	PG.057	PxG	759838
T1386	PG.058	PxG	771099
T1387	PG.059	PxG	940592
T1388	PG.060	PxG	422809
T1389	PG.061	PxG	292967
T1390	PG.062	PxG	788662
T1391	PG.063	PxG	489376
T1392	PG.064	PxG	623298
T1393	PG.065	PxG	1338073
T1394	PG.066	PxG	482601
T1395	PG.067	PxG	656620
T1396	PG.068	PxG	681130
T1397	PG.069	PxG	493850
T1398	PG.070	PxG	649761
T1399	PG.071	PxG	320671
T1400	PG.072	PxG	701651
T1401	PG.073	PxG	914168
T1402	PG.074	PxG	713282
T1403	PG.075	PxG	659305
T1404	PG.076	PxG	850833
T1405	PG.077	PxG	352832
T1406	PG.078	PxG	497257
T1407	PG.079	PxG	780796
T1408	PG.080	PxG	1041166
T1409	PG.081	PxG	1016745
T1410	PG.082	PxG	845917
T1411	PG.083	PxG	810235
T1412	PG.084	PxG	642486
T1413	PG.085	PxG	739043
T1414	PG.086	PxG	660840
T1415	PG.087	PxG	876678
T1416	PG.088	PxG	895945
T1417	PG.089	PxG	683640
T1418	PG.090	PxG	801827
T1419	PG.091	PxG	952671
T1420	PG.092	PxG	1123875
T1421	PG.093	PxG	889861
T1422	PG.094	PxG	965113
T1423	PG.095	PxG	1095155
T1424	PG.096	PxG	1301845
T1425	PG.097	PxG	342628
T1426	PG.098	PxG	391235
T1327	Otana	OxP	386975
T1429	PI.269616..MP.	OxP	1050422
T1435	PO.002	OxP	623445
T1436	PO.003	OxP	612338
T1437	PO.005	OxP	356259
T1438	PO.006	OxP	636886
T1439	PO.007	OxP	801360
T1440	PO.008	OxP	776566
T1441	PO.010	OxP	385495
T1442	PO.012	OxP	335248
T1443	PO.013	OxP	503408
T1444	PO.014	OxP	1981197
T1445	PO.015	OxP	902936
T1446	PO.016	OxP	338464
T1447	PO.017	OxP	567927
T1448	PO.018	OxP	907963
T1449	PO.019	OxP	841304
T1450	PO.020	OxP	469290
T1451	PO.021	OxP	616668
T1452	PO.023	OxP	430736
T1453	PO.026	OxP	823338
T1454	PO.027	OxP	370709
T1455	PO.028	OxP	385925
T1456	PO.029	OxP	168269
T1457	PO.030	OxP	496684
T1458	PO.031	OxP	614661
T1459	PO.033	OxP	274755
T1460	PO.034	OxP	546117
T1461	PO.035	OxP	427316
T1462	PO.037	OxP	809811
T1463	PO.038	OxP	484334
T1464	PO.039	OxP	619682
T1465	PO.041	OxP	558487
T1466	PO.042	OxP	415035
T1467	PO.043	OxP	326399
T1468	PO.045	OxP	592640
T1469	PO.046	OxP	320446
T1470	PO.050	OxP	587213
T1471	PO.051	OxP	482781
T1472	PO.052	OxP	629558
T1473	PO.053	OxP	600704
T1474	PO.054	OxP	579317
T1475	PO.057	OxP	495145
T1476	PO.058	OxP	888034
T1477	PO.059	OxP	207497
T1478	PO.060	OxP	646038
T1479	PO.062	OxP	543828
T1480	PO.064	OxP	1260628
T1481	PO.065	OxP	1100811
T1482	PO.066	OxP	1082574
T1483	PO.071	OxP	565543
T1484	PO.072	OxP	564962
T1485	PO.074	OxP	424295
T1486	PO.075	OxP	154857
T1487	PO.076	OxP	642222
T1488	PO.077	OxP	763932
T1489	PO.078	OxP	614545
T1490	PO.079	OxP	424904
T1491	PO.081	OxP	180801
T1492	PO.082	OxP	123116
T1493	PO.083	OxP	396351
T1494	PO.084	OxP	608536
T1495	PO.085	OxP	473093
T1496	PO.086	OxP	795694
T1497	PO.087	OxP	313632
T1498	PO.088	OxP	198177
T1499	PO.089	OxP	376513
T1500	PO.092	OxP	1235703
T1501	PO.093	OxP	624238
T1502	PO.094	OxP	754159
T1503	PO.096	OxP	606836
T1504	PO.097	OxP	792067
T1505	PO.099	OxP	453162
T1506	PO.100	OxP	524660
T1507	PO.101	OxP	567159
T1508	PO.102	OxP	980911
T1509	PO.103	OxP	499780
T1510	PO.104	OxP	517358
T1511	PO.105	OxP	811371
T1512	PO.106	OxP	973532
T1513	PO.107	OxP	801140
T1514	PO.108	OxP	730810
T1515	PO.109	OxP	776631
T1516	PO.110	OxP	556490
T1517	PO.111	OxP	538689
T1518	PO.112	OxP	1151415
T1519	PO.113	OxP	928253
T1520	PO.114	OxP	993441
T1521	PO.115	OxP	582369
T1522	PO.117	OxP	563131
T1523	PO.118	OxP	866721
T1524	PO.119	OxP	824343
T1525	PO.120	OxP	848763
T1526	PO.122	OxP	944565
T1527	PO.123	OxP	964491
T1528	PO.124	OxP	1130753
T1529	PO.125	OxP	1058827
T1530	PO.126	OxP	801040
T1531	PO.127	OxP	946253
T1254	Ogle	OxT	829326
T1611	TAM	OxT	496204
T1612	TAM O-301	OxT	686830
T1258	OT.001	OxT	1080305
T1259	OT.002	OxT	1508016
T1260	OT.003	OxT	1124234
T1261	OT.004	OxT	1368230
T1262	OT.005	OxT	2174485
T1263	OT.006	OxT	1264936
T1264	OT.007	OxT	1030152
T1265	OT.008	OxT	2215283
T1266	OT.009	OxT	722251
T1267	OT.010	OxT	759750
T1268	OT.011	OxT	713870
T1269	OT.012	OxT	632558
T1270	OT.013	OxT	1616346
T1271	OT.014	OxT	1423466
T1272	OT.015	OxT	2035316
T1273	OT.016	OxT	1536438
T1274	OT.017	OxT	1340928
T1275	OT.019	OxT	467256
T1276	OT.020	OxT	744381
T1277	OT.021	OxT	1316802
T1278	OT.022	OxT	1903723
T1279	OT.023	OxT	1068608
T1280	OT.024	OxT	1845811
T1281	OT.025	OxT	1124480
T1282	OT.026	OxT	1816916
T1283	OT.027	OxT	1800616
T1284	OT.029	OxT	1065857
T1285	OT.030	OxT	579615
T1286	OT.031	OxT	1471870
T1287	OT.032	OxT	1032862
T1288	OT.033	OxT	1687480
T1289	OT.034	OxT	1171250
T1290	OT.036	OxT	1435095
T1291	OT.037	OxT	1249014
T1292	OT.038	OxT	2182845
T1293	OT.039	OxT	1726242
T1294	OT.040	OxT	690972
T1295	OT.041	OxT	1263958
T1296	OT.042	OxT	1126411
T1297	OT.045	OxT	1292360
T1298	OT.047	OxT	1753832
T1299	OT.048	OxT	477276
T1300	OT.049	OxT	748609
T1301	OT.050	OxT	1130281
T1302	OT.051	OxT	767916
T1303	OT.052	OxT	696633
T1304	OT.054	OxT	1804745
T1305	OT.055	OxT	1392676
T1306	OT.056	OxT	1185451
T1307	OT.057	OxT	726775
T1308	OT.058	OxT	1074874
T1309	OT.059	OxT	1073278
T1310	OT.060	OxT	1637672
T443	Hurdal	HxZ	3632
T2037	Z.595.7..MP.	HxZ	1723271
T444	HZ.001	HxZ	577899
T445	HZ.002	HxZ	337469
T446	HZ.003	HxZ	560467
T447	HZ.004	HxZ	806783
T448	HZ.005	HxZ	487823
T449	HZ.006	HxZ	749394
T450	HZ.007	HxZ	619098
T451	HZ.008	HxZ	384764
T452	HZ.009	HxZ	440307
T453	HZ.010	HxZ	107906
T454	HZ.011	HxZ	711153
T455	HZ.012	HxZ	290139
T456	HZ.013	HxZ	456055
T457	HZ.014	HxZ	642485
T458	HZ.015	HxZ	527136
T459	HZ.016	HxZ	562727
T460	HZ.017	HxZ	462060
T461	HZ.018	HxZ	1793614
T462	HZ.019	HxZ	578066
T463	HZ.020	HxZ	240458
T464	HZ.021	HxZ	514572
T465	HZ.022	HxZ	412897
T466	HZ.023	HxZ	362045
T467	HZ.024	HxZ	284527
T468	HZ.025	HxZ	444981
T469	HZ.026	HxZ	518679
T470	HZ.027	HxZ	400868
T471	HZ.028	HxZ	427749
T472	HZ.029	HxZ	324357
T473	HZ.030	HxZ	658372
T474	HZ.031	HxZ	357297
T475	HZ.032	HxZ	318844
T476	HZ.033	HxZ	463347
T477	HZ.034	HxZ	968075
T478	HZ.035	HxZ	484920
T479	HZ.036	HxZ	460071
T480	HZ.037	HxZ	244378
T481	HZ.038	HxZ	668047
T482	HZ.039	HxZ	436123
T483	HZ.040	HxZ	320005
T484	HZ.041	HxZ	432785
T485	HZ.042	HxZ	464771
T486	HZ.043	HxZ	523118
T487	HZ.044	HxZ	221344
T488	HZ.045	HxZ	402257
T489	HZ.047	HxZ	476435
T490	HZ.048	HxZ	518528
T491	HZ.049	HxZ	448609
T492	HZ.050	HxZ	787517
T493	HZ.051	HxZ	1715872
T494	HZ.052	HxZ	483402
T495	HZ.053	HxZ	178811
T496	HZ.054	HxZ	514020
T1586	CDC Sol-Fi	SxH	344391
T438	HiFi	SxH	1025822
T78	CH.006	SxH	545788
T79	CH.007	SxH	437241
T80	CH.008	SxH	213661
T81	CH.009	SxH	688950
T82	CH.010	SxH	507957
T83	CH.011	SxH	322186
T84	CH.012	SxH	336828
T85	CH.013	SxH	791594
T86	CH.014	SxH	363482
T87	CH.015	SxH	494246
T88	CH.016	SxH	493937
T89	CH.017	SxH	521331
T90	CH.018	SxH	476124
T91	CH.019	SxH	833952
T92	CH.020	SxH	519963
T93	CH.021	SxH	683281
T94	CH.022	SxH	452704
T95	CH.023	SxH	542344
T96	CH.024	SxH	799292
T97	CH.025	SxH	659707
T98	CH.026	SxH	406208
T99	CH.027	SxH	395165
T100	CH.028	SxH	1093291
T101	CH.029	SxH	625149
T102	CH.030	SxH	422107
T103	CH.031	SxH	647466
T104	CH.032	SxH	435338
T105	CH.033	SxH	375684
T106	CH.035	SxH	484572
T107	CH.036	SxH	805391
T108	CH.037	SxH	674317
T109	CH.039	SxH	693496
T110	CH.041	SxH	358298
T111	CH.042	SxH	402740
T112	CH.043	SxH	552824
T113	CH.044	SxH	451747
T114	CH.045	SxH	657165
T115	CH.046	SxH	2657784
T116	CH.047	SxH	363984
T117	CH.048	SxH	331272
T118	CH.049	SxH	304239
T119	CH.050	SxH	334201
T120	CH.051	SxH	483408
T121	CH.052	SxH	912695
T122	CH.053	SxH	250418
T123	CH.054	SxH	618742
T124	CH.059	SxH	571914
T125	CH.060	SxH	308759
T126	CH.061	SxH	140324
T127	CH.062	SxH	615162
T128	CH.063	SxH	227437
T129	CH.064	SxH	213622
Average			732396

## Sheet: D_GBS_Key
Sheet D: GBS Key file, for use in UNEAK or other GBS pipelines
This table shows barcodes and flowcells for each sample analysed in the manuscript
Some samples are repeated as they are part of multiple projects
Raw sequence results can be downloaded from the NCBA SRA archive under the acession: SRP037730
http://www.ncbi.nlm.nih.gov/sra/?term=SRP037730
flowcell	lane	barcode	Sample_name	Entry_Name	ProjectName
AC0KBPACXX	2	GTAGA	T706	Belle	IOI_350
AC0KBPACXX	2	TCGGCG	T703	Bajka	IOI_350
AC0KBPACXX	2	AATTAG	T709	Boog	IOI_350
AC0KBPACXX	2	GGATTG	T708	Birgitta	IOI_350
AC0KBPACXX	2	AACAGACATT	T708	Birgitta	IOI_350
AC0KBPACXX	2	TAGCTAT	T708	Birgitta	IOI_350
AC0KBPACXX	2	CACCA	T708	Birgitta	IOI_350
AC0KBPACXX	2	TGTCTCCT	T707	AC Belmont	IOI_350
AC0KBPACXX	2	TTATCCAT	T707	AC Belmont	IOI_350
AC0KBPACXX	2	GACGTGA	T709	Boog	IOI_350
AC0KBPACXX	2	GCCTACCT	T707	AC Belmont	IOI_350
AC0KBPACXX	2	TCTCT	T709	Boog	IOI_350
AC0KBPACXX	2	CCTTCG	T706	Belle	IOI_350
AC0KBPACXX	2	ACTAA	T706	Belle	IOI_350
AC0KBPACXX	2	CTCGTCG	T706	Belle	IOI_350
AC0KBPACXX	2	ATATAA	T704	Bakonyalja	IOI_350
AC0KBPACXX	2	AAGGA	T704	Bakonyalja	IOI_350
AC0KBPACXX	2	TGGCT	T704	Bakonyalja	IOI_350
AC0KBPACXX	2	TGATCGCT	T704	Bakonyalja	IOI_350
AC0KBPACXX	2	TTCGTT	T703	Bajka	IOI_350
AC0KBPACXX	2	ATGCT	T692	Tartarian	IOI_350
AC0KBPACXX	2	GAGGTCCT	T707	AC Belmont	IOI_350
AC0KBPACXX	2	TGTACGCA	T712	Caracas	IOI_350
AC0KBPACXX	2	GTTCACA	T714	Clintland 64	IOI_350
AC0KBPACXX	2	GCGAG	T714	Clintland 64	IOI_350
AC0KBPACXX	2	TGTATACAG	T714	Clintland 64	IOI_350
AC0KBPACXX	2	TGGCACAGA	T714	Clintland 64	IOI_350
AC0KBPACXX	2	TTGGCGCT	T713	Charlton	IOI_350
AC0KBPACXX	2	CCGTTCA	T713	Charlton	IOI_350
AC0KBPACXX	2	ATCTTA	T713	Charlton	IOI_350
AC0KBPACXX	2	CGTGGACAGT	T713	Charlton	IOI_350
AC0KBPACXX	2	CAGCGCAAGA	T709	Boog	IOI_350
AC0KBPACXX	2	ACTGCT	T712	Caracas	IOI_350
AC0KBPACXX	2	GTAAG	T703	Bajka	IOI_350
AC0KBPACXX	2	CAGCT	T712	Caracas	IOI_350
AC0KBPACXX	2	CGGCGGCCT	T711	Brawn	IOI_350
AC0KBPACXX	2	CGTCTG	T711	Brawn	IOI_350
AC0KBPACXX	2	ACAACT	T711	Brawn	IOI_350
AC0KBPACXX	2	TGTACCAG	T711	Brawn	IOI_350
AC0KBPACXX	2	CGTTGGT	T710	Borowiak	IOI_350
AC0KBPACXX	2	GACGGCA	T710	Borowiak	IOI_350
AC0KBPACXX	2	GGAACGA	T710	Borowiak	IOI_350
AC0KBPACXX	2	GCTCGCCAT	T710	Borowiak	IOI_350
AC0KBPACXX	2	TCTGA	T712	Caracas	IOI_350
AC0KBPACXX	2	GACACACT	T694	Victor	IOI_350
AC0KBPACXX	2	ATCTGCAACA	T703	Bajka	IOI_350
AC0KBPACXX	2	CTCGG	T697	Akt	IOI_350
AC0KBPACXX	2	CATACGCG	T696	Aberglen	IOI_350
AC0KBPACXX	2	TCTTGG	T696	Aberglen	IOI_350
AC0KBPACXX	2	GGCACGCAT	T696	Aberglen	IOI_350
AC0KBPACXX	2	TTGAA	T696	Aberglen	IOI_350
AC0KBPACXX	2	CGCGT	T695	Abel (Mozart)	IOI_350
AC0KBPACXX	2	GGTATA	T695	Abel (Mozart)	IOI_350
AC0KBPACXX	2	GGTGT	T697	Akt	IOI_350
AC0KBPACXX	2	GAATT	T695	Abel (Mozart)	IOI_350
AC0KBPACXX	2	CTATCACT	T697	Akt	IOI_350
AC0KBPACXX	2	CCTTGCCATT	T694	Victor	IOI_350
AC0KBPACXX	2	ATAGCGT	T694	Victor	IOI_350
AC0KBPACXX	2	AAGCG	T694	Victor	IOI_350
AC0KBPACXX	2	ATTCCAA	T693	Vicar	IOI_350
AC0KBPACXX	2	GAGCGACAT	T693	Vicar	IOI_350
AC0KBPACXX	2	TGGATA	T693	Vicar	IOI_350
AC0KBPACXX	2	TTCACG	T693	Vicar	IOI_350
AC0KBPACXX	2	TGTGGA	T692	Tartarian	IOI_350
AD0TH2ACXX	1	GAAGCA	T645	WAOAT2134	IOI_350
AC0KBPACXX	2	CCATAGA	T695	Abel (Mozart)	IOI_350
AC0KBPACXX	2	GGCCA	T700	Amigo	IOI_350
AC0KBPACXX	2	ACTGCGAT	T702	Avesta	IOI_350
AC0KBPACXX	2	CTTCAGA	T702	Avesta	IOI_350
AC0KBPACXX	2	ATAGACCG	T702	Avesta	IOI_350
AC0KBPACXX	2	ACCGA	T702	Avesta	IOI_350
AC0KBPACXX	2	GCGCTCA	T701	Ardo	IOI_350
AC0KBPACXX	2	CGTGACCT	T701	Ardo	IOI_350
AC0KBPACXX	2	AACAGCACT	T701	Ardo	IOI_350
AC0KBPACXX	2	AAGCAACT	T701	Ardo	IOI_350
AC0KBPACXX	2	GTGTT	T697	Akt	IOI_350
AC0KBPACXX	2	TAGTCCAT	T700	Amigo	IOI_350
AC0KBPACXX	2	GTGCTACATT	T715	Coach	IOI_350
AC0KBPACXX	2	TGTACA	T700	Amigo	IOI_350
AC0KBPACXX	2	TCTCCGT	T699	Alo	IOI_350
AC0KBPACXX	2	CTAAGCA	T699	Alo	IOI_350
AC0KBPACXX	2	CAATA	T699	Alo	IOI_350
AC0KBPACXX	2	ATAAGG	T699	Alo	IOI_350
AC0KBPACXX	2	CTGAACCA	T698	Alf	IOI_350
AC0KBPACXX	2	GGATA	T698	Alf	IOI_350
AC0KBPACXX	2	ATTAACAATT	T698	Alf	IOI_350
AC0KBPACXX	2	CTTGGCAG	T698	Alf	IOI_350
AC0KBPACXX	2	ATTAT	T700	Amigo	IOI_350
AC0KBPACXX	2	CTCTA	T729	Flaemingsplus	IOI_350
AC0KBPACXX	2	TGCTT	T715	Coach	IOI_350
AC0KBPACXX	2	TTGGAA	T731	Flipper	IOI_350
AC0KBPACXX	2	CTCTCGCAT	T731	Flipper	IOI_350
AC0KBPACXX	2	CCATCCAA	T730	Flaemingsstern	IOI_350
AC0KBPACXX	2	GGTATGAAT	T730	Flaemingsstern	IOI_350
AC0KBPACXX	2	ATGTACCG	T730	Flaemingsstern	IOI_350
AC0KBPACXX	2	GGTGCACATT	T730	Flaemingsstern	IOI_350
AC0KBPACXX	2	ACCAAG	T729	Flaemingsplus	IOI_350
AC0KBPACXX	2	GTTCGGT	T731	Flipper	IOI_350
AC0KBPACXX	2	AATGGCA	T729	Flaemingsplus	IOI_350
AC0KBPACXX	2	CAGAGGT	T732	GK_Pillango	IOI_350
AC0KBPACXX	2	ATATCGCCA	T728	Flaemingslord	IOI_350
AC0KBPACXX	2	TGGTCAAG	T728	Flaemingslord	IOI_350
AC0KBPACXX	2	ATAGG	T728	Flaemingslord	IOI_350
AC0KBPACXX	2	TTAGAG	T728	Flaemingslord	IOI_350
AC0KBPACXX	2	ACGCTAA	T727	Expo	IOI_350
AC0KBPACXX	2	TGTAG	T727	Expo	IOI_350
AC0KBPACXX	2	TAGCCAA	T727	Expo	IOI_350
AC0KBPACXX	2	CCGACG	T727	Expo	IOI_350
AC0KBPACXX	2	GTCGT	T726	Expander	IOI_350
AC0KBPACXX	2	CCTGCCA	T729	Flaemingsplus	IOI_350
AC0KBPACXX	2	CCGTGA	T734	IA91400-2-3	IOI_350
AC0KBPACXX	2	CCGAT	T737	Jumbo	IOI_350
AC0KBPACXX	2	GTGCG	T736	Irtysh_13	IOI_350
AC0KBPACXX	2	ATCAA	T736	Irtysh_13	IOI_350
AC0KBPACXX	2	AATAACCAA	T736	Irtysh_13	IOI_350
AC0KBPACXX	2	GCGTGCCAGA	T736	Irtysh_13	IOI_350
AC0KBPACXX	2	ACCGTCCAT	T735	IA93227-1	IOI_350
AC0KBPACXX	2	GCCAGACATT	T735	IA93227-1	IOI_350
AC0KBPACXX	2	GTAATACAG	T735	IA93227-1	IOI_350
AC0KBPACXX	2	TAAGACA	T731	Flipper	IOI_350
AC0KBPACXX	2	TTGAGACAG	T734	IA91400-2-3	IOI_350
AC0KBPACXX	2	GGCAT	T726	Expander	IOI_350
AC0KBPACXX	2	CTTGTAT	T734	IA91400-2-3	IOI_350
AC0KBPACXX	2	ACGCGCG	T734	IA91400-2-3	IOI_350
AC0KBPACXX	2	CATAAG	T733	Hdaka	IOI_350
AC0KBPACXX	2	AATGCAG	T733	Hdaka	IOI_350
AC0KBPACXX	2	TCGTCA	T733	Hdaka	IOI_350
AC0KBPACXX	2	GCGTACAAT	T733	Hdaka	IOI_350
AC0KBPACXX	2	GCCGCAAT	T732	GK_Pillango	IOI_350
AC0KBPACXX	2	TGAGA	T732	GK_Pillango	IOI_350
AC0KBPACXX	2	GTCATG	T732	GK_Pillango	IOI_350
AC0KBPACXX	2	GTCGCCT	T735	IA93227-1	IOI_350
AC0KBPACXX	2	GACTAACT	T717	Detvan	IOI_350
AC0KBPACXX	2	TGTTAGCT	T720	Ebene	IOI_350
AC0KBPACXX	2	ATGAGCAA	T720	Ebene	IOI_350
AC0KBPACXX	2	TATTGCAG	T719	Dukat	IOI_350
AC0KBPACXX	2	GTCCTGCCA	T719	Dukat	IOI_350
AC0KBPACXX	2	TAGTT	T719	Dukat	IOI_350
AC0KBPACXX	2	AACTGG	T719	Dukat	IOI_350
AC0KBPACXX	2	ATGGTGA	T718	Doris	IOI_350
AC0KBPACXX	2	TGTGACAAGA	T718	Doris	IOI_350
AC0KBPACXX	2	CGTCA	T726	Expander	IOI_350
AC0KBPACXX	2	CTCGCGG	T718	Doris	IOI_350
AC0KBPACXX	2	GTCACGA	T721	Edmund	IOI_350
AC0KBPACXX	2	CTACA	T717	Detvan	IOI_350
AC0KBPACXX	2	CGGTTGCAT	T717	Detvan	IOI_350
AC0KBPACXX	2	CGCACCAATT	T717	Detvan	IOI_350
AC0KBPACXX	2	ACTACAAT	T716	CROA_11	IOI_350
AC0KBPACXX	2	ACGACACA	T716	CROA_11	IOI_350
AC0KBPACXX	2	GAGTCACAAT	T716	CROA_11	IOI_350
AC0KBPACXX	2	GCAAGCCAT	T716	CROA_11	IOI_350
AC0KBPACXX	2	CATGG	T715	Coach	IOI_350
AC0KBPACXX	2	AACGCACATT	T692	Tartarian	IOI_350
AC0KBPACXX	2	TCGCG	T718	Doris	IOI_350
AC0KBPACXX	2	ACCAGGA	T723	Eva_1	IOI_350
AC0KBPACXX	2	AACTT	T715	Coach	IOI_350
AC0KBPACXX	2	TCACA	T725	Evita	IOI_350
AC0KBPACXX	2	CTAACGAAT	T725	Evita	IOI_350
AC0KBPACXX	2	TCACGGAAG	T725	Evita	IOI_350
AC0KBPACXX	2	TAGAG	T725	Evita	IOI_350
AC0KBPACXX	2	TCAGTAAT	T724	Event	IOI_350
AC0KBPACXX	2	GCGCAGAA	T724	Event	IOI_350
AC0KBPACXX	2	CCACTCA	T724	Event	IOI_350
AC0KBPACXX	2	CTTATG	T724	Event	IOI_350
AC0KBPACXX	2	GTTACA	T720	Ebene	IOI_350
AC0KBPACXX	2	GGCCTCG	T723	Eva_1	IOI_350
AC0KBPACXX	2	ATCTGACT	T720	Ebene	IOI_350
AC0KBPACXX	2	CGCCTCAT	T723	Eva_1	IOI_350
AC0KBPACXX	2	ATGATACG	T722	Edo	IOI_350
AC0KBPACXX	2	TGTATG	T722	Edo	IOI_350
AC0KBPACXX	2	GCGTCCT	T722	Edo	IOI_350
AC0KBPACXX	2	AACGACCACA	T722	Edo	IOI_350
AC0KBPACXX	2	GCGGA	T721	Edmund	IOI_350
AC0KBPACXX	2	GTAGGCA	T721	Edmund	IOI_350
AC0KBPACXX	2	CTTGA	T721	Edmund	IOI_350
AC0KBPACXX	2	TATCA	T726	Expander	IOI_350
AC0KBPACXX	2	CTGTTG	T723	Eva_1	IOI_350
AD0TH2ACXX	1	CACGGCCT	T659	Flaemingsprofi	IOI_350
AD0TH2ACXX	1	TGCCTA	T657	Dominik	IOI_350
AD0TH2ACXX	1	TTCTCA	T661	Hamel	IOI_350
AD0TH2ACXX	1	CCACAG	T661	Hamel	IOI_350
AD0TH2ACXX	1	GTAACG	T661	Hamel	IOI_350
AD0TH2ACXX	1	GGAGTCAAG	T661	Hamel	IOI_350
AD0TH2ACXX	1	GGTTG	T660	Flaemingstip	IOI_350
AD0TH2ACXX	1	ACCTG	T660	Flaemingstip	IOI_350
AD0TH2ACXX	1	CCGTACCACT	T660	Flaemingstip	IOI_350
AD0TH2ACXX	1	TCGTA	T662	IAH611-447	IOI_350
AD0TH2ACXX	1	ACTCCACG	T659	Flaemingsprofi	IOI_350
AD0TH2ACXX	1	CATAT	T662	IAH611-447	IOI_350
AD0TH2ACXX	1	CTTATCA	T659	Flaemingsprofi	IOI_350
AD0TH2ACXX	1	TCACTG	T659	Flaemingsprofi	IOI_350
AD0TH2ACXX	1	GAGACG	T658	Dragon	IOI_350
AD0TH2ACXX	1	CGCAACCAGT	T658	Dragon	IOI_350
AD0TH2ACXX	1	AAGGCCAACT	T658	Dragon	IOI_350
AD0TH2ACXX	1	TGACCG	T658	Dragon	IOI_350
AD0TH2ACXX	1	CAGACCAAGT	T657	Dominik	IOI_350
AD0TH2ACXX	1	AACGG	T657	Dominik	IOI_350
AC0KBPACXX	2	CGCCG	T692	Tartarian	IOI_350
AD0TH2ACXX	1	ACAGT	T660	Flaemingstip	IOI_350
AD0TH2ACXX	1	TAGGTG	T665	Kanton	IOI_350
AD0TH2ACXX	1	CATCTGCCG	T667	Kwant	IOI_350
AD0TH2ACXX	1	GGAGAGCAT	T667	Kwant	IOI_350
AD0TH2ACXX	1	CGCATG	T667	Kwant	IOI_350
AD0TH2ACXX	1	TACCT	T666	Komes	IOI_350
AD0TH2ACXX	1	TGCAGA	T666	Komes	IOI_350
AD0TH2ACXX	1	CAGTAA	T666	Komes	IOI_350
AD0TH2ACXX	1	CCTTA	T666	Komes	IOI_350
AD0TH2ACXX	1	TGTTGACG	T665	Kanton	IOI_350
AD0TH2ACXX	1	CACAACAAGT	T662	IAH611-447	IOI_350
AD0TH2ACXX	1	ACGATA	T665	Kanton	IOI_350
AD0TH2ACXX	1	AATCT	T656	Chantilly	IOI_350
AD0TH2ACXX	1	TAATTAA	T664	Ivory	IOI_350
AD0TH2ACXX	1	TATGT	T664	Ivory	IOI_350
AD0TH2ACXX	1	GCGCGAG	T664	Ivory	IOI_350
AD0TH2ACXX	1	CAGGTAA	T664	Ivory	IOI_350
AD0TH2ACXX	1	GAGCGCT	T663	Iltis	IOI_350
AD0TH2ACXX	1	GTGACACAT	T663	Iltis	IOI_350
AD0TH2ACXX	1	GTATTGACT	T663	Iltis	IOI_350
AD0TH2ACXX	1	GTTGGAAG	T663	Iltis	IOI_350
AD0TH2ACXX	1	TTCCA	T662	IAH611-447	IOI_350
AD0TH2ACXX	1	ACAACCAACT	T665	Kanton	IOI_350
AD0TH2ACXX	1	ACTGG	T647	LAO-1055	IOI_350
AD0TH2ACXX	1	TTGCTG	T657	Dominik	IOI_350
AD0TH2ACXX	1	GGACCGCAA	T650	Atego	IOI_350
AD0TH2ACXX	1	ACTGAG	T650	Atego	IOI_350
AD0TH2ACXX	1	ACGGTACT	T650	Atego	IOI_350
AD0TH2ACXX	1	CCGCA	T650	Atego	IOI_350
AD0TH2ACXX	1	GTCTCAACG	T649	Aragon	IOI_350
AD0TH2ACXX	1	GCTCTGCGA	T649	Aragon	IOI_350
AD0TH2ACXX	1	TGACGT	T649	Aragon	IOI_350
AD0TH2ACXX	1	GCGCCG	T651	Auteuil	IOI_350
AD0TH2ACXX	1	ATATT	T647	LAO-1055	IOI_350
AD0TH2ACXX	1	GCGCACT	T651	Auteuil	IOI_350
AD0TH2ACXX	1	GGCCTG	T647	LAO-1055	IOI_350
AD0TH2ACXX	1	CCTCG	T647	LAO-1055	IOI_350
AD0TH2ACXX	1	ACACAACA	T646	Rodney 0	IOI_350
AD0TH2ACXX	1	CTAACA	T646	Rodney 0	IOI_350
AD0TH2ACXX	1	CAGAGACATT	T646	Rodney 0	IOI_350
AD0TH2ACXX	1	AACGTGCCT	T646	Rodney 0	IOI_350
AD0TH2ACXX	1	CGCAAGA	T645	WAOAT2134	IOI_350
AD0TH2ACXX	1	CGCGCCG	T645	WAOAT2134	IOI_350
AD0TH2ACXX	2	GCGTACAAT	T733	Hdaka	IOI_350
AD0TH2ACXX	1	CTCAT	T649	Aragon	IOI_350
AD0TH2ACXX	1	TATAAGCAG	T654	Boxer	IOI_350
AD0TH2ACXX	1	TGCAA	T656	Chantilly	IOI_350
AD0TH2ACXX	1	GCACGAT	T656	Chantilly	IOI_350
AD0TH2ACXX	1	ACATGCCAG	T656	Chantilly	IOI_350
AD0TH2ACXX	1	GAGAT	T655	Chambord	IOI_350
AD0TH2ACXX	1	GATGGCCAT	T655	Chambord	IOI_350
AD0TH2ACXX	1	TGGCCAG	T655	Chambord	IOI_350
AD0TH2ACXX	1	ATTCA	T655	Chambord	IOI_350
AD0TH2ACXX	1	TTCAAGCAT	T654	Boxer	IOI_350
AD0TH2ACXX	1	TCGTGACAGT	T651	Auteuil	IOI_350
AD0TH2ACXX	1	TAGATGA	T654	Boxer	IOI_350
AD0TH2ACXX	1	ATGTG	T668	Neklan	IOI_350
AD0TH2ACXX	1	CCTGAGAA	T653	Black	IOI_350
AD0TH2ACXX	1	AATCGGAGG	T653	Black	IOI_350
AD0TH2ACXX	1	TCCGAG	T653	Black	IOI_350
AD0TH2ACXX	1	TCCGT	T653	Black	IOI_350
AD0TH2ACXX	1	CAGGCACAGA	T652	AVE378	IOI_350
AD0TH2ACXX	1	GGTAAGCA	T652	AVE378	IOI_350
AD0TH2ACXX	1	CAAGT	T652	AVE378	IOI_350
AD0TH2ACXX	1	AATTG	T652	AVE378	IOI_350
AD0TH2ACXX	1	GCACT	T651	Auteuil	IOI_350
AD0TH2ACXX	1	TGGAGCCT	T654	Boxer	IOI_350
AC0KBPACXX	2	CTCTCCAG	T683	Lokhovsky	IOI_350
AD0TH2ACXX	1	CCAGGA	T667	Kwant	IOI_350
AC0KBPACXX	2	GACAACT	T686	Omskij 6922	IOI_350
AC0KBPACXX	2	GAAGTG	T685	Nakota	IOI_350
AC0KBPACXX	2	AACTGAAG	T685	Nakota	IOI_350
AC0KBPACXX	2	CCAGGCAACA	T685	Nakota	IOI_350
AC0KBPACXX	2	ATCTCGT	T685	Nakota	IOI_350
AC0KBPACXX	2	TAATTG	T684	Marathon	IOI_350
AC0KBPACXX	2	CAGATA	T684	Marathon	IOI_350
AC0KBPACXX	2	GATTCA	T686	Omskij 6922	IOI_350
AC0KBPACXX	2	GATCAT	T684	Marathon	IOI_350
AC0KBPACXX	2	TAGCGGAT	T686	Omskij 6922	IOI_350
AC0KBPACXX	2	TGACGCCA	T683	Lokhovsky	IOI_350
AC0KBPACXX	2	CATCACAAG	T683	Lokhovsky	IOI_350
AC0KBPACXX	2	AACCTA	T683	Lokhovsky	IOI_350
AD0TH2ACXX	1	CGTTCA	T682	Lochow 7770	IOI_350
AD0TH2ACXX	1	CAATTGCT	T682	Lochow 7770	IOI_350
AD0TH2ACXX	1	GTACGGACG	T682	Lochow 7770	IOI_350
AD0TH2ACXX	1	CACGAG	T682	Lochow 7770	IOI_350
AD0TH2ACXX	1	TCAGAGAT	T681	Laurel	IOI_350
AD0TH2ACXX	1	AAGCAGA	T681	Laurel	IOI_350
AC0KBPACXX	2	TCCAG	T684	Marathon	IOI_350
AC0KBPACXX	2	TGTCAAT	T689	Jordan (JMF)	IOI_350
AC0KBPACXX	2	CGCAGACACT	T691	Stanton	IOI_350
AC0KBPACXX	2	GCGCTT	T691	Stanton	IOI_350
AC0KBPACXX	2	GAACTT	T691	Stanton	IOI_350
AC0KBPACXX	2	GGCTTA	T691	Stanton	IOI_350
AC0KBPACXX	2	TTGCGCT	T690	Pulawski	IOI_350
AC0KBPACXX	2	GGAGG	T690	Pulawski	IOI_350
AC0KBPACXX	2	TCCTGCT	T690	Pulawski	IOI_350
AC0KBPACXX	2	GGAAGACAT	T690	Pulawski	IOI_350
AC0KBPACXX	2	TGATAAT	T686	Omskij 6922	IOI_350
AC0KBPACXX	2	TTGCACCAG	T689	Jordan (JMF)	IOI_350
AD0TH2ACXX	1	GCTCCGA	T680	Korwood	IOI_350
AC0KBPACXX	2	CCGAACA	T689	Jordan (JMF)	IOI_350
AC0KBPACXX	2	ATAGAT	T688	PI 269-181	IOI_350
AC0KBPACXX	2	CAATCAT	T688	PI 269-181	IOI_350
AC0KBPACXX	2	GTCTTACT	T688	PI 269-181	IOI_350
AC0KBPACXX	2	TGGACACT	T688	PI 269-181	IOI_350
AC0KBPACXX	2	TATTCGCAT	T687	PI 207012	IOI_350
AC0KBPACXX	2	CAAGCCAATT	T687	PI 207012	IOI_350
AC0KBPACXX	2	ATCCTG	T687	PI 207012	IOI_350
AC0KBPACXX	2	CTCGCAA	T687	PI 207012	IOI_350
AC0KBPACXX	2	ACATCACCG	T689	Jordan (JMF)	IOI_350
AD0TH2ACXX	1	GCTGAA	T670	Skrzat	IOI_350
AD0TH2ACXX	1	CATTGA	T674	CIav 6195	IOI_350
AD0TH2ACXX	1	GAGCAA	T673	Baragan 114	IOI_350
AD0TH2ACXX	1	GTTAA	T673	Baragan 114	IOI_350
AD0TH2ACXX	1	CCAAGACAGT	T673	Baragan 114	IOI_350
AD0TH2ACXX	1	ATCCG	T673	Baragan 114	IOI_350
AD0TH2ACXX	1	AATAAGAGT	T672	Aveia	IOI_350
AD0TH2ACXX	1	TATTAGAA	T672	Aveia	IOI_350
AD0TH2ACXX	1	TTAGGA	T672	Aveia	IOI_350
AD0TH2ACXX	1	AATGTA	T681	Laurel	IOI_350
AD0TH2ACXX	1	TGTTACG	T670	Skrzat	IOI_350
AD0TH2ACXX	1	CTTCCGCAA	T674	CIav 6195	IOI_350
AD0TH2ACXX	1	ATACTGAG	T670	Skrzat	IOI_350
AD0TH2ACXX	1	AAGACGCT	T670	Skrzat	IOI_350
AD0TH2ACXX	1	CGCTCACACA	T669	Nelson	IOI_350
AD0TH2ACXX	1	ACGTT	T669	Nelson	IOI_350
AD0TH2ACXX	1	ACAGAAT	T669	Nelson	IOI_350
AD0TH2ACXX	1	ATCTGT	T669	Nelson	IOI_350
AD0TH2ACXX	1	GGACAG	T668	Neklan	IOI_350
AD0TH2ACXX	1	CCATG	T668	Neklan	IOI_350
AC0KBPACXX	2	TTACACA	T737	Jumbo	IOI_350
AD0TH2ACXX	1	TAGCAG	T672	Aveia	IOI_350
AD0TH2ACXX	1	GTTCT	T678	Early Mountain	IOI_350
AD0TH2ACXX	1	GGATGA	T668	Neklan	IOI_350
AD0TH2ACXX	1	CGTAGCAACA	T680	Korwood	IOI_350
AD0TH2ACXX	1	ATCGTACGT	T680	Korwood	IOI_350
AD0TH2ACXX	1	GAGTG	T680	Korwood	IOI_350
AD0TH2ACXX	1	CAACCACACA	T679	FL Aura	IOI_350
AD0TH2ACXX	1	GCGTAG	T679	FL Aura	IOI_350
AD0TH2ACXX	1	GGCGGACGA	T679	FL Aura	IOI_350
AD0TH2ACXX	1	TCTAACAAGT	T679	FL Aura	IOI_350
AD0TH2ACXX	1	CGTGTCA	T678	Early Mountain	IOI_350
AD0TH2ACXX	1	CTTAG	T674	CIav 6195	IOI_350
AD0TH2ACXX	1	ACAACGCAT	T678	Early Mountain	IOI_350
AD0TH2ACXX	1	CGGTG	T674	CIav 6195	IOI_350
AD0TH2ACXX	1	TGCCGCAT	T677	CIav 9231	IOI_350
AD0TH2ACXX	1	TTCTG	T677	CIav 9231	IOI_350
AD0TH2ACXX	1	TGAAGCAACT	T677	CIav 9231	IOI_350
AD0TH2ACXX	1	GGATGCCT	T677	CIav 9231	IOI_350
AD0TH2ACXX	1	TACAAG	T675	CIav 6200	IOI_350
AD0TH2ACXX	1	GCCTT	T675	CIav 6200	IOI_350
AD0TH2ACXX	1	TTATTACAT	T675	CIav 6200	IOI_350
AD0TH2ACXX	1	TCATT	T675	CIav 6200	IOI_350
AD0TH2ACXX	1	GGCGACA	T681	Laurel	IOI_350
AD0TH2ACXX	1	ACCTAA	T678	Early Mountain	IOI_350
AD0TH2ACXX	2	AAGCAACT	T701	Ardo	IOI_350
AD0TH2ACXX	2	TCTCCGT	T699	Alo	IOI_350
AD0TH2ACXX	2	TGGCT	T704	Bakonyalja	IOI_350
AD0TH2ACXX	2	GTAAG	T703	Bajka	IOI_350
AD0TH2ACXX	2	TTCGTT	T703	Bajka	IOI_350
AD0TH2ACXX	2	ATCTGCAACA	T703	Bajka	IOI_350
AD0TH2ACXX	2	TCGGCG	T703	Bajka	IOI_350
AD0TH2ACXX	2	ACCGA	T702	Avesta	IOI_350
AD0TH2ACXX	2	ACTGCGAT	T702	Avesta	IOI_350
AD0TH2ACXX	2	ATATAA	T704	Bakonyalja	IOI_350
AD0TH2ACXX	2	ATAGACCG	T702	Avesta	IOI_350
AD0TH2ACXX	2	TGATCGCT	T704	Bakonyalja	IOI_350
AD0TH2ACXX	2	GCGCTCA	T701	Ardo	IOI_350
AD0TH2ACXX	2	CGTGACCT	T701	Ardo	IOI_350
AD0TH2ACXX	2	AACAGCACT	T701	Ardo	IOI_350
AD0TH2ACXX	2	TGTACA	T700	Amigo	IOI_350
AD0TH2ACXX	2	ATTAT	T700	Amigo	IOI_350
AD0TH2ACXX	2	TAGTCCAT	T700	Amigo	IOI_350
AD0TH2ACXX	2	GGCCA	T700	Amigo	IOI_350
AD0TH2ACXX	2	CAATA	T699	Alo	IOI_350
AC0KBPACXX	2	AATGAACGA	T737	Jumbo	IOI_350
AD0TH2ACXX	2	CTTCAGA	T702	Avesta	IOI_350
AD0TH2ACXX	2	GGATTG	T708	Birgitta	IOI_350
AD0TH2ACXX	2	GCTCGCCAT	T710	Borowiak	IOI_350
AD0TH2ACXX	2	CGTTGGT	T710	Borowiak	IOI_350
AD0TH2ACXX	2	GACGGCA	T710	Borowiak	IOI_350
AD0TH2ACXX	2	GGAACGA	T710	Borowiak	IOI_350
AD0TH2ACXX	2	CAGCGCAAGA	T709	Boog	IOI_350
AD0TH2ACXX	2	TCTCT	T709	Boog	IOI_350
AD0TH2ACXX	2	GACGTGA	T709	Boog	IOI_350
AD0TH2ACXX	2	AATTAG	T709	Boog	IOI_350
AD0TH2ACXX	2	AAGGA	T704	Bakonyalja	IOI_350
AD0TH2ACXX	2	CACCA	T708	Birgitta	IOI_350
AD0TH2ACXX	2	CTAAGCA	T699	Alo	IOI_350
AD0TH2ACXX	2	AACAGACATT	T708	Birgitta	IOI_350
AD0TH2ACXX	2	GAGGTCCT	T707	AC Belmont	IOI_350
AD0TH2ACXX	2	GCCTACCT	T707	AC Belmont	IOI_350
AD0TH2ACXX	2	TGTCTCCT	T707	AC Belmont	IOI_350
AD0TH2ACXX	2	TTATCCAT	T707	AC Belmont	IOI_350
AD0TH2ACXX	2	ACTAA	T706	Belle	IOI_350
AD0TH2ACXX	2	CTCGTCG	T706	Belle	IOI_350
AD0TH2ACXX	2	GTAGA	T706	Belle	IOI_350
AD0TH2ACXX	2	CCTTCG	T706	Belle	IOI_350
AD0TH2ACXX	2	TAGCTAT	T708	Birgitta	IOI_350
AD0TH2ACXX	2	TCCTGCT	T690	Pulawski	IOI_350
AD0TH2ACXX	2	ATAAGG	T699	Alo	IOI_350
AD0TH2ACXX	2	ATTCCAA	T693	Vicar	IOI_350
AD0TH2ACXX	2	AACGCACATT	T692	Tartarian	IOI_350
AD0TH2ACXX	2	TGTGGA	T692	Tartarian	IOI_350
AD0TH2ACXX	2	CGCCG	T692	Tartarian	IOI_350
AD0TH2ACXX	2	ATGCT	T692	Tartarian	IOI_350
AD0TH2ACXX	2	GAACTT	T691	Stanton	IOI_350
AD0TH2ACXX	2	GGCTTA	T691	Stanton	IOI_350
AD0TH2ACXX	2	TGGATA	T693	Vicar	IOI_350
AD0TH2ACXX	2	GCGCTT	T691	Stanton	IOI_350
AD0TH2ACXX	2	GAGCGACAT	T693	Vicar	IOI_350
AD0TH2ACXX	2	GGAAGACAT	T690	Pulawski	IOI_350
AD0TH2ACXX	2	TTGCGCT	T690	Pulawski	IOI_350
AD0TH2ACXX	2	GGAGG	T690	Pulawski	IOI_350
AD0TH2ACXX	2	TGTCAAT	T689	Jordan (JMF)	IOI_350
AD0TH2ACXX	2	CCGAACA	T689	Jordan (JMF)	IOI_350
AD0TH2ACXX	2	ACATCACCG	T689	Jordan (JMF)	IOI_350
AD0TH2ACXX	2	TTGCACCAG	T689	Jordan (JMF)	IOI_350
AD0TH2ACXX	2	TGGACACT	T688	PI 269-181	IOI_350
AD0TH2ACXX	2	ATAGAT	T688	PI 269-181	IOI_350
AD0TH2ACXX	2	CGCAGACACT	T691	Stanton	IOI_350
AD0TH2ACXX	2	TTGAA	T696	Aberglen	IOI_350
AD0TH2ACXX	2	ATTAACAATT	T698	Alf	IOI_350
AD0TH2ACXX	2	CTTGGCAG	T698	Alf	IOI_350
AD0TH2ACXX	2	CTGAACCA	T698	Alf	IOI_350
AD0TH2ACXX	2	GGATA	T698	Alf	IOI_350
AD0TH2ACXX	2	GTGTT	T697	Akt	IOI_350
AD0TH2ACXX	2	CTCGG	T697	Akt	IOI_350
AD0TH2ACXX	2	CTATCACT	T697	Akt	IOI_350
AD0TH2ACXX	2	GGTGT	T697	Akt	IOI_350
AD0TH2ACXX	2	TTCACG	T693	Vicar	IOI_350
AD0TH2ACXX	2	GGCACGCAT	T696	Aberglen	IOI_350
AD0TH2ACXX	2	CGGCGGCCT	T711	Brawn	IOI_350
AD0TH2ACXX	2	CATACGCG	T696	Aberglen	IOI_350
AD0TH2ACXX	2	GGTATA	T695	Abel (Mozart)	IOI_350
AD0TH2ACXX	2	CCATAGA	T695	Abel (Mozart)	IOI_350
AD0TH2ACXX	2	GAATT	T695	Abel (Mozart)	IOI_350
AD0TH2ACXX	2	CGCGT	T695	Abel (Mozart)	IOI_350
AD0TH2ACXX	2	CCTTGCCATT	T694	Victor	IOI_350
AD0TH2ACXX	2	ATAGCGT	T694	Victor	IOI_350
AD0TH2ACXX	2	AAGCG	T694	Victor	IOI_350
AD0TH2ACXX	2	GACACACT	T694	Victor	IOI_350
AD0TH2ACXX	2	TCTTGG	T696	Aberglen	IOI_350
AD0TH2ACXX	2	TCACGGAAG	T725	Evita	IOI_350
AD0TH2ACXX	2	ACAACT	T711	Brawn	IOI_350
AD0TH2ACXX	2	TGTAG	T727	Expo	IOI_350
AD0TH2ACXX	2	TAGCCAA	T727	Expo	IOI_350
AD0TH2ACXX	2	GGCAT	T726	Expander	IOI_350
AD0TH2ACXX	2	GTCGT	T726	Expander	IOI_350
AD0TH2ACXX	2	CGTCA	T726	Expander	IOI_350
AD0TH2ACXX	2	TATCA	T726	Expander	IOI_350
AD0TH2ACXX	2	TAGAG	T725	Evita	IOI_350
AD0TH2ACXX	2	CCGACG	T727	Expo	IOI_350
AD0TH2ACXX	2	CTAACGAAT	T725	Evita	IOI_350
AD0TH2ACXX	2	TGGTCAAG	T728	Flaemingslord	IOI_350
AD0TH2ACXX	2	CTTATG	T724	Event	IOI_350
AD0TH2ACXX	2	TCAGTAAT	T724	Event	IOI_350
AD0TH2ACXX	2	GCGCAGAA	T724	Event	IOI_350
AD0TH2ACXX	2	CCACTCA	T724	Event	IOI_350
AD0TH2ACXX	2	CGCCTCAT	T723	Eva_1	IOI_350
AD0TH2ACXX	2	CTGTTG	T723	Eva_1	IOI_350
AD0TH2ACXX	2	GGCCTCG	T723	Eva_1	IOI_350
AD0TH2ACXX	2	ACCAGGA	T723	Eva_1	IOI_350
AD0TH2ACXX	2	AACGACCACA	T722	Edo	IOI_350
AD0TH2ACXX	2	TCACA	T725	Evita	IOI_350
AD0TH2ACXX	2	ATGTACCG	T730	Flaemingsstern	IOI_350
AD0TH2ACXX	2	CATAAG	T733	Hdaka	IOI_350
AD0TH2ACXX	2	TGAGA	T732	GK_Pillango	IOI_350
AD0TH2ACXX	2	GTCATG	T732	GK_Pillango	IOI_350
AD0TH2ACXX	2	CAGAGGT	T732	GK_Pillango	IOI_350
AD0TH2ACXX	2	GCCGCAAT	T732	GK_Pillango	IOI_350
AD0TH2ACXX	2	TAAGACA	T731	Flipper	IOI_350
AD0TH2ACXX	2	TTGGAA	T731	Flipper	IOI_350
AD0TH2ACXX	2	CTCTCGCAT	T731	Flipper	IOI_350
AD0TH2ACXX	2	ACGCTAA	T727	Expo	IOI_350
AD0TH2ACXX	2	GGTATGAAT	T730	Flaemingsstern	IOI_350
AD0TH2ACXX	2	GCGTCCT	T722	Edo	IOI_350
AD0TH2ACXX	2	GGTGCACATT	T730	Flaemingsstern	IOI_350
AD0TH2ACXX	2	CCATCCAA	T730	Flaemingsstern	IOI_350
AD0TH2ACXX	2	CCTGCCA	T729	Flaemingsplus	IOI_350
AD0TH2ACXX	2	AATGGCA	T729	Flaemingsplus	IOI_350
AD0TH2ACXX	2	CTCTA	T729	Flaemingsplus	IOI_350
AD0TH2ACXX	2	ACCAAG	T729	Flaemingsplus	IOI_350
AD0TH2ACXX	2	ATAGG	T728	Flaemingslord	IOI_350
AD0TH2ACXX	2	TTAGAG	T728	Flaemingslord	IOI_350
AD0TH2ACXX	2	ATATCGCCA	T728	Flaemingslord	IOI_350
AD0TH2ACXX	2	GTTCGGT	T731	Flipper	IOI_350
AD0TH2ACXX	2	CCGTTCA	T713	Charlton	IOI_350
AD0TH2ACXX	2	GCAAGCCAT	T716	CROA_11	IOI_350
AD0TH2ACXX	2	ACTACAAT	T716	CROA_11	IOI_350
AD0TH2ACXX	2	GTGCTACATT	T715	Coach	IOI_350
AD0TH2ACXX	2	AACTT	T715	Coach	IOI_350
AD0TH2ACXX	2	TGCTT	T715	Coach	IOI_350
AD0TH2ACXX	2	CATGG	T715	Coach	IOI_350
AD0TH2ACXX	2	GCGAG	T714	Clintland 64	IOI_350
AD0TH2ACXX	2	TGTATACAG	T714	Clintland 64	IOI_350
AD0TH2ACXX	2	ATGATACG	T722	Edo	IOI_350
AD0TH2ACXX	2	GTTCACA	T714	Clintland 64	IOI_350
AD0TH2ACXX	2	GACTAACT	T717	Detvan	IOI_350
AD0TH2ACXX	2	ATCTTA	T713	Charlton	IOI_350
AD0TH2ACXX	2	CGTGGACAGT	T713	Charlton	IOI_350
AD0TH2ACXX	2	TTGGCGCT	T713	Charlton	IOI_350
AD0TH2ACXX	2	CAGCT	T712	Caracas	IOI_350
AD0TH2ACXX	2	TCTGA	T712	Caracas	IOI_350
AD0TH2ACXX	2	ACTGCT	T712	Caracas	IOI_350
AD0TH2ACXX	2	TGTACGCA	T712	Caracas	IOI_350
AD0TH2ACXX	2	TGTACCAG	T711	Brawn	IOI_350
AD0TH2ACXX	2	CTCGCAA	T687	PI 207012	IOI_350
AD0TH2ACXX	2	TGGCACAGA	T714	Clintland 64	IOI_350
AD0TH2ACXX	2	AACTGG	T719	Dukat	IOI_350
AD0TH2ACXX	2	CGTCTG	T711	Brawn	IOI_350
AD0TH2ACXX	2	GTCACGA	T721	Edmund	IOI_350
AD0TH2ACXX	2	GCGGA	T721	Edmund	IOI_350
AD0TH2ACXX	2	GTAGGCA	T721	Edmund	IOI_350
AD0TH2ACXX	2	CTTGA	T721	Edmund	IOI_350
AD0TH2ACXX	2	ATGAGCAA	T720	Ebene	IOI_350
AD0TH2ACXX	2	ATCTGACT	T720	Ebene	IOI_350
AD0TH2ACXX	2	GTTACA	T720	Ebene	IOI_350
AD0TH2ACXX	2	TGTTAGCT	T720	Ebene	IOI_350
AD0TH2ACXX	2	GAGTCACAAT	T716	CROA_11	IOI_350
AD0TH2ACXX	2	TAGTT	T719	Dukat	IOI_350
AD0TH2ACXX	2	ACGACACA	T716	CROA_11	IOI_350
AD0TH2ACXX	2	TATTGCAG	T719	Dukat	IOI_350
AD0TH2ACXX	2	TGTGACAAGA	T718	Doris	IOI_350
AD0TH2ACXX	2	TCGCG	T718	Doris	IOI_350
AD0TH2ACXX	2	CTCGCGG	T718	Doris	IOI_350
AD0TH2ACXX	2	ATGGTGA	T718	Doris	IOI_350
AD0TH2ACXX	2	CTACA	T717	Detvan	IOI_350
AD0TH2ACXX	2	CGGTTGCAT	T717	Detvan	IOI_350
AD0TH2ACXX	2	CGCACCAATT	T717	Detvan	IOI_350
AD0TH2ACXX	2	TGTATG	T722	Edo	IOI_350
AD0TH2ACXX	2	GTCCTGCCA	T719	Dukat	IOI_350
AC0KBPACXX	2	CGCAACCAGT	T751	OT_289	IOI_350
AC0KBPACXX	2	TGTGAGG	T759	Sanova	IOI_350
AC0KBPACXX	2	CCGTACCACT	T753	Pal	IOI_350
AC0KBPACXX	2	ACAGT	T753	Pal	IOI_350
AC0KBPACXX	2	GGTTG	T753	Pal	IOI_350
AC0KBPACXX	2	CACGGCCT	T752	Pajaz	IOI_350
AC0KBPACXX	2	CTTATCA	T752	Pajaz	IOI_350
AC0KBPACXX	2	TCACTG	T752	Pajaz	IOI_350
AC0KBPACXX	2	ACTCCACG	T752	Pajaz	IOI_350
AC0KBPACXX	2	TTCTCA	T754	Petra	IOI_350
AC0KBPACXX	2	GAGACG	T751	OT_289	IOI_350
AC0KBPACXX	2	GGAGTCAAG	T754	Petra	IOI_350
AC0KBPACXX	2	AAGGCCAACT	T751	OT_289	IOI_350
AC0KBPACXX	2	TGCCTA	T750	OT_286	IOI_350
AC0KBPACXX	2	CAGACCAAGT	T750	OT_286	IOI_350
AC0KBPACXX	2	AACGG	T750	OT_286	IOI_350
AC0KBPACXX	2	TTGCTG	T750	OT_286	IOI_350
AC0KBPACXX	2	ACATGCCAG	T749	Orlik	IOI_350
AC0KBPACXX	2	AATCT	T749	Orlik	IOI_350
AC0KBPACXX	2	TGCAA	T749	Orlik	IOI_350
AC0KBPACXX	2	GCACGAT	T749	Orlik	IOI_350
AC0KBPACXX	2	TGACCG	T751	OT_289	IOI_350
AC0KBPACXX	2	GTATTGACT	T757	Radius	IOI_350
AD0TH2ACXX	2	CAATCAT	T688	PI 269-181	IOI_350
AC0KBPACXX	2	CTCGTGT	T759	Sanova	IOI_350
AC0KBPACXX	2	GCTCA	T759	Sanova	IOI_350
AC0KBPACXX	2	TAATTAA	T758	Revisor	IOI_350
AC0KBPACXX	2	TATGT	T758	Revisor	IOI_350
AC0KBPACXX	2	CAGGTAA	T758	Revisor	IOI_350
AC0KBPACXX	2	GCGCGAG	T758	Revisor	IOI_350
AC0KBPACXX	2	GAGCGCT	T757	Radius	IOI_350
AC0KBPACXX	2	ACCTG	T753	Pal	IOI_350
AC0KBPACXX	2	GTTGGAAG	T757	Radius	IOI_350
AC0KBPACXX	2	GATGGCCAT	T748	Milton	IOI_350
AC0KBPACXX	2	CATAT	T756	Pony	IOI_350
AC0KBPACXX	2	TTCCA	T756	Pony	IOI_350
AC0KBPACXX	2	CACAACAAGT	T756	Pony	IOI_350
AC0KBPACXX	2	TCGTA	T756	Pony	IOI_350
AC0KBPACXX	2	TCCTCACAT	T755	Pharao	IOI_350
C0JWEACXX	8	TGCA	T65	Buffalo	IOI_350
AC0KBPACXX	2	ACGATCCG	T755	Pharao	IOI_350
AC0KBPACXX	2	CCACAG	T754	Petra	IOI_350
AC0KBPACXX	2	GTAACG	T754	Petra	IOI_350
AC0KBPACXX	2	GTGACACAT	T757	Radius	IOI_350
AC0KBPACXX	2	ACACAACA	T740	Kolpashevskii	IOI_350
AC0KBPACXX	2	GCTCTGCGA	T742	Litoral	IOI_350
AC0KBPACXX	2	CTCAT	T742	Litoral	IOI_350
AC0KBPACXX	2	GTCTCAACG	T742	Litoral	IOI_350
AC0KBPACXX	2	GGCCTG	T741	Lisbeth	IOI_350
AC0KBPACXX	2	ACTGG	T741	Lisbeth	IOI_350
AC0KBPACXX	2	CCTCG	T741	Lisbeth	IOI_350
AC0KBPACXX	2	ATATT	T741	Lisbeth	IOI_350
AC0KBPACXX	2	CTAACA	T740	Kolpashevskii	IOI_350
AC0KBPACXX	2	ATTCA	T748	Milton	IOI_350
AC0KBPACXX	2	AACGTGCCT	T740	Kolpashevskii	IOI_350
AC0KBPACXX	2	ACTGAG	T743	Longchamp	IOI_350
AC0KBPACXX	2	CTGTGT	T739	Kermit	IOI_350
AC0KBPACXX	2	TGTGTGAT	T739	Kermit	IOI_350
AC0KBPACXX	2	ATGGCAA	T739	Kermit	IOI_350
AC0KBPACXX	2	ACACG	T739	Kermit	IOI_350
AC0KBPACXX	2	CCGTCACAGT	T738	Katri	IOI_350
AC0KBPACXX	2	CAGAA	T738	Katri	IOI_350
AC0KBPACXX	2	CGTCGCCACT	T738	Katri	IOI_350
AC0KBPACXX	2	TCCTCCA	T738	Katri	IOI_350
AD0TH2ACXX	1	ACACG	T644	WAOAT2133	IOI_350
AC0KBPACXX	2	CAGAGACATT	T740	Kolpashevskii	IOI_350
AC0KBPACXX	2	GGTAAGCA	T745	Mantaro_15	IOI_350
AC0KBPACXX	2	ACGATA	T760	Sidabres	IOI_350
AC0KBPACXX	2	TGGCCAG	T748	Milton	IOI_350
AC0KBPACXX	2	TATAAGCAG	T747	Matra	IOI_350
AC0KBPACXX	2	TGGAGCCT	T747	Matra	IOI_350
AC0KBPACXX	2	TTCAAGCAT	T747	Matra	IOI_350
AC0KBPACXX	2	TAGATGA	T747	Matra	IOI_350
AC0KBPACXX	2	TCCGT	T746	Mara	IOI_350
AC0KBPACXX	2	AATCGGAGG	T746	Mara	IOI_350
AC0KBPACXX	2	CCTGAGAA	T746	Mara	IOI_350
AC0KBPACXX	2	TGACGT	T742	Litoral	IOI_350
AC0KBPACXX	2	AATTG	T745	Mantaro_15	IOI_350
AC0KBPACXX	2	GGACCGCAA	T743	Longchamp	IOI_350
AC0KBPACXX	2	CAGGCACAGA	T745	Mantaro_15	IOI_350
AC0KBPACXX	2	CAAGT	T745	Mantaro_15	IOI_350
AC0KBPACXX	2	TCGTGACAGT	T744	Lvovskii_Rannii	IOI_350
AC0KBPACXX	2	GCGCACT	T744	Lvovskii_Rannii	IOI_350
AC0KBPACXX	2	GCACT	T744	Lvovskii_Rannii	IOI_350
AC0KBPACXX	2	GCGCCG	T744	Lvovskii_Rannii	IOI_350
AC0KBPACXX	2	ACGGTACT	T743	Longchamp	IOI_350
AC0KBPACXX	2	CCGCA	T743	Longchamp	IOI_350
AC0KBPACXX	2	GAGAT	T748	Milton	IOI_350
AC0KBPACXX	2	TCCGAG	T746	Mara	IOI_350
AC0KBPACXX	2	GCGTAG	T773	Ceirch Llwyd	IOI_350
AC0KBPACXX	2	CAGTGCCATT	T759	Sanova	IOI_350
AC0KBPACXX	2	GTACGGACG	T776	Klein 69B	IOI_350
AC0KBPACXX	2	AAGCAGA	T775	Gemini	IOI_350
AC0KBPACXX	2	GGCGACA	T775	Gemini	IOI_350
AC0KBPACXX	2	TCAGAGAT	T775	Gemini	IOI_350
AC0KBPACXX	2	AATGTA	T775	Gemini	IOI_350
AC0KBPACXX	2	CGTAGCAACA	T774	Garry	IOI_350
AC0KBPACXX	2	GAGTG	T774	Garry	IOI_350
AC0KBPACXX	2	CAATTGCT	T776	Klein 69B	IOI_350
AC0KBPACXX	2	ATCGTACGT	T774	Garry	IOI_350
AC0KBPACXX	2	CGTTCA	T776	Klein 69B	IOI_350
AC0KBPACXX	2	TCTAACAAGT	T773	Ceirch Llwyd	IOI_350
AC0KBPACXX	2	CAACCACACA	T773	Ceirch Llwyd	IOI_350
AC0KBPACXX	2	GGCGGACGA	T773	Ceirch Llwyd	IOI_350
AC0KBPACXX	2	TTCTG	T772	Atlas 14535	IOI_350
AC0KBPACXX	2	GGATGCCT	T772	Atlas 14535	IOI_350
AC0KBPACXX	2	TGCCGCAT	T772	Atlas 14535	IOI_350
AC0KBPACXX	2	TGAAGCAACT	T772	Atlas 14535	IOI_350
AC0KBPACXX	2	TTCAGCCAGT	T771	Amisade	IOI_350
AC0KBPACXX	2	GAATAGA	T771	Amisade	IOI_350
AC0KBPACXX	2	GCTCCGA	T774	Garry	IOI_350
AD0TH2ACXX	2	AACTGAAG	T685	Nakota	IOI_350
AC0KBPACXX	2	TCAACACT	T737	Jumbo	IOI_350
AD0TH2ACXX	2	TATTCGCAT	T687	PI 207012	IOI_350
AD0TH2ACXX	2	CAAGCCAATT	T687	PI 207012	IOI_350
AD0TH2ACXX	2	ATCCTG	T687	PI 207012	IOI_350
AD0TH2ACXX	2	GACAACT	T686	Omskij 6922	IOI_350
AD0TH2ACXX	2	TAGCGGAT	T686	Omskij 6922	IOI_350
AD0TH2ACXX	2	GATTCA	T686	Omskij 6922	IOI_350
AD0TH2ACXX	2	TGATAAT	T686	Omskij 6922	IOI_350
AC0KBPACXX	2	CACGAG	T776	Klein 69B	IOI_350
AD0TH2ACXX	2	GAAGTG	T685	Nakota	IOI_350
AC0KBPACXX	2	TACAAG	T770	Chernigovskij 27A	IOI_350
AD0TH2ACXX	2	CCAGGCAACA	T685	Nakota	IOI_350
AD0TH2ACXX	2	TAATTG	T684	Marathon	IOI_350
AD0TH2ACXX	2	CAGATA	T684	Marathon	IOI_350
AD0TH2ACXX	2	TCCAG	T684	Marathon	IOI_350
AD0TH2ACXX	2	GATCAT	T684	Marathon	IOI_350
AD0TH2ACXX	2	CATCACAAG	T683	Lokhovsky	IOI_350
AD0TH2ACXX	2	AACCTA	T683	Lokhovsky	IOI_350
AD0TH2ACXX	2	CTCTCCAG	T683	Lokhovsky	IOI_350
AD0TH2ACXX	2	TGACGCCA	T683	Lokhovsky	IOI_350
AD0TH2ACXX	2	ATCTCGT	T685	Nakota	IOI_350
AC0KBPACXX	2	CGCATG	T762	Sisko	IOI_350
AC0KBPACXX	2	AAGACGCT	T765	Viker	IOI_350
AC0KBPACXX	2	CGCTCACACA	T764	Ursus	IOI_350
AC0KBPACXX	2	ACAGAAT	T764	Ursus	IOI_350
AC0KBPACXX	2	ACGTT	T764	Ursus	IOI_350
AC0KBPACXX	2	ATCTGT	T764	Ursus	IOI_350
AC0KBPACXX	2	ATGTG	T763	Skakun	IOI_350
AC0KBPACXX	2	GGACAG	T763	Skakun	IOI_350
AC0KBPACXX	2	CCATG	T763	Skakun	IOI_350
AC0KBPACXX	2	CACACGA	T771	Amisade	IOI_350
AC0KBPACXX	2	CCAGGA	T762	Sisko	IOI_350
AC0KBPACXX	2	TGTTACG	T765	Viker	IOI_350
AC0KBPACXX	2	CATCTGCCG	T762	Sisko	IOI_350
AC0KBPACXX	2	GGAGAGCAT	T762	Sisko	IOI_350
AC0KBPACXX	2	TACCT	T761	Sinelnikovski_1321	IOI_350
AC0KBPACXX	2	TGCAGA	T761	Sinelnikovski_1321	IOI_350
AC0KBPACXX	2	CCTTA	T761	Sinelnikovski_1321	IOI_350
AC0KBPACXX	2	CAGTAA	T761	Sinelnikovski_1321	IOI_350
AC0KBPACXX	2	TGTTGACG	T760	Sidabres	IOI_350
AC0KBPACXX	2	ACAACCAACT	T760	Sidabres	IOI_350
AC0KBPACXX	2	TAGGTG	T760	Sidabres	IOI_350
AC0KBPACXX	2	GGATGA	T763	Skakun	IOI_350
AC0KBPACXX	2	ATCCG	T768	X466	IOI_350
AD0TH2ACXX	2	GTCTTACT	T688	PI 269-181	IOI_350
AC0KBPACXX	2	TCATT	T770	Chernigovskij 27A	IOI_350
AC0KBPACXX	2	GCCTT	T770	Chernigovskij 27A	IOI_350
AC0KBPACXX	2	TTATTACAT	T770	Chernigovskij 27A	IOI_350
AC0KBPACXX	2	CTTCCGCAA	T769	Zvolen	IOI_350
AC0KBPACXX	2	CATTGA	T769	Zvolen	IOI_350
AC0KBPACXX	2	CGGTG	T769	Zvolen	IOI_350
AC0KBPACXX	2	CTTAG	T769	Zvolen	IOI_350
AC0KBPACXX	2	GAGCAA	T768	X466	IOI_350
AC0KBPACXX	2	GCTGAA	T765	Viker	IOI_350
AC0KBPACXX	2	GTTAA	T768	X466	IOI_350
AC0KBPACXX	2	ATACTGAG	T765	Viker	IOI_350
AC0KBPACXX	2	AATAAGAGT	T767	Winston	IOI_350
AC0KBPACXX	2	TTAGGA	T767	Winston	IOI_350
AC0KBPACXX	2	TATTAGAA	T767	Winston	IOI_350
AC0KBPACXX	2	TAGCAG	T767	Winston	IOI_350
AC0KBPACXX	2	GATTGGAAGA	T766	Virma	IOI_350
AC0KBPACXX	2	CTCCAA	T766	Virma	IOI_350
AC0KBPACXX	2	GGATCACAGA	T766	Virma	IOI_350
AC0KBPACXX	2	GAATGCAATA	T766	Virma	IOI_350
AC0KBPACXX	2	GCCAACAAGA	T771	Amisade	IOI_350
AC0KBPACXX	2	CCAAGACAGT	T768	X466	IOI_350
AC0KBPACXX	1	CTAAGCA	T582	CDC Weaver	IOI_350
AC0KBPACXX	1	CTATCACT	T580	Veli	IOI_350
AC0KBPACXX	1	GTAAG	T586	Millennium	IOI_350
AC0KBPACXX	1	TTCGTT	T586	Millennium	IOI_350
AC0KBPACXX	1	TCGGCG	T586	Millennium	IOI_350
AC0KBPACXX	1	ATCTGCAACA	T586	Millennium	IOI_350
AC0KBPACXX	1	TAGTCCAT	T583	96-21Cn19	IOI_350
AC0KBPACXX	1	TGTACA	T583	96-21Cn19	IOI_350
AC0KBPACXX	1	GGCCA	T583	96-21Cn19	IOI_350
AC0KBPACXX	1	TGGCT	T587	Asb801 3-122	IOI_350
AC0KBPACXX	1	ATAAGG	T582	CDC Weaver	IOI_350
AC0KBPACXX	1	ATATAA	T587	Asb801 3-122	IOI_350
AC0KBPACXX	1	CAATA	T582	CDC Weaver	IOI_350
AC0KBPACXX	1	TCTCCGT	T582	CDC Weaver	IOI_350
AC0KBPACXX	1	CTTGGCAG	T581	W95116	IOI_350
AC0KBPACXX	1	GGATA	T581	W95116	IOI_350
AC0KBPACXX	1	ATTAACAATT	T581	W95116	IOI_350
AC0KBPACXX	1	CTGAACCA	T581	W95116	IOI_350
AC0KBPACXX	1	GGTGT	T580	Veli	IOI_350
AC0KBPACXX	1	GTGTT	T580	Veli	IOI_350
AC0KBPACXX	1	CCAGGCAACA	T567	CDC Orrin	IOI_350
AC0KBPACXX	1	ATTAT	T583	96-21Cn19	IOI_350
AC0KBPACXX	1	TTATCCAT	T1762	VAO-44	IOI_350
AC0KBPACXX	1	GACGTGA	T549	VAO-48	IOI_350
AC0KBPACXX	1	AATTAG	T549	VAO-48	IOI_350
AC0KBPACXX	1	CAGCGCAAGA	T549	VAO-48	IOI_350
AC0KBPACXX	1	TAGCTAT	T548	VAO-45	IOI_350
AC0KBPACXX	1	AACAGACATT	T548	VAO-45	IOI_350
AC0KBPACXX	1	CACCA	T548	VAO-45	IOI_350
AC0KBPACXX	1	GGATTG	T548	VAO-45	IOI_350
AC0KBPACXX	1	GAGGTCCT	T1762	VAO-44	IOI_350
AC0KBPACXX	1	AAGGA	T587	Asb801 3-122	IOI_350
AC0KBPACXX	1	TGTCTCCT	T1762	VAO-44	IOI_350
AC0KBPACXX	1	TCTTGG	T579	Spurs	IOI_350
AC0KBPACXX	1	ACTAA	T547	VAO-10	IOI_350
AC0KBPACXX	1	CTCGTCG	T547	VAO-10	IOI_350
AC0KBPACXX	1	GTAGA	T547	VAO-10	IOI_350
AC0KBPACXX	1	CCTTCG	T547	VAO-10	IOI_350
AC0KBPACXX	1	TGCGG	T588	Pc100_temp	IOI_350
AC0KBPACXX	1	TGGCAACAGA	T588	Pc100_temp	IOI_350
AC0KBPACXX	1	GATTA	T588	Pc100_temp	IOI_350
AC0KBPACXX	1	TTACT	T588	Pc100_temp	IOI_350
AC0KBPACXX	1	TGATCGCT	T587	Asb801 3-122	IOI_350
AC0KBPACXX	1	GCCTACCT	T1762	VAO-44	IOI_350
AC0KBPACXX	1	TATTCGCAT	T570	Richard	IOI_350
AC0KBPACXX	1	CTCGG	T580	Veli	IOI_350
AC0KBPACXX	1	TGTCAAT	T573	IL00-7267	IOI_350
AC0KBPACXX	1	ACATCACCG	T573	IL00-7267	IOI_350
AC0KBPACXX	1	TTGCACCAG	T573	IL00-7267	IOI_350
AC0KBPACXX	1	CCGAACA	T573	IL00-7267	IOI_350
AC0KBPACXX	1	TGGACACT	T571	Starter	IOI_350
AC0KBPACXX	1	ATAGAT	T571	Starter	IOI_350
AC0KBPACXX	1	CAATCAT	T571	Starter	IOI_350
AC0KBPACXX	1	CGCAGACACT	T575	IL2858-1	IOI_350
AC0KBPACXX	1	CTCGCAA	T570	Richard	IOI_350
AC0KBPACXX	1	GGCTTA	T575	IL2858-1	IOI_350
AC0KBPACXX	1	CAAGCCAATT	T570	Richard	IOI_350
AC0KBPACXX	1	ATCCTG	T570	Richard	IOI_350
AC0KBPACXX	1	GACAACT	T568	Powell	IOI_350
AC0KBPACXX	1	TAGCGGAT	T568	Powell	IOI_350
AC0KBPACXX	1	GATTCA	T568	Powell	IOI_350
AC0KBPACXX	1	TGATAAT	T568	Powell	IOI_350
AC0KBPACXX	1	ATCTCGT	T567	CDC Orrin	IOI_350
AC0KBPACXX	1	GAAGTG	T567	CDC Orrin	IOI_350
AD0TH2ACXX	1	GCTAT	T645	WAOAT2134	IOI_350
AC0KBPACXX	1	GTCTTACT	T571	Starter	IOI_350
AC0KBPACXX	1	GACACACT	T578	Jordan	IOI_350
AC0KBPACXX	1	GGCACGCAT	T579	Spurs	IOI_350
AC0KBPACXX	1	TTGAA	T579	Spurs	IOI_350
AC0KBPACXX	1	CATACGCG	T579	Spurs	IOI_350
AC0KBPACXX	1	GGTATA	T901	Leggett	IOI_350
AC0KBPACXX	1	CCATAGA	T901	Leggett	IOI_350
AC0KBPACXX	1	GAATT	T901	Leggett	IOI_350
AC0KBPACXX	1	CGCGT	T901	Leggett	IOI_350
AC0KBPACXX	1	CCTTGCCATT	T578	Jordan	IOI_350
AC0KBPACXX	1	GCGCTT	T575	IL2858-1	IOI_350
AC0KBPACXX	1	AAGCG	T578	Jordan	IOI_350
AC0KBPACXX	1	GGAACGA	T550	Whitestone	IOI_350
AC0KBPACXX	1	GAGCGACAT	T577	IL97-19239	IOI_350
AC0KBPACXX	1	TGGATA	T577	IL97-19239	IOI_350
AC0KBPACXX	1	TTCACG	T577	IL97-19239	IOI_350
AC0KBPACXX	1	ATTCCAA	T577	IL97-19239	IOI_350
AC0KBPACXX	1	ATGCT	T576	IL86-5262	IOI_350
AC0KBPACXX	1	AACGCACATT	T576	IL86-5262	IOI_350
AC0KBPACXX	1	TGTGGA	T576	IL86-5262	IOI_350
AC0KBPACXX	1	CGCCG	T576	IL86-5262	IOI_350
AC0KBPACXX	1	GAACTT	T575	IL2858-1	IOI_350
AC0KBPACXX	1	ATAGCGT	T578	Jordan	IOI_350
AC0KBPACXX	1	TCACA	T565	CIav 2014	IOI_350
AC0KBPACXX	1	TCTCT	T549	VAO-48	IOI_350
AC0KBPACXX	1	GGTGCACATT	T635	Newman	IOI_350
AC0KBPACXX	1	CTCTA	T634	Riel	IOI_350
AC0KBPACXX	1	ACCAAG	T634	Riel	IOI_350
AC0KBPACXX	1	CCTGCCA	T634	Riel	IOI_350
AC0KBPACXX	1	AATGGCA	T634	Riel	IOI_350
AC0KBPACXX	1	ATAGG	T633	Puhti	IOI_350
AC0KBPACXX	1	TTAGAG	T633	Puhti	IOI_350
AC0KBPACXX	1	GGTATGAAT	T635	Newman	IOI_350
AC0KBPACXX	1	TGGTCAAG	T633	Puhti	IOI_350
AC0KBPACXX	1	CCATCCAA	T635	Newman	IOI_350
AC0KBPACXX	1	CTAACGAAT	T565	CIav 2014	IOI_350
AC0KBPACXX	1	TCACGGAAG	T565	CIav 2014	IOI_350
AC0KBPACXX	1	TAGAG	T565	CIav 2014	IOI_350
AC0KBPACXX	1	TCAGTAAT	T564	W00033	IOI_350
AC0KBPACXX	1	GCGCAGAA	T564	W00033	IOI_350
AC0KBPACXX	1	CCACTCA	T564	W00033	IOI_350
AC0KBPACXX	1	CTTATG	T564	W00033	IOI_350
AC0KBPACXX	1	CTGTTG	T563	W00032	IOI_350
AC0KBPACXX	1	GGCCTCG	T563	W00032	IOI_350
AC0KBPACXX	1	ATATCGCCA	T633	Puhti	IOI_350
AC0KBPACXX	1	TCGTCA	T638	Lampton	IOI_350
AC0KBPACXX	1	ACCGTCCAT	T640	NO58-2-75-26	IOI_350
AC0KBPACXX	1	GCCAGACATT	T640	NO58-2-75-26	IOI_350
AC0KBPACXX	1	GTAATACAG	T640	NO58-2-75-26	IOI_350
AC0KBPACXX	1	GTCGCCT	T640	NO58-2-75-26	IOI_350
AC0KBPACXX	1	TTGAGACAG	T639	Chernigovskij	IOI_350
AC0KBPACXX	1	CCGTGA	T639	Chernigovskij	IOI_350
AC0KBPACXX	1	CTTGTAT	T639	Chernigovskij	IOI_350
AC0KBPACXX	1	ACGCGCG	T639	Chernigovskij	IOI_350
AC0KBPACXX	1	ATGTACCG	T635	Newman	IOI_350
AC0KBPACXX	1	AATGCAG	T638	Lampton	IOI_350
AC0KBPACXX	1	ATGATACG	T562	Wisc. X-1588	IOI_350
AC0KBPACXX	1	GCGTACAAT	T638	Lampton	IOI_350
AC0KBPACXX	1	GCCGCAAT	T637	Cascade	IOI_350
AC0KBPACXX	1	TGAGA	T637	Cascade	IOI_350
AC0KBPACXX	1	GTCATG	T637	Cascade	IOI_350
AC0KBPACXX	1	CAGAGGT	T637	Cascade	IOI_350
AC0KBPACXX	1	GTTCGGT	T636	Astra	IOI_350
AC0KBPACXX	1	TAAGACA	T636	Astra	IOI_350
AC0KBPACXX	1	TTGGAA	T636	Astra	IOI_350
AC0KBPACXX	1	CTCTCGCAT	T636	Astra	IOI_350
AC0KBPACXX	1	CATAAG	T638	Lampton	IOI_350
AC0KBPACXX	1	CAGCT	T552	Robert	IOI_350
AC0KBPACXX	1	TGCTT	T555	Sherwood	IOI_350
AC0KBPACXX	1	GTTCACA	T554	OA1188-1	IOI_350
AC0KBPACXX	1	TGTATACAG	T554	OA1188-1	IOI_350
AC0KBPACXX	1	GCGAG	T554	OA1188-1	IOI_350
AC0KBPACXX	1	TGGCACAGA	T554	OA1188-1	IOI_350
AC0KBPACXX	1	CGTGGACAGT	T553	AC Stewart	IOI_350
AC0KBPACXX	1	TTGGCGCT	T553	AC Stewart	IOI_350
AC0KBPACXX	1	ATCTTA	T553	AC Stewart	IOI_350
AC0KBPACXX	1	ACCAGGA	T563	W00032	IOI_350
AC0KBPACXX	1	TCTGA	T552	Robert	IOI_350
AC0KBPACXX	1	CATGG	T555	Sherwood	IOI_350
AC0KBPACXX	1	ACTGCT	T552	Robert	IOI_350
AC0KBPACXX	1	TGTACGCA	T552	Robert	IOI_350
AC0KBPACXX	1	CGTCTG	T551	AC Baton	IOI_350
AC0KBPACXX	1	CGGCGGCCT	T551	AC Baton	IOI_350
AC0KBPACXX	1	ACAACT	T551	AC Baton	IOI_350
AC0KBPACXX	1	TGTACCAG	T551	AC Baton	IOI_350
AC0KBPACXX	1	CGTTGGT	T550	Whitestone	IOI_350
AC0KBPACXX	1	GACGGCA	T550	Whitestone	IOI_350
AC0KBPACXX	1	CAGATA	T566	Nora	IOI_350
AC0KBPACXX	1	CCGTTCA	T553	AC Stewart	IOI_350
AC0KBPACXX	1	ATGAGCAA	T560	SW Kerstin	IOI_350
AC0KBPACXX	1	GCTCGCCAT	T550	Whitestone	IOI_350
AC0KBPACXX	1	TGTATG	T562	Wisc. X-1588	IOI_350
AC0KBPACXX	1	GCGTCCT	T562	Wisc. X-1588	IOI_350
AC0KBPACXX	1	AACGACCACA	T562	Wisc. X-1588	IOI_350
AC0KBPACXX	1	GTCACGA	T561	Webster	IOI_350
AC0KBPACXX	1	GCGGA	T561	Webster	IOI_350
AC0KBPACXX	1	GTAGGCA	T561	Webster	IOI_350
AC0KBPACXX	1	CTTGA	T561	Webster	IOI_350
AC0KBPACXX	1	ATCTGACT	T560	SW Kerstin	IOI_350
AC0KBPACXX	1	GTGCTACATT	T555	Sherwood	IOI_350
AC0KBPACXX	1	TGTTAGCT	T560	SW Kerstin	IOI_350
AC0KBPACXX	1	AACTT	T555	Sherwood	IOI_350
AC0KBPACXX	1	TATTGCAG	T559	Ivory (Nordsaat)	IOI_350
AC0KBPACXX	1	GTCCTGCCA	T559	Ivory (Nordsaat)	IOI_350
AC0KBPACXX	1	TAGTT	T559	Ivory (Nordsaat)	IOI_350
AC0KBPACXX	1	AACTGG	T559	Ivory (Nordsaat)	IOI_350
AC0KBPACXX	1	ACTACAAT	T556	Sylva	IOI_350
AC0KBPACXX	1	GAGTCACAAT	T556	Sylva	IOI_350
AC0KBPACXX	1	ACGACACA	T556	Sylva	IOI_350
AC0KBPACXX	1	GCAAGCCAT	T556	Sylva	IOI_350
AC0KBPACXX	1	CGCCTCAT	T563	W00032	IOI_350
AC0KBPACXX	1	GTTACA	T560	SW Kerstin	IOI_350
D0CANACXX	1	CTCTCGCAT	T957	MN841801-1	IOI_350
D0CANACXX	1	CTTGA	T61	CDC Boyer	IOI_350
D0CANACXX	1	AACGTGCCT	T1582	Shadow	IOI_350
D0CANACXX	1	GAAGCA	T1546	Robust	IOI_350
D0CANACXX	1	ATGGCAA	T1534	Prescott	IOI_350
D0CANACXX	1	CGTCGCCACT	T1209	OA1063-8	IOI_350
D0CANACXX	1	AATGAACGA	T1912	WAOAT2132	IOI_350
D0CANACXX	1	AATAACCAA	T149	Coker 234	IOI_350
D0CANACXX	1	ACGCGCG	T908	Maldwyn	IOI_350
D0CANACXX	1	CTCAT	T161	Dominik (Bauer)	IOI_350
D0CANACXX	1	CAGAGGT	T960	Mortlock	IOI_350
D0CANACXX	1	ACGGTACT	T913	Matilda	IOI_350
D0CANACXX	1	GGTGCACATT	T1766	Vista	IOI_350
D0CANACXX	1	CTCTA	T1585	CDC SO-1	IOI_350
D0CANACXX	1	ATATCGCCA	T1535	CDC ProFi	IOI_350
D0CANACXX	1	TAGCCAA	T1323	OT380	IOI_350
D0CANACXX	1	TATCA	T909	MAM 17-5	IOI_350
D0CANACXX	1	TCACGGAAG	T791	Kaufman	IOI_350
D0CANACXX	1	CCACTCA	T543	IL86-5698-3	IOI_350
D0CANACXX	1	ACCAGGA	T402	Furlong	IOI_350
AC0KBPACXX	1	AACTGAAG	T567	CDC Orrin	IOI_350
D0CANACXX	1	GCGTACAAT	T1013	Noble-2	IOI_350
D0CANACXX	1	ACAGT	T1745	UFRGS 881971	IOI_350
D0CANACXX	1	ATCTGT	T60	Bountiful	IOI_350
D0CANACXX	1	GGACAG	T1541	Ranch	IOI_350
D0CANACXX	1	CATCTGCCG	T915	Melys	IOI_350
D0CANACXX	1	TGCAGA	T398	Freddy	IOI_350
D0CANACXX	1	ACAACCAACT	T916	MF9522-523	IOI_350
D0CANACXX	1	CAGTGCCATT	T1432	AC Pinnacle	IOI_350
D0CANACXX	1	TATGT	T1325	OT586	IOI_350
D0CANACXX	1	CATAT	T155	Dal	IOI_350
D0CANACXX	1	CCTCG	T29	Belinda	IOI_350
D0CANACXX	1	GGAGTCAAG	T1746	UFRGS 930605	IOI_350
D0CANACXX	1	ATGAGCAA	T57	Blaze	IOI_350
D0CANACXX	1	TCACTG	T1744	UFRGS 8	IOI_350
D0CANACXX	1	CGCAACCAGT	T59	Boudrias	IOI_350
D0CANACXX	1	TTGCTG	T2038	Z615-4	IOI_350
D0CANACXX	1	GCACGAT	T132	Cherokee	IOI_350
D0CANACXX	1	TGGCCAG	T13	Ajax	IOI_350
D0CANACXX	1	TAGATGA	T1428	Pg16	IOI_350
D0CANACXX	1	TCCGAG	T1427	Pg11	IOI_350
D0CANACXX	1	CAAGT	T1592	SW Betania	IOI_350
D0CANACXX	1	GCGCCG	T1577	Sang	IOI_350
D0CANACXX	1	TGAAT	T77	Centennial	IOI_350
D0JBPACXX	5	GCGCCG	T1254	Ogle	IOI_350
D0CANACXX	1	GCGTCCT	T162	Drummond	IOI_350
D0CANACXX	1	GAGCGACAT	T961	Morton	IOI_350
D0CANACXX	1	AACGCACATT	T404	Gem	IOI_350
D0CANACXX	1	GGCTTA	T1544	AC Rigodon	IOI_350
D0CANACXX	1	GGAAGACAT	T1254	Ogle	IOI_350
D0CANACXX	1	ATAGAT	T19	Asencao	IOI_350
D0CANACXX	1	TATTCGCAT	T407	Goslin	IOI_350
D0CANACXX	1	TAGCGGAT	T912	Marion (Canada)	IOI_350
D0CANACXX	1	GGTATA	T156	CDC Dancer	IOI_350
D0CANACXX	1	TGACGCCA	T1590	Sun II-1	IOI_350
D0CANACXX	1	TCTTGG	T20	Assiniboia/S42	IOI_350
D0JBPACXX	5	CTCAT	T1254	Ogle	IOI_350
D0JBPACXX	5	AACGTGCCT	T1254	Ogle	IOI_350
D0JBPACXX	5	ATGGCAA	T1254	Ogle	IOI_350
D0JBPACXX	5	TGACGCCA	T1254	Ogle	IOI_350
C01LHABXX	5	GCGCCG	T1254	Ogle	IOI_350
C01LHABXX	5	CTCAT	T1254	Ogle	IOI_350
C01LHABXX	5	AACGTGCCT	T1254	Ogle	IOI_350
C01LHABXX	5	ATGGCAA	T1254	Ogle	IOI_350
C01LHABXX	5	TGACGCCA	T1254	Ogle	IOI_350
D0CANACXX	1	GAAGTG	T959	AC Morgan	IOI_350
D0CANACXX	1	AATTAG	T394	Florida 501	IOI_350
D0CANACXX	1	AACTGG	T25	CDC Baler	IOI_350
D0CANACXX	1	CTCGCGG	T11	Aarre	IOI_350
D0CANACXX	1	CGCACCAATT	T1625	Troy	IOI_350
D0CANACXX	1	GCAAGCCAT	T1622	Triple Crown	IOI_350
D0CANACXX	1	TGCTT	T1613	TAM-O397	IOI_350
D0CANACXX	1	TGGCACAGA	T1586	CDC Sol-Fi	IOI_350
D0CANACXX	1	CGTGGACAGT	T1581	Sesqui	IOI_350
D0CANACXX	1	ACTGCT	T1548	AC Ronald	IOI_350
D0CANACXX	1	CCTTGCCATT	T910	AC Marie	IOI_350
D0CANACXX	1	GGAACGA	T786	Jay	IOI_350
D0CANACXX	1	TAGCAG	T1014	Novojatkovo	IOI_350
D0CANACXX	1	CACCA	T157	Dane	IOI_350
D0CANACXX	1	GCCTACCT	T70	Calibre	IOI_350
D0CANACXX	1	TGGCAACAGA	T65	Buffalo	IOI_350
D0CANACXX	1	ACTGCGAT	T788	Kangaroo	IOI_350
D0CANACXX	1	GCGCTCA	T789	Kanota	IOI_350
D0CANACXX	1	ATTAT	T148	Coker 227	IOI_350
D0CANACXX	1	CTAAGCA	T1612	TAM O-301	IOI_350
D0CANACXX	1	GGATA	T438	HiFi	IOI_350
D0CANACXX	1	GGTGT	T64	Buckskin	IOI_350
D0CANACXX	1	ACAACT	T787	Jerry	IOI_350
D0CNUACXX	8	GTCGCCT	T604	Hinoat	IOI_350
D0CANACXX	1	AAGACGCT	T138	CIav 6209	IOI_350
D0CNUACXX	8	ACGGTACT	T613	LAO-612-039	IOI_350
D0CNUACXX	8	CTCAT	T612	Sutton	IOI_350
D0CNUACXX	8	CCTCG	T611	OA1197-2	IOI_350
D0CNUACXX	8	AACGTGCCT	T610	OA1079-1	IOI_350
D0CNUACXX	8	GAAGCA	T609	Manotick	IOI_350
D0CNUACXX	8	ATGGCAA	T608	06FL930	IOI_350
D0CNUACXX	8	CGTCGCCACT	T607	06FL328	IOI_350
D0CNUACXX	8	CAAGT	T615	UFRGS 9912002-2	IOI_350
D0CNUACXX	8	AATAACCAA	T605	AC Francis	IOI_350
D0CNUACXX	8	TCCGAG	T616	W00030	IOI_350
D0CNUACXX	8	ACGCGCG	T603	VAO-46	IOI_350
D0CNUACXX	8	GCGTACAAT	T602	VAO-22	IOI_350
D0CNUACXX	8	CAGAGGT	T601	Amagalon/4*Ogle	IOI_350
D0CNUACXX	8	CTCTCGCAT	T600	Pc98_temp	IOI_350
D0CNUACXX	8	GGTGCACATT	T599	Pc97_temp	IOI_350
D0CNUACXX	8	CTCTA	T598	Pc101_temp	IOI_350
D0CNUACXX	8	ATATCGCCA	T597	SA99572	IOI_350
D0CNUACXX	8	TAGCCAA	T596	N327-6	IOI_350
D0CNUACXX	8	TATCA	T595	Mascani	IOI_350
D0CNUACXX	8	AATGAACGA	T606	TAM O-312	IOI_350
D0CNUACXX	8	CATAT	T628	Lamar	IOI_350
AC0KBPACXX	1	TCCAG	T566	Nora	IOI_350
AC0KBPACXX	1	GATCAT	T566	Nora	IOI_350
AC0KBPACXX	1	TAATTG	T566	Nora	IOI_350
AC0KBPACXX	1	TGACGCCA	T572	Capital	IOI_350
AC0KBPACXX	1	CATCACAAG	T572	Capital	IOI_350
AC0KBPACXX	1	AACCTA	T572	Capital	IOI_350
AC0KBPACXX	1	CTCTCCAG	T572	Capital	IOI_350
D0CNUACXX	8	CAGTGCCATT	T632	Gerkules	IOI_350
D0CNUACXX	8	GCGCCG	T614	Proat	IOI_350
D0CNUACXX	8	GTGACACAT	T629	Silva selection	IOI_350
D0CNUACXX	8	ACCAGGA	T592	AC Medallion	IOI_350
D0CNUACXX	8	TGAAT	T627	Blanche du Vieux Moulin	IOI_350
D0CNUACXX	8	GGAGTCAAG	T626	Pc68/5*Starter	IOI_350
D0CNUACXX	8	ACAGT	T625	OA516-2	IOI_350
D0CNUACXX	8	TCACTG	T624	AC Gwen	IOI_350
D0CNUACXX	8	CGCAACCAGT	T623	PI 258703	IOI_350
D0CNUACXX	8	TTGCTG	T622	PI 258635	IOI_350
D0CNUACXX	8	GCACGAT	T621	PI 258540B	IOI_350
D0CNUACXX	8	TGGCCAG	T619	CIav602	IOI_350
D0CNUACXX	8	TAGATGA	T617	W00031	IOI_350
D0CNUACXX	8	TATGT	T630	Capa	IOI_350
D0CANACXX	1	TCAGAGAT	T1327	Otana	IOI_350
D0CANACXX	2	GGCTTA	T1549	Russell	IOI_350
D0CANACXX	2	GGAAGACAT	T1543	Red Rustproof	IOI_350
D0CANACXX	2	CCGAACA	T917	MN 811045	IOI_350
D0CANACXX	2	ATAGAT	T437	Hazel	IOI_350
D0CANACXX	2	TATTCGCAT	T412	H927.1.6.1.x.x.24	IOI_350
D0CANACXX	2	TAGCGGAT	T146	Clinton	IOI_350
D0CANACXX	2	GAAGTG	T131	Chernigovskij 27B	IOI_350
D0CANACXX	2	CAGATA	T1758	Urano	IOI_350
D0CNUACXX	8	TCACGGAAG	T594	Roope	IOI_350
D0CANACXX	1	CGTTCA	T1329	CDC Pacer	IOI_350
D0CANACXX	2	CCTTGCCATT	T1765	Victoria	IOI_350
D0CANACXX	1	GCTCCGA	T905	Lutz	IOI_350
D0CANACXX	1	CAACCACACA	T870	Lang	IOI_350
D0CANACXX	1	CGTGTCA	T400	Fulghum	IOI_350
D0CANACXX	1	TGCCGCAT	T391	Flaemingsnova	IOI_350
D0CANACXX	1	GCCAACAAGA	T130	Chaps	IOI_350
D0CANACXX	1	TTATTACAT	T1536	Provena	IOI_350
D0CANACXX	1	CTTAG	T15	Akiyutaka	IOI_350
D0CANACXX	1	ATCCG	T1537	Pusa Hybrid G	IOI_350
AC0KBPACXX	1	GTGCG	T641	OT2040	IOI_350
D0CANACXX	2	TGACGCCA	T1576	Salomon	IOI_350
D0CANACXX	6	TGGCCAG	T142	Clintford	IOI_350
D0CANACXX	1	GAATGCAATA	T396	Ford Early Giant	IOI_350
D0CNUACXX	8	GCGTCCT	T591	Coker 833	IOI_350
D0CNUACXX	8	CTTGA	T590	AC Aylmer	IOI_350
D0CNUACXX	8	ATGAGCAA	T589	AC Assiniboia	IOI_350
D0CNUACXX	7	AATAACCAA	T373	Exeter	IOI_350
D0CNUACXX	7	GTCGCCT	T373	Exeter	IOI_350
D0CNUACXX	6	CAGATA	T155	Dal	IOI_350
D0CNUACXX	6	TGACGCCA	T155	Dal	IOI_350
D0CNUACXX	5	GCCAACAAGA	T901	Leggett	IOI_350
D0CANACXX	2	AACGCACATT	T1587	Stout	IOI_350
D0CNUACXX	5	ACAACCAACT	T66	Bullion	IOI_350
D0CANACXX	2	GAGCGACAT	T1752	Ukraine reselectio	IOI_350
D0CANACXX	5	CTTGA	T21	Aurora	IOI_350
D0CANACXX	5	TTCGTT	T399	Freja	IOI_350
D0CANACXX	5	GCGCTCA	T139	Cilla	IOI_350
D0CANACXX	5	ATTAT	T28	Barra	IOI_350
D0CANACXX	5	CTAAGCA	T23	Aveny	IOI_350
D0CANACXX	5	CCGAACA	T1762	VAO-44	IOI_350
D0CANACXX	2	ATTAT	T501	IL02-8658	IOI_350
D0CANACXX	2	TCTTGG	T545	IL9810145	IOI_350
D0CNUACXX	8	CCACTCA	T593	Terra	IOI_350
D0CNUACXX	5	AAGACGCT	T374	Firth	IOI_350
AD0TH2ACXX	1	TTACT	T588	Pc100_temp	IOI_350
AD0TH2ACXX	1	GGCCA	T583	96-21Cn19	IOI_350
AD0TH2ACXX	1	TGTCTCCT	T1762	VAO-44	IOI_350
AD0TH2ACXX	1	TTATCCAT	T1762	VAO-44	IOI_350
AD0TH2ACXX	1	GAGGTCCT	T1762	VAO-44	IOI_350
AD0TH2ACXX	1	CTCGTCG	T547	VAO-10	IOI_350
AD0TH2ACXX	1	GTAGA	T547	VAO-10	IOI_350
AD0TH2ACXX	1	CCTTCG	T547	VAO-10	IOI_350
AD0TH2ACXX	1	ACTAA	T547	VAO-10	IOI_350
AD0TH2ACXX	1	CACCA	T548	VAO-45	IOI_350
AD0TH2ACXX	1	GATTA	T588	Pc100_temp	IOI_350
AD0TH2ACXX	1	AACAGACATT	T548	VAO-45	IOI_350
AD0TH2ACXX	1	TGCGG	T588	Pc100_temp	IOI_350
AD0TH2ACXX	1	ATATAA	T587	Asb801 3-122	IOI_350
AD0TH2ACXX	1	TGGCT	T587	Asb801 3-122	IOI_350
AD0TH2ACXX	1	AAGGA	T587	Asb801 3-122	IOI_350
AD0TH2ACXX	1	TGATCGCT	T587	Asb801 3-122	IOI_350
AD0TH2ACXX	1	TTCGTT	T586	Millennium	IOI_350
AD0TH2ACXX	1	TCGGCG	T586	Millennium	IOI_350
AD0TH2ACXX	1	ATCTGCAACA	T586	Millennium	IOI_350
AC0KBPACXX	1	AATAACCAA	T641	OT2040	IOI_350
AD0TH2ACXX	1	TGGCAACAGA	T588	Pc100_temp	IOI_350
AD0TH2ACXX	1	GCTCGCCAT	T550	Whitestone	IOI_350
AD0TH2ACXX	1	CGTGGACAGT	T553	AC Stewart	IOI_350
AD0TH2ACXX	1	TTGGCGCT	T553	AC Stewart	IOI_350
AD0TH2ACXX	1	TGTACGCA	T552	Robert	IOI_350
AD0TH2ACXX	1	TCTGA	T552	Robert	IOI_350
AD0TH2ACXX	1	CAGCT	T552	Robert	IOI_350
AD0TH2ACXX	1	ACTGCT	T552	Robert	IOI_350
AD0TH2ACXX	1	TGTACCAG	T551	AC Baton	IOI_350
AD0TH2ACXX	1	CGTCTG	T551	AC Baton	IOI_350
AD0TH2ACXX	1	GCCTACCT	T1762	VAO-44	IOI_350
AD0TH2ACXX	1	ACAACT	T551	AC Baton	IOI_350
AD0TH2ACXX	1	ATTAT	T583	96-21Cn19	IOI_350
AD0TH2ACXX	1	CGTTGGT	T550	Whitestone	IOI_350
AD0TH2ACXX	1	GACGGCA	T550	Whitestone	IOI_350
AD0TH2ACXX	1	GGAACGA	T550	Whitestone	IOI_350
AD0TH2ACXX	1	CAGCGCAAGA	T549	VAO-48	IOI_350
AD0TH2ACXX	1	TCTCT	T549	VAO-48	IOI_350
AD0TH2ACXX	1	GACGTGA	T549	VAO-48	IOI_350
AD0TH2ACXX	1	AATTAG	T549	VAO-48	IOI_350
AD0TH2ACXX	1	GGATTG	T548	VAO-45	IOI_350
AD0TH2ACXX	1	TAGCTAT	T548	VAO-45	IOI_350
AD0TH2ACXX	1	CGGCGGCCT	T551	AC Baton	IOI_350
AD0TH2ACXX	1	ATGCT	T576	IL86-5262	IOI_350
AD0TH2ACXX	1	GTAAG	T586	Millennium	IOI_350
AD0TH2ACXX	1	CCTTGCCATT	T578	Jordan	IOI_350
AD0TH2ACXX	1	ATAGCGT	T578	Jordan	IOI_350
AD0TH2ACXX	1	AAGCG	T578	Jordan	IOI_350
AD0TH2ACXX	1	ATTCCAA	T577	IL97-19239	IOI_350
AD0TH2ACXX	1	GAGCGACAT	T577	IL97-19239	IOI_350
AD0TH2ACXX	1	TGGATA	T577	IL97-19239	IOI_350
AD0TH2ACXX	1	TTCACG	T577	IL97-19239	IOI_350
AD0TH2ACXX	1	GAATT	T901	Leggett	IOI_350
AD0TH2ACXX	1	CGCCG	T576	IL86-5262	IOI_350
AD0TH2ACXX	1	CCATAGA	T901	Leggett	IOI_350
AD0TH2ACXX	1	AACGCACATT	T576	IL86-5262	IOI_350
AD0TH2ACXX	1	GGCTTA	T575	IL2858-1	IOI_350
AD0TH2ACXX	1	CGCAGACACT	T575	IL2858-1	IOI_350
AD0TH2ACXX	1	GCGCTT	T575	IL2858-1	IOI_350
AD0TH2ACXX	1	GAACTT	T575	IL2858-1	IOI_350
AD0TH2ACXX	1	ACATCACCG	T573	IL00-7267	IOI_350
AD0TH2ACXX	1	TTGCACCAG	T573	IL00-7267	IOI_350
AD0TH2ACXX	1	CCGAACA	T573	IL00-7267	IOI_350
AD0TH2ACXX	1	TGTCAAT	T573	IL00-7267	IOI_350
AD0TH2ACXX	1	TGTGGA	T576	IL86-5262	IOI_350
AD0TH2ACXX	1	CTATCACT	T580	Veli	IOI_350
AD0TH2ACXX	1	TAGTCCAT	T583	96-21Cn19	IOI_350
AD0TH2ACXX	1	TGTACA	T583	96-21Cn19	IOI_350
AD0TH2ACXX	1	TCTCCGT	T582	CDC Weaver	IOI_350
AD0TH2ACXX	1	ATAAGG	T582	CDC Weaver	IOI_350
AD0TH2ACXX	1	CTAAGCA	T582	CDC Weaver	IOI_350
AD0TH2ACXX	1	CAATA	T582	CDC Weaver	IOI_350
AD0TH2ACXX	1	CTGAACCA	T581	W95116	IOI_350
AD0TH2ACXX	1	CTTGGCAG	T581	W95116	IOI_350
AD0TH2ACXX	1	GACACACT	T578	Jordan	IOI_350
AD0TH2ACXX	1	ATTAACAATT	T581	W95116	IOI_350
AD0TH2ACXX	1	GTTCACA	T554	OA1188-1	IOI_350
AD0TH2ACXX	1	GGTGT	T580	Veli	IOI_350
AD0TH2ACXX	1	GTGTT	T580	Veli	IOI_350
AD0TH2ACXX	1	CTCGG	T580	Veli	IOI_350
AD0TH2ACXX	1	CATACGCG	T579	Spurs	IOI_350
AD0TH2ACXX	1	TCTTGG	T579	Spurs	IOI_350
AD0TH2ACXX	1	GGCACGCAT	T579	Spurs	IOI_350
AD0TH2ACXX	1	TTGAA	T579	Spurs	IOI_350
AD0TH2ACXX	1	CGCGT	T901	Leggett	IOI_350
AD0TH2ACXX	1	GGTATA	T901	Leggett	IOI_350
AD0TH2ACXX	1	GGATA	T581	W95116	IOI_350
AD0TH2ACXX	1	TTGGAA	T636	Astra	IOI_350
AD0TH2ACXX	1	CCGTTCA	T553	AC Stewart	IOI_350
AD0TH2ACXX	1	AATGCAG	T638	Lampton	IOI_350
AD0TH2ACXX	1	TCGTCA	T638	Lampton	IOI_350
AD0TH2ACXX	1	GCGTACAAT	T638	Lampton	IOI_350
AD0TH2ACXX	1	CATAAG	T638	Lampton	IOI_350
AD0TH2ACXX	1	TGAGA	T637	Cascade	IOI_350
AD0TH2ACXX	1	GTCATG	T637	Cascade	IOI_350
AD0TH2ACXX	1	CAGAGGT	T637	Cascade	IOI_350
AD0TH2ACXX	1	ACGCGCG	T639	Chernigovskij	IOI_350
AD0TH2ACXX	1	TAAGACA	T636	Astra	IOI_350
AD0TH2ACXX	1	CTTGTAT	T639	Chernigovskij	IOI_350
AD0TH2ACXX	1	CTCTCGCAT	T636	Astra	IOI_350
AD0TH2ACXX	1	GTTCGGT	T636	Astra	IOI_350
AD0TH2ACXX	1	GGTATGAAT	T635	Newman	IOI_350
AD0TH2ACXX	1	ATGTACCG	T635	Newman	IOI_350
AD0TH2ACXX	1	GGTGCACATT	T635	Newman	IOI_350
AD0TH2ACXX	1	CCATCCAA	T635	Newman	IOI_350
AD0TH2ACXX	1	CCTGCCA	T634	Riel	IOI_350
AD0TH2ACXX	1	AATGGCA	T634	Riel	IOI_350
AD0TH2ACXX	1	CTCTA	T634	Riel	IOI_350
AD0TH2ACXX	1	GCCGCAAT	T637	Cascade	IOI_350
AD0TH2ACXX	1	TCAACACT	T642	OT2045	IOI_350
AD0TH2ACXX	1	CTGTGT	T644	WAOAT2133	IOI_350
AD0TH2ACXX	1	TGTGTGAT	T644	WAOAT2133	IOI_350
AD0TH2ACXX	1	ATGGCAA	T644	WAOAT2133	IOI_350
AD0TH2ACXX	1	TCCTCCA	T643	OT2048	IOI_350
AD0TH2ACXX	1	CCGTCACAGT	T643	OT2048	IOI_350
AD0TH2ACXX	1	CAGAA	T643	OT2048	IOI_350
AD0TH2ACXX	1	CGTCGCCACT	T643	OT2048	IOI_350
AD0TH2ACXX	1	AATGAACGA	T642	OT2045	IOI_350
AD0TH2ACXX	1	TTGAGACAG	T639	Chernigovskij	IOI_350
AD0TH2ACXX	1	TTACACA	T642	OT2045	IOI_350
AD0TH2ACXX	1	TTAGAG	T633	Puhti	IOI_350
AD0TH2ACXX	1	GTGCG	T641	OT2040	IOI_350
AD0TH2ACXX	1	ATCAA	T641	OT2040	IOI_350
AD0TH2ACXX	1	AATAACCAA	T641	OT2040	IOI_350
AD0TH2ACXX	1	GCGTGCCAGA	T641	OT2040	IOI_350
AD0TH2ACXX	1	GCCAGACATT	T640	NO58-2-75-26	IOI_350
AD0TH2ACXX	1	GTAATACAG	T640	NO58-2-75-26	IOI_350
AD0TH2ACXX	1	GTCGCCT	T640	NO58-2-75-26	IOI_350
AD0TH2ACXX	1	ACCGTCCAT	T640	NO58-2-75-26	IOI_350
AD0TH2ACXX	1	CCGTGA	T639	Chernigovskij	IOI_350
AD0TH2ACXX	1	CCGAT	T642	OT2045	IOI_350
AD0TH2ACXX	1	GCAAGCCAT	T556	Sylva	IOI_350
AD0TH2ACXX	1	GTTACA	T560	SW Kerstin	IOI_350
AD0TH2ACXX	1	TGTTAGCT	T560	SW Kerstin	IOI_350
AD0TH2ACXX	1	ATGAGCAA	T560	SW Kerstin	IOI_350
AD0TH2ACXX	1	ATCTGACT	T560	SW Kerstin	IOI_350
AD0TH2ACXX	1	GTCCTGCCA	T559	Ivory (Nordsaat)	IOI_350
AD0TH2ACXX	1	TAGTT	T559	Ivory (Nordsaat)	IOI_350
AD0TH2ACXX	1	AACTGG	T559	Ivory (Nordsaat)	IOI_350
AD0TH2ACXX	1	TATTGCAG	T559	Ivory (Nordsaat)	IOI_350
AD0TH2ACXX	1	ACCAAG	T634	Riel	IOI_350
AD0TH2ACXX	1	ACGACACA	T556	Sylva	IOI_350
AD0TH2ACXX	1	GTCACGA	T561	Webster	IOI_350
AD0TH2ACXX	1	ACTACAAT	T556	Sylva	IOI_350
AD0TH2ACXX	1	AACTT	T555	Sherwood	IOI_350
AD0TH2ACXX	1	GTGCTACATT	T555	Sherwood	IOI_350
AD0TH2ACXX	1	TGCTT	T555	Sherwood	IOI_350
AD0TH2ACXX	1	CATGG	T555	Sherwood	IOI_350
AD0TH2ACXX	1	TGTATACAG	T554	OA1188-1	IOI_350
AD0TH2ACXX	1	GCGAG	T554	OA1188-1	IOI_350
AD0TH2ACXX	1	TGGCACAGA	T554	OA1188-1	IOI_350
AD0TH2ACXX	1	ATAGAT	T571	Starter	IOI_350
AD0TH2ACXX	1	GAGTCACAAT	T556	Sylva	IOI_350
AD0TH2ACXX	1	CGCCTCAT	T563	W00032	IOI_350
AD0TH2ACXX	1	ATCTTA	T553	AC Stewart	IOI_350
AD0TH2ACXX	1	ATATCGCCA	T633	Puhti	IOI_350
AD0TH2ACXX	1	TGGTCAAG	T633	Puhti	IOI_350
AD0TH2ACXX	1	TAGAG	T565	CIav 2014	IOI_350
AD0TH2ACXX	1	TCACA	T565	CIav 2014	IOI_350
AD0TH2ACXX	1	CTAACGAAT	T565	CIav 2014	IOI_350
AD0TH2ACXX	1	TCACGGAAG	T565	CIav 2014	IOI_350
AD0TH2ACXX	1	CTTATG	T564	W00033	IOI_350
AD0TH2ACXX	1	GCGCAGAA	T564	W00033	IOI_350
AD0TH2ACXX	1	GTAGGCA	T561	Webster	IOI_350
AD0TH2ACXX	1	CCACTCA	T564	W00033	IOI_350
AD0TH2ACXX	1	GCGGA	T561	Webster	IOI_350
AD0TH2ACXX	1	CTGTTG	T563	W00032	IOI_350
AD0TH2ACXX	1	GGCCTCG	T563	W00032	IOI_350
AD0TH2ACXX	1	ACCAGGA	T563	W00032	IOI_350
AD0TH2ACXX	1	AACGACCACA	T562	Wisc. X-1588	IOI_350
AD0TH2ACXX	1	ATGATACG	T562	Wisc. X-1588	IOI_350
AD0TH2ACXX	1	TGTATG	T562	Wisc. X-1588	IOI_350
AD0TH2ACXX	1	GCGTCCT	T562	Wisc. X-1588	IOI_350
AD0TH2ACXX	1	CTTGA	T561	Webster	IOI_350
AD0TH2ACXX	1	ATAGG	T633	Puhti	IOI_350
AD0TH2ACXX	1	TCAGTAAT	T564	W00033	IOI_350
AC0KBPACXX	1	GCACGAT	T656	Chantilly	IOI_350
AC0KBPACXX	1	TAATTAA	T664	Ivory	IOI_350
AC0KBPACXX	1	GAGACG	T658	Dragon	IOI_350
AC0KBPACXX	1	CGCAACCAGT	T658	Dragon	IOI_350
AC0KBPACXX	1	TGCCTA	T657	Dominik	IOI_350
AC0KBPACXX	1	CAGACCAAGT	T657	Dominik	IOI_350
AC0KBPACXX	1	AACGG	T657	Dominik	IOI_350
AC0KBPACXX	1	TTGCTG	T657	Dominik	IOI_350
AC0KBPACXX	1	ACATGCCAG	T656	Chantilly	IOI_350
AC0KBPACXX	1	AAGGCCAACT	T658	Dragon	IOI_350
AC0KBPACXX	1	TGCAA	T656	Chantilly	IOI_350
AC0KBPACXX	1	ACTCCACG	T659	Flaemingsprofi	IOI_350
AC0KBPACXX	1	ATTCA	T655	Chambord	IOI_350
AC0KBPACXX	1	GAGAT	T655	Chambord	IOI_350
AC0KBPACXX	1	GATGGCCAT	T655	Chambord	IOI_350
AC0KBPACXX	1	TGGCCAG	T655	Chambord	IOI_350
AC0KBPACXX	1	TATAAGCAG	T654	Boxer	IOI_350
AC0KBPACXX	1	TTCAAGCAT	T654	Boxer	IOI_350
AC0KBPACXX	1	TGGAGCCT	T654	Boxer	IOI_350
AC0KBPACXX	1	TAGATGA	T654	Boxer	IOI_350
AC0KBPACXX	1	TCCGT	T653	Black	IOI_350
AC0KBPACXX	1	AATCT	T656	Chantilly	IOI_350
AC0KBPACXX	1	GTAACG	T661	Hamel	IOI_350
AD0TH2ACXX	1	CAATCAT	T571	Starter	IOI_350
AC0KBPACXX	1	GTATTGACT	T663	Iltis	IOI_350
AC0KBPACXX	1	GTTGGAAG	T663	Iltis	IOI_350
AC0KBPACXX	1	GAGCGCT	T663	Iltis	IOI_350
AC0KBPACXX	1	GTGACACAT	T663	Iltis	IOI_350
AC0KBPACXX	1	CATAT	T662	IAH611-447	IOI_350
AC0KBPACXX	1	TCGTA	T662	IAH611-447	IOI_350
AC0KBPACXX	1	CACAACAAGT	T662	IAH611-447	IOI_350
AC0KBPACXX	1	TGACCG	T658	Dragon	IOI_350
AC0KBPACXX	1	CCACAG	T661	Hamel	IOI_350
AC0KBPACXX	1	TCCGAG	T653	Black	IOI_350
AC0KBPACXX	1	GGAGTCAAG	T661	Hamel	IOI_350
AC0KBPACXX	1	TTCTCA	T661	Hamel	IOI_350
AC0KBPACXX	1	ACCTG	T660	Flaemingstip	IOI_350
AC0KBPACXX	1	CCGTACCACT	T660	Flaemingstip	IOI_350
AC0KBPACXX	1	ACAGT	T660	Flaemingstip	IOI_350
AC0KBPACXX	1	GGTTG	T660	Flaemingstip	IOI_350
AC0KBPACXX	1	CACGGCCT	T659	Flaemingsprofi	IOI_350
AC0KBPACXX	1	CTTATCA	T659	Flaemingsprofi	IOI_350
AC0KBPACXX	1	TCACTG	T659	Flaemingsprofi	IOI_350
AC0KBPACXX	1	TTCCA	T662	IAH611-447	IOI_350
AC0KBPACXX	1	CCGTCACAGT	T643	OT2048	IOI_350
AC0KBPACXX	1	AACGTGCCT	T646	Rodney 0	IOI_350
AC0KBPACXX	1	ACACAACA	T646	Rodney 0	IOI_350
AC0KBPACXX	1	CGCGCCG	T645	WAOAT2134	IOI_350
AC0KBPACXX	1	GCTAT	T645	WAOAT2134	IOI_350
AC0KBPACXX	1	GAAGCA	T645	WAOAT2134	IOI_350
AC0KBPACXX	1	CGCAAGA	T645	WAOAT2134	IOI_350
AC0KBPACXX	1	CTGTGT	T644	WAOAT2133	IOI_350
AC0KBPACXX	1	TGTGTGAT	T644	WAOAT2133	IOI_350
AC0KBPACXX	1	CCTGAGAA	T653	Black	IOI_350
AC0KBPACXX	1	ACACG	T644	WAOAT2133	IOI_350
AC0KBPACXX	1	ATATT	T647	LAO-1055	IOI_350
AC0KBPACXX	1	CAGAA	T643	OT2048	IOI_350
AC0KBPACXX	1	CGTCGCCACT	T643	OT2048	IOI_350
AC0KBPACXX	1	TCCTCCA	T643	OT2048	IOI_350
AC0KBPACXX	1	TTACACA	T642	OT2045	IOI_350
AC0KBPACXX	1	TCAACACT	T642	OT2045	IOI_350
AC0KBPACXX	1	AATGAACGA	T642	OT2045	IOI_350
AC0KBPACXX	1	CCGAT	T642	OT2045	IOI_350
AC0KBPACXX	1	GCGTGCCAGA	T641	OT2040	IOI_350
AC0KBPACXX	2	TGAAT	T755	Pharao	IOI_350
AC0KBPACXX	1	ATGGCAA	T644	WAOAT2133	IOI_350
AC0KBPACXX	1	CCGCA	T650	Atego	IOI_350
AC0KBPACXX	1	CAGGTAA	T664	Ivory	IOI_350
AC0KBPACXX	1	AATTG	T652	AVE378	IOI_350
AC0KBPACXX	1	CAGGCACAGA	T652	AVE378	IOI_350
AC0KBPACXX	1	GGTAAGCA	T652	AVE378	IOI_350
AC0KBPACXX	1	CAAGT	T652	AVE378	IOI_350
AC0KBPACXX	1	GCGCCG	T651	Auteuil	IOI_350
AC0KBPACXX	1	TCGTGACAGT	T651	Auteuil	IOI_350
AC0KBPACXX	1	GCACT	T651	Auteuil	IOI_350
AC0KBPACXX	1	GCGCACT	T651	Auteuil	IOI_350
AC0KBPACXX	1	CAGAGACATT	T646	Rodney 0	IOI_350
AC0KBPACXX	1	ACGGTACT	T650	Atego	IOI_350
AC0KBPACXX	1	CTAACA	T646	Rodney 0	IOI_350
AC0KBPACXX	1	GGACCGCAA	T650	Atego	IOI_350
AC0KBPACXX	1	GCTCTGCGA	T649	Aragon	IOI_350
AC0KBPACXX	1	TGACGT	T649	Aragon	IOI_350
AC0KBPACXX	1	CTCAT	T649	Aragon	IOI_350
AC0KBPACXX	1	GTCTCAACG	T649	Aragon	IOI_350
AC0KBPACXX	1	ACTGG	T647	LAO-1055	IOI_350
AC0KBPACXX	1	GGCCTG	T647	LAO-1055	IOI_350
AC0KBPACXX	1	CCTCG	T647	LAO-1055	IOI_350
AC0KBPACXX	1	AATCGGAGG	T653	Black	IOI_350
AC0KBPACXX	1	ACTGAG	T650	Atego	IOI_350
AC0KBPACXX	1	GCTCCGA	T680	Korwood	IOI_350
AC0KBPACXX	1	TATGT	T664	Ivory	IOI_350
AC0KBPACXX	1	CACGAG	T682	Lochow 7770	IOI_350
AC0KBPACXX	1	CGTTCA	T682	Lochow 7770	IOI_350
AC0KBPACXX	1	CAATTGCT	T682	Lochow 7770	IOI_350
AC0KBPACXX	1	AATGTA	T681	Laurel	IOI_350
AC0KBPACXX	1	GGCGACA	T681	Laurel	IOI_350
AC0KBPACXX	1	TCAGAGAT	T681	Laurel	IOI_350
AC0KBPACXX	1	AAGCAGA	T681	Laurel	IOI_350
AD0TH2ACXX	1	AACCTA	T572	Capital	IOI_350
AC0KBPACXX	1	GAGTG	T680	Korwood	IOI_350
AD0TH2ACXX	1	CATCACAAG	T572	Capital	IOI_350
AC0KBPACXX	1	CGTAGCAACA	T680	Korwood	IOI_350
AC0KBPACXX	1	GGCGGACGA	T679	FL Aura	IOI_350
AC0KBPACXX	1	TCTAACAAGT	T679	FL Aura	IOI_350
AC0KBPACXX	1	CAACCACACA	T679	FL Aura	IOI_350
AC0KBPACXX	1	GCGTAG	T679	FL Aura	IOI_350
AC0KBPACXX	1	ACAACGCAT	T678	Early Mountain	IOI_350
AC0KBPACXX	1	GTTCT	T678	Early Mountain	IOI_350
AC0KBPACXX	1	CGTGTCA	T678	Early Mountain	IOI_350
AC0KBPACXX	1	ACCTAA	T678	Early Mountain	IOI_350
AC0KBPACXX	1	ATCGTACGT	T680	Korwood	IOI_350
AD0TH2ACXX	1	GAAGTG	T567	CDC Orrin	IOI_350
AC0KBPACXX	1	ATCAA	T641	OT2040	IOI_350
AD0TH2ACXX	1	TGGACACT	T571	Starter	IOI_350
AD0TH2ACXX	1	TATTCGCAT	T570	Richard	IOI_350
AD0TH2ACXX	1	CAAGCCAATT	T570	Richard	IOI_350
AD0TH2ACXX	1	ATCCTG	T570	Richard	IOI_350
AD0TH2ACXX	1	CTCGCAA	T570	Richard	IOI_350
AD0TH2ACXX	1	TAGCGGAT	T568	Powell	IOI_350
AD0TH2ACXX	1	GATTCA	T568	Powell	IOI_350
AC0KBPACXX	1	GTACGGACG	T682	Lochow 7770	IOI_350
AD0TH2ACXX	1	GACAACT	T568	Powell	IOI_350
AC0KBPACXX	1	TGCCGCAT	T677	CIav 9231	IOI_350
AD0TH2ACXX	1	AACTGAAG	T567	CDC Orrin	IOI_350
AD0TH2ACXX	1	CCAGGCAACA	T567	CDC Orrin	IOI_350
AD0TH2ACXX	1	ATCTCGT	T567	CDC Orrin	IOI_350
AD0TH2ACXX	1	CAGATA	T566	Nora	IOI_350
AD0TH2ACXX	1	TCCAG	T566	Nora	IOI_350
AD0TH2ACXX	1	GATCAT	T566	Nora	IOI_350
AD0TH2ACXX	1	TAATTG	T566	Nora	IOI_350
AD0TH2ACXX	1	CTCTCCAG	T572	Capital	IOI_350
AD0TH2ACXX	1	TGACGCCA	T572	Capital	IOI_350
AD0TH2ACXX	1	TGATAAT	T568	Powell	IOI_350
AC0KBPACXX	1	CATCTGCCG	T667	Kwant	IOI_350
AC0KBPACXX	1	ACAGAAT	T669	Nelson	IOI_350
AC0KBPACXX	1	ATCTGT	T669	Nelson	IOI_350
AC0KBPACXX	1	CGCTCACACA	T669	Nelson	IOI_350
AC0KBPACXX	1	CCATG	T668	Neklan	IOI_350
AC0KBPACXX	1	ATGTG	T668	Neklan	IOI_350
AC0KBPACXX	1	GGATGA	T668	Neklan	IOI_350
AC0KBPACXX	1	GGACAG	T668	Neklan	IOI_350
AC0KBPACXX	1	GGAGAGCAT	T667	Kwant	IOI_350
AC0KBPACXX	1	TGAAGCAACT	T677	CIav 9231	IOI_350
AC0KBPACXX	1	CCAGGA	T667	Kwant	IOI_350
AC0KBPACXX	1	TGTTACG	T670	Skrzat	IOI_350
AC0KBPACXX	1	CAGTAA	T666	Komes	IOI_350
AC0KBPACXX	1	CCTTA	T666	Komes	IOI_350
AC0KBPACXX	1	TACCT	T666	Komes	IOI_350
AC0KBPACXX	1	TGCAGA	T666	Komes	IOI_350
AC0KBPACXX	1	ACGATA	T665	Kanton	IOI_350
AC0KBPACXX	1	TAGGTG	T665	Kanton	IOI_350
AC0KBPACXX	1	TGTTGACG	T665	Kanton	IOI_350
AC0KBPACXX	1	ACAACCAACT	T665	Kanton	IOI_350
AC0KBPACXX	1	GCGCGAG	T664	Ivory	IOI_350
AC0KBPACXX	1	CGCATG	T667	Kwant	IOI_350
AC0KBPACXX	1	ATCCG	T673	Baragan 114	IOI_350
AD0TH2ACXX	1	GTCTTACT	T571	Starter	IOI_350
AC0KBPACXX	1	TTCTG	T677	CIav 9231	IOI_350
AC0KBPACXX	1	TTATTACAT	T675	CIav 6200	IOI_350
AC0KBPACXX	1	TCATT	T675	CIav 6200	IOI_350
AC0KBPACXX	1	TACAAG	T675	CIav 6200	IOI_350
AC0KBPACXX	1	GCCTT	T675	CIav 6200	IOI_350
AC0KBPACXX	1	CATTGA	T674	CIav 6195	IOI_350
AC0KBPACXX	1	CTTAG	T674	CIav 6195	IOI_350
AC0KBPACXX	1	CTTCCGCAA	T674	CIav 6195	IOI_350
AC0KBPACXX	1	ACGTT	T669	Nelson	IOI_350
AC0KBPACXX	1	CCAAGACAGT	T673	Baragan 114	IOI_350
AC0KBPACXX	1	GCTGAA	T670	Skrzat	IOI_350
AC0KBPACXX	1	GAGCAA	T673	Baragan 114	IOI_350
AC0KBPACXX	1	GTTAA	T673	Baragan 114	IOI_350
AC0KBPACXX	1	TTAGGA	T672	Aveia	IOI_350
AC0KBPACXX	1	TAGCAG	T672	Aveia	IOI_350
AC0KBPACXX	1	AATAAGAGT	T672	Aveia	IOI_350
AC0KBPACXX	1	TATTAGAA	T672	Aveia	IOI_350
AC0KBPACXX	1	ATACTGAG	T670	Skrzat	IOI_350
AC0KBPACXX	1	AAGACGCT	T670	Skrzat	IOI_350
AC0KBPACXX	1	GGATGCCT	T677	CIav 9231	IOI_350
AC0KBPACXX	1	CGGTG	T674	CIav 6195	IOI_350
AC0KBPACXX	3	AACCTA	T777	MN 843896	IOI_350
AD0TH2ACXX	2	GGCGGACGA	T773	Ceirch Llwyd	IOI_350
AD0TH2ACXX	2	GCTCCGA	T774	Garry	IOI_350
AD0TH2ACXX	2	GAGTG	T774	Garry	IOI_350
AD0TH2ACXX	2	CGTAGCAACA	T774	Garry	IOI_350
AD0TH2ACXX	2	ATCGTACGT	T774	Garry	IOI_350
AD0TH2ACXX	2	TCAGAGAT	T775	Gemini	IOI_350
AD0TH2ACXX	2	GGCGACA	T775	Gemini	IOI_350
AD0TH2ACXX	2	AAGCAGA	T775	Gemini	IOI_350
AD0TH2ACXX	2	AATGTA	T775	Gemini	IOI_350
AD0TH2ACXX	2	CACGAG	T776	Klein 69B	IOI_350
AD0TH2ACXX	2	CAATTGCT	T776	Klein 69B	IOI_350
AD0TH2ACXX	2	CGTTCA	T776	Klein 69B	IOI_350
AD0TH2ACXX	2	GTACGGACG	T776	Klein 69B	IOI_350
AD0TH2ACXX	2	GCTGAA	T765	Viker	IOI_350
AC0KBPACXX	3	CCAGGCAACA	T779	red oat selection (CIav 3988)	IOI_350
AC0KBPACXX	3	TAGCGGAT	T780	S.A. 6	IOI_350
AC0KBPACXX	3	GACAACT	T780	S.A. 6	IOI_350
AC0KBPACXX	3	GATTCA	T780	S.A. 6	IOI_350
AC0KBPACXX	3	TGATAAT	T780	S.A. 6	IOI_350
AC0KBPACXX	3	GAAGTG	T779	red oat selection (CIav 3988)	IOI_350
AC0KBPACXX	3	CTCTCCAG	T777	MN 843896	IOI_350
AC0KBPACXX	3	AACTGAAG	T779	red oat selection (CIav 3988)	IOI_350
AC0KBPACXX	3	TGACGCCA	T777	MN 843896	IOI_350
AC0KBPACXX	3	CAGATA	T778	Quincy No. 76-9-17	IOI_350
AC0KBPACXX	3	TAATTG	T778	Quincy No. 76-9-17	IOI_350
AC0KBPACXX	3	TCCAG	T778	Quincy No. 76-9-17	IOI_350
AC0KBPACXX	3	GATCAT	T778	Quincy No. 76-9-17	IOI_350
AC0KBPACXX	3	CATCACAAG	T777	MN 843896	IOI_350
AD0TH2ACXX	2	CAACCACACA	T773	Ceirch Llwyd	IOI_350
AC0KBPACXX	3	ATCTCGT	T779	red oat selection (CIav 3988)	IOI_350
AD0TH2ACXX	2	TAGCAG	T767	Winston	IOI_350
AD0TH2ACXX	2	GCGTAG	T773	Ceirch Llwyd	IOI_350
AD0TH2ACXX	2	CCAAGACAGT	T768	X466	IOI_350
AD0TH2ACXX	2	GTTAA	T768	X466	IOI_350
AD0TH2ACXX	2	ATCCG	T768	X466	IOI_350
AD0TH2ACXX	2	GAGCAA	T768	X466	IOI_350
AD0TH2ACXX	2	CTTAG	T769	Zvolen	IOI_350
AD0TH2ACXX	2	TATTAGAA	T767	Winston	IOI_350
AD0TH2ACXX	2	CGGTG	T769	Zvolen	IOI_350
AD0TH2ACXX	2	AATAAGAGT	T767	Winston	IOI_350
AD0TH2ACXX	2	CTCCAA	T766	Virma	IOI_350
AD0TH2ACXX	2	GGATCACAGA	T766	Virma	IOI_350
AD0TH2ACXX	2	GAATGCAATA	T766	Virma	IOI_350
AD0TH2ACXX	2	GATTGGAAGA	T766	Virma	IOI_350
AD0TH2ACXX	2	ATACTGAG	T765	Viker	IOI_350
AD0TH2ACXX	2	TTAGGA	T767	Winston	IOI_350
AD0TH2ACXX	2	TTCAGCCAGT	T771	Amisade	IOI_350
AC0KBPACXX	3	CAAGCCAATT	T781	Santa Fe	IOI_350
AD0TH2ACXX	2	TGAAGCAACT	T772	Atlas 14535	IOI_350
AD0TH2ACXX	2	TTCTG	T772	Atlas 14535	IOI_350
AD0TH2ACXX	2	GGATGCCT	T772	Atlas 14535	IOI_350
AD0TH2ACXX	2	TGCCGCAT	T772	Atlas 14535	IOI_350
AD0TH2ACXX	2	CTTCCGCAA	T769	Zvolen	IOI_350
AD0TH2ACXX	2	GCCAACAAGA	T771	Amisade	IOI_350
AD0TH2ACXX	2	TCTAACAAGT	T773	Ceirch Llwyd	IOI_350
AD0TH2ACXX	2	GAATAGA	T771	Amisade	IOI_350
AD0TH2ACXX	2	TCATT	T770	Chernigovskij 27A	IOI_350
AD0TH2ACXX	2	GCCTT	T770	Chernigovskij 27A	IOI_350
AD0TH2ACXX	2	TTATTACAT	T770	Chernigovskij 27A	IOI_350
AD0TH2ACXX	2	TACAAG	T770	Chernigovskij 27A	IOI_350
AD0TH2ACXX	2	CATTGA	T769	Zvolen	IOI_350
AD0TH2ACXX	2	CACACGA	T771	Amisade	IOI_350
AD0TH2ACXX	3	GTCTTACT	T782	Trispernia	IOI_350
AD0TH2ACXX	3	GATTCA	T780	S.A. 6	IOI_350
AD0TH2ACXX	3	TCCTGCT	T784	Ventura	IOI_350
AD0TH2ACXX	3	ACATCACCG	T783	Ukraine	IOI_350
AD0TH2ACXX	3	TTGCACCAG	T783	Ukraine	IOI_350
AD0TH2ACXX	3	CCGAACA	T783	Ukraine	IOI_350
AD0TH2ACXX	3	GGAGG	T784	Ventura	IOI_350
AD0TH2ACXX	3	CAATCAT	T782	Trispernia	IOI_350
AD0TH2ACXX	3	TTGCGCT	T784	Ventura	IOI_350
AD0TH2ACXX	3	ATAGAT	T782	Trispernia	IOI_350
AD0TH2ACXX	3	TGGACACT	T782	Trispernia	IOI_350
AD0TH2ACXX	3	CAAGCCAATT	T781	Santa Fe	IOI_350
AD0TH2ACXX	3	ATCCTG	T781	Santa Fe	IOI_350
AD0TH2ACXX	3	TATTCGCAT	T781	Santa Fe	IOI_350
AC0KBPACXX	3	TATTCGCAT	T781	Santa Fe	IOI_350
AD0TH2ACXX	3	TGTCAAT	T783	Ukraine	IOI_350
AC0KBPACXX	2	CTGCCGT	T755	Pharao	IOI_350
C0JWEACXX	5	CTCC	T407	Goslin	IOI_350
C0JWEACXX	5	TGCA	T438	HiFi	IOI_350
C0JWEACXX	5	ACTA	T407	Goslin	IOI_350
C0JWEACXX	5	CAGA	T438	HiFi	IOI_350
C0JWEACXX	6	CTCC	T407	Goslin	IOI_350
AD0TH2ACXX	3	GGAAGACAT	T784	Ventura	IOI_350
C0JWEACXX	6	ACTA	T407	Goslin	IOI_350
AD0TH2ACXX	3	TGATAAT	T780	S.A. 6	IOI_350
AD0TH2ACXX	2	TCGTCA	T733	Hdaka	IOI_350
C0JWEACXX	6	CAGA	T438	HiFi	IOI_350
AD0TH2ACXX	3	CGCAGACACT	T785	Verde	IOI_350
AD0TH2ACXX	3	GCGCTT	T785	Verde	IOI_350
AD0TH2ACXX	3	GGCTTA	T785	Verde	IOI_350
AD0TH2ACXX	3	GAACTT	T785	Verde	IOI_350
C0JWEACXX	6	TGCA	T438	HiFi	IOI_350
AC0KBPACXX	3	CCGAACA	T783	Ukraine	IOI_350
AD0TH2ACXX	3	CTCGCAA	T781	Santa Fe	IOI_350
AC0KBPACXX	3	TTGCGCT	T784	Ventura	IOI_350
AC0KBPACXX	3	GGAGG	T784	Ventura	IOI_350
AC0KBPACXX	3	GGAAGACAT	T784	Ventura	IOI_350
AC0KBPACXX	3	TGTCAAT	T783	Ukraine	IOI_350
AC0KBPACXX	3	GGCTTA	T785	Verde	IOI_350
AC0KBPACXX	3	TTGCACCAG	T783	Ukraine	IOI_350
AC0KBPACXX	3	GCGCTT	T785	Verde	IOI_350
AC0KBPACXX	3	TGGACACT	T782	Trispernia	IOI_350
AC0KBPACXX	3	CAATCAT	T782	Trispernia	IOI_350
AC0KBPACXX	3	GTCTTACT	T782	Trispernia	IOI_350
AC0KBPACXX	3	ATAGAT	T782	Trispernia	IOI_350
AC0KBPACXX	3	CTCGCAA	T781	Santa Fe	IOI_350
AD0TH2ACXX	3	TCCAG	T778	Quincy No. 76-9-17	IOI_350
AC0KBPACXX	3	ACATCACCG	T783	Ukraine	IOI_350
AD0TH2ACXX	3	TAATTG	T778	Quincy No. 76-9-17	IOI_350
AD0TH2ACXX	3	TAGCGGAT	T780	S.A. 6	IOI_350
AD0TH2ACXX	3	GACAACT	T780	S.A. 6	IOI_350
AD0TH2ACXX	3	AACTGAAG	T779	red oat selection (CIav 3988)	IOI_350
AD0TH2ACXX	3	CCAGGCAACA	T779	red oat selection (CIav 3988)	IOI_350
AD0TH2ACXX	3	ATCTCGT	T779	red oat selection (CIav 3988)	IOI_350
AC0KBPACXX	3	TCCTGCT	T784	Ventura	IOI_350
AD0TH2ACXX	3	CAGATA	T778	Quincy No. 76-9-17	IOI_350
AC0KBPACXX	3	ATCCTG	T781	Santa Fe	IOI_350
AD0TH2ACXX	3	CTCTCCAG	T777	MN 843896	IOI_350
AD0TH2ACXX	3	CATCACAAG	T777	MN 843896	IOI_350
AD0TH2ACXX	3	AACCTA	T777	MN 843896	IOI_350
AD0TH2ACXX	3	TGACGCCA	T777	MN 843896	IOI_350
AC0KBPACXX	3	GAACTT	T785	Verde	IOI_350
AC0KBPACXX	3	CGCAGACACT	T785	Verde	IOI_350
AD0TH2ACXX	3	GATCAT	T778	Quincy No. 76-9-17	IOI_350
AD0TH2ACXX	2	CCGCA	T743	Longchamp	IOI_350
AD0TH2ACXX	2	ACACAACA	T740	Kolpashevskii	IOI_350
AD0TH2ACXX	2	GCGCACT	T744	Lvovskii_Rannii	IOI_350
AD0TH2ACXX	2	GCGCCG	T744	Lvovskii_Rannii	IOI_350
AD0TH2ACXX	2	TCGTGACAGT	T744	Lvovskii_Rannii	IOI_350
AD0TH2ACXX	2	ACTGAG	T743	Longchamp	IOI_350
AD0TH2ACXX	2	CAAGT	T745	Mantaro_15	IOI_350
AD0TH2ACXX	2	ACGGTACT	T743	Longchamp	IOI_350
AD0TH2ACXX	2	CAGGCACAGA	T745	Mantaro_15	IOI_350
AD0TH2ACXX	2	TGACGT	T742	Litoral	IOI_350
AD0TH2ACXX	2	GCTCTGCGA	T742	Litoral	IOI_350
AD0TH2ACXX	2	CTCAT	T742	Litoral	IOI_350
AD0TH2ACXX	2	GTCTCAACG	T742	Litoral	IOI_350
AD0TH2ACXX	2	GGCCTG	T741	Lisbeth	IOI_350
AD0TH2ACXX	2	GCACGAT	T749	Orlik	IOI_350
AD0TH2ACXX	2	GGACCGCAA	T743	Longchamp	IOI_350
AD0TH2ACXX	2	TAGATGA	T747	Matra	IOI_350
AD0TH2ACXX	2	ACATGCCAG	T749	Orlik	IOI_350
AD0TH2ACXX	2	GAGAT	T748	Milton	IOI_350
AD0TH2ACXX	2	GATGGCCAT	T748	Milton	IOI_350
AD0TH2ACXX	2	TGGCCAG	T748	Milton	IOI_350
AD0TH2ACXX	2	ATTCA	T748	Milton	IOI_350
AD0TH2ACXX	2	AATTG	T745	Mantaro_15	IOI_350
AD0TH2ACXX	2	TTCAAGCAT	T747	Matra	IOI_350
AD0TH2ACXX	2	CTAACA	T740	Kolpashevskii	IOI_350
AD0TH2ACXX	2	TATAAGCAG	T747	Matra	IOI_350
AD0TH2ACXX	2	AATCGGAGG	T746	Mara	IOI_350
AD0TH2ACXX	2	CCTGAGAA	T746	Mara	IOI_350
AD0TH2ACXX	2	TCCGAG	T746	Mara	IOI_350
AD0TH2ACXX	2	TCCGT	T746	Mara	IOI_350
AD0TH2ACXX	2	GGTAAGCA	T745	Mantaro_15	IOI_350
AD0TH2ACXX	2	TGGAGCCT	T747	Matra	IOI_350
AD0TH2ACXX	2	AATGCAG	T733	Hdaka	IOI_350
AD0TH2ACXX	2	CCTCG	T741	Lisbeth	IOI_350
AD0TH2ACXX	2	AAGACGCT	T765	Viker	IOI_350
AD0TH2ACXX	3	GAAGTG	T779	red oat selection (CIav 3988)	IOI_350
AD0TH2ACXX	2	ATCAA	T736	Irtysh_13	IOI_350
AD0TH2ACXX	2	GCCAGACATT	T735	IA93227-1	IOI_350
AD0TH2ACXX	2	GCGTGCCAGA	T736	Irtysh_13	IOI_350
AD0TH2ACXX	2	GTCGCCT	T735	IA93227-1	IOI_350
AD0TH2ACXX	2	AATAACCAA	T736	Irtysh_13	IOI_350
AD0TH2ACXX	2	TTGAGACAG	T734	IA91400-2-3	IOI_350
AD0TH2ACXX	2	ACGCGCG	T734	IA91400-2-3	IOI_350
AD0TH2ACXX	2	CTTGTAT	T734	IA91400-2-3	IOI_350
AD0TH2ACXX	2	CCGTGA	T734	IA91400-2-3	IOI_350
AD0TH2ACXX	2	ACCGTCCAT	T735	IA93227-1	IOI_350
AD0TH2ACXX	2	GCACT	T744	Lvovskii_Rannii	IOI_350
AD0TH2ACXX	2	GTAATACAG	T735	IA93227-1	IOI_350
AD0TH2ACXX	2	CCGTCACAGT	T738	Katri	IOI_350
AD0TH2ACXX	2	CAGAGACATT	T740	Kolpashevskii	IOI_350
AD0TH2ACXX	2	AACGTGCCT	T740	Kolpashevskii	IOI_350
AD0TH2ACXX	2	ACACG	T739	Kermit	IOI_350
AD0TH2ACXX	2	CTGTGT	T739	Kermit	IOI_350
AD0TH2ACXX	2	TGTGTGAT	T739	Kermit	IOI_350
AD0TH2ACXX	2	GTGCG	T736	Irtysh_13	IOI_350
AD0TH2ACXX	2	TCCTCCA	T738	Katri	IOI_350
AD0TH2ACXX	2	ATATT	T741	Lisbeth	IOI_350
AD0TH2ACXX	2	CAGAA	T738	Katri	IOI_350
AD0TH2ACXX	2	CGTCGCCACT	T738	Katri	IOI_350
AD0TH2ACXX	2	CCGAT	T737	Jumbo	IOI_350
AD0TH2ACXX	2	TTACACA	T737	Jumbo	IOI_350
AD0TH2ACXX	2	TCAACACT	T737	Jumbo	IOI_350
AD0TH2ACXX	2	AATGAACGA	T737	Jumbo	IOI_350
AD0TH2ACXX	2	ATGGCAA	T739	Kermit	IOI_350
AD0TH2ACXX	2	CAGTGCCATT	T759	Sanova	IOI_350
AD0TH2ACXX	2	CCTTA	T761	Sinelnikovski_1321	IOI_350
AD0TH2ACXX	2	ACGATA	T760	Sidabres	IOI_350
AD0TH2ACXX	2	TGTTGACG	T760	Sidabres	IOI_350
AD0TH2ACXX	2	ACAACCAACT	T760	Sidabres	IOI_350
AD0TH2ACXX	2	TAGGTG	T760	Sidabres	IOI_350
AD0TH2ACXX	2	GAGCGCT	T757	Radius	IOI_350
AD0TH2ACXX	2	TGTGAGG	T759	Sanova	IOI_350
AD0TH2ACXX	2	CAGTAA	T761	Sinelnikovski_1321	IOI_350
AD0TH2ACXX	2	CTCGTGT	T759	Sanova	IOI_350
AD0TH2ACXX	2	GCGCGAG	T758	Revisor	IOI_350
AD0TH2ACXX	2	TAATTAA	T758	Revisor	IOI_350
AD0TH2ACXX	2	TATGT	T758	Revisor	IOI_350
AD0TH2ACXX	2	CAGGTAA	T758	Revisor	IOI_350
AD0TH2ACXX	2	GTATTGACT	T757	Radius	IOI_350
AD0TH2ACXX	2	GCTCA	T759	Sanova	IOI_350
AD0TH2ACXX	2	GGACAG	T763	Skakun	IOI_350
AD0TH2ACXX	2	TGTTACG	T765	Viker	IOI_350
AD0TH2ACXX	2	ACAGAAT	T764	Ursus	IOI_350
AD0TH2ACXX	2	ACGTT	T764	Ursus	IOI_350
AD0TH2ACXX	2	ATCTGT	T764	Ursus	IOI_350
AD0TH2ACXX	2	CGCTCACACA	T764	Ursus	IOI_350
AD0TH2ACXX	2	ACTGG	T741	Lisbeth	IOI_350
AD0TH2ACXX	2	TGCAGA	T761	Sinelnikovski_1321	IOI_350
AD0TH2ACXX	2	TGCAA	T749	Orlik	IOI_350
AD0TH2ACXX	2	TACCT	T761	Sinelnikovski_1321	IOI_350
AD0TH2ACXX	2	CCATG	T763	Skakun	IOI_350
AD0TH2ACXX	2	GGAGAGCAT	T762	Sisko	IOI_350
AD0TH2ACXX	2	CCAGGA	T762	Sisko	IOI_350
AD0TH2ACXX	2	CGCATG	T762	Sisko	IOI_350
AD0TH2ACXX	2	CATCTGCCG	T762	Sisko	IOI_350
AD0TH2ACXX	2	ATGTG	T763	Skakun	IOI_350
AD0TH2ACXX	2	GGATGA	T763	Skakun	IOI_350
AD0TH2ACXX	2	TGACCG	T751	OT_289	IOI_350
AD0TH2ACXX	2	CCGTACCACT	T753	Pal	IOI_350
AD0TH2ACXX	2	ACAGT	T753	Pal	IOI_350
AD0TH2ACXX	2	ACTCCACG	T752	Pajaz	IOI_350
AD0TH2ACXX	2	CACGGCCT	T752	Pajaz	IOI_350
AD0TH2ACXX	2	CTTATCA	T752	Pajaz	IOI_350
AD0TH2ACXX	2	TCACTG	T752	Pajaz	IOI_350
AD0TH2ACXX	2	ACCTG	T753	Pal	IOI_350
AD0TH2ACXX	2	AAGGCCAACT	T751	OT_289	IOI_350
AD0TH2ACXX	2	AATCT	T749	Orlik	IOI_350
AD0TH2ACXX	2	GAGACG	T751	OT_289	IOI_350
AD0TH2ACXX	2	AACGG	T750	OT_286	IOI_350
AD0TH2ACXX	2	TTGCTG	T750	OT_286	IOI_350
AD0TH2ACXX	2	TGCCTA	T750	OT_286	IOI_350
AD0TH2ACXX	2	CAGACCAAGT	T750	OT_286	IOI_350
AD0TH2ACXX	2	GTGACACAT	T757	Radius	IOI_350
AD0TH2ACXX	2	CGCAACCAGT	T751	OT_289	IOI_350
AD0TH2ACXX	2	TCCTCACAT	T755	Pharao	IOI_350
AD0TH2ACXX	2	GGTTG	T753	Pal	IOI_350
AD0TH2ACXX	2	TCGTA	T756	Pony	IOI_350
AD0TH2ACXX	2	GTTGGAAG	T757	Radius	IOI_350
AD0TH2ACXX	2	TTCCA	T756	Pony	IOI_350
AD0TH2ACXX	2	CATAT	T756	Pony	IOI_350
AD0TH2ACXX	2	CACAACAAGT	T756	Pony	IOI_350
AD0TH2ACXX	2	ACGATCCG	T755	Pharao	IOI_350
AD0TH2ACXX	2	TGAAT	T755	Pharao	IOI_350
AD0TH2ACXX	2	CTGCCGT	T755	Pharao	IOI_350
AD0TH2ACXX	2	CCACAG	T754	Petra	IOI_350
AD0TH2ACXX	2	TTCTCA	T754	Petra	IOI_350
AD0TH2ACXX	2	GTAACG	T754	Petra	IOI_350
AD0TH2ACXX	2	GGAGTCAAG	T754	Petra	IOI_350
D0CANACXX	1	GCGCTCA	T789	Kanota	KxO
D0JBPACXX	5	CTCAT	T1254	Ogle	KxO
D0CANACXX	1	GGAAGACAT	T1254	Ogle	KxO
C01LHABXX	5	TGACGCCA	T1254	Ogle	KxO
C01LHABXX	5	GCGCCG	T1254	Ogle	KxO
C01LHABXX	5	CTCAT	T1254	Ogle	KxO
D0JBPACXX	5	TGACGCCA	T1254	Ogle	KxO
D0JBPACXX	5	ATGGCAA	T1254	Ogle	KxO
D0JBPACXX	5	AACGTGCCT	T1254	Ogle	KxO
D0JBPACXX	5	GCGCCG	T1254	Ogle	KxO
C01LHABXX	5	AACGTGCCT	T1254	Ogle	KxO
C01LHABXX	5	ATGGCAA	T1254	Ogle	KxO
D0JBPACXX	4	TGACGCCA	T792	KO.001	KxO
D0JBPACXX	4	CAGATA	T793	KO.002	KxO
D0JBPACXX	4	GAAGTG	T794	KO.003	KxO
D0JBPACXX	4	TAGCGGAT	T795	KO.004	KxO
D0JBPACXX	4	TATTCGCAT	T796	KO.005	KxO
D0JBPACXX	4	ATAGAT	T797	KO.009	KxO
D0JBPACXX	4	CCGAACA	T798	KO.010	KxO
D0JBPACXX	4	GGAAGACAT	T799	KO.011	KxO
D0JBPACXX	4	GGCTTA	T800	KO.012	KxO
D0JBPACXX	4	AACGCACATT	T801	KO.014	KxO
D0JBPACXX	4	GAGCGACAT	T802	KO.015	KxO
D0JBPACXX	4	CCTTGCCATT	T803	KO.020	KxO
D0JBPACXX	4	GGTATA	T804	KO.022	KxO
D0JBPACXX	4	TCTTGG	T805	KO.023	KxO
D0JBPACXX	4	GGTGT	T806	KO.024	KxO
D0JBPACXX	4	GGATA	T807	KO.026	KxO
D0JBPACXX	4	CTAAGCA	T808	KO.027	KxO
D0JBPACXX	4	ATTAT	T809	KO.028	KxO
D0JBPACXX	4	GCGCTCA	T810	KO.030	KxO
D0JBPACXX	4	ACTGCGAT	T811	KO.031	KxO
D0JBPACXX	4	TTCGTT	T812	KO.032	KxO
D0JBPACXX	4	ATATAA	T813	KO.033	KxO
D0JBPACXX	4	TGGCAACAGA	T814	KO.035	KxO
D0JBPACXX	4	CTCGTCG	T815	KO.036	KxO
D0JBPACXX	4	GCCTACCT	T816	KO.037	KxO
D0JBPACXX	4	CACCA	T817	KO.038	KxO
D0JBPACXX	4	AATTAG	T818	KO.040	KxO
D0JBPACXX	4	GGAACGA	T819	KO.043	KxO
D0JBPACXX	4	ACAACT	T820	KO.044	KxO
D0JBPACXX	4	ACTGCT	T821	KO.045	KxO
D0JBPACXX	4	CGTGGACAGT	T822	KO.046	KxO
D0JBPACXX	4	TGGCACAGA	T823	KO.048	KxO
D0JBPACXX	4	TGCTT	T824	KO.049	KxO
D0JBPACXX	4	GCAAGCCAT	T825	KO.050	KxO
D0JBPACXX	4	CGCACCAATT	T826	KO.051	KxO
D0JBPACXX	4	CTCGCGG	T827	KO.052	KxO
D0JBPACXX	4	AACTGG	T828	KO.053	KxO
D0JBPACXX	4	ATGAGCAA	T829	KO.056	KxO
D0JBPACXX	4	CTTGA	T830	KO.058	KxO
D0JBPACXX	4	GCGTCCT	T831	KO.059	KxO
D0JBPACXX	4	ACCAGGA	T832	KO.060	KxO
D0JBPACXX	4	CCACTCA	T833	KO.061	KxO
D0JBPACXX	4	TCACGGAAG	T834	KO.062	KxO
D0JBPACXX	4	TATCA	T835	KO.063	KxO
D0JBPACXX	4	TAGCCAA	T836	KO.065	KxO
D0JBPACXX	4	ATATCGCCA	T837	KO.066	KxO
D0JBPACXX	4	CTCTA	T838	KO.069	KxO
D0JBPACXX	4	GGTGCACATT	T839	KO.070	KxO
D0JBPACXX	4	CTCTCGCAT	T840	KO.072	KxO
D0JBPACXX	4	CAGAGGT	T841	KO.074	KxO
D0JBPACXX	4	GCGTACAAT	T842	KO.075	KxO
D0JBPACXX	4	ACGCGCG	T843	KO.077	KxO
AD0TH2ACXX	1	GAGGTCCT	T1762	VAO-44	VxL
D0CANACXX	5	CCGAACA	T1762	VAO-44	VxL
AC0KBPACXX	1	GCCTACCT	T1762	VAO-44	VxL
AC0KBPACXX	1	TGTCTCCT	T1762	VAO-44	VxL
AC0KBPACXX	1	TTATCCAT	T1762	VAO-44	VxL
AD0TH2ACXX	1	GCCTACCT	T1762	VAO-44	VxL
AD0TH2ACXX	1	TGTCTCCT	T1762	VAO-44	VxL
AD0TH2ACXX	1	TTATCCAT	T1762	VAO-44	VxL
AC0KBPACXX	1	GAGGTCCT	T1762	VAO-44	VxL
AD0TH2ACXX	1	GGTATA	T901	Leggett	VxL
AD0TH2ACXX	1	CCATAGA	T901	Leggett	VxL
AD0TH2ACXX	1	GAATT	T901	Leggett	VxL
AC0KBPACXX	1	GGTATA	T901	Leggett	VxL
AC0KBPACXX	1	CCATAGA	T901	Leggett	VxL
AC0KBPACXX	1	GAATT	T901	Leggett	VxL
AC0KBPACXX	1	CGCGT	T901	Leggett	VxL
D0CNUACXX	5	GCCAACAAGA	T901	Leggett	VxL
AD0TH2ACXX	1	CGCGT	T901	Leggett	VxL
AC0KBPACXX	3	TGTGGA	T1767	VL.001	VxL
AD0TH2ACXX	3	AACGCACATT	T1767	VL.001	VxL
AD0TH2ACXX	3	ATGCT	T1767	VL.001	VxL
AD0TH2ACXX	3	TGTGGA	T1767	VL.001	VxL
AD0TH2ACXX	3	CGCCG	T1767	VL.001	VxL
AC0KBPACXX	3	ATGCT	T1767	VL.001	VxL
AC0KBPACXX	3	AACGCACATT	T1767	VL.001	VxL
AC0KBPACXX	3	CGCCG	T1767	VL.001	VxL
AC0KBPACXX	3	TTCACG	T1828	VL.002	VxL
AC0KBPACXX	3	GAGCGACAT	T1828	VL.002	VxL
AC0KBPACXX	3	TGGATA	T1828	VL.002	VxL
AC0KBPACXX	3	ATTCCAA	T1828	VL.002	VxL
AD0TH2ACXX	3	GAGCGACAT	T1828	VL.002	VxL
AD0TH2ACXX	3	TTCACG	T1828	VL.002	VxL
AD0TH2ACXX	3	TGGATA	T1828	VL.002	VxL
AD0TH2ACXX	3	ATTCCAA	T1828	VL.002	VxL
AC0KBPACXX	3	AAGCG	T1837	VL.003	VxL
AC0KBPACXX	3	ATAGCGT	T1837	VL.003	VxL
AC0KBPACXX	3	CCTTGCCATT	T1837	VL.003	VxL
AC0KBPACXX	3	GACACACT	T1837	VL.003	VxL
AD0TH2ACXX	3	AAGCG	T1837	VL.003	VxL
AD0TH2ACXX	3	ATAGCGT	T1837	VL.003	VxL
AD0TH2ACXX	3	GACACACT	T1837	VL.003	VxL
AD0TH2ACXX	3	CCTTGCCATT	T1837	VL.003	VxL
AC0KBPACXX	3	CGCGT	T1848	VL.004	VxL
AC0KBPACXX	3	CCATAGA	T1848	VL.004	VxL
AC0KBPACXX	3	GAATT	T1848	VL.004	VxL
AC0KBPACXX	3	GGTATA	T1848	VL.004	VxL
AD0TH2ACXX	3	CGCGT	T1848	VL.004	VxL
AD0TH2ACXX	3	CCATAGA	T1848	VL.004	VxL
AD0TH2ACXX	3	GAATT	T1848	VL.004	VxL
AD0TH2ACXX	3	GGTATA	T1848	VL.004	VxL
AD0TH2ACXX	3	TTGAA	T1859	VL.005	VxL
AD0TH2ACXX	3	GGCACGCAT	T1859	VL.005	VxL
AD0TH2ACXX	3	CATACGCG	T1859	VL.005	VxL
AC0KBPACXX	3	GGCACGCAT	T1859	VL.005	VxL
AD0TH2ACXX	3	TCTTGG	T1859	VL.005	VxL
AC0KBPACXX	3	CATACGCG	T1859	VL.005	VxL
AC0KBPACXX	3	TCTTGG	T1859	VL.005	VxL
AC0KBPACXX	3	TTGAA	T1859	VL.005	VxL
AC0KBPACXX	3	CTCGG	T1869	VL.006	VxL
AC0KBPACXX	3	GGTGT	T1869	VL.006	VxL
AD0TH2ACXX	3	CTATCACT	T1869	VL.006	VxL
AD0TH2ACXX	3	GGTGT	T1869	VL.006	VxL
AC0KBPACXX	3	CTATCACT	T1869	VL.006	VxL
AC0KBPACXX	3	GTGTT	T1869	VL.006	VxL
AD0TH2ACXX	3	CTCGG	T1869	VL.006	VxL
AD0TH2ACXX	3	GTGTT	T1869	VL.006	VxL
AD0TH2ACXX	3	CTGAACCA	T1879	VL.007	VxL
AD0TH2ACXX	3	ATTAACAATT	T1879	VL.007	VxL
AD0TH2ACXX	3	GGATA	T1879	VL.007	VxL
AC0KBPACXX	3	CTGAACCA	T1879	VL.007	VxL
AD0TH2ACXX	3	CTTGGCAG	T1879	VL.007	VxL
AC0KBPACXX	3	ATTAACAATT	T1879	VL.007	VxL
AC0KBPACXX	3	CTTGGCAG	T1879	VL.007	VxL
AC0KBPACXX	3	GGATA	T1879	VL.007	VxL
AD0TH2ACXX	3	CAATA	T1890	VL.008	VxL
AD0TH2ACXX	3	ATAAGG	T1890	VL.008	VxL
AD0TH2ACXX	3	TCTCCGT	T1890	VL.008	VxL
AC0KBPACXX	3	CAATA	T1890	VL.008	VxL
AC0KBPACXX	3	TCTCCGT	T1890	VL.008	VxL
AC0KBPACXX	3	CTAAGCA	T1890	VL.008	VxL
AC0KBPACXX	3	ATAAGG	T1890	VL.008	VxL
AD0TH2ACXX	3	CTAAGCA	T1890	VL.008	VxL
AD0TH2ACXX	3	TGTACA	T1901	VL.009	VxL
AD0TH2ACXX	3	ATTAT	T1901	VL.009	VxL
AD0TH2ACXX	3	TAGTCCAT	T1901	VL.009	VxL
AD0TH2ACXX	3	GGCCA	T1901	VL.009	VxL
AC0KBPACXX	3	GGCCA	T1901	VL.009	VxL
AC0KBPACXX	3	TAGTCCAT	T1901	VL.009	VxL
AC0KBPACXX	3	TGTACA	T1901	VL.009	VxL
AC0KBPACXX	3	ATTAT	T1901	VL.009	VxL
AC0KBPACXX	3	ACTGCGAT	T1768	VL.010	VxL
AC0KBPACXX	3	ATAGACCG	T1768	VL.010	VxL
AC0KBPACXX	3	CTTCAGA	T1768	VL.010	VxL
AC0KBPACXX	3	ACCGA	T1768	VL.010	VxL
AD0TH2ACXX	3	ACTGCGAT	T1768	VL.010	VxL
AD0TH2ACXX	3	ACCGA	T1768	VL.010	VxL
AD0TH2ACXX	3	CTTCAGA	T1768	VL.010	VxL
AD0TH2ACXX	3	ATAGACCG	T1768	VL.010	VxL
AC0KBPACXX	3	TCGGCG	T1777	VL.011	VxL
AD0TH2ACXX	3	ATCTGCAACA	T1777	VL.011	VxL
AD0TH2ACXX	3	TCGGCG	T1777	VL.011	VxL
AD0TH2ACXX	3	GTAAG	T1777	VL.011	VxL
AD0TH2ACXX	3	TTCGTT	T1777	VL.011	VxL
AC0KBPACXX	3	ATCTGCAACA	T1777	VL.011	VxL
AC0KBPACXX	3	TTCGTT	T1777	VL.011	VxL
AC0KBPACXX	3	GTAAG	T1777	VL.011	VxL
AC0KBPACXX	3	TGGCT	T1788	VL.012	VxL
AD0TH2ACXX	3	TGATCGCT	T1788	VL.012	VxL
AD0TH2ACXX	3	AAGGA	T1788	VL.012	VxL
AD0TH2ACXX	3	TGGCT	T1788	VL.012	VxL
AD0TH2ACXX	3	ATATAA	T1788	VL.012	VxL
AC0KBPACXX	3	AAGGA	T1788	VL.012	VxL
AC0KBPACXX	3	ATATAA	T1788	VL.012	VxL
AC0KBPACXX	3	TGATCGCT	T1788	VL.012	VxL
AD0TH2ACXX	3	TGCGG	T1797	VL.013	VxL
AC0KBPACXX	3	GATTA	T1797	VL.013	VxL
AD0TH2ACXX	3	TGGCAACAGA	T1797	VL.013	VxL
AD0TH2ACXX	3	TTACT	T1797	VL.013	VxL
AD0TH2ACXX	3	GATTA	T1797	VL.013	VxL
AC0KBPACXX	3	TTACT	T1797	VL.013	VxL
AC0KBPACXX	3	TGGCAACAGA	T1797	VL.013	VxL
AC0KBPACXX	3	TGCGG	T1797	VL.013	VxL
AD0TH2ACXX	3	ACTAA	T1807	VL.014	VxL
AC0KBPACXX	3	GTAGA	T1807	VL.014	VxL
AD0TH2ACXX	3	CTCGTCG	T1807	VL.014	VxL
AD0TH2ACXX	3	GTAGA	T1807	VL.014	VxL
AD0TH2ACXX	3	CCTTCG	T1807	VL.014	VxL
AC0KBPACXX	3	CCTTCG	T1807	VL.014	VxL
AC0KBPACXX	3	CTCGTCG	T1807	VL.014	VxL
AC0KBPACXX	3	ACTAA	T1807	VL.014	VxL
AD0TH2ACXX	3	GCCTACCT	T1817	VL.015	VxL
AD0TH2ACXX	3	TGTCTCCT	T1817	VL.015	VxL
AC0KBPACXX	3	GCCTACCT	T1817	VL.015	VxL
AD0TH2ACXX	3	TTATCCAT	T1817	VL.015	VxL
AD0TH2ACXX	3	GAGGTCCT	T1817	VL.015	VxL
AC0KBPACXX	3	GAGGTCCT	T1817	VL.015	VxL
AC0KBPACXX	3	TGTCTCCT	T1817	VL.015	VxL
AC0KBPACXX	3	TTATCCAT	T1817	VL.015	VxL
AC0KBPACXX	3	TAGCTAT	T1824	VL.016	VxL
AD0TH2ACXX	3	GGATTG	T1824	VL.016	VxL
AD0TH2ACXX	3	AACAGACATT	T1824	VL.016	VxL
AD0TH2ACXX	3	TAGCTAT	T1824	VL.016	VxL
AD0TH2ACXX	3	CACCA	T1824	VL.016	VxL
AC0KBPACXX	3	GGATTG	T1824	VL.016	VxL
AC0KBPACXX	3	AACAGACATT	T1824	VL.016	VxL
AC0KBPACXX	3	CACCA	T1824	VL.016	VxL
AC0KBPACXX	3	TCTCT	T1825	VL.017	VxL
AD0TH2ACXX	3	GACGTGA	T1825	VL.017	VxL
AD0TH2ACXX	3	TCTCT	T1825	VL.017	VxL
AD0TH2ACXX	3	CAGCGCAAGA	T1825	VL.017	VxL
AD0TH2ACXX	3	AATTAG	T1825	VL.017	VxL
AC0KBPACXX	3	GACGTGA	T1825	VL.017	VxL
AC0KBPACXX	3	CAGCGCAAGA	T1825	VL.017	VxL
AC0KBPACXX	3	AATTAG	T1825	VL.017	VxL
AC0KBPACXX	3	CGTTGGT	T1826	VL.018	VxL
AD0TH2ACXX	3	GGAACGA	T1826	VL.018	VxL
AD0TH2ACXX	3	GACGGCA	T1826	VL.018	VxL
AD0TH2ACXX	3	CGTTGGT	T1826	VL.018	VxL
AD0TH2ACXX	3	GCTCGCCAT	T1826	VL.018	VxL
AC0KBPACXX	3	GACGGCA	T1826	VL.018	VxL
AC0KBPACXX	3	GCTCGCCAT	T1826	VL.018	VxL
AC0KBPACXX	3	GGAACGA	T1826	VL.018	VxL
AC0KBPACXX	3	CGGCGGCCT	T1827	VL.019	VxL
AD0TH2ACXX	3	CGTCTG	T1827	VL.019	VxL
AD0TH2ACXX	3	CGGCGGCCT	T1827	VL.019	VxL
AD0TH2ACXX	3	TGTACCAG	T1827	VL.019	VxL
AD0TH2ACXX	3	ACAACT	T1827	VL.019	VxL
AC0KBPACXX	3	CGTCTG	T1827	VL.019	VxL
AC0KBPACXX	3	TGTACCAG	T1827	VL.019	VxL
AC0KBPACXX	3	ACAACT	T1827	VL.019	VxL
AC0KBPACXX	3	CAGCT	T1829	VL.020	VxL
AD0TH2ACXX	3	ACTGCT	T1829	VL.020	VxL
AD0TH2ACXX	3	CAGCT	T1829	VL.020	VxL
AD0TH2ACXX	3	TGTACGCA	T1829	VL.020	VxL
AD0TH2ACXX	3	TCTGA	T1829	VL.020	VxL
AC0KBPACXX	3	TGTACGCA	T1829	VL.020	VxL
AC0KBPACXX	3	TCTGA	T1829	VL.020	VxL
AC0KBPACXX	3	ACTGCT	T1829	VL.020	VxL
AD0TH2ACXX	3	CCGTTCA	T1830	VL.021	VxL
AD0TH2ACXX	3	TTGGCGCT	T1830	VL.021	VxL
AC0KBPACXX	3	CGTGGACAGT	T1830	VL.021	VxL
AD0TH2ACXX	3	CGTGGACAGT	T1830	VL.021	VxL
AC0KBPACXX	3	TTGGCGCT	T1830	VL.021	VxL
AD0TH2ACXX	3	ATCTTA	T1830	VL.021	VxL
AC0KBPACXX	3	ATCTTA	T1830	VL.021	VxL
AC0KBPACXX	3	CCGTTCA	T1830	VL.021	VxL
AC0KBPACXX	3	TGGCACAGA	T1831	VL.023	VxL
AD0TH2ACXX	3	GCGAG	T1831	VL.023	VxL
AD0TH2ACXX	3	GTTCACA	T1831	VL.023	VxL
AD0TH2ACXX	3	TGGCACAGA	T1831	VL.023	VxL
AD0TH2ACXX	3	TGTATACAG	T1831	VL.023	VxL
AC0KBPACXX	3	GTTCACA	T1831	VL.023	VxL
AC0KBPACXX	3	TGTATACAG	T1831	VL.023	VxL
AC0KBPACXX	3	GCGAG	T1831	VL.023	VxL
AD0TH2ACXX	3	TGCTT	T1832	VL.025	VxL
AD0TH2ACXX	3	CATGG	T1832	VL.025	VxL
AC0KBPACXX	3	TGCTT	T1832	VL.025	VxL
AD0TH2ACXX	3	AACTT	T1832	VL.025	VxL
AC0KBPACXX	3	AACTT	T1832	VL.025	VxL
AC0KBPACXX	3	GTGCTACATT	T1832	VL.025	VxL
AC0KBPACXX	3	CATGG	T1832	VL.025	VxL
AD0TH2ACXX	3	GTGCTACATT	T1832	VL.025	VxL
AC0KBPACXX	3	ACTACAAT	T1833	VL.026	VxL
AD0TH2ACXX	3	ACGACACA	T1833	VL.026	VxL
AC0KBPACXX	3	ACGACACA	T1833	VL.026	VxL
AD0TH2ACXX	3	GAGTCACAAT	T1833	VL.026	VxL
AD0TH2ACXX	3	GCAAGCCAT	T1833	VL.026	VxL
AD0TH2ACXX	3	ACTACAAT	T1833	VL.026	VxL
AC0KBPACXX	3	GAGTCACAAT	T1833	VL.026	VxL
AC0KBPACXX	3	GCAAGCCAT	T1833	VL.026	VxL
AC0KBPACXX	3	CTACA	T1834	VL.027	VxL
AD0TH2ACXX	3	CGCACCAATT	T1834	VL.027	VxL
AD0TH2ACXX	3	GACTAACT	T1834	VL.027	VxL
AD0TH2ACXX	3	CTACA	T1834	VL.027	VxL
AC0KBPACXX	3	GACTAACT	T1834	VL.027	VxL
AC0KBPACXX	3	CGCACCAATT	T1834	VL.027	VxL
AD0TH2ACXX	3	CGGTTGCAT	T1834	VL.027	VxL
AC0KBPACXX	3	CGGTTGCAT	T1834	VL.027	VxL
AD0TH2ACXX	3	TCGCG	T1835	VL.028	VxL
AC0KBPACXX	3	TCGCG	T1835	VL.028	VxL
AC0KBPACXX	3	TGTGACAAGA	T1835	VL.028	VxL
AC0KBPACXX	3	CTCGCGG	T1835	VL.028	VxL
AD0TH2ACXX	3	CTCGCGG	T1835	VL.028	VxL
AD0TH2ACXX	3	ATGGTGA	T1835	VL.028	VxL
AC0KBPACXX	3	ATGGTGA	T1835	VL.028	VxL
AD0TH2ACXX	3	TGTGACAAGA	T1835	VL.028	VxL
AD0TH2ACXX	3	AACTGG	T1836	VL.029	VxL
AD0TH2ACXX	3	TATTGCAG	T1836	VL.029	VxL
AD0TH2ACXX	3	TAGTT	T1836	VL.029	VxL
AD0TH2ACXX	3	GTCCTGCCA	T1836	VL.029	VxL
AC0KBPACXX	3	TATTGCAG	T1836	VL.029	VxL
AC0KBPACXX	3	TAGTT	T1836	VL.029	VxL
AC0KBPACXX	3	GTCCTGCCA	T1836	VL.029	VxL
AC0KBPACXX	3	AACTGG	T1836	VL.029	VxL
AD0TH2ACXX	3	GTTACA	T1838	VL.030	VxL
AD0TH2ACXX	3	ATGAGCAA	T1838	VL.030	VxL
AC0KBPACXX	3	ATCTGACT	T1838	VL.030	VxL
AD0TH2ACXX	3	ATCTGACT	T1838	VL.030	VxL
AD0TH2ACXX	3	TGTTAGCT	T1838	VL.030	VxL
AC0KBPACXX	3	ATGAGCAA	T1838	VL.030	VxL
AC0KBPACXX	3	TGTTAGCT	T1838	VL.030	VxL
AC0KBPACXX	3	GTTACA	T1838	VL.030	VxL
AD0TH2ACXX	3	CTTGA	T1839	VL.031	VxL
AD0TH2ACXX	3	GCGGA	T1839	VL.031	VxL
AD0TH2ACXX	3	GTAGGCA	T1839	VL.031	VxL
AD0TH2ACXX	3	GTCACGA	T1839	VL.031	VxL
AC0KBPACXX	3	CTTGA	T1839	VL.031	VxL
AC0KBPACXX	3	GTCACGA	T1839	VL.031	VxL
AC0KBPACXX	3	GTAGGCA	T1839	VL.031	VxL
AC0KBPACXX	3	GCGGA	T1839	VL.031	VxL
AD0TH2ACXX	3	AACGACCACA	T1840	VL.032	VxL
AC0KBPACXX	3	ATGATACG	T1840	VL.032	VxL
AD0TH2ACXX	3	ATGATACG	T1840	VL.032	VxL
AD0TH2ACXX	3	TGTATG	T1840	VL.032	VxL
AC0KBPACXX	3	TGTATG	T1840	VL.032	VxL
AC0KBPACXX	3	AACGACCACA	T1840	VL.032	VxL
AC0KBPACXX	3	GCGTCCT	T1840	VL.032	VxL
[truncated: 1,413 more rows]
