# Supplementary material for: Using Genotyping-By-Sequencing (GBS) for Genomic Discovery in Cultivated Oat
Source: PLoS One. 2014 Jul 21;9(7):e102448. doi: 10.1371/journal.pone.0102448 (PMC4105502; doi:10.1371/journal.pone.0102448)
Supplement: Text S1 — Custom Pascal code for ‘CbyT’. (TXT) [file pone.0102448.s022.txt]

program CbyT;  {= Character by Taxa  = program for filtering for GBS and other genetic data }

{$APPTYPE CONSOLE}
{$R *.res}

{ Version is given in the 'Version' constant below.
  Copyright is maintained by the author (Nick Tinker) in right of Canada.
  Permission to use or modify is granted under the GNU general public license:
     http://www.gnu.org/licenses/gpl.txt

  A simple usage manual will be written to standard output by invoking with a single -h on command line
  (curemly it is also invoked when the program is run with no parameters at all)
  the manual can also be inspected within the routine below called "HelpMeMan"

  This program is formatted for compiling under Windows using the Delphi 10 development environment
  It contains minimal Windows- and Delphi-specific code so it could be modified to run in another environment.
  }

uses
  System.SysUtils, DateUtils;
const
  Version='2013-11-30';
  MaxT=3000;     {maximum taxa}
  MaxC=1500000;  {maximum characters}
  TAB=char(9);
type
   CA=array of byte;
var
   Dat:array[1..MaxT] of CA;    {store character states as characters!}
   TNameR:array[1..MaxT] of string;  {Taxa Name expexted to be found in input file }
   TNameW:array[1..MaxT] of string;  {taxa name to write (alias) optional, set to TNameR if not found in taxa file  }
   TaxPos:array[1..MaxT] of integer;  {which column the taxa owns, which Taxa the column owns }
   CName,CSeq,SNPVar:array[1..MaxC] of string;
   GNA,GNB,GNH,SNPPos:array[1..MaxC] of integer;  {global vars for allele counts}
   MMAF,MHet,MPres:array[1..MaxC] of real;
   Redund:array[1..MaxC] of string;
   CAllele:array[1..2,1..MaxC] of char;
   NT,NC,NRedund:integer;
   MaxHet,MinMAF,MinPresP,MinPresN:integer;
   RawFN,TaxFN,RedundFN,OutFN:string;
   FType,MapDat:byte;
   HaploAnchors:array[1..MaxC] of string;
   NHaploAnchors:integer;
   LNames,LSeqs:array of string;
   UseNames:boolean;   {search and use existing GBS locus names, invent new names for unique loci}
   LocNameFN:string;
   StartID,NLNames:LongInt;
   DateVar:TDateTime;
   LNPrefix:string;

procedure HelpMeMan;  {outputs simple help manual to standard output, invoked by '-h'}
begin
   writeln('-------------------------------------------------------------------------------');
   writeln('Simple usage manual for program "CbyT" (=Character by Taxa). ');
   writeln('Written by: Nick Tinker (nick.tinker@agr.gc.ca)');
   writeln('Purpose: filtering for GBS and other genetic data');
   writeln('Copyright: N Tinker in right of Canada');
   writeln('           Permission to use or modify under the GNU General Public License:');
   writeln('           http://www.gnu.org/licenses/gpl.txt ');
   writeln('-------------------------------------------------------------------------------');
   writeln('Command line parameters for CbyT must be set in the following order:');
   writeln('');
   writeln('1:   Raw file name � omit extensions for hapmap e.g. �c:\uneak\hapmap\hapmap�');
   writeln('2:   Taxa file name � see details below');
   writeln('3:   File with known redundant loci (optional, type "null" if not used)');
   writeln('4:   Output file name');
   writeln('5:   File type (1= Jesse; 2=hapmap)');
   writeln('6:   �1� for map data, or �0� for diversity data (explained below)');
   writeln('7:   Threshold for maximum heterozygosity as % (integer)');
   writeln('8:   Threshold for minimum minor allele frequency = MAF as % (integer)');
   writeln('9:   Threshold for minimum completeness of scores as % (integer)');
   writeln('10:  Optional: locus nomenclature file (see below)');
   writeln('11:  Optional: prefix for naming new loci (string), default = �avgbs�');
   writeln('-------------------------------------------------------------------------------');
   writeln('Details:');
   writeln('    -CbyT will read a raw data file produced from Jesse Poland�s GBS pipeline ');
   writeln('         or from the UNEAK GBS pipeline (hapmap format).  ');
   writeln('    -It will filter the data based on input parameters,  ');
   writeln('         output written to several files in various formats.');
   writeln('Taxa File:');
   writeln('    -simple text file, no header, lists taxa names from the source file. ');
   writeln('    -names can be listed in the order you want them to appear in the output');
   writeln('    -if name is not found, missing data is written');
   writeln('    -optional second colum lets you specify new name for output');
   writeln('Map vs. diversity data:');
   writeln('     -Diversity data is written for all taxa ');
   writeln('     -if you specify mapping data, the first two taxa must be mapping parents');
   writeln('     -mapping parents are not written, used to put the data in parental phase');
   writeln('Locus nomenclature file (optional): ');
   writeln('     -used to name SNPs in the filtered output');
   writeln('     -format is: name sequence  SNP-bases length  SNP-position');
   writeln('     -if used, new loci will be named sequenctially and appended');
   writeln('# sample CbyT nomenclature file (line starting with # is a comment)');
   writeln('avgbs_11	TGCAGTTTTRTTTCTTCAGAAAATTAGTTT	A/G	30	10');
   writeln('avgbs_12	TGCAGTTTTTYTACTTCCAGAATGAACTTGAA	C/T	32	11');
   writeln('');
   writeln('');
end;


procedure HaltError(ES:string);
begin
  writeln('Error: ',ES);
  writeln('Press enter to halt program');
  readln;
  Halt;
end;

procedure ResetData;
var T:longInt;
begin
  writeln('Initializing Arrays ... ');
  for T:=1 to MaxT do begin
      setlength(Dat[T],1);
      TaxPos[T]:=0;
  end;
  writeln('Done initializing  . . . . ');
end;

procedure CopyUntil(var S,T:string; F:char); {read S into T until reaching F}
var
   C1,C2:char;
begin
    T:='';
    if (length(S)>0) and (S[1]=F) and (F<>' ') then delete(S,1,1)
    else begin
       C1:='$';
       if length(S)>0 then repeat
          C1:=C2; C2:=S[1];
          T:=T+C2; delete(S,1,1)
       until (length(S)=0) or (S[1]=F);
       if length(S)>1 then delete(S,1,1);
    end;
end;

procedure ReadLNames(FName:string);
var
 F:text;
 S,TS:string;
 N,NID,MaxID:LongInt;
begin
  assign(F,FName);
  reset(F);
  N:=0;
  MaxID:=0;
  repeat
    readln(F,S);
    if (length(S)>0) and (S[1]<>'#') then begin
       N:=N+1;
       SetLength(LNames,N+1);
       SetLength(LSeqs,N+1);
       CopyUntil(S,LNames[N],TAB);
       CopyUntil(S,LSeqs[N],TAB);    {the remainder of S is not used}
       S:=LNames[N];                 {parse the name to get the numeric ID}
       repeat CopyUntil(S,TS,'_'); until S='';
       NID:=StrToInt(TS);
       if NID>MaxID then MaxID:=NID;
    end;
  until EOF(F);
  close(F);
  if MaxID<200000 then StartID:=200000 else StartID:=MaxID;
  {this finds a new starting point for unique numbers. we always make new numbers > 200K to preserve special numbers
   UNEAK IDs will therefore always start new numbers at least at 200000}
  NLNames:=N;
end;

procedure RenameLoci(FName:string);  {optional - find and use exising locus manes}
var
   C,L:LongInt;
   TS:string;
   Found:boolean;
   F:text;
begin
   writeln('Now we are renaming loci based the locus nomenclature file: ',FName);
   writeln('This will take some time (we need to search each of ',NC,' new loci against ',NLNames,' sequences)');
   writeln('We will then append new unique locus names to this file.');
    writeln('You should update your database when complete.');
   writeln('Each dot is 100 sequences searched.');
   assign(F,FName);
   append(F);
   DateVar:=Now;
   writeln(F,'# New SNPs, ',FormatDateTime('yyyy/mmmm/dd',DateVar),' while reading file: ',RawFN);
   for C:=1 to NC do begin
      if C mod 100 = 0 then write('.');
      L:=0;
      Found:=false;
      repeat
         L:=L+1;
         Found:=CSeq[C]=LSeqs[L];
      until (L=NLNames) or Found;
      if Found then begin
          CName[C]:=LNames[L];
          {write('f'); }
      end else begin
         StartID:=StartID+1;
         CName[C]:=LNPrefix+'_'+IntToStr(StartID);
         writeln(F,CName[C],TAB,CSeq[C],TAB,SNPVar[C],TAB,length(CSeq[C]),TAB,SNPPos[C]);
      end;
   end;
   close(F);
end;

Procedure ReadTaxa(FN:string);  {read a list of target taxa to filter}
var
  InF:text;
  S,TS:string;
begin
  assign(InF,FN);
  reset(InF);
  NT:=0;
  repeat
      NT:=NT+1;
      readln(InF,S);
      CopyUntil(S,TNameR[NT],TAB);
      if length(S)>0 then TNameW[NT]:=S else TNameW[NT]:=TNameR[NT];
      {older taxa lists are just one name.  New lists may have a write alias}
  until eof(InF);
  MinPresN:=round(MinPresP*NT/100);
  close(InF);
end;


function GetAmbig(S:string; BP:integer; SNP:string):String;  {return ambiguous base for FASTA file}
var AB:char;
begin
        if (SNP='G/T') or (SNP='T/G') then AB:='K'  {Keto}
   else if (SNP='A/C') or (SNP='C/A') then AB:='M'  {Amino}
   else if (SNP='A/G') or (SNP='G/A') then AB:='R'  {Purine}
   else if (SNP='C/T') or (SNP='T/C') then AB:='Y'  {Pyrimidine}
   else if (SNP='C/G') or (SNP='G/C') then AB:='S'  {Strong}
   else if (SNP='A/T') or (SNP='T/A') then AB:='W';  {Weak}
   if length(S)>=(BP) then S[BP]:=AB;
   GetAmbig:=S;
end;

procedure GetPos(TS1,TS2:string; A1,A2:char; var Pos:integer);
   {this routine finds the position of the (first) SNP based on two sequenced alleles
    because the POS value is not reported in the UNEAK oputput}
var
  C:integer;
  Found:boolean;
begin
  if (length(TS1)>0) and ( length(TS1) = length(TS2) ) then begin
     C:=0;  Pos:=0;   Found:=false;
     repeat
        C:=C+1;
        Found:=( (TS1[C]<>TS2[C]) and (  ((TS1[C]=A1)and(TS2[C]=A2)) or ((TS1[C]=A2)and(TS2[C]=A1))  )  );
        if Found then Pos:=C;
     until Found or (C=length(TS1));
     if not Found then begin
        {HaltError('SNP in UNEAK file not found for alleles provided'); }
        writeln(TS1,TAB,'SNP not found - may have been length PM ?');
     end;
  end else HaltError('conditions for GetAmbigSeqAndPos not met');
end;


procedure ReadDat(FN:string; FType:Byte);
{ samples of four file types are provided below for help in debugging the code.....
  FType 1:  Jesse Poland Format..................
    rsOrig	rs	alleles	snp_pos	MAF	alleleA	alleleB	het	present	Taxa1	Taxa2	Taxa3	Taxa4	Taxa5	Taxa6
    TGCAGAAAAAAAAAAAACGAAATTGGCCGACTAGCTACGCTTACCGAGATCGGAAGAGCGGTTC	avGBS1	A/C	16	0.015	1067	17	4	0.774	A	C	A	A	A	A
    TGCAGAAAAAAAAAAGATATCGTGTCAGTGGAGCTGATCATTACTTGGGGGAGGAAGGAGATAA	avGBS3	G/A	32	0.182	206	881	44	0.748	N	A	G	A	A	A
  FType 1: New format (Jesse dropped the locus name from first field *** I put it back in !!!! (but before rsOrig)  *************)
    rs	rsOrig  alleles	alleleA	alleleB	het	present	MAF	HET	X001A1-24-2-4-1-3	X00Ab6112
    **********  has extra header line where I substitured new names **********************
  FType 2:  hapmap.hmp.txt
      rs	alleles	chrom	pos	strand	assembly	center	protLSID	assayLSID	panelLSID	QCcode	T1	T2	T3	T4
      TP1	G/T	0	1	+	NA	UNEAK	GBS	NoRef	Custom	QC+	K	T	K	T
      TP2	C/T	0	2	+	NA	UNEAK	GBS	NoRef	Custom	QC+	N	Y	N	T
    hapmap.hmc.txt
      rs	T1	T2	T3	T4	HetCount_allele1	HetCount_allele2	Count_allele1	Count_allele2	Frequency
      TP1	1|2	0|1	2|1	0|2	17	35	17	43	0.283
      TP2	0|0	1|1	0|0	0|1	4	3	6	15	0.286
    hapmap.fas.txt
      >TP1_query
      TGCAGAAAAAAAAAACGGCTGCGCCGATCAATCTGGATAGCAAGGGGTGCTACGCAGGGCCGAG
      >TP1_hit
      TGCAGAAAAAAAAAACGGCTGCGCCGATCAATCTGGATAGCAAGGTGTGCTACGCAGGGCCGAG
  FType 3: Arsh.Calls.txt
      ID	Sun-II-1	Rigodon-AC	TAM-O-301	Calibre	TAM-O-397	Furlong	MN841801-1	Prescott
      g5-17	2	3	3	3	3	3
     Arsh.seqs.txt
      ID	Seq-1	Seq-2	N_SNP	P_SNP	SNPs	MAF	HET	MIS	Count_Seq-1	Count_Seq-2
      G5_17	TGCAGAAAAAAAAAAAACGAA...	TGCAGAAAAAAAAAAAACGTA...	1	15	A\T	5	9	13	44	1824
  FType 4:  Simple calls from SNP data - just locus and genotypes
}

var
  InF,FasF:text;
  RDND,T,TP,NTP,MaxTP,NCC,C,P,SeqL1,SeqL2,SeqL:integer;
  S,FS,TS1,TS2,TS3,TCName,Seq1,Seq2,SNStr:string;
  TC:char;
  GT:Byte;
  NPar,NProg,NA,NH,NB,NG:integer;       {genotype counts}
  Pos:integer;
  PresP,HET,MAF:real;
  TmpDat:array[1..MaxT] of byte;   {hold data for one character until it is considered valid}
  IsRedund:boolean;
begin
  if (FType=2) then begin    {UNEAK}
     assign(InF,FN+'.hmp.txt');
     assign (FasF,FN+'.fas.txt');
     reset(FasF);
  end else if FType=3 then begin  {Arsh}
     assign(InF,FN+'.calls.txt');
     assign(FasF,FN+'.seqs.txt');
     reset(FasF);
     readln(FasF);
  end else assign(InF,FN);
  reset(InF);
  repeat
     Readln(InF,S);
  until (length(S)>1) and (S[1]<>'#');
  {if FType=1 then readln(InF); } {read past old taxa names .... special ............}
  case FType of
     1: for P:=1 to 10 do CopyUntil(S,TS1,TAB);  {new ftype}
     2: for P:=1 to 11 do CopyUntil(S,TS1,TAB);
     3,4: CopyUntil(S,TS1,TAB);  {copy past locus header, the rest of the header string contains taxa names}
  end;
  NTP:=0;
  MaxTP:=0;
  repeat
     CopyUntil(S,TS1,TAB);
     NTP:=NTP+1;
     if length(TS1)>0 then begin
        for T:=1 to NT do if TS1=TNameR[T] then begin
            TaxPos[NTP]:=T;
            if NTP>MaxTP then MaxTP:=NTP;
        end;
     end;
  until length(S)=0;
  { for P:=1 to NT do writeln(TaxName[P]); }
  if (MapDat=1) then NPar:=2 else NPar:=0;
  writeln('Reading character Data for ',NT-NPar,' taxa');
  NCC:=0; NC:=0;
  {we need to read parental data but not count it in the statistics!!!  we use "start" for that}
  repeat
      readln(InF,S);
      NCC:=NCC+1;
      if NCC mod 1000=0 then write(' ',NCC,' ') else if NCC mod 100=1 then write('.');
      if FType=1 then begin
         CopyUntil(S,TCName,TAB);
         CopyUntil(S,Seq1,TAB);
         { TCName:='avjp'+IntToStr(NCC); }
      end else CopyUntil(S,TCName,TAB);
      if (FType=2) then begin
           readln(FasF,FS);
           CopyUntil(FS,TS1,'>');
           CopyUntil(FS,TS1,'_');
           if TS1<>TCName then begin writeln('oops, seq #1 does not match - hit enter to halt'); readln; halt; end;
           CopyUntil(FS,TS2,'_');   {ts2='query'}
           if TS2<>'query' then begin writeln('oops, seq#1 fasta file seems to be out of order - hit enter to halt'); readln; halt; end;
           SeqL1:=StrToInt(FS);
           readln(FasF,Seq1);
           readln(FasF,FS);  {read and parse fasta name of second allele seq}
           CopyUntil(FS,TS1,'>');
           CopyUntil(FS,TS1,'_');
           if TS1<>TCName then begin writeln('oops, seq #2 does not match - hit enter to halt'); readln; halt; end;
           CopyUntil(FS,TS2,'_');   {ts2='query'}
           if TS2<>'hit' then begin writeln('oops, seq #2 (hit) fasta file seems to be out of order - hit enter to halt'); readln; halt; end;
           SeqL2:=StrToInt(FS);
           if seqL2>SeqL1 then SeqL:=SeqL2 else SeqL:=SeqL1;   {sometimes the allele seqs are different lengths!}
           readln(FasF,Seq2);  {second allele - we will make ambig seq and POS later on}
           SetLength(Seq1,SeqL);
           SetLength(Seq2,SeqL);   {we remove AAAAA padding here to match with Jesse's sequences and avoid errors in assay design}
      end else if FType=3 then begin
          {   Arsh's files are not synchronized (yet) .......................
          readln(FasF,FastaName);
          CopyUntil(FastaName,TS1,TAB);
          if TS1<>TCName then begin writeln('oops, seq does not match- hit enter to halt'); readln; halt; end;
          CopyUntil(FastaName,TSeq,TAB);
          }
      end;
      {use redundant flag to make a smaller subset for Benazir}
      if NHaploAnchors>0 then begin
         IsRedund:=true;
         for RDND:=1 to NHaploAnchors do if TCName=HaploAnchors[RDND] then IsRedund:=false;
      end else begin
         IsRedund:=false;
         for RDND:=1 to NRedund do if TCName=Redund[RDND] then IsRedund:=true;
      end;
      if IsRedund then NCC:=NCC-1 else begin
        if FType in [1,2] then begin
            CopyUntil(S,TS1,TAB);
            SNStr:=TS1;
            CopyUntil(TS1,TS2,'/');
            if length(TS2)>0 then CAllele[1,NCC]:=TS2[1] else CAllele[1,NCC]:='X';
            if length(TS1)>0 then CAllele[2,NCC]:=TS1[1] else CAllele[2,NCC]:='X';
            case FType of
               1: begin
                    {snp_pos	alleleA	alleleB	het	MAF	HET	present }
                    CopyUntil(S,TS1,TAB);
                    POS:=StrToInt(TS1)+1;    {****** careful!!!!!!!!!!!!!!!}
                                 {careful Jesse counts from 0, but might change this someday}
                    for P:=1 to 6 do CopyUntil(S,TS1,TAB);  {might want to store some of this too}
               end;
               2: begin
                     for P:=1 to 9 do CopyUntil(S,TS1,TAB);
                    { ........ there is no SNPpos - POS means chromosome position (?)
                      .............. we need to extract SNP position from the UNEAK FASTA sequences}
                     GetPos(Seq1,Seq2,CAllele[1,NCC],CAllele[2,NCC],POS);
               end;
            end;
        end;
        for T:=1 to NT do TmpDat[T]:=0;
        for TP:=1 to MaxTP do begin
            CopyUntil(S,TS1,TAB);
            if TaxPos[TP]>0 then begin
               if length(TS1)=2 then begin   {for AA BB AB genotypes}
                  if TS1='AA' then TC:='A'
                  else if TS1='BB' then TC:='B'
                  else if TS1='AB' then TC:='H'
                  else TC:='N'
               end else if length(TS1)=1 then TC:=TS1[1] else TC:='N';
               if FType=3 then case TC of             '1': GT:=1;       '2': GT:=2;    '3': GT:=3;    '0': GT:=0;      else GT:=0;
               end else if FType=4 then case TC of    'A','1': GT:=1;    'H','2': GT:=2;    'B','3': GT:=3;    '.','0','N': GT:=0;      else GT:=0;
               end else begin
                 if TC='N' then GT:=0
                 else if TC=CAllele[1,NCC] then GT:=1
                 else if TS1[1]=CAllele[2,NCC] then GT:=3
                 else GT:=2;
                 { 'H' and all other ambiguous codes will be called heterozygotes }
               end;
            end;
            TmpDat[TaxPos[TP]]:=GT;
        end;
        NA:=0; NB:=0; NH:=0;
        for T:=NPar+1 to NT do case TmpDat[T] of 1:NA:=NA+1; 2:NH:=NH+1; 3:NB:=NB+1;  end;
        NG:=NA+NB+NH;
        NProg:=NT-NPar;
        PRESP:=100*NG/NProg;
        if NG>0 then begin
           MAF:=( 100*( (NA*2)+NH) / (2*NG) );
           HET:=100*NH/NG;
        end else begin MAF:=0; Het:=0; end;
        if MAF>50 then MAF:=100-MAF;
        if ( (HET<=MaxHet) and (MAF>=MinMAF) and (PRESP>=MinPresP) ) then begin
           NC:=NC+1;
           CName[NC]:=TCName;
           if FType<3 then CSeq[NC]:=GetAmbig(Seq1,Pos,SNStr);   {******************* new *******************************}
           GNA[NC]:=NA;
           GNB[NC]:=NB;
           GNH[NC]:=NH;
           MMAF[NC]:=MAF;
           MHet[NC]:=HET;
           MPres[NC]:=PresP;
           SNPPos[NC]:=Pos;
           SNPVar[NC]:=SNStr;
           for T:=1 to NT do begin
              SetLength(Dat[T],NC+1);
              Dat[T,NC]:=TmpDat[T];
           end;
        end;
      end;
      until eof(InF) or (NCC=MaxC);
  if NCC=MaxC then writeln('Warning:  stopped reading when maximum character was reached');
  writeln('Completed reading raw data for ',NCC,' characters (loci)');
  close(InF);
  if FType=2 then close(FasF);
end;

procedure WriteDat(FN:string; MapDat:byte);
  {if MAP is true, put markers in phase of taxa 1 x 2, omit these from output}
var
   OutF,RPF,FasF,StatF,DarF1,DarF2:text;
   T,C,NID,NPar,PresTot,MinGeno:longint;
   P1,P2,PP:byte;
   S,TS:string;
   Flip,Ambig:boolean;
begin
  if UseNames then RenameLoci(LocNameFN);
  DateVar:=Now;
  writeln('Writing filtered data to file: ',FN);
  assign(OutF,FN);
  rewrite(OutF);
  assign(RPF,FN+'.rphase.txt');
  rewrite(RPF);
  assign(StatF,FN+'.stats.txt');
  rewrite(StatF);
  if FType<4 then begin
     assign(FasF,FN+'.fas');
     rewrite(FasF);
  end;
  if (MapDat=1) then NPar:=2 else NPar:=0;
  writeln(OutF,'Filtered data created by CbyT program (N Tinker)');
  writeln(OutF,'Date of creation =',FormatDateTime('yyyy/mmmm/dd',DateVar));
  writeln(OutF,NC,TAB,' = Number of filtered characters (please edit because reverse phase are in seperate file now)');
  write(OutF,NT-Npar,TAB,' = Number of Taxa');
  if NPar>0 then writeln(OutF,' (excluding ',NPAr,' parents)') else writeln(OutF);
  writeln(StatF,'Filtered data created by CbyT program (N Tinker)');
  writeln(StatF,'Date of creation =',FormatDateTime('yyyy/mmmm/dd',DateVar));
  writeln(StatF,'Input parameters .............. ');
  writeln(StatF,'Data file = ',RawFN);
  writeln(StatF,'Taxa file = ',TaxFN);
  writeln(StatF,'Redundant file = ',RedundFN);
  writeln(StatF,'FType = ',FType);
  writeln(StatF,'MapDat = ',MapDat);
  writeln(StatF,'MaxHet% = ',MaxHet);
  writeln(StatF,'MinMAF% = ',MinMAF);
  writeln(StatF,'MinPres% = ',MinPresP);
  writeln(StatF,'MinPresN = ',MinPresN);
  writeln(StatF,NC,TAB,' = Number of filtered characters');
  write(StatF,NT-NPar,TAB,' = Number of Taxa');
  if NPar>0 then writeln(StatF,'(excluding ',NPAr,' parents)') else writeln(StatF);
  writeln(StatF);
  writeln(StatF,'Attention: the SNP position here is reported in BP starting at 1 (not zero) ');
  writeln(StatF);
  writeln(StatF,'ID',TAB,'NID',TAB,'SNP',TAB,'Pos',TAB,'SeqL',TAB,'Seq',TAB,'NA',TAB,'NB',TAB,'NH',TAB,'PresN',TAB,'Pres%',TAB,'Het%',TAB,'MAF%');
  writeln(StatF);
  for T:=NPar+1 to NT do write(OutF,TAB,TNameW[T]);
  writeln(OutF);
  for C:=1 to NC do begin
     { if FType<4 then AmbigSeq:=GetAmbig(CSeq[C],SNPPos[C],SNPVar[C]) else AmbigSeq:='???';  }
     { we will get ambig seq earlier now and replace cSeq with this }
     PresTot:=GNA[C]+GNB[C]+GNH[C];
     S:=CName[C];   {shuld have tracked numeric ID, now we need to regenerate it}
     CopyUntil(S,TS,'_');
     write(StatF,CName[C],TAB,SNPVar[C],TAB,SNPPos[C],TAB,length(CSeq[C]),TAB,CSeq[C],TAB,GNA[C],TAB,GNB[C],TAB,GNH[C],TAB,PresTot,TAB);
     writeln(StatF,MPres[C]:0:1,TAB,MHet[C]:0:1,TAB,MMAF[C]:0:1);
     if FType<4 then begin
        writeln(FasF,'>',CName[C]);
        writeln(FasF,CSeq[C]);;
     end;
     Flip:=false; Ambig:=false;
     if (MapDat=1) then begin
        P1:=Dat[1,C];
        P2:=Dat[2,C];
        PP:=P1*10+P2;
        Case PP of
          00: begin Ambig:=true;  Flip:=true; end;
          01: begin               Flip:=true; end;
          02: begin Ambig:=true;  Flip:=true; end;
          03: begin                           end;
          10: begin                           end;
          11: begin Ambig:=true;  Flip:=true; end;
          12: begin                           end;
          13: begin                           end;
          20: begin Ambig:=true;  Flip:=true; end;
          21: begin               Flip:=true; end;
          22: begin Ambig:=true;  Flip:=true; end;
          23: begin                           end;
          30: begin               Flip:=true; end;
          31: begin               Flip:=true; end;
          32: begin               Flip:=true; end;
          33: begin Ambig:=true;  Flip:=true; end;
        End;
        {
        Ambig:=(P1=P2) or ((P1=2) and (P2=0)) or ( (P1=0) and (P2=2) );
        {Ambig:=(P1=P2) or (P1=2) or (P2=2);  }       { revised this on Yung-Fens advice  -- but causes probs in pops with het parent}
        { if not Ambig then Flip:=( (P1=3)and(P2<>3) or (P2=1)and(P1<>1) );  }
     end;
     if Ambig or (not Flip) then begin
       if Ambig then begin
          write(RPF,CName[C],'_p1');
          for T:=Npar+1 to NT do write(RPF,TAB,Dat[T,C]);
          writeln(RPF);
       end else begin
          write(OutF,CName[C]);
          for T:=NPar+1 to NT do write(OutF,TAB,Dat[T,C]);
          writeln(OutF);
       end;
     end;
     {Ambig:=false; }   {omit this line if you want ambigous markers written in both phases}
     if (Flip or Ambig) then begin
        if Ambig then begin
           write(RPF,CName[C],'_p2');
           for T:=NPar+1  to NT do begin
              if Dat[T,C]=1 then write(RPF,TAB,3)
              else if Dat[T,C]=3 then write(RPF,TAB,1)
              else write(RPF,TAB,Dat[T,C]);
           end;
           writeln(RPF);
        end else begin
           write(OutF,CName[C]);
           for T:=NPar+1 to NT do begin
              if Dat[T,C]=1 then write(OutF,TAB,3)
              else if Dat[T,C]=3 then write(OutF,TAB,1)
              else write(OutF,TAB,Dat[T,C]);
           end;
           writeln(OutF);
        end;
     end;
  end;
  close(OutF);
  if FType<4 then close(FasF);
  close(StatF);
  Close(RPF);
  writeln;

  {write DARwin file........ should put a switch in case DARWin is not needed.................}
  {@DARwin 5.0 - ALLELIC -2
  2 6
  N� M1 M1 M11 M11 M15 M15
  1 8 8 1 1 2 2
  2 8 1 1 3 1 2
  @DARwin 5.0 - DON
  2 6
  N� Code Name Type Loc. cl1 cl2
  1 B35 Poyo acu. China 1 1.0
  2 B22 Amer. acu. Cam. 1 0.5
  }


  assign(DarF1,FN+'_darwin.var');  assign(DarF2,FN+'_darwin.don');
  rewrite(DarF1);   rewrite(DarF2);
  writeln(DarF1,'@DARwin 5.0 - ALLELIC -2');
  writeln(DarF2,'@DARwin 5.0 - DON');
  writeln(DarF1,' ',NT,TAB,NC*2);
  writeln(DarF2,' ',NT,TAB,1);
  write(DarF1,'TaxID');
  for C:=1 to NC do write(DarF1,TAB,CName[C],TAB,CName[C]);
  writeln(DarF1);
  writeln(DarF2,'TaxID TaxName');
  for T:=1 to NT do begin
      writeln(DarF2,T,TAB,TNameW[T]);
      write(DarF1,T);
      for C:=1 to NC do begin
          case Dat[T,C] of
           1: write(DarF1,TAB,'1',TAB,'1');
           2: write(DarF1,TAB,'1',TAB,'3');
           3: write(DarF1,TAB,'3',TAB,'3');
           else write(DarF1,TAB,'0',TAB,'0');
          end
      end;
      writeln(DarF1);
  end;
  Close(DarF1);   Close(DarF2);


  {.................................................................................}

end;

procedure ReadRedund(RFN:string);
var
   RF:text;
begin
   NRedund:=0;
   if FileExists(RFN) then begin
      assign(RF,RFN);
      reset(RF);
      repeat
        NRedund:=NRedund+1;
        readln(RF,Redund[NRedund]);
      until eof(RF);
      close(RF);
   end;
end;

Procedure ReadCustomMarkers;   {one-off program to make a marker subset}
var
   CMF:text;
   HS:string;
begin
   assign(CMF,'S:\oat_seq\CORE\6Kinfinium\halpo\haplo_anchors_SNP_12D.txt');
   reset(CMF);
   NHaploAnchors:=0;
   repeat
     Readln(CMF,HS);
     NHaploAnchors:=NHaploAnchors+1;
     HaploAnchors[NHaploAnchors]:=HS;
   until eof(CMF);
   close(CMF);
end;


var
  PF:text;
  S,TS,PFN,LocalPath:string;
begin
  NHaploAnchors:=0;
  UseNames:=false;
  LNPrefix:='avgbs';
  if ParamCount=0 then begin
    GetDir(0,LocalPath);
    if LocalPath='d:\data\delphi\exe' then begin
       {use local debug parameters}
       writeln('Hmmm... it looks like you are running me from a development environment');
       writeln('OK, I will using try my hard-coded debugging defaults.  This might get loud!');
       RawFN:='D:\test\tt\hapmap\hapmap';
       TaxFN:='D:\test\tt\tm.taxa.txt';
       RedundFN:='null';
       OutFN:='D:\test\tt\tm_out.txt';
       FType:=2;   {1=poland; 2=unueak; 4=generic}
       MapDat:=0;  {1=mapping data - parents first }
       MaxHet:=8;
       MinMAF:=35;
       MinPresP:=95;
       UseNames:=true;
       LocNameFN:='D:\test\tt\Test_GBSLoci.txt';
       ReadLNames(LocNameFN);
       ReadTaxa(TaxFN);
       ResetData;
       ReadDat(RawFN,FType);
       WriteDat(OutFN,MapDat);
    end else HelpMeMan;
  end else if ParamCount>8 then begin   {read parameters from command line}
     RawFN:=ParamStr(1);
     TaxFN:=ParamStr(2);
     RedundFN:=ParamStr(3);
     OutFN:=ParamStr(4);
     FType:=StrToInt(ParamStr(5));
     MapDat:=StrToInt(ParamStr(6));
     MaxHet:=StrToInt(ParamStr(7));
     MinMAF:=StrToInt(ParamStr(8));
     MinPresP:=StrToInt(ParamStr(9));
     if ParamCount>9 then begin
        UseNames:=true;
        LocNameFN:=ParamStr(10);
        ReadLNames(LocNameFN);
     end;
     if ParamCount>10 then LNPrefix:=ParamStr(11) else LNPrefix:='avgbs';  {use an alternate prefix for locus names}
     if MaxC>20000 then ReadRedund(RedundFN);   {this alows me to debug with a small number of characters}
     ReadTaxa(TaxFN);
     ResetData;
     ReadDat(RawFN,FType);
     WriteDat(OutFN,MapDat);
     Write('  Done!');
  end else HelpMeMan;
  Writeln(' ...... hit Enter to terminate program... ');
  readln;
end.
